# Supplementary material for: Functional linkage of gene fusions to cancer cell fitness assessed by pharmacological and CRISPR-Cas9 screening
Source: Nat Commun. 2019 May 16;10:2198. doi: 10.1038/s41467-019-09940-1 (PMC6522557; doi:10.1038/s41467-019-09940-1)
Supplement: Supplementary file 4 — Supplementary Data 1 [file 41467_2019_9940_MOESM4_ESM.xlsx]

## Sheet: Supplementary Table 1
Cell Models Passport ID	COSMIC ID	Cell line	Tissue of origin	Cancer type	RNA-Seq Source	misidentified
SIDM00636	683665	MC-CAR	Haematopoietic and Lymphoid Tissue	Non-Cancerous	Sanger	0
SIDM01132	683667	PFSK-1	Central Nervous System	Other Solid Carcinomas	Sanger	0
SIDM00848	684052	A673	Bone	Ewing's Sarcoma	CGHub	0
SIDM00265	684055	ES3	Bone	Ewing's Sarcoma	Sanger	0
SIDM00263	684057	ES5	Bone	Ewing's Sarcoma	Sanger	0
SIDM00269	684059	ES7	Bone	Ewing's Sarcoma	Sanger	0
SIDM00203	684062	EW-11	Bone	Ewing's Sarcoma	Sanger	0
SIDM01111	684072	SK-ES-1	Bone	Ewing's Sarcoma	CGHub	0
SIDM00644	684681	NCI-H1395	Lung	Lung Adenocarcinoma	CGHub	0
SIDM00909	687448	COLO-829	Skin	Melanoma	CGHub	0
SIDM00807	687452	5637	Bladder	Bladder Carcinoma	CGHub	0
SIDM01085	687455	RT4	Bladder	Bladder Carcinoma	CGHub	0
SIDM01160	687457	SW780	Bladder	Bladder Carcinoma	Sanger	0
SIDM01190	687459	TCCSUP	Bladder	Bladder Carcinoma	CGHub	0
SIDM00889	687505	C-33-A	Cervix	Cervical Carcinoma	Sanger	0
SIDM00905	687506	C-4-I	Cervix	Cervical Carcinoma	Sanger	0
SIDM00627	687514	ME-180	Cervix	Cervical Carcinoma	Sanger	0
SIDM00982	687561	42-MG-BA	Central Nervous System	Glioblastoma	CGHub	0
SIDM00998	687562	8-MG-BA	Central Nervous System	Glioblastoma	CGHub	0
SIDM00799	687563	A172	Central Nervous System	Glioblastoma	CGHub	0
SIDM00581	687568	GB-1	Central Nervous System	Glioblastoma	CGHub	0
SIDM01171	687586	T98G	Central Nervous System	Glioblastoma	CGHub	0
SIDM01193	687588	U-118-MG	Central Nervous System	Low Grade Glioma	CGHub	1
SIDM01189	687590	U-87-MG	Central Nervous System	Glioblastoma	CGHub	0
SIDM00315	687592	YKG-1	Central Nervous System	Glioblastoma	CGHub	0
SIDM00924	687596	ChaGo-K-1	Lung	Other Solid Carcinomas	CGHub	0
SIDM01120	687600	NCI-H720	Lung	Other Solid Carcinomas	Sanger	0
SIDM00922	687777	Calu-3	Lung	Lung Adenocarcinoma	CGHub	0
SIDM00512	687780	COR-L23	Lung	Non-Small Cell Lung Carcinoma	CGHub	0
SIDM00548	687787	LK-2	Lung	Squamous Cell Lung Carcinoma	CGHub	0
SIDM00734	687794	NCI-H1437	Lung	Lung Adenocarcinoma	CGHub	0
SIDM00747	687798	NCI-H1623	Lung	Lung Adenocarcinoma	CGHub	0
SIDM00746	687799	NCI-H1648	Lung	Lung Adenocarcinoma	CGHub	0
SIDM00745	687800	NCI-H1650	Lung	Lung Adenocarcinoma	CGHub	0
SIDM00742	687802	NCI-H1693	Lung	Lung Adenocarcinoma	CGHub	0
SIDM00737	687804	NCI-H1770	Lung	Non-Small Cell Lung Carcinoma	Sanger	0
SIDM00769	687807	NCI-H1838	Lung	Lung Adenocarcinoma	CGHub	0
SIDM00709	687812	NCI-H2085	Lung	Non-Small Cell Lung Carcinoma	CGHub	0
SIDM00775	687814	NCI-H2126	Lung	Non-Small Cell Lung Carcinoma	CGHub	0
SIDM00716	687815	NCI-H2170	Lung	Squamous Cell Lung Carcinoma	CGHub	0
SIDM00729	687816	NCI-H2228	Lung	Lung Adenocarcinoma	CGHub	0
SIDM00727	687819	NCI-H2342	Lung	Lung Adenocarcinoma	CGHub	0
SIDM00726	687820	NCI-H2347	Lung	Lung Adenocarcinoma	CGHub	0
SIDM00724	687821	NCI-H2405	Lung	Lung Adenocarcinoma	CGHub	0
SIDM01122	687829	NCI-H661	Lung	Non-Small Cell Lung Carcinoma	Sanger	0
SIDM00509	687980	COR-L311	Lung	Small Cell Lung Carcinoma	CGHub	0
SIDM00865	687983	DMS-114	Lung	Small Cell Lung Carcinoma	CGHub	0
SIDM00522	687985	DMS-273	Lung	Small Cell Lung Carcinoma	CGHub	0
SIDM00654	687995	NCI-H1048	Lung	Small Cell Lung Carcinoma	CGHub	0
SIDM00653	687997	NCI-H1092	Lung	Small Cell Lung Carcinoma	CGHub	0
SIDM00642	688001	NCI-H1417	Lung	Small Cell Lung Carcinoma	Sanger	0
SIDM00741	688006	NCI-H1694	Lung	Small Cell Lung Carcinoma	CGHub	0
SIDM00767	688007	NCI-H187	Lung	Small Cell Lung Carcinoma	Sanger	0
SIDM00760	688010	NCI-H1963	Lung	Small Cell Lung Carcinoma	CGHub	0
SIDM00735	688011	NCI-H2029	Lung	Small Cell Lung Carcinoma	CGHub	0
SIDM00706	688013	NCI-H209	Lung	Small Cell Lung Carcinoma	CGHub	0
SIDM00699	688014	NCI-H2141	Lung	Small Cell Lung Carcinoma	Sanger	0
SIDM00733	688015	NCI-H2171	Lung	Small Cell Lung Carcinoma	CGHub	0
SIDM00730	688018	NCI-H2227	Lung	Small Cell Lung Carcinoma	CGHub	0
SIDM00719	688021	NCI-H345	Lung	Small Cell Lung Carcinoma	Sanger	0
SIDM00915	688022	NCI-H378	Lung	Small Cell Lung Carcinoma	Sanger	0
SIDM00965	688023	NCI-H446	Lung	Small Cell Lung Carcinoma	CGHub	0
SIDM01128	688025	NCI-H526	Lung	Small Cell Lung Carcinoma	CGHub	0
SIDM01126	688026	NCI-H64	Lung	Small Cell Lung Carcinoma	Sanger	0
SIDM01121	688027	NCI-H69	Lung	Small Cell Lung Carcinoma	CGHub	0
SIDM01131	688031	NCI-H82	Lung	Small Cell Lung Carcinoma	CGHub	0
SIDM00713	688058	NCI-H2052	Lung	Mesothelioma	CGHub	0
SIDM01100	688086	SK-N-DZ	Peripheral Nervous System	Neuroblastoma	CGHub	0
SIDM01099	688087	SK-N-FI	Peripheral Nervous System	Neuroblastoma	CGHub	0
SIDM01179	688121	VA-ES-BJ	Soft Tissue	Other Solid Carcinomas	Sanger	0
SIDM00320	713869	VMRC-LCD	Lung	Lung Adenocarcinoma	Sanger	0
SIDM00293	713878	LU-139	Lung	Small Cell Lung Carcinoma	Sanger	0
SIDM00368	713880	SBC-5	Lung	Small Cell Lung Carcinoma	CGHub	0
SIDM00365	713885	SBC-1	Lung	Small Cell Lung Carcinoma	Sanger	0
SIDM00294	713899	LU-135	Lung	Small Cell Lung Carcinoma	Sanger	0
SIDM01098	717431	SK-N-SH	Peripheral Nervous System	Neuroblastoma	Sanger	0
SIDM00715	722045	NCI-H2030	Lung	Lung Adenocarcinoma	CGHub	0
SIDM00702	722046	NCI-H2122	Lung	Lung Adenocarcinoma	CGHub	0
SIDM00739	722058	NCI-H1734	Lung	Lung Adenocarcinoma	CGHub	0
SIDM01124	722066	NCI-H650	Lung	Lung Adenocarcinoma	CGHub	0
SIDM01184	724812	T-24	Bladder	Bladder Carcinoma	CGHub	0
SIDM01148	724825	NCI-H929	Haematopoietic and Lymphoid Tissue	Plasma Cell Myeloma	CGHub	0
SIDM01101	724828	SK-N-AS	Peripheral Nervous System	Neuroblastoma	CGHub	0
SIDM00649	724831	NCI-H1299	Lung	Non-Small Cell Lung Carcinoma	CGHub	0
SIDM00708	724834	NCI-H2087	Lung	Lung Adenocarcinoma	CGHub	0
SIDM01182	724838	UM-UC-3	Bladder	Bladder Carcinoma	CGHub	0
SIDM01174	724839	SW756	Cervix	Cervical Carcinoma	Sanger	0
SIDM01119	724855	NCI-H727	Lung	Other Solid Carcinomas	CGHub	0
SIDM00921	724859	Calu-6	Lung	Non-Small Cell Lung Carcinoma	CGHub	0
SIDM00547	724863	LU-65	Lung	Non-Small Cell Lung Carcinoma	CGHub	0
SIDM00645	724866	NCI-H1355	Lung	Lung Adenocarcinoma	CGHub	0
SIDM00771	724868	NCI-H1792	Lung	Lung Adenocarcinoma	CGHub	0
SIDM00669	724869	HPAF-II	Pancreas	Pancreatic Carcinoma	CGHub	0
SIDM00505	724870	MIA-PaCa-2	Pancreas	Pancreatic Carcinoma	CGHub	0
SIDM01078	724872	SHP-77	Lung	Small Cell Lung Carcinoma	CGHub	0
SIDM00756	724873	NCI-H2009	Lung	Lung Adenocarcinoma	CGHub	0
SIDM00728	724874	NCI-H2291	Lung	Lung Adenocarcinoma	CGHub	0
SIDM01163	724878	SW1573	Lung	Lung Adenocarcinoma	Sanger	0
SIDM01158	724879	SW900	Lung	Squamous Cell Lung Carcinoma	CGHub	0
SIDM00347	735784	TE-5	Esophagus	Esophageal Squamous Cell Carcinoma	CGHub	0
SIDM00872	749709	HCC1954	Breast	Breast Carcinoma	CGHub	0
SIDM00866	749710	HCC1143	Breast	Breast Carcinoma	CGHub	0
SIDM00885	749711	HCC1187	Breast	Breast Carcinoma	Sanger	0
SIDM00885	749711	HCC1187	Breast	Breast Carcinoma	CGHub	0
SIDM00884	749712	HCC1395	Breast	Breast Carcinoma	CGHub	0
SIDM00877	749713	HCC1599	Breast	Breast Carcinoma	CGHub	0
SIDM00874	749714	HCC1937	Breast	Breast Carcinoma	CGHub	0
SIDM00774	749715	HCC2157	Breast	Breast Carcinoma	CGHub	0
SIDM00772	749716	HCC2218	Breast	Breast Carcinoma	CGHub	0
SIDM00675	749717	HCC38	Breast	Breast Carcinoma	CGHub	0
SIDM00172	753531	BB30-HNC	Head and Neck	Head and Neck Carcinoma	Sanger	0
SIDM00174	753532	BB49-HNC	Head and Neck	Head and Neck Carcinoma	Sanger	0
SIDM00191	753533	BB65-RCC	Kidney	Kidney Carcinoma	Sanger	0
SIDM00990	753534	BEN	Lung	Non-Small Cell Lung Carcinoma	CGHub	0
SIDM00986	753535	BHY	Head and Neck	Head and Neck Carcinoma	CGHub	0
SIDM00489	753538	Ca9-22	Head and Neck	Head and Neck Carcinoma	Sanger	0
SIDM00961	753539	CADO-ES1	Bone	Ewing's Sarcoma	CGHub	0
SIDM00939	753540	CAL-12T	Lung	Non-Small Cell Lung Carcinoma	CGHub	0
SIDM00942	753541	CAL-33	Head and Neck	Head and Neck Carcinoma	CGHub	0
SIDM00175	753545	CP50-MEL-B	Skin	Melanoma	Sanger	0
SIDM00190	753546	CP66-MEL	Skin	Melanoma	Sanger	0
SIDM00953	753547	CPC-N	Lung	Small Cell Lung Carcinoma	Sanger	0
SIDM00951	753548	CTV-1	Haematopoietic and Lymphoid Tissue	Acute Myeloid Leukemia	Sanger	0
SIDM00207	753549	D-542MG	Central Nervous System	Glioblastoma	Sanger	0
SIDM00524	753551	DMS-79	Lung	Small Cell Lung Carcinoma	CGHub	0
SIDM00970	753552	DSH1	Bladder	Bladder Carcinoma	Sanger	0
SIDM00486	753554	EBC-1	Lung	Squamous Cell Lung Carcinoma	CGHub	0
SIDM00278	753555	EC-GI-10	Esophagus	Esophageal Squamous Cell Carcinoma	CGHub	0
SIDM01044	753556	EPLC-272H	Lung	Other Solid Carcinomas	CGHub	0
SIDM00188	753558	HA7-RCC	Kidney	Kidney Carcinoma	Sanger	0
SIDM00052	753559	HCE-4	Esophagus	Esophageal Squamous Cell Carcinoma	Sanger	0
SIDM00591	753561	HO-1-u-1	Head and Neck	Head and Neck Carcinoma	Sanger	0
SIDM00590	753562	HSC-2	Head and Neck	Head and Neck Carcinoma	CGHub	0
SIDM00632	753563	IM-9	Haematopoietic and Lymphoid Tissue	Non-Cancerous	Sanger	0
SIDM00223	753564	IST-SL1	Lung	Small Cell Lung Carcinoma	Sanger	0
SIDM00230	753565	IST-SL2	Lung	Small Cell Lung Carcinoma	Sanger	0
SIDM00693	753566	J82	Bladder	Bladder Carcinoma	CGHub	0
SIDM00606	753569	KNS-62	Lung	Squamous Cell Lung Carcinoma	Sanger	0
SIDM00603	753570	KOSC-2	Head and Neck	Head and Neck Carcinoma	Sanger	0
SIDM00301	753572	KP-4	Pancreas	Pancreatic Carcinoma	CGHub	0
SIDM01032	753573	KYSE-140	Esophagus	Esophageal Squamous Cell Carcinoma	CGHub	0
SIDM01028	753574	KYSE-410	Esophagus	Esophageal Squamous Cell Carcinoma	CGHub	0
SIDM01025	753575	KYSE-520	Esophagus	Esophageal Squamous Cell Carcinoma	CGHub	0
SIDM01024	753576	KYSE-70	Esophagus	Esophageal Squamous Cell Carcinoma	CGHub	0
SIDM00187	753577	LB1047-RCC	Kidney	Kidney Carcinoma	Sanger	0
SIDM00186	753578	LB2241-RCC	Kidney	Kidney Carcinoma	Sanger	0
SIDM00185	753579	LB2518-MEL	Skin	Melanoma	Sanger	0
SIDM00184	753581	LB373-MEL-D	Skin	Melanoma	Sanger	0
SIDM00183	753582	LB647-SCLC	Lung	Small Cell Lung Carcinoma	Sanger	0
SIDM00182	753583	LB771-HNC	Head and Neck	Head and Neck Carcinoma	Sanger	0
SIDM00181	753584	LB831-BLC	Bladder	Bladder Carcinoma	Sanger	0
SIDM00180	753585	LB996-RCC	Kidney	Kidney Carcinoma	Sanger	0
SIDM00345	753586	LCLC-103H	Lung	Non-Small Cell Lung Carcinoma	CGHub	0
SIDM00296	753588	LU-134-A	Lung	Small Cell Lung Carcinoma	Sanger	0
SIDM00292	753589	LU-165	Lung	Small Cell Lung Carcinoma	Sanger	0
SIDM00339	753592	LXF-289	Lung	Lung Adenocarcinoma	CGHub	0
SIDM00245	753594	MS-1	Lung	Small Cell Lung Carcinoma	Sanger	0
SIDM00053	753595	MZ1-PC	Pancreas	Pancreatic Carcinoma	Sanger	0
SIDM00516	753596	MZ7-mel	Skin	Melanoma	Sanger	0
SIDM00650	753597	NCI-H128	Lung	Small Cell Lung Carcinoma	Sanger	0
SIDM00648	753599	NCI-H1304	Lung	Small Cell Lung Carcinoma	Sanger	2
SIDM00751	753600	NCI-H1563	Lung	Lung Adenocarcinoma	CGHub	0
SIDM00493	753604	NCI-H292	Lung	Other Solid Carcinomas	CGHub	0
SIDM00927	753605	NCI-H510A	Lung	Small Cell Lung Carcinoma	Sanger	0
SIDM01133	753607	NCI-H835	Lung	Other Solid Carcinomas	Sanger	0
SIDM00237	753608	PC-14	Lung	Lung Adenocarcinoma	CGHub	0
SIDM00367	753610	SBC-3	Lung	Small Cell Lung Carcinoma	Sanger	0
SIDM00391	753612	SK-MM-2	Haematopoietic and Lymphoid Tissue	Plasma Cell Myeloma	CGHub	0
SIDM00249	753614	TE-15	Esophagus	Esophageal Squamous Cell Carcinoma	CGHub	0
SIDM00417	753615	U-266	Haematopoietic and Lymphoid Tissue	Plasma Cell Myeloma	Sanger	0
SIDM01229	753616	BE2-M17	Peripheral Nervous System	Neuroblastoma	Sanger	0
SIDM01009	753618	KELLY	Peripheral Nervous System	Neuroblastoma	CGHub	0
SIDM00395	753620	SIMA	Peripheral Nervous System	Neuroblastoma	CGHub	0
SIDM00369	753621	TE-1	Esophagus	Esophageal Squamous Cell Carcinoma	CGHub	0
SIDM00349	753622	TE-10	Esophagus	Esophageal Squamous Cell Carcinoma	Sanger	0
SIDM00326	753623	TE-8	Esophagus	Esophageal Squamous Cell Carcinoma	Sanger	0
SIDM00934	753624	CAPAN-1	Pancreas	Pancreatic Carcinoma	CGHub	0
SIDM00105	905933	OVCAR-3	Ovary	Ovarian Carcinoma	CGHub	0
SIDM00088	905934	PC-3	Prostate	Prostate Carcinoma	CGHub	0
SIDM00120	905935	DU-145	Prostate	Prostate Carcinoma	Sanger	0
SIDM00783	905936	HCT-116	Large Intestine	Colorectal Carcinoma	Sanger	0
SIDM00783	905936	HCT-116	Large Intestine	Colorectal Carcinoma	CGHub	0
SIDM00789	905937	HCT-15	Large Intestine	Colorectal Carcinoma	Sanger	0
SIDM00789	905937	HCT-15	Large Intestine	Colorectal Carcinoma	CGHub	0
SIDM00829	905938	HL-60	Haematopoietic and Lymphoid Tissue	Acute Myeloid Leukemia	CGHub	0
SIDM00136	905939	HT-29	Large Intestine	Colorectal Carcinoma	Sanger	0
SIDM00136	905939	HT-29	Large Intestine	Colorectal Carcinoma	CGHub	0
SIDM00791	905940	K-562	Haematopoietic and Lymphoid Tissue	Chronic Myelogenous Leukemia	CGHub	0
SIDM00139	905941	NCI-H226	Lung	Mesothelioma	CGHub	0
SIDM00138	905942	NCI-H23	Lung	Lung Adenocarcinoma	CGHub	0
SIDM00144	905943	NCI-H460	Lung	Non-Small Cell Lung Carcinoma	CGHub	0
SIDM00116	905944	NCI-H522	Lung	Lung Adenocarcinoma	CGHub	0
SIDM00097	905945	T47D	Breast	Breast Carcinoma	CGHub	0
SIDM00148	905946	MCF7	Breast	Breast Carcinoma	CGHub	0
SIDM00125	905947	786-0	Kidney	Kidney Carcinoma	CGHub	0
SIDM00124	905948	A498	Kidney	Kidney Carcinoma	CGHub	0
SIDM00903	905949	A549	Lung	Lung Adenocarcinoma	CGHub	0
SIDM00123	905950	ACHN	Kidney	Kidney Carcinoma	CGHub	0
SIDM00122	905951	BT-549	Breast	Breast Carcinoma	CGHub	1
SIDM00121	905952	CCRF-CEM	Haematopoietic and Lymphoid Tissue	T-Lymphoblastic Leukemia	Sanger	0
SIDM00081	905954	SK-MEL-28	Skin	Melanoma	CGHub	0
SIDM00082	905955	SK-MEL-2	Skin	Melanoma	Sanger	0
SIDM00080	905956	SK-MEL-5	Skin	Melanoma	CGHub	0
SIDM00135	905957	Hs-578-T	Breast	Breast Carcinoma	CGHub	0
SIDM00145	905958	MOLT-4	Haematopoietic and Lymphoid Tissue	T-Lymphoblastic Leukemia	Sanger	0
SIDM00079	905959	SK-OV-3	Ovary	Ovarian Carcinoma	CGHub	0
SIDM00146	905960	MDA-MB-231	Breast	Breast Carcinoma	CGHub	0
SIDM00826	905961	COLO-205	Large Intestine	Colorectal Carcinoma	Sanger	0
SIDM00841	905962	SW620	Large Intestine	Colorectal Carcinoma	Sanger	0
SIDM00841	905962	SW620	Large Intestine	Colorectal Carcinoma	CGHub	0
SIDM00941	905963	CAKI-1	Kidney	Kidney Carcinoma	CGHub	0
SIDM00087	905964	RPMI-8226	Haematopoietic and Lymphoid Tissue	Plasma Cell Myeloma	CGHub	0
SIDM00096	905965	SR	Haematopoietic and Lymphoid Tissue	Other Blood Carcinomas	Sanger	0
SIDM00151	905968	IGROV-1	Ovary	Ovarian Carcinoma	CGHub	0
SIDM00091	905969	OVCAR-5	Ovary	Ovarian Carcinoma	Sanger	0
SIDM00119	905970	EKVX	Lung	Non-Small Cell Lung Carcinoma	CGHub	0
SIDM00118	905971	HCC2998	Large Intestine	Colorectal Carcinoma	Sanger	0
SIDM00133	905972	HOP-62	Lung	Lung Adenocarcinoma	CGHub	0
SIDM00134	905973	HOP-92	Lung	Non-Small Cell Lung Carcinoma	CGHub	0
SIDM00149	905974	LOXIMVI	Skin	Melanoma	CGHub	0
SIDM00003	905975	M14	Skin	Melanoma	Sanger	0
SIDM00107	905976	UACC-62	Skin	Melanoma	CGHub	0
SIDM00108	905977	UACC-257	Skin	Melanoma	CGHub	0
SIDM00086	905978	RXF393	Kidney	Kidney Carcinoma	Sanger	0
SIDM00094	905979	SN12C	Kidney	Kidney Carcinoma	Sanger	0
SIDM00113	905980	TK10	Kidney	Kidney Carcinoma	Sanger	0
SIDM00112	905981	U031	Kidney	Kidney Carcinoma	Sanger	0
SIDM00095	905982	SNB75	Central Nervous System	Glioblastoma	CGHub	0
SIDM00111	905983	U251	Central Nervous System	Low Grade Glioma	Sanger	0
SIDM00083	905984	SF539	Central Nervous System	Glioblastoma	CGHub	0
SIDM00084	905985	SF295	Central Nervous System	Glioblastoma	CGHub	0
SIDM00085	905986	SF268	Central Nervous System	Low Grade Glioma	CGHub	0
SIDM00150	905989	KM12	Large Intestine	Colorectal Carcinoma	CGHub	0
SIDM00092	905990	OVCAR-4	Ovary	Ovarian Carcinoma	CGHub	0
SIDM00090	905991	OVCAR-8	Ovary	Ovarian Carcinoma	CGHub	0
SIDM00132	906693	BxPC-3	Pancreas	Pancreatic Carcinoma	CGHub	0
SIDM00984	906695	BONNA-12	Haematopoietic and Lymphoid Tissue	Other Blood Carcinomas	Sanger	0
SIDM00987	906696	BHT-101	Thyroid	Thyroid Gland Carcinoma	CGHub	0
SIDM00490	906746	Becker	Central Nervous System	Low Grade Glioma	Sanger	0
SIDM01245	906763	BE-13	Haematopoietic and Lymphoid Tissue	T-Lymphoblastic Leukemia	Sanger	1
SIDM00900	906765	ARH-77	Haematopoietic and Lymphoid Tissue	Non-Cancerous	Sanger	0
SIDM00850	906790	AGS	Stomach	Gastric Carcinoma	CGHub	0
SIDM00494	906791	ABC-1	Lung	Lung Adenocarcinoma	CGHub	0
SIDM00797	906792	A2058	Skin	Melanoma	CGHub	0
SIDM00795	906793	A375	Skin	Melanoma	CGHub	0
SIDM00796	906794	A253	Head and Neck	Head and Neck Carcinoma	CGHub	0
SIDM00997	906795	8305C	Thyroid	Thyroid Gland Carcinoma	CGHub	0
SIDM00983	906797	647-V	Bladder	Bladder Carcinoma	CGHub	0
SIDM00999	906798	639-V	Bladder	Bladder Carcinoma	CGHub	0
SIDM01076	906800	697	Haematopoietic and Lymphoid Tissue	B-Lymphoblastic Leukemia	CGHub	0
SIDM00893	906801	BT-20	Breast	Breast Carcinoma	CGHub	0
SIDM00057	906803	ACN	Peripheral Nervous System	Neuroblastoma	Sanger	0
SIDM00210	906804	A2780	Ovary	Ovarian Carcinoma	CGHub	0
SIDM00513	906805	COR-L105	Lung	Lung Adenocarcinoma	CGHub	0
SIDM00952	906807	CRO-AP2	Haematopoietic and Lymphoid Tissue	B-Cell Non-Hodgkin's Lymphoma	Sanger	0
SIDM00506	906808	COR-L88	Lung	Small Cell Lung Carcinoma	CGHub	0
SIDM00515	906813	COLO-800	Skin	Melanoma	CGHub	0
SIDM00140	906814	COLO-792	Skin	Melanoma	CGHub	0
#N/A	906815	COLO-741	Large Intestine	Colorectal Carcinoma	Sanger	0
SIDM00956	906817	COLO-680N	Esophagus	Esophageal Squamous Cell Carcinoma	CGHub	0
SIDM00284	906818	COLO-679	Skin	Melanoma	CGHub	0
SIDM00910	906820	CHP-212	Peripheral Nervous System	Neuroblastoma	CGHub	0
SIDM00130	906821	CFPAC-1	Pancreas	Pancreatic Carcinoma	CGHub	0
SIDM00131	906823	CCF-STTG1	Central Nervous System	Low Grade Glioma	CGHub	0
SIDM00923	906824	Ca-Ski	Cervix	Cervical Carcinoma	Sanger	0
SIDM00919	906825	Caov-3	Ovary	Ovarian Carcinoma	CGHub	0
SIDM00940	906826	CAL-120	Breast	Breast Carcinoma	CGHub	0
SIDM00930	906827	CAL-72	Bone	Osteosarcoma	Sanger	0
SIDM00931	906828	CAL-62	Thyroid	Thyroid Gland Carcinoma	CGHub	0
SIDM00890	906830	C32	Skin	Melanoma	CGHub	0
SIDM00845	906831	Daudi	Haematopoietic and Lymphoid Tissue	Burkitt's Lymphoma	CGHub	0
SIDM00886	906832	DB	Haematopoietic and Lymphoid Tissue	B-Cell Non-Hodgkin's Lymphoma	CGHub	0
SIDM00887	906833	Daoy	Central Nervous System	Other Solid Carcinomas	CGHub	0
SIDM00888	906834	D-283MED	Central Nervous System	Other Solid Carcinomas	CGHub	0
SIDM00867	906835	DBTRG-05MG	Central Nervous System	Glioblastoma	CGHub	0
SIDM00949	906836	DEL	Haematopoietic and Lymphoid Tissue	T-Cell Non-Hodgkin's Lymphoma	CGHub	0
SIDM00831	906837	Detroit562	Head and Neck	Head and Neck Carcinoma	CGHub	0
SIDM00948	906838	DG-75	Haematopoietic and Lymphoid Tissue	Burkitt's Lymphoma	Sanger	0
SIDM00947	906839	DK-MG	Central Nervous System	Glioblastoma	CGHub	0
SIDM00281	906841	DJM-1	Skin	Other Solid Carcinomas	Sanger	0
SIDM00981	906842	DOHH-2	Haematopoietic and Lymphoid Tissue	B-Cell Non-Hodgkin's Lymphoma	CGHub	0
SIDM00864	906843	DoTc2-4510	Cervix	Cervical Carcinoma	Sanger	0
SIDM01001	906844	DU-4475	Breast	Breast Carcinoma	CGHub	0
SIDM00863	906846	EB2	Haematopoietic and Lymphoid Tissue	Burkitt's Lymphoma	Sanger	0
SIDM00793	906847	EB-3	Haematopoietic and Lymphoid Tissue	Burkitt's Lymphoma	Sanger	0
SIDM00280	906848	ECC10	Stomach	Other Solid Carcinomas	CGHub	0
SIDM00279	906849	ECC12	Stomach	Gastric Carcinoma	CGHub	0
SIDM01056	906851	EFM-19	Breast	Breast Carcinoma	CGHub	0
SIDM01051	906852	EFO-27	Ovary	Ovarian Carcinoma	CGHub	0
SIDM01050	906853	EGI-1	Biliary Tract	Biliary Tract Carcinoma	Sanger	0
SIDM01049	906854	EHEB	Haematopoietic and Lymphoid Tissue	Non-Cancerous	CGHub	0
SIDM01047	906855	EM-2	Haematopoietic and Lymphoid Tissue	Chronic Myelogenous Leukemia	Sanger	0
SIDM01047	906855	EM-2	Haematopoietic and Lymphoid Tissue	Chronic Myelogenous Leukemia	CGHub	0
SIDM00277	906856	EoL-1-cell	Haematopoietic and Lymphoid Tissue	Acute Myeloid Leukemia	Sanger	0
SIDM00276	906861	ETK-1	Biliary Tract	Biliary Tract Carcinoma	Sanger	1
SIDM01042	906862	EVSA-T	Breast	Breast Carcinoma	Sanger	0
SIDM00860	906863	FADU	Head and Neck	Head and Neck Carcinoma	CGHub	0
SIDM00213	906864	FTC-133	Thyroid	Thyroid Gland Carcinoma	CGHub	0
SIDM00857	906865	G-361	Skin	Melanoma	CGHub	0
SIDM01055	906868	GAMG	Central Nervous System	Glioblastoma	CGHub	0
SIDM00274	906869	GCIY	Stomach	Gastric Carcinoma	Sanger	0
SIDM01057	906870	GDM-1	Haematopoietic and Lymphoid Tissue	Acute Myeloid Leukemia	CGHub	0
SIDM00273	906871	GI-1	Central Nervous System	Glioblastoma	CGHub	0
SIDM00227	906872	GI-ME-N	Peripheral Nervous System	Neuroblastoma	Sanger	0
SIDM01074	906873	GMS-10	Central Nervous System	Glioblastoma	CGHub	0
SIDM00544	906875	GOTO	Peripheral Nervous System	Neuroblastoma	Sanger	0
SIDM01259	906877	GR-ST	Haematopoietic and Lymphoid Tissue	B-Lymphoblastic Leukemia	Sanger	0
SIDM00853	906999	GCT	Soft Tissue	Other Solid Carcinomas	CGHub	0
SIDM01043	907000	ESS-1	Endometrium	Other Solid Carcinomas	CGHub	0
SIDM01231	907041	GT3TKB	Stomach	Gastric Carcinoma	Sanger	1
SIDM00852	907042	H4	Central Nervous System	Low Grade Glioma	CGHub	0
SIDM01251	907043	H9	Haematopoietic and Lymphoid Tissue	T-Cell Non-Hodgkin's Lymphoma	Sanger	0
SIDM01073	907044	HC-1	Haematopoietic and Lymphoid Tissue	Other Blood Carcinomas	Sanger	0
SIDM00882	907045	HCC1419	Breast	Breast Carcinoma	CGHub	0
SIDM00878	907046	HCC1569	Breast	Breast Carcinoma	CGHub	0
SIDM00875	907047	HCC1806	Breast	Breast Carcinoma	Sanger	0
SIDM00875	907047	HCC1806	Breast	Breast Carcinoma	CGHub	0
SIDM00673	907048	HCC70	Breast	Breast Carcinoma	CGHub	0
SIDM01063	907050	HD-MY-Z	Haematopoietic and Lymphoid Tissue	Hodgkin's Lymphoma	CGHub	0
SIDM00596	907051	HEC-1	Endometrium	Endometrial Carcinoma	Sanger	0
SIDM00594	907053	HEL	Haematopoietic and Lymphoid Tissue	Acute Myeloid Leukemia	CGHub	0
SIDM00290	907055	HGC-27	Stomach	Gastric Carcinoma	CGHub	0
SIDM00671	907056	HH	Haematopoietic and Lymphoid Tissue	T-Cell Non-Hodgkin's Lymphoma	CGHub	0
SIDM00064	907057	HLE	Liver	Hepatocellular Carcinoma	Sanger	0
SIDM00291	907058	HMV-II	Skin	Melanoma	Sanger	0
SIDM01061	907059	HN	Head and Neck	Head and Neck Carcinoma	Sanger	0
SIDM00806	907060	HOS	Bone	Osteosarcoma	CGHub	0
SIDM00589	907061	HSC-3	Head and Neck	Head and Neck Carcinoma	CGHub	0
SIDM00588	907062	HSC-4	Head and Neck	Head and Neck Carcinoma	CGHub	0
SIDM00661	907063	HT	Haematopoietic and Lymphoid Tissue	B-Cell Non-Hodgkin's Lymphoma	CGHub	0
SIDM00828	907064	HT-1080	Soft Tissue	Other Solid Carcinomas	CGHub	0
SIDM00676	907065	HT-1197	Bladder	Bladder Carcinoma	CGHub	0
SIDM00678	907066	HT-1376	Bladder	Bladder Carcinoma	CGHub	0
SIDM00695	907067	HT-144	Skin	Melanoma	CGHub	0
SIDM00679	907068	HT-3	Cervix	Cervical Carcinoma	Sanger	0
SIDM00587	907069	HuCCT1	Biliary Tract	Biliary Tract Carcinoma	CGHub	0
SIDM01257	907070	HUH-6-clone5	Liver	Hepatocellular Carcinoma	Sanger	0
SIDM00585	907071	HuH-7	Liver	Hepatocellular Carcinoma	CGHub	0
SIDM00599	907072	HuO9	Bone	Osteosarcoma	Sanger	0
SIDM00694	907073	HuTu-80	Small Intestine	Other Solid Carcinomas	CGHub	0
SIDM01060	907169	IGR-1	Skin	Melanoma	CGHub	0
SIDM01206	907170	IMR-5	Peripheral Nervous System	Neuroblastoma	Sanger	0
SIDM01059	907171	IPC-298	Skin	Melanoma	CGHub	0
SIDM00225	907172	IST-MEL1	Skin	Melanoma	Sanger	0
SIDM00224	907173	IST-MES1	Lung	Mesothelioma	Sanger	0
SIDM01039	907175	JAR	Placenta	Other Solid Carcinomas	Sanger	0
SIDM01218	907176	JEG-3	Placenta	Other Solid Carcinomas	Sanger	0
SIDM00808	907268	JiyoyeP-2003	Haematopoietic and Lymphoid Tissue	Burkitt's Lymphoma	Sanger	0
SIDM01013	907269	JVM-2	Haematopoietic and Lymphoid Tissue	B-Cell Non-Hodgkin's Lymphoma	CGHub	0
SIDM01012	907270	JVM-3	Haematopoietic and Lymphoid Tissue	B-Cell Non-Hodgkin's Lymphoma	CGHub	0
SIDM00613	907271	KALS-1	Central Nervous System	Glioblastoma	CGHub	0
SIDM01007	907272	KARPAS-45	Haematopoietic and Lymphoid Tissue	T-Lymphoblastic Leukemia	Sanger	0
SIDM01010	907273	KARPAS-299	Haematopoietic and Lymphoid Tissue	T-Cell Non-Hodgkin's Lymphoma	CGHub	0
SIDM01008	907274	KARPAS-422	Haematopoietic and Lymphoid Tissue	B-Cell Non-Hodgkin's Lymphoma	CGHub	0
SIDM01005	907275	KASUMI-1	Haematopoietic and Lymphoid Tissue	Acute Myeloid Leukemia	CGHub	0
SIDM00687	907276	KATOIII	Stomach	Gastric Carcinoma	CGHub	0
SIDM01003	907277	KE-37	Haematopoietic and Lymphoid Tissue	T-Lymphoblastic Leukemia	CGHub	0
SIDM00785	907278	KG-1	Haematopoietic and Lymphoid Tissue	Acute Myeloid Leukemia	CGHub	0
SIDM00612	907279	KINGS-1	Central Nervous System	Low Grade Glioma	Sanger	0
SIDM01019	907280	KMOE-2	Haematopoietic and Lymphoid Tissue	Acute Myeloid Leukemia	Sanger	0
SIDM01020	907281	KMS-12-BM	Haematopoietic and Lymphoid Tissue	Plasma Cell Myeloma	CGHub	0
SIDM00607	907282	KNS-42	Central Nervous System	Glioblastoma	CGHub	0
SIDM00533	907285	HuP-T3	Pancreas	Pancreatic Carcinoma	CGHub	0
SIDM00531	907286	HuP-T4	Pancreas	Pancreatic Carcinoma	CGHub	0
SIDM00541	907287	HT55	Large Intestine	Colorectal Carcinoma	Sanger	0
SIDM00541	907287	HT55	Large Intestine	Colorectal Carcinoma	CGHub	0
SIDM00534	907289	HT-115	Large Intestine	Colorectal Carcinoma	Sanger	0
SIDM00534	907289	HT-115	Large Intestine	Colorectal Carcinoma	CGHub	0
SIDM00535	907290	H-EMC-SS	Bone	Chondrosarcoma	Sanger	0
SIDM00537	907291	GP5d	Large Intestine	Colorectal Carcinoma	Sanger	0
SIDM00523	907295	DMS-53	Lung	Small Cell Lung Carcinoma	CGHub	0
SIDM00855	907298	G-402	Soft Tissue	Other Solid Carcinomas	CGHub	0
SIDM00856	907299	G-401	Kidney	Other Solid Carcinomas	CGHub	0
SIDM00553	907300	KY821	Haematopoietic and Lymphoid Tissue	Acute Myeloid Leukemia	Sanger	0
SIDM00308	907311	KU812	Haematopoietic and Lymphoid Tissue	Chronic Myelogenous Leukemia	Sanger	0
SIDM00308	907311	KU812	Haematopoietic and Lymphoid Tissue	Chronic Myelogenous Leukemia	CGHub	0
SIDM01033	907312	KU-19-19	Bladder	Bladder Carcinoma	CGHub	0
SIDM00555	907313	KS-1	Central Nervous System	Glioblastoma	CGHub	0
SIDM00556	907314	KP-N-YN	Peripheral Nervous System	Neuroblastoma	CGHub	0
SIDM01031	907317	KYSE-150	Esophagus	Esophageal Squamous Cell Carcinoma	CGHub	0
SIDM01030	907318	KYSE-180	Esophagus	Esophageal Squamous Cell Carcinoma	CGHub	0
SIDM01029	907319	KYSE-270	Esophagus	Esophageal Squamous Cell Carcinoma	CGHub	0
SIDM01027	907320	KYSE-450	Esophagus	Esophageal Squamous Cell Carcinoma	CGHub	0
SIDM01026	907321	KYSE-510	Esophagus	Esophageal Squamous Cell Carcinoma	CGHub	0
SIDM00327	907322	L-428	Haematopoietic and Lymphoid Tissue	Hodgkin's Lymphoma	CGHub	0
SIDM00329	907323	L-540	Haematopoietic and Lymphoid Tissue	Hodgkin's Lymphoma	CGHub	0
SIDM00346	907783	LAMA-84	Haematopoietic and Lymphoid Tissue	Chronic Myelogenous Leukemia	Sanger	0
SIDM00346	907783	LAMA-84	Haematopoietic and Lymphoid Tissue	Chronic Myelogenous Leukemia	CGHub	0
SIDM00297	907786	LC-2-ad	Lung	Lung Adenocarcinoma	Sanger	0
SIDM00549	907787	LC4-1	Haematopoietic and Lymphoid Tissue	B-Lymphoblastic Leukemia	Sanger	0
SIDM00683	907788	LNCaP-Clone-FGC	Prostate	Prostate Carcinoma	CGHub	0
SIDM00342	907789	LOUCY	Haematopoietic and Lymphoid Tissue	T-Lymphoblastic Leukemia	CGHub	0
SIDM00839	907790	LoVo	Large Intestine	Colorectal Carcinoma	CGHub	0
SIDM00340	907791	LP-1	Haematopoietic and Lymphoid Tissue	Plasma Cell Myeloma	CGHub	0
SIDM00776	907792	LS-123	Large Intestine	Colorectal Carcinoma	CGHub	0
SIDM00660	907794	LS-411N	Large Intestine	Colorectal Carcinoma	CGHub	0
SIDM00677	907795	LS-513	Large Intestine	Colorectal Carcinoma	Sanger	0
SIDM00677	907795	LS-513	Large Intestine	Colorectal Carcinoma	CGHub	0
SIDM00009	907798	MC-1010	Haematopoietic and Lymphoid Tissue	Acute Myeloid Leukemia	Sanger	0
SIDM00637	907799	MC116	Haematopoietic and Lymphoid Tissue	B-Cell Non-Hodgkin's Lymphoma	CGHub	0
SIDM01246	908118	MC-IXC	Bone	Ewing's Sarcoma	Sanger	0
SIDM00633	908120	MDA-MB-175-VII	Breast	Breast Carcinoma	CGHub	0
SIDM00528	908121	MDA-MB-361	Breast	Breast Carcinoma	Sanger	0
SIDM00272	908122	MDA-MB-453	Breast	Breast Carcinoma	CGHub	0
SIDM00628	908123	MDA-MB-468	Breast	Breast Carcinoma	CGHub	0
SIDM00337	908124	MEL-HO	Skin	Melanoma	CGHub	2
SIDM00336	908125	MEL-JUSO	Skin	Melanoma	CGHub	0
SIDM00526	908126	MEG-01	Haematopoietic and Lymphoid Tissue	Chronic Myelogenous Leukemia	CGHub	0
SIDM00625	908127	MES-SA	Uterus	Other Solid Carcinomas	CGHub	0
SIDM00545	908128	Mewo	Skin	Melanoma	CGHub	0
SIDM00335	908129	MFE-280	Endometrium	Endometrial Carcinoma	CGHub	0
SIDM00334	908130	MFE-296	Endometrium	Endometrial Carcinoma	CGHub	0
SIDM00525	908131	MG-63	Bone	Osteosarcoma	CGHub	0
SIDM00331	908132	MHH-CALL-2	Haematopoietic and Lymphoid Tissue	B-Lymphoblastic Leukemia	CGHub	0
SIDM00376	908133	MHH-CALL-4	Haematopoietic and Lymphoid Tissue	B-Lymphoblastic Leukemia	CGHub	0
SIDM00386	908134	MHH-ES-1	Bone	Ewing's Sarcoma	CGHub	0
SIDM00387	908135	MHH-NB-11	Peripheral Nervous System	Neuroblastoma	CGHub	0
SIDM00388	908136	MHH-PREB-1	Haematopoietic and Lymphoid Tissue	B-Cell Non-Hodgkin's Lymphoma	Sanger	0
SIDM00271	908138	MKN1	Stomach	Gastric Carcinoma	CGHub	0
SIDM00260	908139	MKN28	Stomach	Gastric Carcinoma	Sanger	1
SIDM00441	908141	ML-2	Haematopoietic and Lymphoid Tissue	Acute Myeloid Leukemia	Sanger	0
SIDM00561	908142	MLMA	Haematopoietic and Lymphoid Tissue	Other Blood Carcinomas	Sanger	0
SIDM00438	908143	MN-60	Haematopoietic and Lymphoid Tissue	B-Lymphoblastic Leukemia	Sanger	0
SIDM00532	908144	MOG-G-CCM	Central Nervous System	Low Grade Glioma	Sanger	0
SIDM00504	908145	MOG-G-UVW	Central Nervous System	Low Grade Glioma	Sanger	0
SIDM00433	908146	MOLT-13	Haematopoietic and Lymphoid Tissue	T-Lymphoblastic Leukemia	CGHub	0
SIDM00431	908147	MOLT-16	Haematopoietic and Lymphoid Tissue	T-Lymphoblastic Leukemia	CGHub	0
SIDM01023	908148	MONO-MAC-6	Haematopoietic and Lymphoid Tissue	Acute Myeloid Leukemia	CGHub	0
SIDM00623	908149	Mo-T	Haematopoietic and Lymphoid Tissue	Other Blood Carcinomas	Sanger	0
SIDM00222	908150	MPP-89	Lung	Mesothelioma	CGHub	0
SIDM00562	908151	MRK-nu-1	Breast	Breast Carcinoma	Sanger	0
SIDM00640	908152	MSTO-211H	Lung	Mesothelioma	CGHub	0
SIDM00657	908156	MV-4-11	Haematopoietic and Lymphoid Tissue	Other Blood Carcinomas	CGHub	0
SIDM00429	908158	NALM-6	Haematopoietic and Lymphoid Tissue	B-Lymphoblastic Leukemia	CGHub	0
SIDM00641	908159	NAMALWA	Haematopoietic and Lymphoid Tissue	Burkitt's Lymphoma	CGHub	0
SIDM00244	908440	NB69	Peripheral Nervous System	Neuroblastoma	Sanger	0
SIDM00655	908441	NCCIT	Testis	Other Solid Carcinomas	Sanger	0
SIDM00777	908442	NCI-H508	Large Intestine	Colorectal Carcinoma	CGHub	0
SIDM01130	908443	NCI-H520	Lung	Squamous Cell Lung Carcinoma	CGHub	0
SIDM01146	908444	NCI-SNU-1	Stomach	Gastric Carcinoma	Sanger	0
SIDM01144	908445	NCI-SNU-5	Stomach	Gastric Carcinoma	CGHub	0
SIDM01145	908446	NCI-SNU-16	Stomach	Gastric Carcinoma	Sanger	0
SIDM00577	908447	NH-12	Peripheral Nervous System	Neuroblastoma	Sanger	0
SIDM00576	908448	NKM-1	Haematopoietic and Lymphoid Tissue	Acute Myeloid Leukemia	Sanger	0
SIDM00575	908449	NMC-G1	Central Nervous System	Low Grade Glioma	CGHub	0
SIDM00573	908450	no-11	Central Nervous System	Glioblastoma	Sanger	0
SIDM00580	908451	NOMO-1	Haematopoietic and Lymphoid Tissue	Acute Myeloid Leukemia	CGHub	0
SIDM00574	908452	no-10	Central Nervous System	Glioblastoma	Sanger	0
SIDM01203	908454	NTERA-S-cl-D1	Testis	Other Solid Carcinomas	Sanger	0
SIDM00572	908455	NUGC-3	Stomach	Gastric Carcinoma	CGHub	0
SIDM00778	908457	NCI-H747	Large Intestine	Colorectal Carcinoma	CGHub	0
SIDM00779	908458	NCI-H716	Large Intestine	Colorectal Carcinoma	CGHub	0
SIDM01127	908459	NCI-H596	Lung	Other Solid Carcinomas	CGHub	0
SIDM00925	908460	NCI-H441	Lung	Lung Adenocarcinoma	CGHub	0
SIDM01147	908461	NCI-N87	Stomach	Gastric Carcinoma	CGHub	0
SIDM00722	908462	NCI-H2452	Lung	Mesothelioma	CGHub	0
SIDM00755	908463	NCI-H1793	Lung	Lung Adenocarcinoma	CGHub	0
SIDM00718	908465	NCI-H358	Lung	Lung Adenocarcinoma	CGHub	0
SIDM00651	908467	NCI-H1155	Lung	Non-Small Cell Lung Carcinoma	CGHub	0
SIDM00652	908468	NCI-H1105	Lung	Small Cell Lung Carcinoma	CGHub	0
SIDM00697	908469	NCI-H1436	Lung	Small Cell Lung Carcinoma	CGHub	0
SIDM00720	908470	NCI-H28	Lung	Mesothelioma	CGHub	0
SIDM00748	908471	NCI-H1581	Lung	Non-Small Cell Lung Carcinoma	CGHub	0
SIDM00749	908472	NCI-H1573	Lung	Lung Adenocarcinoma	CGHub	0
SIDM00743	908473	NCI-H1666	Lung	Lung Adenocarcinoma	CGHub	0
SIDM00740	908474	NCI-H1703	Lung	Other Solid Carcinomas	CGHub	0
SIDM00738	908475	NCI-H1755	Lung	Lung Adenocarcinoma	CGHub	0
SIDM00758	908476	NCI-H1993	Lung	Lung Adenocarcinoma	Sanger	0
SIDM00710	908480	NCI-H2081	Lung	Small Cell Lung Carcinoma	CGHub	0
SIDM00731	908481	NCI-H2196	Lung	Small Cell Lung Carcinoma	CGHub	0
#N/A	908482	NCI-H630	Large Intestine	Colorectal Carcinoma	Sanger	0
SIDM01129	908483	NCI-H524	Lung	Small Cell Lung Carcinoma	CGHub	0
SIDM01117	909194	NCI-H748	Lung	Small Cell Lung Carcinoma	Sanger	0
SIDM00567	909248	ONS-76	Central Nervous System	Other Solid Carcinomas	CGHub	0
SIDM00457	909249	OPM-2	Haematopoietic and Lymphoid Tissue	Plasma Cell Myeloma	CGHub	0
SIDM00239	909250	OS-RC-2	Kidney	Kidney Carcinoma	CGHub	0
SIDM00463	909251	P12-ICHIKAWA	Haematopoietic and Lymphoid Tissue	T-Lymphoblastic Leukemia	CGHub	0
SIDM00364	909252	P30-OHK	Haematopoietic and Lymphoid Tissue	B-Lymphoblastic Leukemia	Sanger	0
SIDM00363	909253	P31-FUJ	Haematopoietic and Lymphoid Tissue	Acute Myeloid Leukemia	CGHub	0
SIDM01140	909255	PA-1	Ovary	Ovarian Carcinoma	Sanger	0
SIDM00241	909256	OCUB-M	Breast	Breast Carcinoma	Sanger	0
SIDM00220	909257	OC-314	Ovary	Ovarian Carcinoma	CGHub	0
SIDM00451	909260	PF-382	Haematopoietic and Lymphoid Tissue	T-Lymphoblastic Leukemia	CGHub	0
SIDM00844	909262	Raji	Haematopoietic and Lymphoid Tissue	Burkitt's Lymphoma	CGHub	0
SIDM00359	909263	RCM-1	Large Intestine	Colorectal Carcinoma	CGHub	0
SIDM00847	909264	RD	Soft Tissue	Rhabdomyosarcoma	CGHub	0
SIDM00447	909696	REH	Haematopoietic and Lymphoid Tissue	B-Lymphoblastic Leukemia	CGHub	0
SIDM01092	909697	RF-48	Haematopoietic and Lymphoid Tissue	B-Cell Non-Hodgkin's Lymphoma	Sanger	0
SIDM01090	909698	RKO	Large Intestine	Colorectal Carcinoma	Sanger	0
SIDM01090	909698	RKO	Large Intestine	Colorectal Carcinoma	CGHub	0
SIDM00352	909699	RMG-I	Ovary	Ovarian Carcinoma	CGHub	0
SIDM00809	909700	RPMI-2650	Head and Neck	Head and Neck Carcinoma	Sanger	0
SIDM00813	909701	RPMI-6666	Haematopoietic and Lymphoid Tissue	Non-Cancerous	Sanger	1
SIDM00403	909702	RPMI-8402	Haematopoietic and Lymphoid Tissue	T-Lymphoblastic Leukemia	CGHub	0
SIDM01086	909703	RS4-11	Haematopoietic and Lymphoid Tissue	B-Lymphoblastic Leukemia	CGHub	0
SIDM00402	909704	RT-112	Bladder	Bladder Carcinoma	CGHub	0
SIDM00401	909706	RVH-421	Skin	Melanoma	Sanger	0
SIDM01084	909707	Saos-2	Bone	Osteosarcoma	CGHub	0
SIDM00351	909708	SAS	Head and Neck	Head and Neck Carcinoma	Sanger	0
SIDM01080	909709	SCC-9	Head and Neck	Head and Neck Carcinoma	CGHub	0
SIDM00383	909711	SCH	Stomach	Gastric Carcinoma	Sanger	0
SIDM00382	909712	SF126	Central Nervous System	Glioblastoma	CGHub	0
SIDM01079	909713	SH-4	Skin	Melanoma	CGHub	0
SIDM00396	909715	SIG-M5	Haematopoietic and Lymphoid Tissue	Acute Myeloid Leukemia	CGHub	0
SIDM01095	909716	SJRH30	Soft Tissue	Rhabdomyosarcoma	Sanger	0
SIDM01112	909717	SJSA-1	Bone	Osteosarcoma	CGHub	0
SIDM01096	909718	SK-CO-1	Large Intestine	Colorectal Carcinoma	CGHub	0
SIDM01110	909719	SK-HEP-1	Liver	Hepatocellular Carcinoma	CGHub	0
SIDM01109	909720	SK-LMS-1	Soft Tissue	Other Solid Carcinomas	CGHub	0
SIDM01108	909721	SK-LU-1	Lung	Lung Adenocarcinoma	CGHub	0
SIDM00380	909722	SKM-1	Haematopoietic and Lymphoid Tissue	Acute Myeloid Leukemia	CGHub	0
SIDM01107	909723	SK-MEL-1	Skin	Melanoma	CGHub	0
SIDM01105	909724	SK-MEL-3	Skin	Melanoma	CGHub	0
SIDM01106	909725	SK-MEL-24	Skin	Melanoma	CGHub	0
SIDM00392	909726	SK-MEL-30	Skin	Melanoma	CGHub	0
SIDM01104	909727	SK-MEL-31	Skin	Melanoma	CGHub	0
SIDM01103	909728	SK-MES-1	Lung	Squamous Cell Lung Carcinoma	CGHub	0
SIDM00379	909729	SK-MG-1	Central Nervous System	Low Grade Glioma	Sanger	1
SIDM00027	909730	SK-NEP-1	Kidney	Kidney Carcinoma	Sanger	0
SIDM01097	909731	SK-PN-DW	Bone	Ewing's Sarcoma	Sanger	0
SIDM01113	909732	SK-UT-1	Soft Tissue	Other Solid Carcinomas	CGHub	0
SIDM00373	909735	SNG-M	Endometrium	Endometrial Carcinoma	CGHub	0
SIDM01180	909736	SNU-387	Liver	Hepatocellular Carcinoma	CGHub	0
SIDM01199	909737	SNU-423	Liver	Hepatocellular Carcinoma	CGHub	0
SIDM01194	909738	SNU-449	Liver	Hepatocellular Carcinoma	CGHub	0
SIDM01196	909739	SNU-475	Liver	Hepatocellular Carcinoma	CGHub	0
SIDM00781	909740	SNU-C2B	Large Intestine	Colorectal Carcinoma	Sanger	0
SIDM00390	909742	SU-DHL-1	Haematopoietic and Lymphoid Tissue	T-Cell Non-Hodgkin's Lymphoma	CGHub	0
SIDM01154	909743	SUP-T1	Haematopoietic and Lymphoid Tissue	T-Lymphoblastic Leukemia	CGHub	0
SIDM00814	909744	SW13	Adrenal Gland	Other Solid Carcinomas	Sanger	0
SIDM01155	909745	SW1088	Central Nervous System	Low Grade Glioma	Sanger	0
SIDM00835	909746	SW1116	Large Intestine	Colorectal Carcinoma	Sanger	0
SIDM00812	909747	SW1417	Large Intestine	Colorectal Carcinoma	CGHub	0
SIDM00834	909748	SW1463	Large Intestine	Colorectal Carcinoma	Sanger	0
SIDM00420	909749	SW1710	Bladder	Bladder Carcinoma	Sanger	0
SIDM01164	909750	SW1783	Central Nervous System	Low Grade Glioma	CGHub	0
SIDM00837	909751	SW48	Large Intestine	Colorectal Carcinoma	Sanger	0
SIDM01168	909753	SW626	Ovary	Ovarian Carcinoma	Sanger	0
SIDM01175	909754	SW684	Soft Tissue	Other Solid Carcinomas	Sanger	0
SIDM00833	909755	SW837	Large Intestine	Colorectal Carcinoma	Sanger	0
SIDM01159	909756	SW872	Soft Tissue	Other Solid Carcinomas	Sanger	0
SIDM00832	909757	SW948	Large Intestine	Colorectal Carcinoma	Sanger	0
SIDM01178	909758	SW962	Vulva	Other Solid Carcinomas	Sanger	0
SIDM01161	909759	SW982	Soft Tissue	Other Solid Carcinomas	Sanger	0
SIDM00782	909761	T84	Large Intestine	Colorectal Carcinoma	CGHub	0
SIDM00370	909762	TALL-1	Haematopoietic and Lymphoid Tissue	T-Lymphoblastic Leukemia	CGHub	0
SIDM00252	909769	TGBC1TKB	Biliary Tract	Biliary Tract Carcinoma	Sanger	0
SIDM00251	909770	TGBC11TKB	Stomach	Gastric Carcinoma	Sanger	0
SIDM01172	909771	THP-1	Haematopoietic and Lymphoid Tissue	Acute Myeloid Leukemia	CGHub	0
SIDM01205	909773	TUR	Haematopoietic and Lymphoid Tissue	Acute Myeloid Leukemia	Sanger	0
SIDM00321	909774	TYK-nu	Ovary	Ovarian Carcinoma	CGHub	0
SIDM01191	909776	U-2-OS	Bone	Osteosarcoma	CGHub	0
SIDM00424	909777	U-698-M	Haematopoietic and Lymphoid Tissue	B-Cell Non-Hodgkin's Lymphoma	Sanger	0
SIDM01186	909778	UACC-893	Breast	Breast Carcinoma	CGHub	0
SIDM01183	909779	UMC-11	Lung	Other Solid Carcinomas	Sanger	0
SIDM00414	909780	VM-CUB-1	Bladder	Bladder Carcinoma	Sanger	0
SIDM00317	909781	VMRC-RCZ	Kidney	Kidney Carcinoma	Sanger	0
SIDM01000	909784	WM-115	Skin	Melanoma	CGHub	0
SIDM00412	909785	WSU-NHL	Haematopoietic and Lymphoid Tissue	B-Cell Non-Hodgkin's Lymphoma	Sanger	0
SIDM00411	909904	YAPC	Pancreas	Pancreatic Carcinoma	Sanger	0
SIDM00316	909905	YH-13	Central Nervous System	Glioblastoma	Sanger	0
SIDM00971	909907	ZR-75-30	Breast	Breast Carcinoma	Sanger	0
SIDM00971	909907	ZR-75-30	Breast	Breast Carcinoma	CGHub	0
SIDM00235	909974	RCC10RGB	Kidney	Kidney Carcinoma	CGHub	0
SIDM00554	909975	KURAMOCHI	Ovary	Ovarian Carcinoma	CGHub	0
SIDM01018	909976	KM-H2	Haematopoietic and Lymphoid Tissue	Hodgkin's Lymphoma	CGHub	0
SIDM00584	909977	HuO-3N1	Bone	Osteosarcoma	Sanger	0
SIDM00479	910079	OE19	Esophagus	Esophageal Adenocarcinoma	CGHub	0
SIDM01177	910209	SUP-B8	Haematopoietic and Lymphoid Tissue	B-Lymphoblastic Leukemia	Sanger	0
SIDM01150	910399	NCI-H838	Lung	Lung Adenocarcinoma	CGHub	0
SIDM01247	910401	Ramos-2G6-4C10	Haematopoietic and Lymphoid Tissue	Burkitt's Lymphoma	Sanger	0
SIDM00482	910544	RPMI-8866	Haematopoietic and Lymphoid Tissue	Chronic Myelogenous Leukemia	Sanger	0
SIDM00467	910545	QIMR-WIL	Haematopoietic and Lymphoid Tissue	Acute Myeloid Leukemia	Sanger	0
SIDM00469	910546	PSN1	Pancreas	Pancreatic Carcinoma	CGHub	0
SIDM00480	910548	OAW-42	Ovary	Ovarian Carcinoma	CGHub	0
SIDM00477	910549	OE33	Esophagus	Esophageal Adenocarcinoma	CGHub	0
SIDM00282	910554	CW-2	Large Intestine	Colorectal Carcinoma	CGHub	0
SIDM00959	910566	CMK	Haematopoietic and Lymphoid Tissue	Acute Myeloid Leukemia	CGHub	0
SIDM00286	910567	CHP-126	Peripheral Nervous System	Neuroblastoma	CGHub	0
SIDM01248	910568	CGTH-W-1	Thyroid	Thyroid Gland Carcinoma	Sanger	1
SIDM00842	910569	COLO-320-HSR	Large Intestine	Colorectal Carcinoma	Sanger	0
SIDM00842	910569	COLO-320-HSR	Large Intestine	Colorectal Carcinoma	CGHub	0
SIDM00233	910687	ATN-1	Haematopoietic and Lymphoid Tissue	T-Lymphoblastic Leukemia	Sanger	0
SIDM00917	910688	CESS	Haematopoietic and Lymphoid Tissue	Acute Myeloid Leukemia	Sanger	0
SIDM00957	910689	COLO-678	Large Intestine	Colorectal Carcinoma	CGHub	0
SIDM00142	910691	COLO-684	Endometrium	Endometrial Carcinoma	CGHub	0
SIDM00143	910692	COLO-668	Lung	Small Cell Lung Carcinoma	CGHub	0
SIDM00343	910694	LN-405	Central Nervous System	Glioblastoma	Sanger	0
SIDM00267	910695	TGBC24TKB	Biliary Tract	Biliary Tract Carcinoma	Sanger	0
SIDM00794	910697	A388	Lung	Squamous Cell Lung Carcinoma	Sanger	0
SIDM00988	910698	BFTC-909	Kidney	Kidney Carcinoma	CGHub	0
SIDM01233	910700	C2BBe1	Large Intestine	Colorectal Carcinoma	Sanger	0
SIDM01233	910700	C2BBe1	Large Intestine	Colorectal Carcinoma	CGHub	0
SIDM01082	910701	SCC-25	Head and Neck	Head and Neck Carcinoma	CGHub	0
SIDM00899	910702	AsPC-1	Pancreas	Pancreatic Carcinoma	CGHub	0
SIDM00907	910703	CA46	Haematopoietic and Lymphoid Tissue	Burkitt's Lymphoma	CGHub	0
SIDM00898	910704	AU565	Breast	Breast Carcinoma	CGHub	0
SIDM00287	910705	BALL-1	Haematopoietic and Lymphoid Tissue	B-Lymphoblastic Leukemia	Sanger	0
SIDM00985	910706	BL-41	Haematopoietic and Lymphoid Tissue	Burkitt's Lymphoma	CGHub	0
SIDM00074	910707	BL-70	Haematopoietic and Lymphoid Tissue	Burkitt's Lymphoma	CGHub	0
SIDM00962	910710	BV-173	Haematopoietic and Lymphoid Tissue	Chronic Myelogenous Leukemia	Sanger	0
SIDM00962	910710	BV-173	Haematopoietic and Lymphoid Tissue	Chronic Myelogenous Leukemia	CGHub	0
SIDM00306	910779	IA-LM	Lung	Non-Small Cell Lung Carcinoma	CGHub	0
SIDM00324	910780	TGW	Peripheral Nervous System	Neuroblastoma	Sanger	0
SIDM00901	910781	AN3-CA	Endometrium	Endometrial Carcinoma	CGHub	0
SIDM00798	910784	A204	Soft Tissue	Rhabdomyosarcoma	CGHub	0
SIDM00569	910849	NY	Bone	Osteosarcoma	Sanger	0
SIDM01237	910850	C3A	Liver	Hepatocellular Carcinoma	Sanger	0
SIDM00810	910851	A427	Lung	Other Solid Carcinomas	Sanger	0
SIDM00928	910852	CAL-85-1	Breast	Breast Carcinoma	CGHub	0
SIDM01228	910853	CHL-1	Skin	Melanoma	Sanger	0
SIDM01089	910861	RL	Haematopoietic and Lymphoid Tissue	B-Cell Non-Hodgkin's Lymphoma	CGHub	0
SIDM00698	910899	NCI-H146	Lung	Small Cell Lung Carcinoma	CGHub	0
SIDM00744	910900	NCI-H1651	Lung	Lung Adenocarcinoma	CGHub	0
SIDM01087	910903	RPMI-7951	Skin	Melanoma	CGHub	0
SIDM01081	910904	SCC-4	Head and Neck	Head and Neck Carcinoma	CGHub	0
SIDM01197	910905	SNU-C1	Large Intestine	Colorectal Carcinoma	Sanger	0
SIDM01197	910905	SNU-C1	Large Intestine	Colorectal Carcinoma	CGHub	0
SIDM01198	910906	ST486	Haematopoietic and Lymphoid Tissue	Burkitt's Lymphoma	Sanger	0
SIDM01165	910907	SW1990	Pancreas	Pancreatic Carcinoma	CGHub	0
SIDM00836	910908	SW403	Large Intestine	Colorectal Carcinoma	Sanger	0
SIDM01187	910910	UACC-812	Breast	Breast Carcinoma	Sanger	0
SIDM01083	910911	SCC-15	Head and Neck	Head and Neck Carcinoma	CGHub	0
SIDM00943	910915	Capan-2	Pancreas	Pancreatic Carcinoma	CGHub	0
SIDM00937	910916	CAL-27	Head and Neck	Head and Neck Carcinoma	CGHub	0
SIDM00895	910918	BC-3	Haematopoietic and Lymphoid Tissue	B-Cell Non-Hodgkin's Lymphoma	Sanger	0
SIDM00896	910919	BC-1	Haematopoietic and Lymphoid Tissue	B-Cell Non-Hodgkin's Lymphoma	Sanger	0
SIDM00849	910920	A704	Kidney	Kidney Carcinoma	CGHub	0
SIDM00801	910921	A101D	Skin	Melanoma	CGHub	0
SIDM00803	910922	769-P	Kidney	Kidney Carcinoma	CGHub	0
SIDM00980	910924	23132-87	Stomach	Gastric Carcinoma	CGHub	0
SIDM00995	910925	A431	Skin	Other Solid Carcinomas	Sanger	0
SIDM00989	910926	BFTC-905	Bladder	Bladder Carcinoma	CGHub	0
SIDM00933	910927	CAL-51	Breast	Breast Carcinoma	CGHub	0
SIDM00384	910930	SCC-3	Haematopoietic and Lymphoid Tissue	B-Cell Non-Hodgkin's Lymphoma	Sanger	0
SIDM00355	910931	RERF-LC-MS	Lung	Lung Adenocarcinoma	CGHub	0
SIDM00543	910932	GAK	Skin	Melanoma	Sanger	0
SIDM00492	910933	AM-38	Central Nervous System	Glioblastoma	CGHub	0
SIDM00502	910934	A4-Fuk	Haematopoietic and Lymphoid Tissue	B-Cell Non-Hodgkin's Lymphoma	CGHub	0
SIDM00495	910935	A3-KAW	Haematopoietic and Lymphoid Tissue	B-Cell Non-Hodgkin's Lymphoma	CGHub	0
SIDM00540	910936	DOK	Head and Neck	Head and Neck Carcinoma	Sanger	0
SIDM00511	910937	COR-L279	Lung	Small Cell Lung Carcinoma	CGHub	0
SIDM00285	910941	CHP-134	Peripheral Nervous System	Neuroblastoma	Sanger	0
SIDM00243	910942	NEC8	Testis	Other Solid Carcinomas	Sanger	0
SIDM00212	910943	CAS-1	Central Nervous System	Glioblastoma	CGHub	0
SIDM00211	910944	ALL-PO	Haematopoietic and Lymphoid Tissue	B-Lymphoblastic Leukemia	Sanger	0
SIDM00035	910946	S-117	Thyroid	Thyroid Gland Carcinoma	CGHub	0
SIDM00446	910947	OCI-AML2	Haematopoietic and Lymphoid Tissue	Acute Myeloid Leukemia	CGHub	0
SIDM00332	910948	MFM-223	Breast	Breast Carcinoma	Sanger	0
SIDM00958	910951	CML-T1	Haematopoietic and Lymphoid Tissue	Chronic Myelogenous Leukemia	Sanger	0
SIDM00932	910952	CAL-54	Kidney	Kidney Carcinoma	CGHub	0
SIDM01052	911905	EFO-21	Ovary	Ovarian Carcinoma	CGHub	0
SIDM00681	917486	LS-1034	Large Intestine	Colorectal Carcinoma	CGHub	0
SIDM00499	924100	22RV1	Prostate	Prostate Carcinoma	CGHub	0
SIDM00996	924102	8505C	Thyroid	Thyroid Gland Carcinoma	CGHub	0
SIDM00992	924104	BCPAP	Thyroid	Thyroid Gland Carcinoma	CGHub	0
SIDM00964	924105	BPH-1	Prostate	Non-Cancerous	Sanger	0
SIDM00938	924106	CAL-148	Breast	Breast Carcinoma	CGHub	0
SIDM00935	924107	CAL-39	Cervix	Other Solid Carcinomas	Sanger	0
SIDM00488	924108	CaR-1	Large Intestine	Colorectal Carcinoma	Sanger	0
SIDM01064	924110	HDLM-2	Haematopoietic and Lymphoid Tissue	Hodgkin's Lymphoma	Sanger	0
SIDM00592	924111	HO-1-N-1	Head and Neck	Head and Neck Carcinoma	Sanger	0
SIDM00496	924151	HTC-C3	Thyroid	Thyroid Gland Carcinoma	Sanger	0
SIDM00302	924186	KGN	Ovary	Other Solid Carcinomas	Sanger	0
SIDM00686	924187	KLE	Endometrium	Endometrial Carcinoma	CGHub	0
SIDM01210	924188	KNS-81-FD	Central Nervous System	Glioblastoma	Sanger	0
SIDM00557	924189	KP-N-RT-BM-1	Peripheral Nervous System	Neuroblastoma	CGHub	0
SIDM00056	924238	K5	Thyroid	Thyroid Gland Carcinoma	Sanger	0
SIDM00312	924239	L-363	Haematopoietic and Lymphoid Tissue	Plasma Cell Myeloma	CGHub	0
SIDM00630	924240	MDA-MB-415	Breast	Breast Carcinoma	CGHub	0
SIDM00721	924241	NCI-H250	Lung	Small Cell Lung Carcinoma	Sanger	0
SIDM00759	924244	NCI-H1975	Lung	Lung Adenocarcinoma	CGHub	0
SIDM01157	924247	SW954	Vulva	Other Solid Carcinomas	Sanger	0
SIDM01173	924248	TE-441-T	Soft Tissue	Rhabdomyosarcoma	Sanger	0
SIDM00560	924250	MKN7	Stomach	Gastric Carcinoma	CGHub	0
SIDM00529	925338	MDA-MB-157	Breast	Breast Carcinoma	CGHub	0
SIDM01242	925339	MMAC-SF	Skin	Melanoma	Sanger	0
SIDM00247	925340	MKN45	Stomach	Gastric Carcinoma	CGHub	0
SIDM01116	925341	NCI-H810	Lung	Non-Small Cell Lung Carcinoma	CGHub	0
SIDM00002	925342	NBsusSR	Peripheral Nervous System	Neuroblastoma	Sanger	0
SIDM00299	925343	MFH-ino	Soft Tissue	Other Solid Carcinomas	Sanger	0
SIDM00242	925345	NOS-1	Bone	Osteosarcoma	Sanger	0
SIDM01138	925346	PANC-03-27	Pancreas	Pancreatic Carcinoma	CGHub	0
SIDM01136	925347	PANC-08-13	Pancreas	Pancreatic Carcinoma	CGHub	0
SIDM01135	925348	PANC-10-05	Pancreas	Pancreatic Carcinoma	CGHub	0
SIDM01088	930082	RL95-2	Endometrium	Endometrial Carcinoma	CGHub	0
SIDM00218	930083	RO82-W-1	Thyroid	Thyroid Gland Carcinoma	Sanger	0
SIDM01093	930297	SiHa	Cervix	Cervical Carcinoma	Sanger	0
SIDM00381	930298	SKG-IIIa	Cervix	Cervical Carcinoma	Sanger	0
SIDM00484	930299	TT	Thyroid	Thyroid Gland Carcinoma	CGHub	0
SIDM00319	930301	VMRC-MELG	Skin	Melanoma	Sanger	0
SIDM00325	946353	TE-9	Esophagus	Esophageal Squamous Cell Carcinoma	CGHub	0
SIDM00348	946354	TE-11	Esophagus	Esophageal Squamous Cell Carcinoma	CGHub	0
SIDM00328	946355	TE-6	Esophagus	Esophageal Squamous Cell Carcinoma	Sanger	0
SIDM00023	946356	TE-12	Esophagus	Esophageal Squamous Cell Carcinoma	Sanger	5
SIDM00234	946357	TC-YIK	Cervix	Other Solid Carcinomas	Sanger	0
SIDM00410	946358	YT	Haematopoietic and Lymphoid Tissue	Other Blood Carcinomas	Sanger	0
SIDM00963	946359	BT-474	Breast	Breast Carcinoma	CGHub	0
SIDM00481	946360	OAW-28	Ovary	Ovarian Carcinoma	CGHub	0
SIDM00344	946361	LCLC-97TM1	Lung	Non-Small Cell Lung Carcinoma	CGHub	0
SIDM00157	946363	KP-N-YS	Peripheral Nervous System	Neuroblastoma	Sanger	0
SIDM00622	946367	D-247MG	Central Nervous System	Glioblastoma	Sanger	0
SIDM00732	946368	D-263MG	Central Nervous System	Glioblastoma	Sanger	0
SIDM00620	946369	D-336MG	Central Nervous System	Glioblastoma	Sanger	0
SIDM00542	946370	D-392MG	Central Nervous System	Glioblastoma	Sanger	0
SIDM00209	946372	D-423MG	Central Nervous System	Glioblastoma	Sanger	0
SIDM00208	946373	D-502MG	Central Nervous System	Glioblastoma	Sanger	0
SIDM00206	946377	D-566MG	Central Nervous System	Glioblastoma	Sanger	0
SIDM00920	946382	CAMA-1	Breast	Breast Carcinoma	CGHub	0
SIDM00283	949088	CTB-1	Haematopoietic and Lymphoid Tissue	B-Cell Non-Hodgkin's Lymphoma	Sanger	0
SIDM00918	949090	Caov-4	Ovary	Ovarian Carcinoma	CGHub	0
SIDM00189	949092	CP67-MEL	Skin	Melanoma	Sanger	0
SIDM00892	949093	BT-483	Breast	Breast Carcinoma	CGHub	0
SIDM00659	949094	M059J	Central Nervous System	Glioblastoma	Sanger	0
SIDM00240	949154	OMC-1	Cervix	Cervical Carcinoma	Sanger	0
SIDM00261	949155	ES8	Bone	Ewing's Sarcoma	Sanger	0
SIDM00264	949156	ES4	Bone	Ewing's Sarcoma	Sanger	0
SIDM00262	949157	ES6	Bone	Ewing's Sarcoma	Sanger	0
SIDM00266	949158	ES1	Bone	Ewing's Sarcoma	Sanger	0
SIDM00201	949160	EW-7	Bone	Ewing's Sarcoma	Sanger	0
SIDM00202	949161	EW-3	Bone	Ewing's Sarcoma	Sanger	0
SIDM00200	949162	EW-12	Bone	Ewing's Sarcoma	Sanger	0
SIDM00205	949163	EW-1	Bone	Ewing's Sarcoma	Sanger	0
SIDM00197	949164	EW-18	Bone	Ewing's Sarcoma	Sanger	0
SIDM00198	949165	EW-16	Bone	Ewing's Sarcoma	Sanger	0
SIDM00621	949166	EW-13	Bone	Ewing's Sarcoma	Sanger	0
SIDM00196	949167	EW-22	Bone	Ewing's Sarcoma	Sanger	0
SIDM00195	949168	EW-24	Bone	Ewing's Sarcoma	Sanger	0
SIDM00330	949170	LAN-6	Peripheral Nervous System	Neuroblastoma	Sanger	0
SIDM00259	949171	NB10	Peripheral Nervous System	Neuroblastoma	Sanger	0
SIDM00258	949172	NB12	Peripheral Nervous System	Neuroblastoma	Sanger	0
SIDM00253	949173	NB6	Peripheral Nervous System	Neuroblastoma	Sanger	0
SIDM00156	949174	NB7	Peripheral Nervous System	Neuroblastoma	Sanger	0
SIDM00255	949175	NB17	Peripheral Nervous System	Neuroblastoma	Sanger	0
SIDM00254	949176	NB5	Peripheral Nervous System	Neuroblastoma	Sanger	0
SIDM00257	949177	NB13	Peripheral Nervous System	Neuroblastoma	Sanger	0
SIDM00256	949178	NB14	Peripheral Nervous System	Neuroblastoma	Sanger	0
SIDM00578	949179	NB1	Peripheral Nervous System	Neuroblastoma	CGHub	0
SIDM00427	971773	RH-1	Bone	Ewing's Sarcoma	Sanger	0
SIDM00454	971774	RH-18	Soft Tissue	Rhabdomyosarcoma	CGHub	0
SIDM00179	971777	MZ2-MEL	Skin	Melanoma	Sanger	0
SIDM01016	998184	Jurkat	Haematopoietic and Lymphoid Tissue	T-Lymphoblastic Leukemia	CGHub	0
SIDM00680	998189	LS-180	Large Intestine	Colorectal Carcinoma	Sanger	0
SIDM00680	998189	LS-180	Large Intestine	Colorectal Carcinoma	CGHub	0
SIDM00485	1240121	BICR22	Head and Neck	Head and Neck Carcinoma	CGHub	0
SIDM00501	1240122	BICR78	Head and Neck	Head and Neck Carcinoma	Sanger	0
SIDM00487	1240123	CCK-81	Large Intestine	Colorectal Carcinoma	Sanger	0
SIDM00487	1240123	CCK-81	Large Intestine	Colorectal Carcinoma	CGHub	0
SIDM00960	1240124	CL-40	Large Intestine	Colorectal Carcinoma	Sanger	0
SIDM00960	1240124	CL-40	Large Intestine	Colorectal Carcinoma	CGHub	0
SIDM00955	1240125	COLO-783	Skin	Melanoma	CGHub	0
SIDM01045	1240127	EN	Endometrium	Endometrial Carcinoma	CGHub	0
SIDM00861	1240128	ES-2	Ovary	Ovarian Carcinoma	CGHub	0
SIDM01040	1240129	FU-OV-1	Ovary	Ovarian Carcinoma	CGHub	0
SIDM00129	1240130	G-MEL	Skin	Melanoma	Sanger	0
SIDM00101	1240131	H2591	Lung	Mesothelioma	Sanger	0
SIDM00100	1240132	H2595	Lung	Mesothelioma	Sanger	0
SIDM00098	1240134	H2731	Lung	Mesothelioma	Sanger	0
SIDM00309	1240135	H2803	Lung	Mesothelioma	Sanger	0
SIDM00310	1240136	H2804	Lung	Mesothelioma	Sanger	0
SIDM00311	1240137	H2810	Lung	Mesothelioma	Sanger	0
SIDM00519	1240138	H2869	Lung	Mesothelioma	Sanger	0
SIDM00518	1240139	H290	Lung	Mesothelioma	Sanger	0
SIDM00517	1240140	H3118	Head and Neck	Head and Neck Carcinoma	Sanger	0
SIDM00114	1240141	H513	Lung	Other Solid Carcinomas	Sanger	1
SIDM00598	1240142	HARA	Lung	Squamous Cell Lung Carcinoma	CGHub	0
SIDM01072	1240143	HCC-15	Lung	Squamous Cell Lung Carcinoma	CGHub	0
SIDM01070	1240144	HCC-366	Lung	Other Solid Carcinomas	CGHub	0
SIDM01069	1240145	HCC-44	Lung	Lung Adenocarcinoma	CGHub	0
SIDM01067	1240146	HCC-827	Lung	Lung Adenocarcinoma	CGHub	0
SIDM00672	1240147	Hep3B2-1-7	Liver	Hepatocellular Carcinoma	CGHub	0
SIDM00667	1240149	Hs-633T	Soft Tissue	Other Solid Carcinomas	Sanger	0
SIDM00666	1240150	Hs-683	Central Nervous System	Low Grade Glioma	CGHub	0
SIDM00665	1240151	Hs746T	Stomach	Gastric Carcinoma	CGHub	0
SIDM01066	1240153	IGR-37	Skin	Melanoma	CGHub	0
SIDM00600	1240154	IHH-4	Thyroid	Thyroid Gland Carcinoma	Sanger	0
SIDM00602	1240155	IM-95	Stomach	Gastric Carcinoma	CGHub	0
SIDM00617	1240157	JHH-2	Liver	Hepatocellular Carcinoma	CGHub	0
SIDM00616	1240158	JHH-4	Liver	Hepatocellular Carcinoma	CGHub	0
SIDM00615	1240159	JHH-6	Liver	Hepatocellular Carcinoma	CGHub	0
SIDM00614	1240160	JHH-7	Liver	Hepatocellular Carcinoma	CGHub	0
SIDM00128	1240161	JHU-011	Head and Neck	Head and Neck Carcinoma	Sanger	0
SIDM00127	1240162	JHU-022	Head and Neck	Head and Neck Carcinoma	Sanger	0
SIDM00552	1240166	KYM-1	Soft Tissue	Rhabdomyosarcoma	CGHub	0
SIDM00551	1240167	KYSE-220	Esophagus	Esophageal Squamous Cell Carcinoma	Sanger	0
SIDM00685	1240168	LN-18	Central Nervous System	Glioblastoma	CGHub	0
SIDM00684	1240169	LN-229	Central Nervous System	Glioblastoma	CGHub	0
SIDM01220	1240170	LNZTA3WT4	Central Nervous System	Low Grade Glioma	Sanger	0
SIDM00629	1240172	MDA-MB-436	Breast	Breast Carcinoma	CGHub	0
SIDM00527	1240173	MDST8	Large Intestine	Colorectal Carcinoma	Sanger	0
SIDM00333	1240174	MFE-319	Endometrium	Endometrial Carcinoma	CGHub	0
SIDM00442	1240178	ML-1	Thyroid	Thyroid Gland Carcinoma	CGHub	0
SIDM00638	1240179	MS751	Cervix	Cervical Carcinoma	Sanger	0
SIDM00579	1240181	NB(TU)1-10	Peripheral Nervous System	Neuroblastoma	Sanger	0
SIDM00770	1240182	NCI-H1836	Lung	Small Cell Lung Carcinoma	Sanger	0
SIDM00768	1240183	NCI-H1869	Lung	Non-Small Cell Lung Carcinoma	CGHub	0
SIDM00763	1240184	NCI-H1915	Lung	Non-Small Cell Lung Carcinoma	CGHub	0
SIDM00762	1240185	NCI-H1944	Lung	Lung Adenocarcinoma	CGHub	0
SIDM00761	1240186	NCI-H196	Lung	Small Cell Lung Carcinoma	CGHub	0
SIDM00753	1240187	NCI-H2023	Lung	Non-Small Cell Lung Carcinoma	CGHub	0
SIDM00704	1240189	NCI-H211	Lung	Small Cell Lung Carcinoma	CGHub	0
SIDM00137	1240190	NCI-H3122	Lung	Lung Adenocarcinoma	Sanger	0
SIDM01125	1240191	NCI-H647	Lung	Other Solid Carcinomas	CGHub	0
SIDM01134	1240192	NCI-H841	Lung	Small Cell Lung Carcinoma	CGHub	0
SIDM01149	1240193	NCI-H847	Lung	Small Cell Lung Carcinoma	Sanger	0
SIDM00565	1240196	OSC-20	Head and Neck	Head and Neck Carcinoma	Sanger	0
SIDM01141	1240197	OV-90	Ovary	Ovarian Carcinoma	CGHub	0
SIDM00564	1240198	OVISE	Ovary	Ovarian Carcinoma	CGHub	0
SIDM00466	1240199	OVKATE	Ovary	Ovarian Carcinoma	Sanger	0
SIDM00465	1240200	OVMIU	Ovary	Ovarian Carcinoma	Sanger	1
SIDM00453	1240201	PA-TU-8988T	Pancreas	Pancreatic Carcinoma	CGHub	0
SIDM00270	1240204	PCI-15A	Head and Neck	Head and Neck Carcinoma	Sanger	0
SIDM00155	1240205	PCI-38	Head and Neck	Head and Neck Carcinoma	Sanger	0
SIDM00115	1240206	PCI-6A	Head and Neck	Head and Neck Carcinoma	Sanger	0
SIDM00473	1240207	PE-CA-PJ15	Head and Neck	Head and Neck Carcinoma	CGHub	0
SIDM00054	1240208	PL18	Pancreas	Pancreatic Carcinoma	Sanger	0
SIDM00358	1240209	RERF-GC-1B	Stomach	Gastric Carcinoma	CGHub	0
SIDM00426	1240210	RH-41	Soft Tissue	Rhabdomyosarcoma	CGHub	0
SIDM00394	1240212	SISO	Cervix	Cervical Carcinoma	Sanger	0
SIDM00377	1240215	SKN	Uterus	Other Solid Carcinomas	Sanger	0
SIDM01151	1240216	SNU-182	Liver	Hepatocellular Carcinoma	CGHub	0
SIDM01181	1240217	SNU-398	Liver	Hepatocellular Carcinoma	CGHub	0
SIDM01188	1240218	SU8686	Pancreas	Pancreatic Carcinoma	CGHub	0
SIDM00371	1240219	SUIT-2	Pancreas	Pancreatic Carcinoma	Sanger	0
SIDM01162	1240220	SW156	Kidney	Kidney Carcinoma	Sanger	0
SIDM00419	1240221	TC-71	Bone	Ewing's Sarcoma	CGHub	0
SIDM01169	1240222	TOV-21G	Ovary	Ovarian Carcinoma	CGHub	0
SIDM00418	1240223	TT2609-C02	Thyroid	Thyroid Gland Carcinoma	Sanger	0
SIDM00318	1240224	VMRC-RCW	Kidney	Kidney Carcinoma	CGHub	0
SIDM00975	1240226	WM278	Skin	Melanoma	Sanger	0
SIDM01176	1247871	SUP-B15	Haematopoietic and Lymphoid Tissue	B-Lymphoblastic Leukemia	CGHub	0
SIDM00046	1247873	H3255	Lung	Lung Adenocarcinoma	CGHub	0
SIDM00055	1287381	201T	Lung	Lung Adenocarcinoma	Sanger	0
SIDM01240	1287706	451Lu	Skin	Melanoma	Sanger	0
SIDM00462	1290455	OCI-AML3	Haematopoietic and Lymphoid Tissue	Acute Myeloid Leukemia	CGHub	0
SIDM00491	1290722	ASH-3	Thyroid	Thyroid Gland Carcinoma	Sanger	0
SIDM00077	1290724	BICR10	Head and Neck	Head and Neck Carcinoma	Sanger	0
SIDM00078	1290725	BICR31	Head and Neck	Head and Neck Carcinoma	CGHub	0
SIDM00936	1290730	CAL-29	Bladder	Bladder Carcinoma	CGHub	0
SIDM00929	1290765	CAL-78	Bone	Chondrosarcoma	Sanger	0
SIDM00051	1290767	CHSA0011	Bone	Chondrosarcoma	Sanger	0
SIDM00050	1290768	CHSA0108	Bone	Chondrosarcoma	Sanger	0
SIDM00944	1290769	CL-11	Large Intestine	Colorectal Carcinoma	CGHub	0
SIDM00945	1290771	CL-34	Large Intestine	Colorectal Carcinoma	CGHub	0
SIDM00199	1290795	CS1	Bone	Chondrosarcoma	Sanger	0
SIDM00950	1290797	DAN-G	Pancreas	Pancreatic Carcinoma	CGHub	0
SIDM01002	1290798	EFM-192A	Breast	Breast Carcinoma	CGHub	0
SIDM00503	1290806	FU97	Stomach	Gastric Carcinoma	CGHub	0
SIDM00858	1290807	G-292-Clone-A141B1	Bone	Osteosarcoma	CGHub	0
SIDM00104	1290808	H2369	Lung	Mesothelioma	Sanger	0
SIDM00103	1290809	H2373	Lung	Mesothelioma	Sanger	0
SIDM00102	1290810	H2461	Lung	Mesothelioma	Sanger	0
SIDM00099	1290812	H2722	Lung	Mesothelioma	Sanger	0
SIDM00154	1290813	H2795	Lung	Mesothelioma	Sanger	0
SIDM00520	1290814	H2818	Lung	Mesothelioma	Sanger	0
SIDM00881	1290905	HCC1428	Breast	Breast Carcinoma	CGHub	0
SIDM00870	1290906	HCC202	Breast	Breast Carcinoma	CGHub	0
SIDM00597	1290907	HCC-56	Large Intestine	Colorectal Carcinoma	CGHub	0
SIDM01068	1290908	HCC-78	Lung	Lung Adenocarcinoma	CGHub	0
SIDM01062	1290922	HDQ-P1	Breast	Breast Carcinoma	CGHub	0
SIDM00994	1295740	ALL-SIL	Haematopoietic and Lymphoid Tissue	T-Lymphoblastic Leukemia	CGHub	0
SIDM00993	1295741	AMO-1	Haematopoietic and Lymphoid Tissue	Plasma Cell Myeloma	CGHub	0
SIDM00510	1297438	COR-L303	Lung	Small Cell Lung Carcinoma	Sanger	0
SIDM00521	1297439	COR-L95	Lung	Small Cell Lung Carcinoma	CGHub	0
SIDM00070	1297440	CRO-AP3	Haematopoietic and Lymphoid Tissue	B-Cell Non-Hodgkin's Lymphoma	Sanger	0
SIDM00946	1297446	DND-41	Haematopoietic and Lymphoid Tissue	T-Lymphoblastic Leukemia	Sanger	0
SIDM01048	1297447	EJM	Haematopoietic and Lymphoid Tissue	Plasma Cell Myeloma	CGHub	0
SIDM00859	1297449	Farage	Haematopoietic and Lymphoid Tissue	B-Cell Non-Hodgkin's Lymphoma	Sanger	0
SIDM00846	1298134	HeLa	Cervix	Cervical Carcinoma	Sanger	0
SIDM00670	1298136	HPAC	Pancreas	Pancreatic Carcinoma	CGHub	0
SIDM00664	1298141	Hs-766T	Pancreas	Pancreatic Carcinoma	CGHub	0
SIDM00663	1298144	Hs-939-T	Skin	Melanoma	CGHub	0
SIDM00662	1298145	Hs-940-T	Skin	Melanoma	CGHub	0
SIDM00586	1298146	huH-1	Liver	Hepatocellular Carcinoma	CGHub	0
SIDM00618	1298151	JHH-1	Liver	Hepatocellular Carcinoma	CGHub	0
SIDM00690	1298156	JHU-029	Head and Neck	Head and Neck Carcinoma	Sanger	0
SIDM01037	1298157	JIMT-1	Breast	Breast Carcinoma	CGHub	0
SIDM00126	1298160	K2	Skin	Melanoma	Sanger	0
SIDM00619	1298167	KMH-2	Thyroid	Thyroid Gland Carcinoma	Sanger	0
SIDM00611	1298168	KMRC-1	Kidney	Kidney Carcinoma	CGHub	0
SIDM00609	1298169	KMRC-20	Kidney	Kidney Carcinoma	CGHub	0
SIDM00604	1298215	KON	Head and Neck	Head and Neck Carcinoma	Sanger	0
SIDM00583	1298216	KP-1N	Pancreas	Pancreatic Carcinoma	Sanger	1
SIDM00582	1298218	KP-2	Pancreas	Pancreatic Carcinoma	CGHub	0
SIDM00571	1298219	KP-3	Pancreas	Pancreatic Carcinoma	CGHub	0
SIDM00550	1298222	KYSE-50	Esophagus	Esophageal Squamous Cell Carcinoma	Sanger	0
SIDM00300	1298223	LC-1-sq	Lung	Squamous Cell Lung Carcinoma	Sanger	0
SIDM00341	1298226	LOU-NH91	Lung	Squamous Cell Lung Carcinoma	CGHub	0
SIDM00006	1298234	MCC26	Skin	Other Solid Carcinomas	Sanger	0
SIDM00658	1298347	NCI-H1435	Lung	Non-Small Cell Lung Carcinoma	CGHub	0
SIDM00750	1298348	NCI-H1568	Lung	Lung Adenocarcinoma	CGHub	0
SIDM00792	1298349	NCI-H1688	Lung	Small Cell Lung Carcinoma	Sanger	0
SIDM00754	1298350	NCI-H1781	Lung	Lung Adenocarcinoma	CGHub	0
SIDM00703	1298351	NCI-H2110	Lung	Non-Small Cell Lung Carcinoma	CGHub	0
SIDM00700	1298352	NCI-H2135	Lung	Non-Small Cell Lung Carcinoma	Sanger	0
SIDM00926	1298353	NCI-H2172	Lung	Non-Small Cell Lung Carcinoma	CGHub	0
SIDM00723	1298356	NCI-H2444	Lung	Non-Small Cell Lung Carcinoma	CGHub	0
SIDM00570	1298357	NUGC-4	Stomach	Gastric Carcinoma	CGHub	0
SIDM00568	1298358	OCUM-1	Stomach	Gastric Carcinoma	CGHub	0
SIDM00478	1298359	OE21	Esophagus	Esophageal Squamous Cell Carcinoma	CGHub	0
SIDM00566	1298362	OSC-19	Head and Neck	Head and Neck Carcinoma	Sanger	0
SIDM00425	1298365	OVTOKO	Ovary	Ovarian Carcinoma	CGHub	0
SIDM01139	1298475	PANC-02-03	Pancreas	Pancreatic Carcinoma	CGHub	0
SIDM01137	1298476	PANC-04-03	Pancreas	Pancreatic Carcinoma	CGHub	0
SIDM00455	1298526	PA-TU-8902	Pancreas	Pancreatic Carcinoma	CGHub	0
SIDM00044	1298529	PCI-30	Head and Neck	Head and Neck Carcinoma	Sanger	0
SIDM00043	1298531	PCI-4B	Head and Neck	Head and Neck Carcinoma	Sanger	0
SIDM00042	1298533	PL4	Pancreas	Pancreatic Carcinoma	Sanger	0
SIDM00360	1298534	QGP-1	Pancreas	Other Solid Carcinomas	CGHub	0
SIDM00356	1298537	RERF-LC-KJ	Lung	Lung Adenocarcinoma	CGHub	0
SIDM00354	1298538	RERF-LC-Sq1	Lung	Squamous Cell Lung Carcinoma	CGHub	0
SIDM00353	1298539	RKN	Soft Tissue	Other Solid Carcinomas	CGHub	0
SIDM00350	1299050	SAT	Head and Neck	Head and Neck Carcinoma	Sanger	0
SIDM00032	1299051	SCaBER	Bladder	Bladder Carcinoma	CGHub	0
SIDM00399	1299052	SCC90	Head and Neck	Head and Neck Carcinoma	Sanger	0
SIDM00375	1299059	SKN-3	Head and Neck	Head and Neck Carcinoma	Sanger	0
SIDM00041	1299061	STS-0421	Soft Tissue	Other Solid Carcinomas	Sanger	0
SIDM01156	1299062	SW1271	Lung	Small Cell Lung Carcinoma	CGHub	0
SIDM00322	1299064	T-T	Esophagus	Esophageal Squamous Cell Carcinoma	CGHub	0
SIDM00026	1299067	TASK1	Peripheral Nervous System	NA	Sanger	0
SIDM00040	1299069	TMK-1	Stomach	Gastric Carcinoma	Sanger	0
SIDM01170	1299070	TOV-112D	Ovary	Ovarian Carcinoma	CGHub	0
SIDM00025	1299073	UDSCC2	Head and Neck	Head and Neck Carcinoma	Sanger	0
SIDM01077	1299075	VCaP	Prostate	Prostate Carcinoma	CGHub	0
SIDM00976	1299078	WM1552C	Skin	Melanoma	Sanger	0
SIDM00974	1299080	WM35	Skin	Melanoma	Sanger	0
SIDM00973	1299081	WM793B	Skin	Melanoma	Sanger	0
SIDM00854	1303896	GA-10	Haematopoietic and Lymphoid Tissue	Burkitt's Lymphoma	CGHub	0
SIDM01058	1303897	GRANTA-519	Haematopoietic and Lymphoid Tissue	B-Cell Non-Hodgkin's Lymphoma	CGHub	0
SIDM00879	1303900	HCC1500	Breast	Breast Carcinoma	CGHub	0
SIDM01071	1303901	HCC-33	Lung	Small Cell Lung Carcinoma	CGHub	0
SIDM00176	1303912	CHSA8926	Bone	Chondrosarcoma	Sanger	0
SIDM00508	1322212	COR-L32	Lung	Small Cell Lung Carcinoma	Sanger	0
SIDM00507	1322213	COR-L321	Lung	Other Solid Carcinomas	Sanger	0
SIDM00668	1322218	Hs-445	Haematopoietic and Lymphoid Tissue	Non-Cancerous	Sanger	0
SIDM00045	1322224	HSC-39	Stomach	Gastric Carcinoma	Sanger	0
SIDM00428	1323913	NB4	Haematopoietic and Lymphoid Tissue	Acute Myeloid Leukemia	CGHub	0
SIDM01038	1327765	JEKO-1	Haematopoietic and Lymphoid Tissue	B-Cell Non-Hodgkin's Lymphoma	CGHub	0
SIDM01036	1327766	JJN-3	Haematopoietic and Lymphoid Tissue	Plasma Cell Myeloma	CGHub	0
SIDM00689	1327768	JM1	Haematopoietic and Lymphoid Tissue	B-Cell Non-Hodgkin's Lymphoma	CGHub	0
SIDM00688	1327769	JSC-1	Haematopoietic and Lymphoid Tissue	B-Cell Non-Hodgkin's Lymphoma	Sanger	0
SIDM01015	1327771	JURL-MK1	Haematopoietic and Lymphoid Tissue	Chronic Myelogenous Leukemia	CGHub	0
SIDM01011	1327773	KARPAS-1106P	Haematopoietic and Lymphoid Tissue	B-Cell Non-Hodgkin's Lymphoma	Sanger	0
SIDM01017	1327774	KARPAS-231	Haematopoietic and Lymphoid Tissue	B-Lymphoblastic Leukemia	Sanger	0
SIDM01006	1327775	KARPAS-620	Haematopoietic and Lymphoid Tissue	Plasma Cell Myeloma	Sanger	0
SIDM01004	1330931	KCL-22	Haematopoietic and Lymphoid Tissue	Chronic Myelogenous Leukemia	CGHub	0
#N/A	1330932	KO52	Haematopoietic and Lymphoid Tissue	Acute Myeloid Leukemia	Sanger	0
SIDM01034	1330933	KOPN-8	Haematopoietic and Lymphoid Tissue	B-Lymphoblastic Leukemia	CGHub	0
SIDM00313	1330935	L-1236	Haematopoietic and Lymphoid Tissue	Hodgkin's Lymphoma	CGHub	0
SIDM00631	1330941	MDA-MB-330	Breast	Breast Carcinoma	Sanger	0
SIDM00338	1330942	ME-1	Haematopoietic and Lymphoid Tissue	Acute Myeloid Leukemia	CGHub	0
SIDM00437	1330947	MOLM-13	Haematopoietic and Lymphoid Tissue	Acute Myeloid Leukemia	CGHub	0
SIDM00435	1330948	MOLM-16	Haematopoietic and Lymphoid Tissue	Acute Myeloid Leukemia	CGHub	0
SIDM00434	1330950	MOLP-8	Haematopoietic and Lymphoid Tissue	Plasma Cell Myeloma	CGHub	0
SIDM01217	1330960	MY-M12	Haematopoietic and Lymphoid Tissue	Other Blood Carcinomas	Sanger	0
SIDM00646	1330964	NCI-H1341	Lung	Small Cell Lung Carcinoma	CGHub	0
SIDM00766	1330972	NCI-H1876	Lung	Small Cell Lung Carcinoma	CGHub	0
SIDM00711	1330973	NCI-H2066	Lung	Other Solid Carcinomas	CGHub	0
SIDM01123	1330975	NCI-H660	Prostate	Prostate Carcinoma	CGHub	0
SIDM00443	1330982	NU-DUL-1	Haematopoietic and Lymphoid Tissue	B-Cell Non-Hodgkin's Lymphoma	CGHub	0
SIDM00461	1330983	OCI-AML5	Haematopoietic and Lymphoid Tissue	Acute Myeloid Leukemia	CGHub	0
SIDM00460	1330984	OCI-LY-19	Haematopoietic and Lymphoid Tissue	B-Cell Non-Hodgkin's Lymphoma	CGHub	0
SIDM00458	1330985	OCI-M1	Haematopoietic and Lymphoid Tissue	Acute Myeloid Leukemia	CGHub	0
SIDM00362	1330987	P32-ISH	Haematopoietic and Lymphoid Tissue	Burkitt's Lymphoma	Sanger	0
SIDM00450	1330991	PL-21	Haematopoietic and Lymphoid Tissue	Acute Myeloid Leukemia	CGHub	0
SIDM01114	1330993	PWR-1E	Prostate	Non-Cancerous	Sanger	0
SIDM00449	1330994	RCH-ACV	Haematopoietic and Lymphoid Tissue	B-Lymphoblastic Leukemia	CGHub	0
SIDM00448	1330995	RC-K8	Haematopoietic and Lymphoid Tissue	B-Cell Non-Hodgkin's Lymphoma	Sanger	0
SIDM00415	1331025	ROS-50	Haematopoietic and Lymphoid Tissue	B-Lymphoblastic Leukemia	Sanger	0
#N/A	1331030	SC-1	Haematopoietic and Lymphoid Tissue	B-Cell Non-Hodgkin's Lymphoma	Sanger	0
SIDM00374	1331032	SLVL	Haematopoietic and Lymphoid Tissue	B-Cell Non-Hodgkin's Lymphoma	Sanger	0
SIDM00389	1331033	SU-DHL-10	Haematopoietic and Lymphoid Tissue	B-Cell Non-Hodgkin's Lymphoma	Sanger	0
SIDM00404	1331034	SU-DHL-16	Haematopoietic and Lymphoid Tissue	B-Cell Non-Hodgkin's Lymphoma	Sanger	0
SIDM00405	1331035	SU-DHL-4	Haematopoietic and Lymphoid Tissue	B-Cell Non-Hodgkin's Lymphoma	CGHub	0
SIDM00406	1331036	SU-DHL-5	Haematopoietic and Lymphoid Tissue	B-Cell Non-Hodgkin's Lymphoma	Sanger	0
SIDM00407	1331037	SU-DHL-6	Haematopoietic and Lymphoid Tissue	B-Cell Non-Hodgkin's Lymphoma	Sanger	0
SIDM00423	1331038	SU-DHL-8	Haematopoietic and Lymphoid Tissue	B-Cell Non-Hodgkin's Lymphoma	CGHub	0
SIDM00422	1331039	SUP-HD1	Haematopoietic and Lymphoid Tissue	Hodgkin's Lymphoma	Sanger	0
SIDM00421	1331040	SUP-M2	Haematopoietic and Lymphoid Tissue	T-Cell Non-Hodgkin's Lymphoma	CGHub	0
SIDM00323	1331045	TK	Haematopoietic and Lymphoid Tissue	B-Cell Non-Hodgkin's Lymphoma	Sanger	0
SIDM00416	1331048	VAL	Haematopoietic and Lymphoid Tissue	B-Cell Non-Hodgkin's Lymphoma	Sanger	0
SIDM01102	1331049	WIL2-NS	Haematopoietic and Lymphoid Tissue	Non-Cancerous	Sanger	0
SIDM00413	1331050	WSU-DLCL2	Haematopoietic and Lymphoid Tissue	B-Cell Non-Hodgkin's Lymphoma	Sanger	0
SIDM01118	1331055	NCI-H740	Lung	Small Cell Lung Carcinoma	Sanger	0
SIDM00007	1333003	MCC13	Skin	Other Solid Carcinomas	Sanger	0
SIDM00969	1479987	DOV13	Ovary	Ovarian Carcinoma	Sanger	0
SIDM00968	1479988	Hey	Ovary	Ovarian Carcinoma	Sanger	0
SIDM00305	1479995	JHOS-2	Ovary	Ovarian Carcinoma	CGHub	0
SIDM00304	1480358	JHOS-3	Ovary	Ovarian Carcinoma	Sanger	0
SIDM00303	1480359	JHOS-4	Ovary	Ovarian Carcinoma	CGHub	0
SIDM00474	1480360	OV-7	Ovary	Ovarian Carcinoma	CGHub	0
SIDM00476	1480361	OV-17R	Ovary	Ovarian Carcinoma	Sanger	0
SIDM00475	1480362	OV-56	Ovary	Ovarian Carcinoma	CGHub	0
SIDM00967	1480364	OVCA420	Ovary	Ovarian Carcinoma	Sanger	0
SIDM00966	1480367	OVCA433	Ovary	Ovarian Carcinoma	Sanger	0
SIDM00238	1480371	OVK-18	Ovary	Ovarian Carcinoma	CGHub	0
SIDM00472	1480372	PEO1	Ovary	Ovarian Carcinoma	Sanger	0
SIDM00815	1480374	UWB1.289	Ovary	Ovarian Carcinoma	Sanger	0
SIDM01041	1503361	FLO-1	Esophagus	Esophageal Adenocarcinoma	Sanger	0
SIDM00445	1503362	OACp4C	Esophagus	Esophageal Adenocarcinoma	Sanger	0
SIDM00444	1503363	OACM5-1	Esophagus	Esophageal Adenocarcinoma	Sanger	0
SIDM00393	1503364	SK-GT-2	Stomach	Gastric Carcinoma	Sanger	0
SIDM00483	1503365	SK-GT-4	Esophagus	Esophageal Adenocarcinoma	Sanger	0
SIDM00539	1503366	ESO26	Esophagus	Esophageal Adenocarcinoma	Sanger	0
SIDM00538	1503367	ESO51	Esophagus	Esophageal Adenocarcinoma	Sanger	0
SIDM00530	1503368	KYAE-1	Esophagus	Esophageal Adenocarcinoma	Sanger	0
SIDM00048	1503369	EMC-BAC-1	Lung	Non-Small Cell Lung Carcinoma	Sanger	0
SIDM00047	1503370	EMC-BAC-2	Lung	Non-Small Cell Lung Carcinoma	Sanger	0
SIDM00250	1503371	TE-4	Esophagus	Esophageal Squamous Cell Carcinoma	Sanger	0
SIDM01185	1503373	U-CH2	Bone	Other Solid Carcinomas	Sanger	0
SIDM00231	1509073	NCC010	Kidney	Kidney Carcinoma	Sanger	0
SIDM00232	1509074	NCC021	Kidney	Kidney Carcinoma	Sanger	0
SIDM00819	1524414	RCC-FG2	Kidney	Kidney Carcinoma	Sanger	0
SIDM00818	1524415	RCC-JF	Kidney	Kidney Carcinoma	Sanger	0
SIDM00817	1524416	RCC-JW	Kidney	Kidney Carcinoma	Sanger	0
SIDM00820	1524417	RCC-ER	Kidney	Kidney Carcinoma	Sanger	0
SIDM00821	1524418	RCC-AB	Kidney	Kidney Carcinoma	Sanger	0
SIDM00816	1524419	RCC-MF	Kidney	Kidney Carcinoma	Sanger	0
SIDM00608	1659817	KMS-11	Haematopoietic and Lymphoid Tissue	Plasma Cell Myeloma	CGHub	0
SIDM01265	1659818	MM1S	Haematopoietic and Lymphoid Tissue	Plasma Cell Myeloma	CGHub	0
SIDM00459	1659819	OCI-LY7	Haematopoietic and Lymphoid Tissue	B-Cell Non-Hodgkin's Lymphoma	Sanger	0
SIDM00397	1659820	Set2	NA	NA	Sanger	0
SIDM00217	1659823	SNU-1040	Large Intestine	Colorectal Carcinoma	CGHub	0
SIDM00216	1659928	SNU-175	Large Intestine	Colorectal Carcinoma	Sanger	0
SIDM00216	1659928	SNU-175	Large Intestine	Colorectal Carcinoma	CGHub	0
SIDM00215	1659929	SNU-283	Large Intestine	Colorectal Carcinoma	Sanger	0
SIDM00214	1660034	SNU-407	Large Intestine	Colorectal Carcinoma	Sanger	0
SIDM00214	1660034	SNU-407	Large Intestine	Colorectal Carcinoma	CGHub	0
SIDM00194	1660035	SNU-61	Large Intestine	Colorectal Carcinoma	CGHub	0
SIDM00193	1660036	SNU-81	Large Intestine	Colorectal Carcinoma	Sanger	0
SIDM00498	1674021	SNU-C5	Large Intestine	Colorectal Carcinoma	Sanger	0
SIDM00049	1789883	DIFI	Large Intestine	Colorectal Carcinoma	Sanger	0
SIDM00014	2162949	LIM1215	NA	NA	Sanger	0
SIDM00068	2164691	Geo	NA	NA	Sanger	0
