# Supplementary material for: Functional linkage of gene fusions to cancer cell fitness assessed by pharmacological and CRISPR-Cas9 screening
Source: Nat Commun. 2019 May 16;10:2198. doi: 10.1038/s41467-019-09940-1 (PMC6522557; doi:10.1038/s41467-019-09940-1)
Supplement: Supplementary file 5 — Supplementary Data 2 [file 41467_2019_9940_MOESM5_ESM.xlsx]

## Sheet: Supplementary Table 2
Fusion ID	Fusion Name	Cell Line	Algorithm	# Splitting reads	5' gene	5' gene chromosome	5' break-point position	5' gene strand	3' gene	3' gene chromosome	3' break-point position	3' gene strand	Defuse breakpoint sequence	Duplicated break-point?	PCR Validation	In patient samples? (Gao et al 2018)	Grass Flag	In-frame?
CGP1218517	A2M--CUX1	H290	DT	10	A2M	12	9113360	-	CUX1	7	102097364	+	CTCCACACTGAGACCACTGAGAAGGGCTGTGTCCTTCTGAGCTACCTGAATGAGACAGTGACTGTAAGTGCTTCCTTGGAGTCTGTCAGGGGAAACAGGAGCCTCTTCACTGACCTGGAGGCGGAGAATGACGTACTCCACTGTGTCGCCTTCGCT|ATCCCGTACCAGCTTTGGATCTCGGACAGCAACTCCAGCTCAAAGTGCAGCGCCTGCACGATATTGAAACAGAGAACCAGAAACTTAGGGAAACTCTGGAAGAATACAACAAGGAATTTGCTGAAGTGAAAAATCAAGAGGTTACGATAAAAGCACTTAAAGAGAAAATCCGAG	TRUE		No	710	No
CGP1218602	A2M--CUX1	H290	ST	6	A2M	12	9112377	-	CUX1	7	102097364	+	NA	FALSE		No	910	Yes
CGP0050380	AACS--RELN	U031	ST	6	AACS	12	125091523	+	RELN	7	103472908	-	NA	TRUE		No	710	No
CGP0987448	AAK1--UGGT1	COLO-320-HSR	DT	7	AAK1	2	69618381	-	UGGT1	2	128190166	+	CCCCATCCTGGCCCAAAATTAATTTGCCCAGCCACTGCACCAAACCAGCCTTGACACACAATTGTTGGTTGGATTTCAATTAAACAATGCACCTAATGCGTTGGAAGAGAAGGTGGGGAGGGCACAAGGATGTTGGCGTAAACCTGGAGGTGTGTGGACCTTGGACAGAGCTTCCGCCGGCCAGACCCAGGGCAGGG|GCTCCACAATCAAGCCAAAGGATAAATCATCCAACTTGCTCGGTCCTGCTCCTGCACCAGCCAATATCACTTGCATCACTAGCCCTCTGATGCCATATTTTCCTACGCCTCAGTAGCTTAGCGCAGGAGGTCA	TRUE		No	200	No
CGP1811117	AAMDC--ABCB10	FU97	DT	8	AAMDC	11	77842628	+	ABCB10	1	229531731	-	GCGCAGATCCCGAAGCAGCGCTGGGAGCGTAAGTGCGGGCAGAGCACTGCGCCGTTTGGGAACGCAACTTTGAGGAGACAGTGCGGTGGACTTCAGTGAAGTTCCTTATGACTTCCCCTGAAATTGCTTCCTTATCATGGGGGCAAATGAAAGTAAAAGGCTCTAATACAACCTATAAGGACTGCAAAGTATGGCCAGGGGGTAGTCGGACTTGGGATTGGAGAGAAACAGGAACTGA|GGTCTGAGCTCTTTCTACTCGGAGCTGATGAAAGGACTGGGTGCAGGGGGGCGCCTCTGGGAGCTCCTGGAGAGAGAGCCCAAGCTGCCTTTTAACGAGGGGGTCATCTTAAATGAGAAAAGCTTCCAGGGTGCTTTGGAGTTTAAGAACGTGCATTTTG…	TRUE	Failed	No	710	No
CGP1203805	AARS--RP11-529K1.2	Becker	DS	39	AARS	16	70255728	-	RP11-529K1.2	16	70317373	-	CTACGGGCTGTGTTTGATGAGACCTATCCTGACCCTGTGCGAGTCGTCTCCATTGGGGTCCCGGTGTCCGAGTTGCTGGATGACCCCTCTGGGCCTGCTGGCTCCCTGACTTCTGTTGAGTTCTGTGGGGGAACGCACCTGCGGAACTCGAGTCATGCAGGAGCTTTTGTGATCGTGACGGAAGAAGCCATTGCCAAGGGTATCCGGAGGATTGTGGCTGTCACAGGTGCCGAGGCCCAGAAG|AGTCTCGATCTATTGCCCAGGCTGCAGTGCAAAGGTGCAGTCTCGGCTCACTGCAACATCCACCTTCCGGGTTCAAGCAATTCTCGTGCCTCAGCCTCGCGAATAGCTGGGATTACAGTGCAAAGGGGAAGAGTCAGAAGGTGAATAAATACTCA…	TRUE		No	500	ambiguous
CGP1796345	AARS--VAC14	BCPAP	DS	50	AARS	16	70276486	-	VAC14	16	70744579	-	AACATAATGACCTGGACGATGTGGGCAAGGATGTCTATCATCACACCTTCTTCGAGATGCTGGGCTCTTGGTCTTTTGGAGATTACTTTAAGGAATTGGCATGTAAGATGGCTCTGGAACTCCTCACCCAAGAGTTTGGCATTCCCATTGAAAGACTTTATGTTACTTACTTTGGCGGGGATGAAGCAGCTGGCTTAGAAGCAGATCTGGAATGCAAACAGATCTGGCAAAATTTGGGG|TGATCCTGAAGGACCTGGAGGTGCTGGCAGAAATCGCTTCCTCCCCCGCAGGCCAGACGGATGACCCAGGCCCCCTCGATGGCCCTGACCTCCAGGCCAGCCACTCAGAGCTCCAGGTGCCCACCCCTGGCAGAGCCGGCCTACTGAACACCTCTGGTA…	TRUE		No	710	No
CGP1469228	AARS2--PKP3	SW1783	DS	281	AARS2	6	44310299	-	PKP3	11	403078	+	TGCCTGCTAGCCGTGTGCTTTCCTTTGGACCACAAGAGAACTTCTGGGAGATGGGGGATACTGGCCCTTGTGGGCCCTGTACTGAGATCCACTACGACCTTGCTGGTGGGGTGGGAGCCCCCCAGCTGGTAGAGCTTTGGAACCTGGTCTTCATGCAACACAACAGAGAGGCAGATGGAAGCCTGCAGCCCCTGCCCCAGCGGCATGTGGACACAGGAATGGGCCTGGAAAGGCTGGTGGCTGTGCTGCAAGGCAAACACTCCACCTATGACACTGACCTCTTTTCCCCGCTGCTCAACGCCATACAGC|AGCTGCCCCTCGCCGCCGATGCGCTCACCTTCGCGGAGGTGTCCAAGGACCCCAAGGGCCTCGAGTGGCTGTGGAGCCCCCAGATCGTG…	TRUE		No	910	Yes
CGP0898084	AATK--PBRM1	KMH-2	DT	34	AATK	17	81121415	-	PBRM1	3	52546959	-	CCAGTAGTGGGGGTGACCACCCGCAGGCAGAGCCCAAGCTTGCCACGGAGGCTGAGGGCACTACCGGACCCCGCCTGCCCCTTCCTTCCGTCCCCTCCCCATCCCAGGAGGGAGCCCCACTTCCCTCGGAGGAGGCCAGTGCCCCCGACGCCCCTGATGCCCTGCCTGACTCTCCCACGCCTGCTACTGGTGGCGAGGTGTCTGCCATCAAGCTGGC|ATTATCAGATGTATTTTTTCTTTTAAGTTTCAATGTTGTTATAATTCTCAACCAGAAATTTAATACTTTCTAAAATATTTTTTAAATTTAGCTTGTGCTTTTGAATTAC	TRUE		No	100	No
CGP1937797	ABCA1--RPS6P12	GB-1	DST	136	ABCA1	9	104861679	-	RPS6P12	9	82744444	-	GTGGCCTGGCCTCTATTTATCTTCCTGATCCTGATCTCTGTTCGGCTGAGCTACCCACCCTATGAACAACATGAATGCCATTTTCCAAATAAAGCCATGCCCTCTGCAGGAACACTTCCTTGGGTTCAGGGGATTATCTGTAATGCCAACAACCCCTGTTTCCGTTACCCGACTCCTGGGGAGGCTCCCGGAGTTGTTGGAAACTTTAACAAATCCATTGTGGCTCGCCTGTTCTCAGATGCTCGGAGGCTTCTTTTATACAGCCAGAAAGACACCAGCATGAAGGACATGCGCAAAGTTCTGAGAACATTACAGCAGATCAAGAAATCCAGCTCAAACTTGAAGCTTCAAGATTTCCTGGTGGACAATGAAACCTTCTCTGGGTTCCTGTATCACAAC…	TRUE		No	0	No
CGP0140344	ABCA10--HOXB-AS3	GCIY	DT	36	ABCA10	17	69175441	-	HOXB-AS3	17	48604480	+	AGGACTGCAGCCCGATACTATTTTTCAAAGCCAGAACTTACTCCATTTTCTATGCAAATGTCAGAAAAATGAAACACCCTCTCTCCCAAGTCAGAGAAGGGGAAGCAACGGCTCTCACGTTGGGACAATATTATCTGGAAGCTGAAGAAGAAACTGAATACTCCTTCCTTCCTCCCCACCCATTCCTTTAAATCCGGAGGGGGAAAAAATCCCAAGGTCTGC|AAAGGAGAAACGCAGTTTGTGATCAACAACAAAAATATGGACCCATCTATAAAACCAAGATCCAGCACTATGTCATCCTGAAAGATGAAAACACATCAGTAAGCTGTTGCAATTGTTACAAATTATACAAACATTATAAGATACGTTTCCAGGAAATAAAGAAAAACTCTAGAAGC…	TRUE		No	100	No
CGP1312263	ABCA13--C7orf57	SCC-25	DST	103	ABCA13	7	48193052	+	C7orf57	7	48052700	+	GACTGAGAGCAGGGAGCAGCAGGCATGGGGCATGCCGGGTGCCAGTTCAAAGCCCTGCTGTGGAAGAATTGGCTCTGCAGACTCAGGAACCCGGTCCTTTTCCTTGCTGAATTCTTCTGGCCTTGTATCCTGTTTGTAATTCTGACAGTTCTTCGTTTTCAAGAACCTCCCAGATACAGAGACATT|TGCCTGGTCAAAAAAACAGTTCACCTACCAATTTTTCCAAACTCATTAGCAATGGTTATAAGGATGAGTGGTTGCAGCAGCAGCAGCGAGCTGACTCAGACAAGAGGACCCCGAAGACCTCCAGGGCATCAGTGTTATCTCAGTCCCCACGAGACCTGGAAGGTCCCCAGGATGCAGCCAGGCTCCAGGATGCAGAGGCTTCTGAAGGTCCT…	TRUE		No	740	ambiguous
CGP1312374	ABCA13--C7orf57	SCC-25	DST	31	ABCA13	7	48193052	+	C7orf57	7	48052748	+	GACTGAGAGCAGGGAGCAGCAGGCATGGGGCATGCCGGGTGCCAGTTCAAAGCCCTGCTGTGGAAGAATTGGCTCTGCAGACTCAGGAACCCGGTCCTTTTCCTTGCTGAATTCTTCTGGCCTTGTATCCTGTTTGTAATTCTGACAGTTCTTCGTTTTCAAGAACCTCCCAGATACAGAGACATTT|CAATGGTTATAAGGATGAGTGGTTGCAGCAGCAGCAGCGAGCTGACTCAGACAAGAGGACCCCGAAGACCTCCAGGGCATCAGTGTTATCTCAGTCCCCACGAGACCTGGAAGGTCCCCAGGATGCAGCCAGGCTCCAGGATGCAGAGGCTTCTGAAGGTCCTGAGGACACCCCAGGCCCAGAAGAATCTGTATCTGCATCAACACCAGCA…	FALSE		No	710	No
CGP1480537	ABCA2--SHB	CAL-33	DS	21	ABCA2	9	137028075	-	SHB	9	38016131	-	CTCCGAGTCTGAGTCAACACTTTGGCCTTCAGGTTCGTAAGGGGTGTCATATAACTGGATACCTTTATGCTGGGACCGGACACTTTCCTGCCTCTGAAATTCTGTCATGATCCTCTGTGCCTCATAGGGCTCCATGTAGCCAGCACTCTCCCCCTTTCCTGCTTTGCTCTTGAGATCATTCTTGGCATCAAAGGGATCTGAGTAGTCATCGGCTATGGTCACC|GGGCTCCGGCGTTTGAGCGTCACGTTCTTCCAGAGCAGCAGCTGCAGCTGGTGCAGGAAGCCCATGGCGGGGCCACGCTCCGCCGCCTCAGCGCCGCGGCCCGCTCCTCTGCGCGCCCCGCCGGGCCCCGCAGCCCGCCGCGCCGCTGGGCATCGCCCGCGCGGGGGC	TRUE		No	910	Yes
CGP1766537	ABCA5--PPP4R1L	MCF7	DS	18	ABCA5	17	69313092	-	PPP4R1L	20	58272875	-	GTTTGTTTTTCCTCTTTAATAGGTTTATTCAGAAAACATGTCCACTGCAATTAGGGAGGTAGGAGTTTGGAGACAGACCAGAACACTTCTACTGAAGAATTACTTAATTAAATGCAGAACCAAAAAGAGTAGTGTTCAGGAAATTCTTTTTCCACTATTTTTTTTATTTTGGTTAATATTAATTAGCATGATGCATCCAAATAAGAAATATGAAGAAGTGCCTAATATAGAACTCAATCCTATGGACAAGTTTACTCTTTCTAATCTAATTCTTGGATATACTCCAGTGACTAATATTACAAGCAGCATCATGCAGAAAGTGTCTACTGATCATCTACCTGATG|GCAGATTATTGCCAGAGGGCTGCTTGATATCTTCCGGGACTTCGGTAACAATGA…	TRUE		No	0	No
CGP0095098	ABCB1--IMMP2L	H2810	DT	19	ABCB1	7	87539268	-	IMMP2L	7	111123768	+	GTTTTTACAAGAATTGATGATCCTGAAACAAAACGACAGAATAGTAACTTGTTTTCACTATTGTTTCTAGCCCTTGGAATTATTTCTTTTATTACATTTTTCCTTCAGGGTTTCACATTTGGCAAAGCTGGAGAGATCCTCACCAAGCGGCTCCGATACATGGTTTTCCGATCCATGCTCAGA|CAGACTCCCCAAGCTGGAATCACTCATGCTGAACAGCAATGCTCTCAGTGCCCTGTACCATGGTACCATTGAGTCTCTGCCAAACCTCAAGGAAATCAGCATACACAGTAACCCCATCAGGTGTGACTGTGTCATCCGTTGGATGAACATGAACAAAACCAACATTCGATTCATGGAGCCAGATTCACTGTTTTGCGTGGAC	TRUE		No	710	No
CGP1533902	ABCB8--CACNA1I	NCI-H2196	DST	38	ABCB8	7	151042108	+	CACNA1I	22	39658152	+	GGCCAGTCTGGCGGAGGAAAGACCACCGTGGCTTCCCTGCTGGAGCGCTTCTACGACCCCACGGCAGGCGTGGTGATGCTGGATGGGCGGGACCTGCGCACCCTTGACCCCTCCTGGCTCCGGGGCCAGGTTGTCGGCTTCATCAGCCAGGAGCCCGTCCTGTTTGGGACGACCATCATGGAAAACATCCGCTTTGGGAAGCTGGAAGCTTCCGATGAAGAGGTGTACACAGCCGCCCGGGAAGCGAATGCTCACGAGTTCATCACCAGCTTCCCCGAGGGCTACAACACGGTCGTCG|CCGGAGGAGCTGACCAACATCCTGGAGATCTGCAATGTGGTCTTCACCAGCATGTTTGCCCTGGAGATGATCCTGAAGCTGGCTGCATTTGGGCTCTTCG…	TRUE		No	710	No
CGP1357233	ABCB9--ERP29	KYSE-150	DT	9	ABCB9	12	122959635	-	ERP29	12	112013454	+	CAGCTTGTCACCATAATCTGAGATCCCCACCTCTGCCACCAAGAGATCATCGCTGGAAGCCGAGTTTTCAGCAAGACGCTTGAACTCATCCTGCTTCTCACCGTAGGGGTACTGGGTGTCGAACTTCACCAAGACGAACTTGCTTTTGGGAATGACCTTGTAGAAAGTGACCGTATCCAGGGGAAGGGCGCCCTTGGTGTGCAGGCCGCTGCCGCCATGCGGAGCGGAGAGGAGCAGGAAGCCCAGGAGAAGGGGAAGCAGCGGGGAGAGAAATGCGGCGCGGGGCACAGCGGCAGCCATATCGCCGGGTT|CCCAGAGCTGCCACGATGAGGAAGAAGGAGGCGGCCACGAGGAAGGCCACGTCGGGCTTGGTGTAGGAGAGCAGCTTCTGCAGCGTG…	TRUE		No	100	No
CGP1518654	ABCC1--NFATC2IP	KYSE-450	DT	11	ABCC1	16	16033481	+	NFATC2IP	16	28952132	+	AGATCCAGAAACTCTGTCTTTTTCTTCTCTTCTTTATCCTTAGTCCTCAGCTTTGTCTTCCAGGGAGAGCCTGGTGATGGGGAGCCCTCATGGTAGAGACCACTCGAATCTGCCAGCTCTGCCTCTTCCTCATCCCCTGGAGGGTAGAGTTTCAGGAGGGATAGATCATCTGGGATAAGGCGAAGGCTGCTTTTA|ACCTAATATTTTAAAAACCCAAATCTGAAGCTAAAGCAAAAGCAGTCCAGCATATGGCTGTCCCAGGCAAAGCCTTCTGCAGAGGTGTCAGCTGCTCACGGCTCACGTGTTTATCACATTCAAGTTCACGGAACTGCCGGACAGAGTTGGTGTCTCTGAGACCACATGGCCAGCACAGGCAGATTCAAGACAACTCTGCAGA	TRUE		No	740	ambiguous
CGP1519081	ABCC1--NFATC2IP	KYSE-450	ST	25	ABCC1	16	16033170	+	NFATC2IP	16	28952132	+	NA	FALSE		No	710	No
CGP1519119	ABCC1--NFATC2IP	KYSE-450	DST	55	ABCC1	16	16016621	+	NFATC2IP	16	28952132	+	GCCTGTTTCCCCTTCTACTTCCTCTATCTCTCCCGACATGACCGAGGCTACATTCAGATGACACCTCTCAACAAAACCAAAACTGCCTTGGGATTTTTGCTGTGGATCGTCTGCTGGGCAGACCTCTTCTACTCTTTCTGGGAAAGAAGTCGGGGCATATTCCTGGCCCCAGTGTTTCTGGTCAGCCCAACTCTCTTGGGCATCACCATGCTGCTTGCTACCTTTTTAATTCAGCTGGAGAGGAGGAAGGGAGTTCAGTCTTCAGGGATCATGCTCACTTTCTGGCTGGTAGCCCTAGTGTGTGCCCTAGCCATCCTGAGATCCAAAATTATGACAGCCTTAAAAGAGGATGCCCAGGTGGACCTGTTTCGTGACATCACTTTCTACGTCTACTTTTCC…	FALSE		No	910	Yes
CGP0526590	ABCC1--RPS6KA5	CP66-MEL	DST	23	ABCC1	16	16044680	+	RPS6KA5	14	90978524	-	CAAAAATGGCGACTGCCTAATGTGTTCCAGGACTTGTCGTTCTGTCCTTGTATGCTCTGTGGTTTTGGCCTTTTGAACGATTGTTGCCTTTTTCAAAACTTTCATGGCATACAGCTTTCCAGTATCATGGCCACTTATTTTACGAACTAGAAATACTTTTCCATAAG|TTTAAGATCTGCGGCCCGGAAAACATCATCAGGTCGTGGATGGCCTTGAAGAAGAAGCTCATGAGGAAGTAGGGCCCAAAGGTCTTGTATAACACCTTAAACAGAGAGGGGTTCCACTCCTTCTGTGGGGACTTGACGATCAAAGCCTCCACCTCCTCATTCGCATCCACCTTGGAACTCTCTTTCGG	TRUE		No	710	No
CGP0388357	ABCC4--FARP1	D-247MG	DST	34	ABCC4	13	95115922	-	FARP1	13	98409338	+	GATCTCTATTGGTATTCTACGTCCTTGTTAACTCTTCACAAACTTTGCACAACAAAATGTTTGAGTCAATTCTGAAAGCTCCGGTATTATTCTTTGATAGAAATCCAATAGGAAGAATTTTAAATCGTTTCTCCAAAGACATTGGACACTTGGATGATTTGCTGCCGCTGACGTTTTTAGATTTCATCC|AGGCTCCCTGACTGGCAGTCCTCACCTTTCCGAGCTGTCTGTGAACTCGCAGGGGGGAGTGGCCCCTGCCAACGTGACCTTGTCTCCCAACCTGAGCCCCGACACCAAGCAGGCCTCTCCCTTGATCAGCCCGCTGCTGAATGACCAGGCCTGCCCCCGGACGGACGATGAGGATGAGGGCCGGAGGAAGAGATTCCCA	TRUE		No	710	No
CGP0424577	ABCC4--PARK2	LN-405	DT	10	ABCC4	13	95066144	-	PARK2	6	161619468	-	AAGGAATTCGCAGATTTTATGGCTGTTTAGAAAAGATGTTACGACAGCCATTAAGTGTGGGAGAAATCCACACGAGGGGACAAGTGGAGGATTTTAAGGCAATTACACATTTGAAACAGACTTTAGAAGGTGGTTAGGATTTCAGCAGGTCGAAATGCATGTGAAAGGCACGATGGCATATGCCAAGGCTCGATGCCGTGATTTGATATGAAGA|ACCAATTTTATCATATGAAAAGTTTATAGTGTAACAATTATTGATAGACCTATTGAAAAAAATAAAAAACTTCTGCTGTAACTACCATTACCTGGATATAGAACAGTAAAACAGGAAAGTAAGGAGAAGAAAAAAAAAAAAAA	TRUE		No	700	No
CGP0424861	ABCC4--PARK2	LN-405	DST	52	ABCC4	13	95071662	-	PARK2	6	161569416	-	GTTTCAGTGGTGTGTTCGACAAAGTGCTGAAGTTGAGAATATGATGATCTCAGTAGAAAGGGTCATTGAATACACAGACCTTGAAAAAGAAGCACCTTGGGAATATCAGAAACGCCCACCACCAGCCTGGCCCCATGAAGGAGTGATAATCTTTGACAATGTGAACTTCATGTACAGTCCAGGTGGGCCTCTGGTACTGAAGCATCTGACAGCACTCATTAAATCACAAGAAAAG|CTGGCTGTCCCAACTCCTTGATTAAAGAGCTCCATCACTTCAGGATTCTGGGAGAAGAGCAGTACAACCGGTACCAGCAGTATGGTGCAGAGGAGTGTGTCCTGCAGATGGGGGGCGTGTTATGCCCCCGCCCTGGCTGTGGAGCGGGGCTGCTGCCGGAGCC…	FALSE		No	710	No
CGP0424899	ABCC4--PARK2	LN-405	ST	17	ABCC4	13	95071662	-	PARK2	6	161549003	-	NA	FALSE		No	910	Yes
CGP1428085	ABCD3--RP11-148B18.3	NCI-H1915	DST	473	ABCD3	1	94418588	+	RP11-148B18.3	1	94333309	+	TCCAGCTGAGAGGTCCCACAGTTTACCTAGGCTCAGCCATGTTTACCTGAGATGGGCAGATGCAGCCCGGCTGAGAGCAGGGTCAGAGTCAGCTGAGAGGAGCCACAGTCGGAGCTGAGGGAAAATCGGTGAACATCAAGCCCAGACC|CGTGCAGGCCGAGGGCGCGGCGCCGCTTGTGGAGCAGGCAGAGCAGCAGGAACGCGGCACCAGCCAGCGAGGAGTTTCGCGCCGTCAAGTACTTGCTGAAGGCCGCCATGGCACTGCCGGTACCAGCGAGCCGGCGAGGGGACGCGGCGGCGGCGGCGGCGGCGGCTACCTTACTGCACGCAGCGCGGGGGAGACTGGGAGGAGAGCAGAGGGCGG	TRUE		No	100	No
CGP1437288	ABCD4--ZFYVE1	MSTO-211H	DST	8	ABCD4	14	74288207	-	ZFYVE1	14	72993357	-	TCTACCCCGACTCAGGTTCTGCCGATGATGAGAGGATCTTGAGGTTCTTGGAATTGGCAGGCCTGGTAAGTGGGGAGAGGGACCCTCAGGACCCGAGCCCACCTGGGAGCACCAGCTACAGTCCAACTTGGTGGCAAGGACAGAGGGCCTGGACCAGCAGGTGGACTGGAACTG|ATCATCCCTCAGAGGTGCCAGAGAAGCTCATCCAGGACCGGTTCCGGAAGCTGGGCCGTTTCCCTGAAGCCTTTAGTTCCATTCACTACAAGGGAACGAGGACTTACAACCCTCCCACGGACTTTTCTGGGCTTCGGCGTGCTTTGGAGCAGCTACTAGAGAATAACACCACCCGTTCTCCCCGGCACCCGGGAGTCATCTTCAAAGCCCTGAAGGCACTAAGT…	TRUE		No	715	stop-codon
CGP0394792	ABCF1--GNL1	GR-ST	DT	21	ABCF1	6	30571560	+	GNL1	6	30555720	-	GCAGTCGGTATCGATTTGGGTCGTAGCCTCGTGGACCCAGCCCCTGAGAAGGCTGCTGGTTAAGCCTGCGGATATGATGGGTCACAGACTCCCCGTCCGAGGTGTCGGTCTGTTCCTCTCGCCGCTCCCGGCTCCCGCTGCGGCTGTTGGAACTGGAGCGCAGCCCATCTTGAAGC|CCTGATGGGCTCGTGTTCTCTCCGTCCCCGATCCACTCGGGCTCCGGCAGCTGCTGCTTGGGCGCCTTCGGCATCGCGGTGGCAGAACTAGAAACGAGTTACAGATAGAAACTAGAATATGCTTTTTAAAAAAACAAAAAACAAAACAAACAAAAAAACAGTATGCCTCAACTCCTTCATACTAGTAGGAAATTATTATGTTCATTCCTTGAGTCTCGCGGC…	TRUE		No	910	Yes
CGP0899752	ABHD12--NUP98	KMH-2	DST	187	ABHD12	20	25390513	-	NUP98	11	3706627	-	ATCTTCTTCATCAGTAAGCAATGATGCTTTCATGATCTGTAAGACATGTGGATTAATTCCCAGTGAAGATGCAATATGTGTTGAGGCAGACACAGGTTCCTGATCCTCAGGCATGCTCTCTTCTAACATGGTATCCAAAACTGGCTCCTGGGTGATATCTACCATGTCACTGTCCAGTTCCACAACCCTCCCTAACTGCTCCACCTCTGGGCTCTGGCTCTG|CCCAGCGCCCGCTTCATTCCCGCGTCGGCTGCGCAGCGCGGCTCAGCCGCCGCCGGGCCCGTCAGGCGTAGGTTCTGCTTCAGGCGGCAGTCGGCGTCCAGCGCCGCGGCGGCCGAGCCGGAGGAGGACGAGCCCGCGGCGGCGCAGCGCTCATGCTCCAAGGCGACGGGCTCGGT…	TRUE		No	710	No
CGP0846124	ABHD12--PYGB	HT-29	ST	139	ABHD12	20	25302219	-	PYGB	20	25295604	+	NA	TRUE		No	910	Yes
CGP1589172	ABHD12--SCFD2	NCI-H2085	DS	17	ABHD12	20	25306833	-	SCFD2	4	53313763	-	CAAATCTGGTGCGGCGCCTCTGTGAGCGAGAGACGCCTCCAGATGCCCTTATATTGGAATCTCCATTCACTAATATCCGCGAAGAAGCTAAGAGCCATCCATTTTCAGTGATATATCGATACTTCCCTGGGTTTGACTGGTTCTTCCTTGATCCTATTACAAGTAGTGGAATTAAATTTGCAAATGATGAAAA|TGACACCACAGCCAAAGCCCTATGGGAAGCTTTACTGAACACTAAGCACAAAGAGGCAGTGATGGAAGTTCGGAGACATCTAGTGGAAGCGGCAAGCAGAGAAAACCTGCCAATCAAGATGAGTATGGGGAGAGTCACACCGGGACAGCTCATGTCCTATATTC	TRUE		No	910	Yes
CGP1494390	ABHD16A--FKBPL	NCI-H2171	DST	5	ABHD16A	6	31688041	-	FKBPL	6	32129854	-	CCTGGATGCCTCCTTTGATGACCTGGTGCCCTTGGCCTTGAAGGTCATGCCAGACAGCTGGAGGGGCCTGGTGACCAGGACCGTGAGGCAGCATCTCAATCTAAACAACGCGGAGCAGCTGTGCAGATACCAGGGTCCTGTACTGCTGATCCGGAGAACCAAGGATGAGATCATCACCACCACGGTTCCTGAGGACATCATGTCCAACCGAGGCAATGACCTCCTGCTGAAGCTCCTGCAGCATCGGT|GCTGACCTGAACCTGGTTCATCCCTTTCTGACCAAAACTGTTCACTCACCGTGGAAGGGACTAAGCATCCATATGGAGACGCCACCAGTCAATACAATTGGAGAAAAGGACACCTCTCAGCCGCAACAAGAGTGGGAAAAGAACCTTCGG…	TRUE		No	100	No
CGP1110503	ABI1--NEURL1	OVKATE	DST	107	ABI1	10	26860747	-	NEURL1	10	103570872	+	GCGGGTAGGCGGTTTGTATCCGGGCTGTGAGGTGCTCGGAGCCTCGGCGGACCTTGCTGCCTCTGTCTCTTTAACGCGAGAGGAAGCGATGCAGAGGGGTGGAAAATGGCAGAGCTGCAGATGTTACTAGAGGAGGAGATCCCGTCTGGCAAGAGGGCGCTGATCGAGAGTTACCAGAACCTGACTCGGGTGGCAGACTACTGTGAAAACAACTACATA|CAGACTCTATCGGGGGCCCCTTCCCCGTCACTTCTCACCGATGCCACCACAAGCAGAAGCACTGTCCGGCAGTGCTGCCCAGCGGGGGGCTCCCAGCCACGCCGCTGCTCTTCCACCCGCACACCAAGGGCTCCCAGATCCTCATGGACCTCAGCCACAAGGCTGTCAAGAGGCAGGCC…	TRUE		No	710	No
CGP1627780	ABI1--RP11-556E13.1	KYSE-270	DST	23	ABI1	10	26823138	-	RP11-556E13.1	10	52561115	-	TCGAGAGTTACCAGAACCTGACTCGGGTGGCAGACTACTGTGAAAACAACTACATACAGGCTACAGACAAGAGAAAAGCTTTAGAGGAGACCAAAGCCTATACAACCCAATCTCTAGCTAGTGTTGCTTATCAAATAAATGCATTGGCCAACAATGTACTCCAGTTGCTGGATATCCAAGCCTCTCAGCTTCGGAGAATGGAGTCTTCCATCAATCATATCTC|ACAGGTTGAATGTACAGCTGGTATAAAAATGGTGCTTTGTCGTCATGAAGAAGGTGTATTCTGGGATCAAACCACCTGGCTGGAGATGCTTACTAACCTCAGTTTCTTCATCTGGTAAGATGAACATATTACATACCTTGCAAGTTATTGTCAAGATGA	TRUE		No	0	No
CGP0491455	ABI2--BMP10	UACC-812	DST	58	ABI2	2	203367044	+	BMP10	2	68871136	-	ACAGCTACACAAATCTGGAACGGGTGGCCGATTACTGCGAGAACAACTACATACAGTCAGCAGATAAGCAGAGAGCCCTAGAAGAAACCAAAGCCTACACCACCCAATCCTTAGCAAGTGTTGCCTATCTGATAAACACCTTGGCCAACAATGTCCTGCAGATGCTGGATATCCAGGCATCCCAGCTACGAAGGATGGAATCTTCAATCAATCATATTTCACAA|GATTCAGCCAAGGTGGACCCACCAGAGTACATGTTGGAACTCTACAACAAATTTGCAACAGATCGGACCTCCATGCCCTCTGCCAACATCATTAGGAGTTTCAAGAATGAAGATCTGTTTTCCCAGCCGGTCAGTTTTAATGGGCTCCGAAAATACCCCCTCCTCTTCAATGTG…	TRUE		No	910	Yes
CGP0491566	ABI2--BMP10	UACC-812	DST	35	ABI2	2	203367044	+	BMP10	2	68871312	-	GAGGAAATCCCGGGGGGCCGCCGGGCCCTCTTCGACAGCTACACAAATCTGGAACGGGTGGCCGATTACTGCGAGAACAACTACATACAGTCAGCAGATAAGCAGAGAGCCCTAGAAGAAACCAAAGCCTACACCACCCAATCCTTAGCAAGTGTTGCCTATCTGATAAACACCTTGGCCAACAATGTCCTGCAGATGCTGGATATCCAGGCATCCCAGCTACGAAGGATGGAATCTTCAATCAATCATATTTCACAA|CTTACTTGGTTTCTGGCAGCCCCATCATGAACCTAGAGCAGTCTCCTCTGGAAGAAGATATGTCCCTCTTTGGTGATGTTTTCTCAGAGCAAGACGGTGTCGACTTTAACACACTGCTCCAGAGCATGAAGGATGAGTTT…	FALSE		No	820	5UTR_CODING
CGP1568340	ABI2--CYP20A1	MFE-280	DST	19	ABI2	2	203367044	+	CYP20A1	2	203245846	+	CGAGAACAACTACATACAGTCAGCAGATAAGCAGAGAGCCCTAGAAGAAACCAAAGCCTACACCACCCAATCCTTAGCAAGTGTTGCCTATCTGATAAACACCTTGGCCAACAATGTCCTGCAGATGCTGGATATCCAGGCATCCCAGCTACGAAGGATGGAATCTTCAATCAATCATATTTCACAA|GCTTCCAGACAAGCTGCAGGAATTCCAGGGATTACTCCAACTGAAGAAAAAGATGGTAATCTTCCAGATATTGTGAATAGTGGAAGTTTGCATGAGTTCCTGGTTAATTTGCATGAGAGATATGGGCCTGTGGTCTCCTTCTGGTTTGGCAGGCGCCTCGTGGTTAGTTTGGGCACTGTTGATGTACTGAAGCAGCATATCAATCCCAATA…	TRUE		Yes	910	Yes
CGP1839078	ABL1--CBFB	A172	DST	30	ABL1	9	130880664	+	CBFB	16	67066682	+	CCTGTCCCAGGTGTATGAGCTGCTAGAGAAGGACTACCGCATGGAGCGCCCAGAAGGCTGCCCAGAGAAGGTCTATGAACTCATGCGAGCATGTTGGCAGTGGAATCCCTCTGACCGGCCCTCCTTTGCTGAAATCCACCAAGCCTTTGAAACAATGTTCCAGGAATCCAGTATCTCAGACGAAGTGGAAAAGGAGCTGGGGAAACAAGGCGTCCGTGGGGCTGTGAGTACCTTGCTGCAGGCCCCAGAGCTGCCCACCAAGACGAGGACCTCCAGGAGAGCTGCAGAGCACAGAGACACCACTGACGTGCCTGAGATGCCTCACTCCAAGGGCCAGGGAGAGAGCG|GTATATTTGAAGGCTCCCATGATTCTGAATGGAGTCTGTGTTATCTGGAAA…	TRUE		No	710	No
CGP1839750	ABL1--CBFB	A172	DT	58	ABL1	9	130884055	+	CBFB	16	67056556	+	CCGGCCCTCCTTTGCTGAAATCCACCAAGCCTTTGAAACAATGTTCCAGGAATCCAGTATCTCAGACGAAGTGGAAAAGGAGCTGGGGAAACAAGGCGTCCGTGGGGCTGTGAGTACCTTGCTGCAGGCCCCAGAGCTGCCCACCAAGACGAGGACCTCCAGGAGAGCTGCAGAGCACAGAGACACCACTGACGTGCCTGAGATGCCTCACTCCAAGGGCCAGGGAGAGAGCGATCCTCTGGACCATGAGCCTGCCGTGTCTCCATTGCTCCCTCGAAAAGAGCGAGGTCCCCCGGAGGGCGGCCTGAATGAAGATGAGC|GTATTTACTATGTTTTTTTCCATTAACAGCATAATGTAAACATCCCGTGTAACATGCTTGTTTTTGGTGGTGAGGGAT…	FALSE		No	740	ambiguous
CGP1839122	ABL1--GINS3	A172	DST	40	ABL1	9	130714455	+	GINS3	16	58386621	+	TTATTAAACAGTTGATTAACAGATTTTTTGCATGCTATATGTATTATATACCGTATTCTTACAATAAAGTAAGCCAAATAAAAGAAAATGTTAAGAAAACCATAAGGAAGAGAAAATACATTTACTATTCATTGAATGGAAGTGAGTCATGATAAAGGCCTTCATCCTTGTCGTCTTCTTGTTGTGTAGACTGAGAAGGAGGAAGAAGAGGAAGGATTGGTCTTGCTATCTCAGGGGTAGCCAAGGTGGAAGAAGTGGAGG|ACCATGTTCCACAAAAACATTGCAGTGTGGACCCCCATGCCTCGATGATTCCTTCTTCCCTGCTCCTTTGATAAAATGCAGGGCAGGCAAGCTTGGCCTTCTTTGGTCCCCAAGTACTTTTCCAGGCTGCTGCCCCA…	TRUE		No	0	No
CGP1839557	ABL1--GINS3	A172	DT	8	ABL1	9	130714455	+	GINS3	16	58404499	+	GTCTGTGAGGAGCCATTCTGTGTTCTTCCGGCTTTCAGTCTTCCATATCAGTGAATTTTCTCTTCTTGTAATTCTGAACGAGGTTGGAAGCTGTGATCTGAGAAGCCTGCCCCTTCTCCCAACACTGAAAGTCATTCAGTCCTTTCTGCCCTGTTTGAAATAAGCCCCTCTCCATCTCGTCTAGCCTGGCTACCAGGGCTGAAGTGTCTTCGTTGTAAGCATTCTGTGAGGAGTCCATGATGCGGCGAAAACGTCCGATAAAAGT|CATGTTCCACAAAAACATTGCAGTGTGGACCCCCATGCCTCGATGATTCCTTCTTCCCTGCTCCTTTGATAAAATGCAGGGCAGGCAAGCTTGGCCTTCTTTGGTCCCCAAGTACTTTTCCAGGCTGCTGCCC…	FALSE		No	710	No
CGP1401207	ABL2--HIVEP3	WM-115	DST	22	ABL2	1	179229241	-	HIVEP3	1	41849089	-	CTCTTCTTGGGGCTCCAGAGTGTGCCAGTTTCCCTTCAAGCACCAGTGTCCTCAACCTCTGGCATGGTATTGGAATCTGTGCCTTCAGAACCTCCTTTCTTCCCATTCTTCAGGACGTTTGTCCCTCGACTGGACAAGATCCAGCAGGAGTGGGCAACACAGGAACAAATCCGAGACACCAGAC|ATGCTGGGTGAAGATATTGAAGCCGGTCTCTGTGGTGCGCCCCGCCGGGTCCCGCCTGCGGCCGGAGGGCCTGGCTGCACTGCTGCCCCGGATCCCGCGGGGCTGAGGCTGCTGGAGCCCCGGAGCTTCCCCGACGCGGCCCACCTGCTGCCCCATCCCTGCTCTCGCGTACTCCCGCGCCCCCGCCGACCCC	TRUE		No	100	No
CGP1401252	ABL2--HIVEP3	WM-115	ST	23	ABL2	1	179229241	-	HIVEP3	1	41918524	-	NA	FALSE		No	100	No
CGP1300694	ABL2--PREX1	HSC-2	DT	12	ABL2	1	179229241	-	PREX1	20	48660061	-	CAGCCAGCGAGCCCCTCTGGACGGACTTCACCACCACAGCCTTGTTCTTCTCCTCGATGTCAAAGCCATAGTCCTCCTCCTGGGGCAGGATCAGCAGGCGCTTGGCCAGAATGTTCTCCACCAGCTTGAAGTCGTTGCGAAGCTGTTTGTTCTTGCTGCTGGTCCCCTCCATCTCCTCGTCAGCATGAAAGCGGAAGTACTGGGACTCATCCCTGAACTCGCTCTTCTCCAGCAC|ATGCTGGGTGAAGATATTGAAGCCGGTCTCTGTGGTGCGCCCCGCCGGGTCCCGCCTGCGGCCGGAGGGCCTGGCTGCACTGCTGCCCCGGATCCCGCGGGGCTGAGGCTGCTGGAGCCCCGGAGCTTCCCCGACGCGGCCCACCTGCTGCCCCATCCCTGCT…	TRUE		No	910	Yes
CGP1990583	ABR--NXN	KYSE-180	DS	15	ABR	17	1100637	-	NXN	17	826078	-	CCGGCTGCCATGGAGGAGGAAGAGGAGGCGATAGGCTTGCTGGACAAGGTTCTGGAGGACGAAGATGTGTTTCTCCTGGAGGAGTGCGAGCTGGGAACCCCGACCAGCCCCGGCTCAGGGTCCCCCTTCCTGGTGGCTGTGAAGGTGGAAGCAGGGAAAGGCCTGGAGATGAGGAAGCTGGTTCTCTCGGGGTTCTTGGCCAGCGAAGAGATCTACATTAACCAGCTGGAAGCCCTGTTGCTG|CTCAAACTTTGGAACAAATACCGAATTTCCAACATTCCATCACTAATATTCCTCGACGCCACCACTGGGAAGGTTGTGTGCAGGAACGGGCTGCTGGTGATCCGAGATGACCCAGAAGGTCTGGAGTTCCCCTGGGGACCGAAACCCTTCAGGGA…	TRUE		No	910	Yes
CGP1779835	ABR--SLC43A2	Daoy	DST	12	ABR	17	1067077	-	SLC43A2	17	1586051	-	CGCCCAAGGGGGAGACGCGACAGCTGGTGAAGGACGGCTTCCTGGTGGAAGTGTCAGAGAGCTCCCGGAAGCTGCGGCACGTCTTCCTCTTTACAGATGTCCTACTGTGTGCCAAGCTGAAGAAGACCTCTGCAGGGAAGCACCAGCAGTATGACTGTAAGTGGTACATCCCCCTGGCCGACCTGGTGTTTCCATCCCCCGAGGAGTCTGAGGCCAGCCCCCAGGTGCACCCCTTCCCAGACCATGAGCTGGAGGACATGAAGATGAAGATCTCTGCCCTCAAGAGTGAAATCCAGAAGG|AGTTGGCCTCTACACCTCCATCTTCGGCGTGCTCCAGCTGCTGTGCCTGCTGACGGCCCCCGTCATTGGCTACATCATGGACTGGAGGCTGAAGGAGT…	TRUE		No	710	No
CGP0294419	ABTB2--ELF5	SW156	DST	22	ABTB2	11	34197325	-	ELF5	11	34482499	-	TGTCATTCTGTCATTTTTCTTCCTTTGTCCCCACATCTTTGCCAGGGCTTCCGATTTAACCACCCGAAAAATTCCTTGTTCCCTATCTTCCCATTCCAGAATGCCACAGTTTTCTTCAGGAGATAGAAGCAGGTCTCGTACAAATTCCCATAGATGAGAACTTTGGAGGCTTGTTCTACTATGACTGTGACAGTCTTGACTTTTGATGCCACTTGTTTTCAAGCAGTTGGAATCAGCAT|CGTTCATTGTTCAAGGTCATTCTCGGGGGGTCCAGGTTGGGGTTCTCCATGGACTCCATCTGTGGACACCGCAGAAAGTAGTAGAGCGTGTGGAGGGCGTCGGGGGACCAAGTGATGGGCTGTGGCGGCTGGCGGGCCTGGCGGGCAGGGCTGGCACCC…	TRUE		No	710	No
CGP0294952	ABTB2--ELF5	SW156	ST	4	ABTB2	11	34197325	-	ELF5	11	34480967	-	NA	FALSE		No	710	No
CGP0739483	AC002116.7--LSM14A	SW684	ST	67	AC002116.7	19	36019384	+	LSM14A	19	34194478	+	NA	TRUE		No	500	ambiguous
CGP0847333	AC002117.1--PLEKHM1	D-542MG	ST	8	AC002117.1	17	45159330	-	PLEKHM1	17	45475726	-	NA	TRUE		No	0	No
CGP1191888	AC004158.2--RP11-140I24.1	NB12	ST	33	AC004158.2	16	72540578	-	RP11-140I24.1	16	73420657	+	NA	TRUE		No	100	No
CGP0508855	AC004158.2--SEPT9	HLE	DST	27	AC004158.2	16	72522553	-	2009-09-01	17	77402059	+	GGGCCCGAGAGCTCCACCCTCCGCAGGGACGCCTTGGGGGAGCGTTGGCTTAGGGAGTCCACATGGCGGGCCGAGGGTTCTGAGTTCTTCACGCCCAGGTCCTGGAATTTCTGGGTGGAGCTGGCCACAGTGGCTCGGAGTAGGGGAGTCTGGACCCTCCGGGGTGGGGTGGAGTTGGGTGTCTCGACCTCCTCGACCTCAAAAGATCTTTTCAAGG|CTCCTGCTACCGGTTCCTAACAGGTCACAGACTGGTATTGATCCATGGCCCAGGGGTAGGAGACCCTTGACCTACAGGATAGATAACCACAGGGGAAGTCCTAGGTCAA	TRUE		No	100	No
CGP0508966	AC004158.2--SEPT9	HLE	DST	20	AC004158.2	16	72523332	-	2009-09-01	17	77402059	+	CTCGGCCGCCTTGGGGCCCGAGAGCTCCACCCTCCGCAGGGACGCCTTGGGGGAGCGTTGGCTTAGGGAGTCCACATGGCGGGCCGAGGGTTCTGAGTTCTTCACGCCCAGGTCCTGGAATTTCTGGGTGGAGCTGGCCACAGTGGCTCGGAGTAGGGGAGTCTGGACCCTCCGGGGTGGGGTGGAGTTGGGTGTCTCGACCTCCTCGACCTCAAAAGATCTTTTCAAGG|GTGGTAGTCCAATGTTCAGTTGGCATATTTCCACGTGTACTTCAGGCGCCCAACTTCTGCCATAGCCTAAGGCTTCAGTCTTCACTTTAGCAGCAAATGGAGGAAAAAGAGAGAGAG	FALSE		No	100	No
CGP1333234	AC005562.1--SP2	A673	DST	53	AC005562.1	17	30610942	+	SP2	17	47915312	+	GTGAAATCTGCAAGAGTCCTGCTCGTTCAAGGCCTGCATACAGGAAAGAAGCAGGGGAAAAGCGTTAGAAACAGCTTTTGTTCTACAGCATTTTAAAATATAATAGGTATATTGAAAAGTCTGATTCAGTTACAATCAGTGTATGGAATCACAAGAAGATCCATAAGAAACAAGGTGCTGGATTTCTCCGTTGTGTTCGTCTTTTTCCAGTGCCATCAACCACCTCAAAGACACTGGTTATCAGAGGTTGGATTTATGCAAACTTGGGCCAAAGGACAGTTAGAAGACAGTAG|ATCCACAGACCAGCATGGCTGCCACTGCTGCTGTGAGTCCCAGTGACTACCTGCAGCCTGCCGCCTCCACCACCCAGGACTCCCAGCCATCTCCCTTAGCCCTGC…	TRUE		No	0	No
CGP1652896	AC006273.5--PALM	CL-11	DT	6	AC006273.5	19	784970	+	PALM	19	746285	+	CTCGCCTGGCTGTGCCTGCACACCGGTGATCTCCCGCCGGGAGGGCGTGGTCCGGGCTGCCCCCTCCACAGCCCCCCGGGTCTCTGCCGCCCCGGCCGTGGACCCTGCCTCGCTCAGCGTGACCTCGTCCGCTTTGTGGATGAGTTCGTCCACCTCGGAGGAGCTCAGGGGGTGGATCCCGTTCTCGGCGGTGCCGTCCACAGCATGGACCA|TTTGAACACTTGCAGACCGTCCTTCCTCCTCCTGGTCATCTTCCAGATGCAGGAGCTGGTAGCTGAGGGTGTCATCTGTGGGGCCACAGTCCTCTGTGGCCGGGCAGTGCTGCCCCTGGCGTTGGCCCCTCATTCTGCTGGTCCAGCAGTT	TRUE		No	100	No
CGP1652963	AC006273.5--PALM	CL-11	DST	59	AC006273.5	19	783330	+	PALM	19	746285	+	GGATCCCCGGCGGGCCGGACGTGGCCTCGCCTGGCTGTGCCTGCACACCGGTGATCTCCCGCCGGGAGGGCGTGGTCCGGGCTGCCCCCTCCACAGCCCCCCGGGTCTCTGCCGCCCCGGCCGTGGACCCTGCCTCGCTCAGCGTGACCTCGTCCGCTTTGTGGATGAGTTCGTCCACCTCGGAGGAGCTCAGGGGGTGGATCCCGTTCTCGGCGGTGCCGTCCACAGCATGGACCA|CCAGGTGCCCATGTTTATCTCCACGGCGCAGCCTCCGGGTTCTGGAATTTTCTTGGTCACTTCCAGATATTGTAGAGAATTCCGGAAGAGCACCGCAGACAGCCCAGGCGCGGCCCGGCCGAGGCTTAAACACGTTTTCTTAAATCACCAGATTCCGCCAC…	FALSE		No	100	No
CGP1102470	AC007319.1--CENPO	Ca-Ski	DT	81	AC007319.1	2	187074770	+	CENPO	2	24819847	+	TCCGCTTTGTGAGGCGAGGCCCCATCTTTGTGAAGGGGAAGGGGGAGCTGCTGACCTTCTTCTTGAAGGGGCGGGATAAGCTAGCCACCTTCCCCAATGGCCCCTCTGTCACACTGCCCCACCAGGTGGTGGACAACTCCTGAATGGCCTCGAGCCTGCAACAGTCCAAACCGGAAGGGAGAATTTATTTTTTGAAACTGAAGGAAGTCCCGACCTTCCTGGATT|GAAAAAATGCTACAACAATTTCAAGTATCTTTCATTTAAGTTGTGGTACCAGGTTGACAGACCATTGATGATATGATGGCCTGAAAGCTACAGTGGTGAAATTTTGGAAATATTACTGCTCAAAAATCATATACAGTATATGTATATTCAAAATTATTATGGGATATCACCAA…	TRUE		No	0	No
CGP0284045	AC008069.2--LOC100506474	NB(TU)1-10	DT	16	AC008069.2	2	16854858	-	LOC100506474	2	13001017	-	GGGCGATGGGGTTCAGATATTCTCTGAGACCGGGAACGTCACTGCTCTCCCCGGGAAGCTGCTTTAGGCACAGTGCTCCTGCCTGACTCGGGAAGACTGCTCTCCTGGCCTCCTGGAAGTCATATGGGAAA|CAGTCTGTCTACATCTTGTTATTGCACGGCAAGAACAAGCAGTTGGACCTCATTCATCAGGGACCACCACCACTGTGTTCGACACCTTGGGCTAGGGAAGAATGCTGAATGTGTTCATGATTTGTCTGGGTACTCCTCCCAGATCTTGCTGATGAGAAGG	TRUE		No	0	No
CGP1451197	AC008278.2--NBAS	NCI-H526	ST	12	AC008278.2	2	15565198	+	NBAS	2	15427794	-	NA	TRUE		No	0	No
CGP1397190	AC009065.2--ABCA3	NCI-H2066	ST	26	AC009065.2	16	2205099	-	ABCA3	16	2297539	-	NA	TRUE		No	580	5UTR_CODING
CGP0919616	AC009502.4--STK11IP	KON	ST	8	AC009502.4	2	219685609	+	STK11IP	2	219598094	+	NA	TRUE		No	100	No
CGP0386434	AC010127.3--WDR33	CAL-78	DS	40	AC010127.3	2	166251912	+	WDR33	2	127769001	-	AGTGAGTCCATTCCACAGGGTAAACTCCCCACTAGAAGCTCCAGTGACCAAGCGTCTTCCTTCTGGAGTCCACCTAACAACAAATACAGGACACTTTACTTTATTTGTTGATGTCCGAACAAATTTTGTTGTTACTGCATTCATAGGATTATTCAACATTCCTATAGGTGGGACCAGATCATTGTAATAACCTGCATCAGGCTGAATTGCCCGCATATCTCTCTGGTCTCTTTGCCATATTCTGTT|CTGGTGGGGTGGTGAATTCCTTTCTAGAGATTAAACCGGTCAAGCTCCTCAGAGTGCAGCACAGTTGATAACCCTTTGCCTGGAGAAGGAGAAGAAGCAGAGGCTGAACCTATGAATTCCGATGAGCCAGAGGCCTGTTTCACAGATGGTAA…	TRUE		No	500	ambiguous
CGP0590042	AC011747.3--KCNIP3	VMRC-LCD	DST	17	AC011747.3	2	8575366	-	KCNIP3	2	95374296	+	GCCCGTGGGACACTCATTCTTAAAGCCCCTGTAGAGAGACTGCAGCTCCTTCTTGGTGAACTTGGTCTGGGCCTGCAGCTGGTCCAGCCCCTCTGGCTGGTGGCGCACCGTGGACAGCTCCAGCTCACTGTCGCTGCTAT|CCTGAGCGTCGGGTCCCTGCAGTCCAGGTTCCAGTCTCCTATGGATCCCGAGTCCAAATGAGGGACTCGGTTCCCAAAAGAGGAGGCTCTTTGCTTGGAGAGCAGCCCTCAGCCTGCGCTGACAGCACCTCCTCCGT	TRUE		No	100	No
CGP0589931	AC011747.4--KCNIP3	VMRC-LCD	DST	575	AC011747.4	2	8570448	-	KCNIP3	2	95374296	+	TGAAGAGGAAGTGTGCATAGGTGGTGGCATCTCCCTGAGGGAAGAACTGCGCGTAAATGAGTTTGAAGGTGTCTTCGTCCACCAGGCCCGTGGGACACTCATTCTTAAAGCCCCTGTAGAGAGACTGCAGCTCCTTCTTGGTGAACTTGGTCTGGGCCTGCAGCTGGTCCAGCCCCTCTGGCTGGTGGCGCACCGTGGACAGCTCCAGCTCACTGTCGCTGCTAT|CCTCCTGGGAGAGATGGGGGCTCTGCGGTCGTGGTTGATGCGTTTAGTTTGTTTTGCTTTCGCGAAGTAGGAGCTCATTCACTCTTGATTCAATCCATCAGGAACACGAAAGCAGATTGTGTGCAGGGAGAGATCTACAAAAC	TRUE		No	100	No
CGP0590153	AC011747.4--KCNIP3	VMRC-LCD	DST	277	AC011747.4	2	8576911	-	KCNIP3	2	95374296	+	CACAGGCCACCCACCCAGATGCAGAGCCAGATTCCCTGCGTGGACTGGACGGGAGTTTCCCAGCTGGAGTTCTCTCGGCCAAGCTGCCTGTGACATGGGGTTGGAGGTGCTCCAGAGAGTCATGGCCACCCCTGGAGGAAGTGACTTGTGGCTGACTGCTCAAGGGGAAGTCCTGTGGCAGTGGAGTCGTCAGCATTAATTCAAATAAG|ATAGCAGCGACAGTGAGCTGGAGCTGTCCACGGTGCGCCACCAGCCAGAGGGGCTGGACCAGCTGCAGGCCCAGACCAAGTTCACCAAGAAGGAGCTGCAGTCTCTCTACAGGGGCTTTAAGAATGTGAGTGTTCCCCATTCCCCCGGGAGAGGCCTTGGAGACCCTGGCTCAGGGAGACCTGGAAACT…	FALSE		No	100	No
CGP0606408	AC012309.5--EXOSC10	HCC1187	DST	30	AC012309.5	19	37255982	+	EXOSC10	1	11070973	-	ACTGGCTGTAGTCGTAAGGCGTAAACTCTTTTTCTGGTGGCTCTGGGTCCTTTGGCTTCTTGGAAATTTTGAGTCGTTTCTTCTCTTGTTTCTGTTCTGTGGTCCTTGGGTCGCTTGTTGCTCGCTCTCTCTTCTTTGCAGCATTTTCTAGCACGACCTGCTGTCGGACGGAGATGGCCTGTTCTGCTGCAGCTTTGCACGCCTCCTTTGCCTGTTCCCGGGCAGCT|TCCAATGCATGCAAAACAGAGGAATTGGAAAAGAAGCTCCTAATGATCTTGAGAGGTGGGAACCTAATTATTAGCAGAGCAGCTGCAAAACAGGAAACATTGTGAGTTAAGTATTCA	TRUE	Failed	No	100	No
CGP1627767	AC012501.2--FMNL2	KYSE-270	DS	21	AC012501.2	2	153592860	-	FMNL2	2	152521943	+	GTTAGTTCTCAAAGAAATTTCCAGTTCTCTTAGCACTTGTGTAGATTCTTGAACACGCCGTCTGAATTTCTTCCTGGTTACAGCTGGATCCAGATAGCCTTTGAGCTTTTGAATGTATGTATGGGGAGGATTCTTCACCTGGAATCGTTCCTGATCACAAATCAGTTCCCATTTTTTCTCATTATCATACTGCCGCAGTAACCTGGCTTTGTCAGGAGGTAGGTTCATAGCATT|CTTGAGATGAGTCAATTTAGAGAGCCGGGTGAAATACAGGGGTAGAAGAAGCAGCAGAAAGGCCCTGGGAACTCGCTGGGTCCCCAAACAGTTCATTCCTGCCTGGCATCACAAAGATCCGTCAGGAGGGAAGCCAGAGGAGCAGGGGATAAAGCGCCACAGGA…	TRUE		No	0	No
CGP1579231	AC018359.1--LHFPL4	NCI-H2081	DT	48	AC018359.1	3	34189648	+	LHFPL4	3	9506203	-	CGATGATGGCCAGGATGTATGCCCAGCGCACTGAACAGTCCCCCAGGGAGTACTTCCCCGTCTTGGCCCCACACATGTCCCGGATGGTCTCGGCATCCCAGCCATCAGGAAAGATCATGCAGCCCAGGACGAGGCACAGAG|CAAGCCAGGCTCTGTGGTGCAGGGCTGCAGGGCTGCACCCACCTAGAGGAAGGACACTTTTTGTACTCCACATCAATATGCCATAACAGCAACCCTACCGCCAAGGGAAAAGAAAGTGTCCTAAATCTTACAGAGAAAGAGAAAAATTTT	TRUE		No	100	No
CGP1804167	AC019118.3--TSSC1	DU-4475	DS	4	AC019118.3	2	3145547	-	TSSC1	2	3257455	-	CTCCACCGTCCTGAGGTGAACTTCAGTTGTCCCTTCCCTTCCAGGGACGCTGAGCTGGCCAGCACAGCCTGGCTCGAGCTTTCCTGTAAATCCCACAGCAGGATATGGTTATCAGCCAAGGAAATGATTTTCTTCCCATCTCCCATTGGCTCCCACACGACACAGGCCATGTTGCCATGGGCTGTGTTGTCAAGGTGACAGAGCAGCTCCAGGGTCTGTGCAGTGCTGGATGAATCATCAGGGGACTCGTGGCTGCCTGATTCCAATTCCTTCGGCATCCTCCACACGGCTGCACATGTCAGGACTTTGCTGTCTGAAG|CTTTGTGCAGGTGGCGTGTGCTGCGATGGCCAACGGGGGCTGGAGGGCCCGGGATGGCTTTGTCCTGTCTGTGGGCTCT…	TRUE		No	100	No
CGP0456185	AC023590.1--IKZF3	SK-GT-2	DS	12	AC023590.1	8	118394992	+	IKZF3	17	39777767	-	TGGCGCTTCTCACCAATGAATTTCTGAGGCATTGAGCTTTTTCGTTTTGCCACATTGCTTGCTAATCTGTCCAGTACGAGAGCTCTTTCACTTCCCATCTCTGCTTTGATGTGTCTTGCCTCCGCACTTG|TGGGTAGTGTGTCATGGTGGTGATTTGCACCCAAGCAGACTCCACAGAGCATCCCCTTAAGCGTCGTAAAGCCATTTGTCCATCTTTGAGAGCCAGCCAGTGCCCTTCCCAATCTTCAGGAGTTATCTTCTTCATCATGGTATGAGCTCGAC	TRUE		No	540	ambiguous
CGP1582301	AC024560.3--RP11-849I19.1	BFTC-905	DST	19	AC024560.3	3	197619740	-	RP11-849I19.1	18	78977429	-	CCGGAATCTGGGACGGCGCCCACGCAGGGCTGGGCCAAGGGCAGAGCTCGCACCCTGCCTTCACGCCCGGTTCACTTGCGTCCACGAAAGCAGCGTGCCGGCCTCCTCCATCTTCCCACTCGCGCAACGCACGGCGACCCGCGCGACACTTCTGCAATCTGAAGGCTTGCTTCTTACAAATAAAGGGCCAGAGTCTCACACTTGCCTTCGTTGGAGGGACTTAGAAGATCCTCCCCACGTCCAC|ACCCTGTGGCAACAACAGTGTTCTTTGCTCTTATGTGATGGATGGACCCGTCCTCTATGCACAGTGCAATGACACCACGGCACTCCCTGTTCTCTATCAGGAGATCCAAGGCAAAATACTCCACAAAACAGCTGGTATCATATCTCAGAGACTA…	TRUE		No	0	No
CGP0582586	AC027612.6--AC127391.3	SK-GT-4	DS	34	AC027612.6	2	91655368	-	AC127391.3	2	91859395	+	CCCAAGCTAGCCCGCCAGGCCTCCATAGAGCTGCCCAGCATGGCTGCGTCCAGTACCAAGAGTTGGTGGGAGACGGGTGAAGTACAGGCTCAGTCTGCGGCCAAGACTCCATCCTGCAAG|TTTCCTGCCTGGGATGGTTCACATAATAAACACAATGAATTGACAGGAGATAATGTGGGTCCACTAATACTGAAAAAGAAAGAAGTATAATAATAATATTATAACAATGTTTTCTCATTCTTTGTGTACAGAAAATTTTAAAATGGTG	TRUE		No	0	No
CGP0178684	AC027612.6--AFF3	MFM-223	DS	16	AC027612.6	2	91655368	-	AFF3	2	100008932	-	TTCATCCCCCTTGTTAGTCTTGTAGGGCTCACTGAAGAGAGAGTAACTAGAATTAAACGTGCCATCATCCTGTTGAGTTTCTTGATTTCTTCTTTCTCGTTCTTTCCTCCGTAATGCATTTCTATCTGGTTCATAGACA|CTTGCAGGATGGAGTCTTGGCCGCAGACTGAGCCTGTACTTCACCCGTCTCCCACCAACTCTTGGTACTGGACGCAGCCATGCTGGGCAGCTCTATGGAGGCCTGGCGGGCTAGCTTGGGGGTCTGGCCAGCAGT	TRUE		No	0	No
CGP1238260	AC027612.6--RPS27A	SK-N-DZ	ST	10	AC027612.6	2	91655368	-	RPS27A	2	55232808	+	NA	TRUE		No	0	No
CGP1011160	AC068533.7--ASL	ES8	DST	29	AC068533.7	7	66127740	+	ASL	7	66081803	+	TTGGCGCTGTTGGTGGCGGCGGAGACAGCTGTGAAGTGTGAGGTTCTTTGTCTGCTGGCAGCTAGGGGCGACGAGGCGGGACGTCATGGAAGTGAAGGATGCCAATTCTGCGCTTCTCAGTAACTAC|GAGAGTGGGAAGCTTTGGGGTGGCCGGTTTGTGGGTGCAGTGGACCCCATCATGGAGAAGTTCAACGCGTCCATTGCCTACGACCGGCACCTTTGGGAGGTGGATGTTCAAGGCAGCAAAGCCTACAGCAGGGGCCTGGAGAAGGCAGGGCTCCTCACCAAGGCCGAGATGGACCAGATACTCCATGGCCTAGACAAGGTGGCTGAGGAGTGGGCCCAGGGCACCTTCAAACTGA	TRUE		No	910	Yes
CGP0502748	AC079354.1--NPHP4	LU-139	DST	38	AC079354.1	2	202113446	+	NPHP4	1	5952836	-	GAGGGCACTGCCAGCAGCTCAAGAAGATTCCAGCGACCCTACACTGGGACACTTCTTGCTGGGTCCAGATGGAGAAAAAGTCTGCCTGTCCCTCCCAGGGCATACCCAAACCGAGGCGCTTCCATCGGGTAAAG|GCGACGCTCTCCGAAAGCCTCGCCTCCAGAAGCCCATCACGGGGCACTTGGATGACTTATTCTTCACCCTGTACCCCTCCCTGGAGAAGTTTGAGGAAGAGCTGCTGGAGCTCCACGTCCAGGACCACTTCCAGGAGGGATGTGGCCCACTGGACG	TRUE		No	910	Yes
CGP1705260	AC083884.8--GTF2IRD2	RKN	ST	31	AC083884.8	7	74727402	-	GTF2IRD2	7	74836383	-	NA	TRUE		No	200	No
CGP1487243	AC092295.4--LSR	HCC38	ST	18	AC092295.4	19	36534992	+	LSR	19	35258945	+	NA	TRUE		No	0	No
CGP1766215	AC099850.1--VMP1	MCF7	DS	66	AC099850.1	17	59107591	+	VMP1	17	59838295	+	TTCAGGAAAAAAGTTGTAAAAATTGATACAGGTTGGAAAAGGGAATTTTCCTTCCCGGCTTGGAGTCCTCCCAATTTAAGGCAGAACCCATCCACTCCAATTTCTGCAGTTTAAAACTTTCTCTACTTATTTAGTTTTCTCCTCTGAGTTCAACCGCTGCTGGATTCGTTTGGCATAACTTTGTGCCATGGAGTTAATGATAGATAGGATGAAGTAACACACCATGACAACGACCAACTTTTCAAACATCCAGGACAACCAGTTTTCTCCCTGTGGTGTGCCCATTTCGCTTTTGTGGTGAAGCTTCTGCCGTTGAGCCTCCAGGTACTCCTGAAATGGCTTCTGCAGAGATGGACCTATGCCGGGGACAGCA|CTTCAATTCTTGCAATCTTTACACA…	TRUE	Passed	No	0	No
CGP0576819	AC104297.1--SATB1	CCRF-CEM	ST	16	AC104297.1	3	17872215	-	SATB1	3	18417078	-	NA	TRUE		No	0	No
CGP2010365	AC133680.1--RARB	RL95-2	DS	17	AC133680.1	3	24858752	+	RARB	3	25461193	+	TCCCACTTCAAAGCACTTCTGGAGTCGACAGTATTGGCATCGATTCCTGGTGACTTTATTAATAACACAGTTCTTATCTCGGTGACAAGTGTAAATCATATTCTTCTGAATACTTCTGCGGAAAAAGCCCTTACATCCCTCACAGGCGCTGACCCCATAGTGGTACCCTGATGATTTGTCCTGGCAGACGAAGCAGGGTTTGTACACTCGAGGGGGAGGAAGTGGAGATGGGGGGCTTGGGACGAGTTCCTCAGAGCTGGTGCTCTGTGTTTCAATTG|CTCCTTGCTGAAGATTGTGAGAACAGTCCTCCAGATGAGCAGGACTGGTGACTGTCTTTTTATGATGATGTTCAGGATTCTGCAAAAACAATGGTTTTCATTTAGCAGTCTTAAACATCA…	TRUE		No	100	No
CGP1022196	AC139887.4--CPLX1	MDST8	ST	25	AC139887.4	4	764489	-	CPLX1	4	786698	-	NA	TRUE		No	500	ambiguous
CGP0623070	AC142119.1--GACAT3	TGW	ST	11	AC142119.1	2	16097359	-	GACAT3	2	16073304	+	NA	TRUE		No	100	No
CGP0057293	AC144450.1--PXDN	HT-115	DT	8	AC144450.1	2	1610419	-	PXDN	2	1635521	-	GGGGCAAGCTTCCACGAAGCAGGTGACCTGCCCGTCTTTGCATTCACAAATGGTGCATGCATCTTTTTTCCACTTGGTGTTGTTGGCGTGAGATTCGCCCCCGGCATCCACGCACTCTGTGGTACTGAGCCGTGATTCAAGTTTCTTTATCTG|AGGCTTCAAGTCACGCTTCTTCACTCAGCCAAAGGTCTGTGCACGCGTCGTTCTGGCCCCCAGATTCTGCTCCTTGAGATATGTGGCTGTTCCTCAACACTGGGGGAAGTTAAAGCCTGAGTTCAAAA	TRUE	Passed	No	0	No
CGP1765221	AC145110.1--RP11-599B13.3	IGR-1	DST	561	AC145110.1	8	29748579	+	RP11-599B13.3	17	8056691	-	CTTTAGAATAGTGCTTTACTAATATGATTATGAATCATAAGTATAATAGCTTGTGCTTAGTACAACAATAAGAGAATCAGGCGGTGAGCTTGCTTGACTGACCACAGAGTGGAACAAACAACCACAGGAAGTCTGCGGAGCCTCTGAGCAAGAAAGTTGGCTTATTGCTCAACCTTCCACTTGAGTGCCTGAACAAAGGTCTCATGGGAAGGGAAGCGACCCCTGCTCCATTACCCGGGAGGGTACTGCAGGAGGCTGCTGGTAAAAGAGGAGAAGTCCTCTGCAGTAGGGTTAAGGAGGAAGCCTCCTATCTCCCGCATGTTCCCAGAGGCAAAGCAGCTGCTCTGCTGACGGTGCTCAGGCGTTGACCACTCCTTTGATGTACAGGCCTGTGGGTTT…	TRUE		No	100	No
CGP0491438	AC253572.1--RP11-301M17.2	UACC-812	ST	117	AC253572.1	1	120793496	+	RP11-301M17.2	1	148234281	+	NA	TRUE		No	0	No
CGP0912538	ACACA--DDX52	MDA-MB-330	DST	330	ACACA	17	37274193	-	DDX52	17	37621520	-	CCCAACTCTTCCCTGGAGCGGCAGTGGTCTTCGTGTGGACTGGCAGGAAAATGATTTTTCAAAACGTATCTTAAATGTTCCCCAGGAGCTATATGAAAAAGGTTATGTGAAAGATGTGGATGATGGGCTACA|GGGTTTCAATCCACCTGTTCTTGTTTTTGTTCAGTCCATTGAAAGGGCTAAAGAACTTTTTCATGAGCTCATATATGAAGGTATTAATGTGGATGTTATTCATGCAGAGAGAACACAACAACAGAGAGATAACACAGTCCACAGTTTCAGAGCAGGAAAAATCTGGGTTCTGATTTGTACAGCCTTGCTAGCAAGAGGGATTGATTTTAAAGGTGTGAACTTGGTGATCAACTATGACTTTCCAACTAGCTCAGTGGAATATATCC…	TRUE		No	910	Yes
CGP1648860	ACACA--ERC1	NUGC-4	DST	46	ACACA	17	37330173	-	ERC1	12	1444562	+	CCCGAGCCGCCGGCGTCTCCTCCCGCCCAGCAGTTCCTCCACGCAGGGGCTCCGGAATCGCCCGACCGCACACGTTGCCACCCTGAGGTCTTTTTGGAAGTGGATATCTACTCAGACAGTAAGAATTATAAGAGCTGTAAGAGCTCATTTTGGAGGAATAATGGATGAACCATCTCCCTTGGCCCAACCTCTGGAGCTGAACCAGCACTCTCGATTCATAATAGGTTCTGTGTCTGAAGATAACTCAGAGGATGAGATCAGCAACCTGGTGAAGTTGGACCTACTGGAGGAGAAGGAGGGCTCCTTGTCACCTGCTTCTGTTGGCTCAGATACACTCTCTGATTTGGGGATCTCTAGCCTACAGGATGGCTTGGCCTTGCACATAA|GATCATCCAGCC…	TRUE		No	710	No
CGP0018127	ACACA--FAM193A	NB14	DST	33	ACACA	17	37406262	-	FAM193A	4	2625262	+	CAGACTGATTTTAAGGGGTGAAGAGGGTGCGTTTCAATCAGATGCTCCTGGAACGTCGAAATTGTCTTCTTTGGAAAGAACCATCCCCTCTTTGGGCTTCAGAGGCCCAAATTGAGGCGCAATGATGAGAGGATGTGGTGGTCTACTCTGATGTCAATCTTGAGGGCTAG|AGCCAAGATTTTCTTCTTCACTCCTCGCTTGGTGGCTCCCAGCCAGAGGCCGGCAGTGGTGGGAGGCTCGCTCTGGGTGCACAGACGCTGCCTTCAGACACCGCATGCTCGTGCGAGGCCTGCAGTGAGCGCAGAGAAATTTCGGCAGAGGCGGACCGGGAACCTCAGCAGCTGCAGAACTACTGGTCAGAAGTGCGCT	TRUE		No	100	No
CGP0559419	ACACA--LINC00540	KYSE-50	DT	8	ACACA	17	37283267	-	LINC00540	13	22263213	+	TAAAGTGATTGAGAAGGTTCTTATTGCTAACAATGGCATTGCAGCAGTGAAATGCATGCGGTCTATCCGTAGGTGGTCTTATGAAATGTTTCGAAATGAACGTGCAATTAGATTCGTTGTCATGGTCACACCTGAAGACCTTAAAGCCAAT|GCAGAGTATTTTTCACAGATGACTACACTCAGCTTGCTGACACATTCTCTGGATTTACCAAGTGAAATTGCACAGTGTCAGGAATGATTTGCCAATGTCTTCAGTAGGTATGAACTTAATACATCTTTCACATTTAAGAAGCCACCAGAAGCTGTCAACTGGCCAAATGAAGGG	TRUE		No	100	No
CGP0560455	ACACA--LINC00540	KYSE-50	DST	39	ACACA	17	37283267	-	LINC00540	13	22274523	+	TCTCAACGAGATTTCACTGTGGCTTCTCCAGCAGAATTTGTTACTCGCTTTGGGGGAAATAAAGTGATTGAGAAGGTTCTTATTGCTAACAATGGCATTGCAGCAGTGAAATGCATGCGGTCTATCCGTAGGTGGTCTTATGAAATGTTTCGAAATGAACGTGCAATTAGATTCGTTGTCATGGTCACACCTGAAGACCTTAAAGCCAATG|CAGGATTCAACAGAGTTGGATTGCTGAGAATAAAATTACGGATTTCTCCATAATGGACACACGCACTTTTTGTTTGTGCTGTTTCCTTTAGAATGGACGATGAGTCAAAATTGTTCGTTTATGCTTCTTCACAGAAGGATCTTCTGTGTCGTAGGAGGTGGCCTGCAGCAATCTGGACATTCAGTGG…	FALSE		No	100	No
CGP0952043	ACACA--NBR2	HT-3	DST	51	ACACA	17	37129365	-	NBR2	17	43131208	+	CGGGAAGTGTACACCTCCAATAACCAGCTGGGGGGCATCCAGATTATGCACAACAATGGGGTGACCCACTGCACTGTGTGTGATGACTTTGAAGGGGTTTTCACTGTCCTGCACTGGCTGTCTTACATGCCCAAGAGCGTGCACAGTTCAGTTCCTCTTCTGAACTCAAAGGATCCTATAGACAGAATCATCGAGTTTGTTCCCACAAAGACCCCATACGATCCTCGATGGATGCTAGCAGGCCGTCCTCACCCAA|GTAAAAGTTTCATTTGATCTGAATAGTATTAAAATAAAATACCTGGATGAGGAAGATGAAGAGGTAAAGTATATTATGGTACTTATTGCTAGGTGTTCAGAATAGGGATCTTA	TRUE		No	0	No
CGP1959929	ACACA--NPLOC4	SK-LMS-1	DST	82	ACACA	17	37330173	-	NPLOC4	17	81572088	-	GCCGGCGTCTCCTCCCGCCCAGCAGTTCCTCCACGCAGGGGCTCCGGAATCGCCCGACCGCACACGTTGCCACCCTGAGGTCTTTTTGGAAGTGGATATCTACTCAGACAGTAAGAATTATAAGAGCTGTAAGAGCTCATTTTGGAGGAATAATGGATGAACCATCTCCCTTGGCCCAACCTCTGGAGCTGAACCAGCACTCTCGATTCATAATAGGTTCTGTGTCTGAAGATAACTCAGAGGATGAGATCAGCAACCTGGTGAAGTTGGACCTACTGGAGGAGAAGGAGGGCTCCTTGTCACCTGCTTCTGTTGGCTCAGATACACTCTCTGATTTGGGGATCTCTAGCCTACAGGATGGCTTGGCCTTGCACATAAGG|ACGTAGACAAGTTTGGCA…	TRUE		No	710	No
CGP1741039	ACACA--STAC2	BT-474	DST	423	ACACA	17	37122531	-	STAC2	17	39218173	-	GTACACCTCCAATAACCAGCTGGGGGGCATCCAGATTATGCACAACAATGGGGTGACCCACTGCACTGTGTGTGATGACTTTGAAGGGGTTTTCACTGTCCTGCACTGGCTGTCTTACATGCCCAAGAGCGTGCACAGTTCAGTTCCTCTTCTGAACTCAAAGGATCCTATAGACAGAATCATCGAGTTTGTTCCCACAAAGACCCCATACGATCCTCGATGGATGCTAGCAGGCCGTCCTCACCCAACCCAAAAAGGTCAGTGGTTGAGTGGCTTTTTTGACTATGGATCTTTCTCAGAGATTATGCAGCCCTGGGCACAGACTGTGGTGGTTGGTAGAGCCAGGCTAGGAGGAATACCTGTGGGAGTTGTTGCTGTAGAAACCCGAACAGTAGAACT…	TRUE		No	910	Yes
CGP2051953	ACACB--FBXO21	TC-71	DST	28	ACACB	12	109256236	+	FBXO21	12	117165617	-	AGGATAATCACAGCCCTGTCCCTATCATCACACCCACTGACCCCATTGACAGAGAAATTGAATTCCTCCCATCCAGAGCTCCCTACGACCCCCGGTGGATGCTTGCAGGAAGGCCTCACCCAACTCTGAAGGGAACGTGGCAGAGCGGATTCTTTGACCACGGCAGTTTCAAGGAAATCATGGCACCCTGGGCGCAGACCGTGGTGACAGGACGAGCAA|GGGAAGGCATCGACCAGTCATACCAGCTCCTGAGAGACTCGCTGGATCTCTATCTGGCAATGTACCCGGACCAGGTGCAGCTTCTCCTCCTCCAAGCCAGGCTTTACTTCCACCTGGGAATCTGGCCAGAGAAGGTGCTTGACATCCTCCAGCACATCCAAACCCTAGACCCGGGGCAG…	TRUE		No	910	Yes
CGP0699525	ACAP2--KALRN	STS-0421	DT	12	ACAP2	3	195345259	-	KALRN	3	124182262	+	CTGGAAAAGCCTTTTGTGTTGCAAATAAACAGTTCATGAATGGGATTCGAGACCTGGCTCAGTATTCTAGTAATGATGCTGTCGTTGAGACAAGTTTGACCAAGTTTTCTGACAGTCTTCAAGAAATGATAAATTTTCACACAATCCTGTTTGACCAAACTCAGAGATCAATTAAGGCACAGCTTCAGAACTTTGTTAAAGA|GAATTTAGACACAGCTTTCTGGGTCCCCTGCTTCATGGTCTCTTAGGAGGCTGCAATCAAGATATCGTCCAGGGTTGGAGTCTTATGTGAAGACCTACGTGGAAAAAGCTGACTTGACTTACATGGTTGTTGGCAGTTCCTCAAGGGTTTTGGGGCTGAGGGTCTCAGTTTCTTGTTGCAGAGGCTGATCTCTGGT…	TRUE		No	740	ambiguous
CGP0795058	ACAP2--OPCML	LS-180	DS	20	ACAP2	3	195289121	-	OPCML	11	132657319	-	GCTCTTTGGTGACGTGTGAGTTCCTCCTACAGAATGGTGCTAATGTCAACCAAAGAGATGTCCAAGGGCGGGGACCATTGCACCATGCCACCGTCTTAGGGCACACAGGGCAGGTATGTTTATTCCTAAAACGAGGTGCCAATCAACATGCCACTGATGAAGAAGGGAAAGACCCTTTGAGCATAGCTGTGGAAGCAGCCAATGCTGATATAGTCACCTTGT|GTACCATAGATGACCGGGTAACCCGGGTGGCCTGGCTAAACCGCAGCACCATCCTCTACGCTGGGAATGACAAGTGGTCCATAGACCCTCGTGTGATCATCCTGGTCAATACACCAACCCAGTACAGCATCATGATCCAAAATGTGGATGTGTATGACGAAGGTCCGTAC	TRUE		No	910	Yes
CGP0920624	ACAP3--DVL1	KON	DT	110	ACAP3	1	1293875	-	DVL1	1	1345040	-	TCCGCCATGCCCTATCCGGCCACGCCCCCGCGACCACACTCGCCCCGCCCCGCCCCGCCCCGACACGCCCCTCCGACCTCGCCCCTCAGCCAGGTTTGCCTGTTCCTGAAGCGGGGCGCGGACCAGCACGCCCTGGACCAAGAGCAG|CCTCCAGTGAGTCAGAGGGTGCTGGGTGGCCGAGTCTCCCTCCGGTGAGTCAGAGGGTGCTGGGTGACTGAGTGTCTCCCTCAGGTGAGTCAGAGGGTGCTGGGGTTGGGTGTGGCAGGGGAGAAGCTGCCGGCCAGGCCACCTGGGGCCGTGTGTCAGGGACTGAGGTGGG	TRUE		Yes	740	ambiguous
CGP1703842	ACAT1--RAB39A	MDA-MB-157	DT	7	ACAT1	11	108135242	+	RAB39A	11	107961946	+	GAAAGAAGCATACATGGGTAATGTTCTACAAGGAGGTGAAGGACAAGCTCCTACAAGGCAGGCAGTATTGGGTGCAGGCTTACCTATTTCTACTCCATGTACCACCATAAACAAAGTTTGTGCTTCAGGAATGAAAGCCATCATGATGGCCTCTCAAAGTCTTATGTGTGGACATCAGATC|AATAACCCGATCTTATTACCGCAACTCAGTTGGTGGATTTTTAGTATTTGACATTACTAACCGACGATCTTTTGAACATGTGAAAGATTGGCTAGAAGAAGCAAAAATGTATGTACAGCCATTTCGGATTGTATTTCTGCTAGTGGGACATAAATGTGATTTAGCTTCACAACGTCAAGTTACAAGGGAAGAAGCTGAAAAACTGTCAGCAGACTGT…	TRUE		No	710	No
CGP1986811	ACBD5--RP11-476F14.1	NCI-H2172	ST	63	ACBD5	10	27219723	-	RP11-476F14.1	10	33579369	-	NA	TRUE		No	100	No
CGP1854834	ACBD7--PROSP	NCI-H1568	ST	38	ACBD7	10	15088717	-	PROSP	3	90215763	-	NA	TRUE		No	0	No
CGP1365627	ACER3--CHKA	ES-2	DST	43	ACER3	11	76861079	+	CHKA	11	68070857	-	ATGATCTCAGGTTTTCCAGTTCCAAGGGCAGATTGTAACTGAGCAATTTGTGGAGCTTTTTAATTCTGGATTCCTCAGTAAATTTAATTCTCAGCACTTCCTTTAGATACTTTTCCATTGTGCCAAAAAGCCATTTTGGTTCCTTATTGAATGGCATTTTCATACCATGAAATGTAGCCATTTTCTCGGCGATTTCTGCAGAAATATCTGGCAAACTTAATTCTTCAGTATCTAATCGCCGGCT|AGAACTCGGCGATGTACCAGGTCACGGAGTAGTTCTCCTCGCACCAGTCCAGCGTGGAGGTCGTGGGGCCCCAGTAGCCCTCTCGGTCCGCGGCCGGAGCCATCACGCCGCCGCCGCCGCCGCCCAGGCGCTCCGCTCACTGTGCCGGGTTAGG…	TRUE		No	715	stop-codon
CGP1899739	ACIN1--C14orf119	MONO-MAC-6	ST	5	ACIN1	14	23093479	-	C14orf119	14	23097658	+	NA	TRUE		No	100	No
CGP1727924	ACIN1--EFS	HGC-27	ST	8	ACIN1	14	23093479	-	EFS	14	23360833	-	NA	TRUE	Failed	No	910	Yes
CGP1075378	ACIN1--MYH7	SCC90	ST	17	ACIN1	14	23065966	-	MYH7	14	23434249	-	NA	TRUE		No	100	No
CGP1790932	ACLY--WIPF2	OE33	DST	36	ACLY	17	41904729	-	WIPF2	17	40256391	+	CTGGACCATGGTGGCCGGGGGTGGCGCCTCTGTCGTGTACAGCGATACCATCTGTGATCTAGGGGGTGTCAACGAGCTGGCAAACTATGGGGAGTACTCAGGCGCCCCCAGCGAGCAGCAGACCTATGACTATGCCAAGACTATCCTCTCCCTCATGACCCGAGAGAAGCACCCAGATGGCAAGATCCTCATCATTGGAGGCAGCATCGCAAACTTCACCAACGTGGCTGCCACGTTCA|AGGTATATGAATGACCTAAAGGTACAAATAAAGACGGAGAGAGAACAGTGCCAACTGGGAGCAGGGCAAGAATGCCAATTCCTCCTCCCCCGCCACCCCCACCTGGTCCTCCTCCACCTCCCACATTTCATCAGGCAAACACAGAGCAGCCCAAGCTGA…	TRUE		No	100	No
CGP0626821	ACO1--BNC2	EMC-BAC-1	ST	15	ACO1	9	32433832	+	BNC2	9	16421295	-	NA	TRUE		No	740	ambiguous
CGP0627168	ACO1--BNC2	EMC-BAC-1	DT	16	ACO1	9	32433957	+	BNC2	9	16422932	-	AGACAGCACTTGATTTTAACAAAGACCTATTGTTGGACTCTTGAATCAGTCAATCCAGACCATTAGCTGTCATAAAATACTGTCCTCATGAGACACAAAGACCTAGGGTTAATAGCAATTTGAGGACTATTA|CTGCTTGGGTTTGCAAAGGGTTTAATAAAATGGGTAGTCAAAGCAAGAGCATGGGGTAATAAAGTAGATATTATTAGGAAAGAAACCCTTCAAAGAATTCATTTTGTTAAAAAATAAAAAGCCATACCAGGTTTTCAAAGAATGGTGGTGATTTGATATACGTAGATTTGGAATTCCA	FALSE		No	700	No
CGP0627596	ACO1--BNC2	EMC-BAC-1	DST	74	ACO1	9	32433832	+	BNC2	9	16419649	-	TGCAAAGGGACAGCAGGTATTTCTGAAAGATATCTGGCCGACTAGAGACGAGATCCAGGCAGTGGAGCGTCAGTATGTCATCCCGGGGATGTTTAAGGAAGTCTATCAGAAAATAGAGACTGTGAATGAAAGCTGGAATGCCTTAGCAACCCCATCAGATAAGCTGTTTTTCTGGAATTCCAAATCTACGTATATCAAATCACCACCATTCTTTGAAAACCTGAC|ACAGTGCCAACATAAACCTACATCGTAAACTGTTGACCAAAGAACTCGATGACATGGGCCTGGACTCGTCGCAGCCCTCCCTTAGCAAGGACCTCCGCGATGAATTTTTGGTGAAGATATATGGTGCCCAGCACCCCATGGGGCTCGATGTCAGGGAAGACGCCTCCTCTCCC…	FALSE		No	710	No
CGP1640800	ACOT7--HMCN1	H4	DST	12	ACOT7	1	6358826	-	HMCN1	1	185962518	+	CTTCAATGTATCTGAGAGTAGAATTCTGTTTATCTGTTCCAGCTGAATTACTTGCTAGGCAACCATAGATCCCTGCATCTTTGGGAGCTGCATTTTTGATAAATAAGGTACCATCTGAGGTCATCCTATACCTGTGTGAACCCACGATAAACATATCGTTAACGGTCCAGGCAATCTTTGGTTTGGGATAACCTGTTGCAGAACACATGATGGAGACCTCAGACCCTCCTGTGAAAGACTGATTCTTGGGCATCACAGTGACTTTGGGTGGTTCT|GCTCAGCTGGAAAGCCATGGTGGCTAGGACATCCCAGGATCAGATGCAGAGAAAGGCGAGGGAGCAGGGAAGCATCACAGAGTCCTTGCCTGACCCAGGACTGTCCCAGCTCCCTGCCACACC…	TRUE		No	740	ambiguous
CGP1640911	ACOT7--HMCN1	H4	DST	16	ACOT7	1	6393257	-	HMCN1	1	185962518	+	CAGGCCCCGCCTCACCAGCCCCATCGCTCCACCTCTGCCCTCCCCCTTTATGGCGCGGCCCGGGCTCATTCATTCCGCGCCGGGCCTGCCAGACACCTGCGCCCTTCTGCAGCCGCCCGCCGCATCCGCCGCCGCAGCCCCCAGCATGTCGGGCCCAGACGTCGAGACGCCGTCCGCCATCCAGATCTGCC|GAACCACCCAAAGTCACTGTGATGCCCAAGAATCAGTCTTTCACAGGAGGGTCTGAGGTCTCCATCATGTGTTCTGCAACAGGTTATCCCAAACCAAAGATTGCCTGGACCGTTAACGATATGTTTATCGTGGGTTCACACAGGTATAGGATGACCTCAGATGGTACCTTATTTATCAAAAATGCAGCTCCCAAAGATGCAGGGATC…	FALSE		No	710	No
CGP1574997	ACOT7--NPHP4	COR-L88	DS	188	ACOT7	1	6281102	-	NPHP4	1	5887466	-	GAGCAATAAGTCCATGGAGATCGAGGTGTTGGTGGACGCCGACCCTGTTGTGGACAGCTCTCAGAAGCGCTACCGGGCCGCCAGTGCCTTCTTCACCTACGTGTCGCTGAGCCAGGAAGGCAGGTCGCTGCCTGTGCCCCAGCTGGTGC|ATCTCCTCCGCCAAGGCCGGCCGGCTGTGCAGGCCTCCCACGAGCTTGAGGTCGTGGCAACTGAATACGAGCAGGACAACATGGTGGTGAGTGGAGACATGCTGGGGTTTGGCCGCGTCAAGCCCATCGGCGTCCACTCGGTGGTGAAGGGCCGGCTGCACCTGACTTTGGCCAACGTGGGTAAGAGTCCCCAGCCTTGTGCCATTTCTCCAGCGGCCGCCCAACCCCTCTGGTAGAGTGTGGGCTCCC…	TRUE		Yes	910	Yes
CGP0846588	ACOT7--PADI4	D-542MG	DST	98	ACOT7	1	6393257	-	PADI4	1	17330969	+	CGCACAAGGAGATTTCCACCCCGGTGAGGTAGAGTAGAGCTTTGACTGGTGGAGTCTTGGGTCCGTAGTATGAAATCTGAACCTTCTGGTCGCCTGTGCTACCACTGGCCACTTTCATCGTCAGGGTCACCTCTACCCCAGGGTCCAGGGGCCATGTGGAGGAACCTGTGGATTTCTTCTTGGCTGGAGGGCCGTGGGCAATATCCACGACCACCCCTGGGGAGGCGTTGATGCTGAAGGACGTGCAGTCCTCAGGGGCAGAGC|GGCAGATCTGGATGGCGGACGGCGTCTCGACGTCTGGGCCCGACATGCTGGGGGCTGCGGCGGCGGATGCGGCGGGCGGCTGCAGAAGGGCGCAGGTGTCTGGCAGGCCCGGCGCGGAATGAATGAGCCCGGGC…	TRUE		No	910	Yes
CGP0495028	ACOT7--SLC25A15	NEC8	DS	120	ACOT7	1	6393257	-	SLC25A15	13	40793158	+	CGCGGCCCGGGCTCATTCATTCCGCGCCGGGCCTGCCAGACACCTGCGCCCTTCTGCAGCCGCCCGCCGCATCCGCCGCCGCAGCCCCCAGCATGTCGGGCCCAGACGTCGAGACGCCGTCCGCCATCCAGATCTGCCGG|GATATGTGGTGCCTGTCATAAGCTCCAGAGAGCTGCCTTCCACAAGACCAGCAGAAGAGTGGGCAAACATGAAATCCAATCCTGCTATCCAGGCTGCCATTGACCTCACAGCGGGGGCTGCAGGAGGTACAGCATGTGTACTGACCGGGCAGCCCTTTGACACAATGAAAGTGAAGATGCAGACGTTCCCTGACCTGTACCGGGGCCTCACCGACTGCTGCCTGAAGACTTACTCCCAGGTGGGCTTCCGT	TRUE		No	100	No
CGP0151116	ACOT8--ANGPT1	CAL-72	DST	31	ACOT8	20	45855159	-	ANGPT1	8	107294037	-	TGGTCAGATCGTGGGCCAGGCCCTGGTGGCTGCAGCCAAGTCTGTGAGTGAAGACGTCCACGTGCACTCCCTGCACTGCTACTTTGTTCGGGC|AGGTGTTTTGCAATATGGATGTCAATGGGGGAGGTTGGACTGTAATACAACATCGTGAAGATGGAAGTCTAGATTTCCAAAGAGGCTGGAAGGAATATAAAATGGTTGTATTTAAAAGGTCACACTGGGACAGCAGGAAAACAGAGCAG	TRUE		No	710	No
CGP0151227	ACOT8--ANGPT1	CAL-72	DST	33	ACOT8	20	45857188	-	ANGPT1	8	107294037	-	TGTATGTCTCCGCGTCTTCCGCGGAGCGGGTGTGCAGGGCCTGCAGCATTGAACTAGATGTCGTCCCCGCAGGCCCCAGAAGATGGGCAGGGCTGTGGCGACCGCGGCGATCCCCCTGGGGACCTCCGTAGCGTCTTGGTCACGACCGTGCTCAACCTCGAGCCGCTGGACGAGGATCTCTTCAG|GTGTTTTGCAATATGGATGTCAATGGGGGAGGTTGGACTGTAATACAACATCGTGAAGATGGAAGTCTAGATTTCCAAAGAGGCTGGAAGGAATATAAAATGGGTTTTGGAAATCCCTCCGGTGAATATTGGCTGGGGAATGA	FALSE		No	710	No
CGP1213777	ACOT9--PPP2R3B	VMRC-MELG	DST	11	ACOT9	X	23735918	-	PPP2R3B	X	346259	-	CTAGCGCGCGGGGCCCGGTTCTCCATCGCGCGCACGGCAGCCTAGCGCAATGAGGCGGGCAGCACTGCGGCTTTGTGCCTTGGGCAAAGGGCAGCTTACTCCTGGAAGAGGACTGACTCAAGGACCCCAGAACCCCAAGAAACAGGGAATCTTCCACATTCATGAAG|GTCATCCAGCGGATCTTCTACGCCGTGAACCGGTCCTGGTCCGGCAGGATCACCTGCGCCGAGCTGCGGAGGAGCTCCTTCCTGCAGAATGTGGCGCTGCTGGAGGAGGAGGCGGACATCAACCAGCTGACCGAATTCTTCTCGTACGAGCATTTCTACGTCATCTACTGCAAGTTCTGGGAGCTGGACACGGACCACGACCTGCTCATCGACGCGGACGACCTGGCGCGG…	TRUE		No	740	ambiguous
CGP0796309	ACSS2--RFPL1S	H2595	ST	11	ACSS2	20	34876823	+	RFPL1S	22	29442129	-	NA	TRUE		No	100	No
CGP1372901	ACTB--RNF216	BT-20	DST	68	ACTB	7	5529161	-	RNF216	7	5624125	-	CCCCTCCATCGTGGGGCGCCCCAGGCACCAGGGCGTGATGGTGGGCATGGGTCAGAAGGATTCCTATGTGGGCGACGAGGCCCAGAGCAAGAGAGGCATCCTCACCCTGAAGTACCCCATCGAGCACGGCATCGTCACCAACTGGGACGACATGGAGAAAATCTGGCACCACACCTTCTACAATGAGCTGCGTGTGGCTCCCGAGGAGCACCCCGTGCTGCTGACCGAGGCCCCCCTGAACCCCAAGGCCAACCGCGAGAAGATGACCCAGGA|AGATGATGAGAAGCTTATTGAGGAAATCCAGAAGGAGGCTGAAGAGGAACAGAAAAGAAAGAATGGAGAGAACACCTTCAAACGCATTGGACCCCCGCTGGAGAAGCCTGTGGAGAAGGTGCAGA…	TRUE		Yes	910	Yes
CGP1402525	ACTG1--NPLOC4	T-24	DT	54	ACTG1	17	81512620	-	NPLOC4	17	81600427	-	CACGTACTGCTCACTGCTAGACTCCTTGGCGTAGCCAAGCTCCGGGGCGTCCTTGCATGGCAGCAAACACTCATCACGGACCAGTGCCATACACTGATTGGACACCTGGTACCCTTCAAAGTGGACTTGGTTGTCAGGACCACCTGTAGCCACTGCAGTAACAAACTTGGATCCAAAATGTCCGTCTGGAGAGAGCCGGCACATGTTGGGATGCTTGTTCTGGAAGTCTCCTGCAGTGATGCACTCTTCTGAACTTAGGAAATAGGTGTCCTTATTTCGACTGTAGCGGACGGTACCCTTTCGGGTATCTTCTGAGACGAGGTCTGTAAATATCCAGCCAACCTTCCGCAGGCCAAGTTTGGCAGCAATTTCATCGACCACTTCAGCTTTTGGATCCTC…	TRUE		No	820	5UTR_CODING
CGP0455950	ACTL8--AP3B1	SK-GT-2	DS	7	ACTL8	1	17755504	+	AP3B1	5	78240936	-	CTCGCTGAAAAGTGCTTATGGACAGGAGTGCAAGATCCTGCTGTTCTTCAGCATATCGAACCAGGTAAACATATACCAACTTCTTGATCTCAATATTTTTACTGGCCACATTCTTCACAACAGCAGGAAACAGTTCAGATGCATTTTTCCCTTTTGCAATCATC|AGAAATCTGCCCTGTAAGATGCCACAAAAGCTGCTCTCAGAAACAGTGTCTCACAAGAGGCACCCACTGCAAAACAACTTGAAAGGGGTGCTGTGTGAGCTGCCGAACTCAGCTGCACACTGCAAACGCCTGCACGAGAG	TRUE		No	820	5UTR_CODING
CGP1805030	ACTN1--SLC39A9	GMS-10	DT	15	ACTN1	14	68918881	-	SLC39A9	14	69447553	+	CGGGATGGGCACCTTGTGGATGTAAGAAGTTGCTGCTGTGTGGATCCAGTGCTGCTAGATCTTCCAGTTTTTCAAAAGAAGCCAGAAATCCAGATTTTTTGAAAAGAAAAATTTGGCAACTAAATTTAAAAAAATAACTTGTTTGCTCTTTAAAGCCTCTACCAAAGGGGAGGAGGGCAGGGAAGGGGAAGGTGGAAGAGAATAGCACTCACCGAGTACCCGCTCTGTGTTGCTAGACAGGGTGCTTTACGTGGGCCATCTCCTGCTACACTCATGATGGGCTCGTAGGATGGGTATCACCAGCCACGTTTTACAGTTAAGGAAACTGAGGCTCAGAAAAGTTGCTAGAGTGGAAGAGTGTCATCAGTTGAGCCCAGG|CCTCGGTCTCCAGCTGACCC…	TRUE		No	0	No
CGP1105972	ACTN4--C19orf47	KP-1N	DT	5	ACTN4	19	38647907	+	C19orf47	19	40328550	-	AGCGGCGGCGGCTCGGGCAGAGGGGCGGGAGCTGAGGCGGGAGCGGACAGGCTGGTGGGCGAGCGAGAGGCGGCGGAATGGTGGACTACCACGCGGCGAACCAGTCGTACCAGTACGGCCCCAGCAGCGCGGGCAATGGCGCTGGCGGCGGGGGCAGCATGGGCGACTACATGGCCCAGGAGGACGACTGGGACCGGGACCTGCTGCTGGACCCGGCCTGGGAGAAGCAGCAGCGCAAG|CTGCCTCCCGAATGATCACCAACAGCCTGAACCATGACTCTCCACCCAGCACACCCCCCAGGCGCCCGGACACCAGCACCTCCAAGATCTCGGTCACTGTGTCCAACAAGATGGCAGCAAAGAGTGCCAAGGCCACTGCAGCCCTGGCCCGCCGGGAGG…	TRUE		No	710	No
CGP1106083	ACTN4--C19orf47	KP-1N	DST	20	ACTN4	19	38647907	+	C19orf47	19	40333929	-	GCTGAGGCGGGAGCGGACAGGCTGGTGGGCGAGCGAGAGGCGGCGGAATGGTGGACTACCACGCGGCGAACCAGTCGTACCAGTACGGCCCCAGCAGCGCGGGCAATGGCGCTGGCGGCGGGGGCAGCATGGGCGACTACATGGCCCAGGAGGACGACTGGGACCGGGACCTGCTGCTGGACCCGGCCTGGGAGAAGCAGCAGCGCA|AGGACATGTGCAAAGCTGCCACTGAGTCAGTACCCTGCAGCCCTAGCCCCCTTGCAGGCGAAATTCGCCGTGGCACCAGTGCTGCCTCCCGAATGATCACCAACAGCCTGAACCATGACTCTCCACCCAGCACACCCCCCAGGCGCCCGGACACCAGCACCTCCAAGATCTCGGTCACTGTGTCCAACAAG…	FALSE		No	910	Yes
CGP1106194	ACTN4--C19orf47	KP-1N	DST	7	ACTN4	19	38647907	+	C19orf47	19	40336407	-	CTCGGGCAGAGGGGCGGGAGCTGAGGCGGGAGCGGACAGGCTGGTGGGCGAGCGAGAGGCGGCGGAATGGTGGACTACCACGCGGCGAACCAGTCGTACCAGTACGGCCCCAGCAGCGCGGGCAATGGCGCTGGCGGCGGGGGCAGCATGGGCGACTACATGGCCCAGGAGGACGACTGGGACCGGGACCTGCTGCTGGACCCGGCCTGGGAGAAGCAGCAGCGCAA|GCCACTTCCGAGTGGATCCAGTTCTTTAAGGAAGCCGGCATTCCTCCAGGACCTGCCGTCAATTATGCCGTGATGTTTGTGGATAATAGGATTCAGAAGAGCATGCTGCTGGATCTCAATAAGGAGATAATGAATGAGCTGGGCGTGACCGTGG	FALSE		No	710	No
CGP2011279	ACTN4--CDH13	UACC-893	DT	10	ACTN4	19	38647907	+	CDH13	16	83032010	+	GGGAAAGGCTGTCTCTGATTCTCTGGAATTAAAATGGGAGATACCACAATGGACCTCTTTTGTCTTGGGACAGGAGAAGTTCTTGCAAATTTAAATATATCCTGCAAGGAGCCCTGGATGTCTTTCCCCCCGACAATCACGAGTTCTGCCATATCTTCCGCATGGGGGGTCCGTGCATGGACGAACAGAGTTTTGCCCACTGCAGTTATGTTTCTCAGAGCAACTAAGCCGCCATCGCTGTTCACCTTGAAGTATGGGCTCGAGACCTCATAGCGTAGCTTGTCGTTTCCCTTACAGTCACTGAAGGTCA|CTTGCGCTGCTGCTTCTCCCAGGCCGGGTCCAGCAGCAGGTCCCGGTCCCAGTCGTCCTCCTGGGCCATGTAGTCGCCCATGCTGCCC…	TRUE	Passed	No	710	No
CGP1026712	ACTN4--POTEA	TE-6	DS	21	ACTN4	19	38647907	+	POTEA	8	43361043	+	GCGGGAGCTGAGGCGGGAGCGGACAGGCTGGTGGGCGAGCGAGAGGCGGCGGAATGGTGGACTACCACGCGGCGAACCAGTCGTACCAGTACGGCCCCAGCAGCGCGGGCAATGGCGCTGGCGGCGGGGGCAGCATGGGCGACTACATGGCCCAGGAGGACGACTGGGACCGGGACCTGCTGCTGGACCCGGCCTGGGAGAAGCAGCAGCGCA|AGTGAAGAACAAAATGATACCCGGAAGCAACTTTCCAAGGAACAGAATGCTAGAATATTACAAGATGAGATTCTGACTACTAAACAGAAGCAGATAGAAGTGGCCGAAAAAAAAATGAATTTTGAGGTATTTTCTTTAGTCATTTTCAAATGCTTTTATATAAAATGTATGTATTT	TRUE		No	0	No
CGP1415259	ACTN4--RYR1	TE-11	DST	40	ACTN4	19	38714561	+	RYR1	19	38561113	+	CCGGCACAGACCAGAGCTGATTGAGTATGACAAGCTGAGGAAGGACGACCCTGTCACCAACCTGAACAATGCCTTCGAAGTGGCTGAGAAATACCTCGACATCCCCAAGATGCTGGATGCAGAGGACATCGTGAACACGGCCCGGCCCGACGAGAAGGCCATAATGACCTATGTGTCCAGCTTCTACCATGCCTTTTCAGGAGCGCAGAAGGCTGAAACTGCCGCCAACCGGATCTGTAAGGTGCTGGCTGTCAACCAAGAGAACGAGCACCTGATGGAGGACTACGAGAAGCTGGCCAGCGAC|GCCATGGACAGCCAGAAGCAGTTCAGCGGTCCAGAAATCCAGTTCCTGCTTTCGTGCTCCGAAGCGGATGAGAACGAAATGATCAACTGCGAAG…	TRUE		No	910	Yes
CGP1538257	ACTN4--SIPA1L3	PA-TU-8902	DT	12	ACTN4	19	38647907	+	SIPA1L3	19	38192145	+	CCAGGCTGGACCACTCGAGGCCAGCAGCTGTGTCAGGCAGGGGCATCAGCCCAGGGTCCAGGCGCCGCAGGGGGCGGTCCCGCCCATCAGCCAGCGAGAGCTCCGAGGCTGAGATGGTGGATTTCTTCTCGGGAAAGCCGCTGCCGGCGGCAGGGGTGGCACCGGGGCCGACGGGCGGGTGGGGGTGCTGGTGCTGGCGGCGTGCAGGCAGCGTGCTGGACGGGAAGGCGCAGGTGCTGGTGAAGAGCACGTCGCTGGGCAGCCCTGGCTCTAGGCCAGCGGGGCTGGCGAAGCTGGGCTCCCGGCGCCCGCTGCACAGGCTCTCGTCCGACAGCGTCCGCTGCAGGCCCTTCTGCGGTGACTGTCCCGTGTCTCTCTCCTGCTCTGGCCCCAGGTTGT…	TRUE		No	710	No
CGP1538304	ACTN4--SIPA1L3	PA-TU-8902	DST	435	ACTN4	19	38647907	+	SIPA1L3	19	38182519	+	CTCTCCTGCTCTGGCCCCAGGTTGTCCATGATGATGAGTTTCTTCAGGTCATCCTCGATGGTGGATTTGTAGTTCTTCCGTGGTGACCGGAGGTCTCGGAGGGATGCCCTCAACCTCGGTTGCCCAAAGACATTTTTGGTGTTCGTGTCCACCTGCTTCTTTGGGTCACTGAAGGGGAGTGGCCGTGGTGGGGGCTCCTCCGTTCTCTTCCACCCTGTTGGGTGCTTATTGCGTACAGGCTGCTTGGAGAAGAAGGACTTGGGGACGGAGGCGGAGAGCTGAAAGGGGCTGGGCTGGGCCAGCTGGGAGGGCCGAGGAGTCTCTGCACTGGCAGTTTTGTAAACCTGAGCGGGGTAGCCAACCCTCGAGCCCATGTCAC|TTGCGCTGCTGCTTCTCCC…	FALSE		No	710	No
CGP1642147	ACTR10--KIAA0586	Jurkat	DS	27	ACTR10	14	58202927	+	KIAA0586	14	58540071	+	CCGGCCCCGCCCCGCGAGCGCCGAGACTTGTTGGCCGCGGAGACTGCGACCCTCTTCTCTCAGTCTGCCTTACTACCATGCCGCTCTACGAGGGCCTGGGGAGCGGCGGGGAGAAGACGGCGGTCGTGATCGACCTGGGAGAGGCCTTTACCAAGTGTGGATTTGCTGGAGAAACTGGTCCAAGATGTATAATTCCTAGTGTGATAAAAAGAGCTGGGATGCCTAAG|TTTCACCAGGTGATATGGATCGGACACAAATTGAGCTTAATCCGTACCTCACATGTGTATTTTCAGGTGGGAAAGCAGTGCCACTCTCCGCTTCACAGATGCCCCCTGCCAAGATGTCAGTGATGCTGCCGTCAGTGAACCTCGAGGACTGCTCTCAGTCTCTGAGTCTCA…	TRUE		No	710	No
CGP1634575	ACTR2--RAB1A	KYSE-410	DST	6	ACTR2	2	65227957	+	RAB1A	2	65098066	-	CGGGCGGAGCCCGGCGGCGGCTTCCGGTCGGGGGAAAAAAGTTGGGCCGAAGGAGGGGCCGGGAAGACGCAAGAGGAAGAAGAGAAAACGGCCGGGCGGCGGTGGCTGTAGGTTGTGCGGCTGCAGCGGCTCTTCCCTGGGCGGACGATGGACAGCCAGGGCAGGAAGGTGGTGGTGTGCGACAACGGCACCGGG|GATGATACATATACAGAAAGCTACATCAGCACAATTGGTGTGGATTTCAAAATAAGAACTATAGAGTTAGACGGGAAAACAATCAAGCTTCAAATATGGGACACAGCAGGCCAGGAAAGATTTCGAACAATCACCTCCAGTTATTACAGAGGAGCCCATGGCATCATAGTTGTGTATGATGTGACAGATCAGGAGTCCTTCAA…	TRUE		No	910	Yes
CGP0271823	ACTR6--UHRF1BP1L	RVH-421	DST	11	ACTR6	12	100207786	+	UHRF1BP1L	12	100095837	-	AGGTAACAAATTAGAGTTGATTTTTTAGATACTAATATTATTATCACTGAACCATACTTTAACTTCACTTCAATTCAAGAATCAATGAATGAAATTCTATTTGAAGAATACCAGTTTCAAGCAGTATTAAGAGTAAAT|GTTAAAGGACTGCAATGTCATAGCAACAAAGTTAGTTCTAATATTGGATGACTTATTATGGGTTTTGACTGATTCCCAGTTGAAAGCTATGGTACAATATGCAAAGTCTCTTAGTGAAGCAATAGAAAAATCAACAGAACAAAGGAAGAGTATGGCTCCTGAACCTACACAGAGCTCTACAGTAGTCGCATCTGCC	TRUE		No	710	No
CGP1439462	ACVR1--CYTIP	G-361	DS	45	ACVR1	2	157818385	-	CYTIP	2	157434747	-	TGCAGCGCCCGGCTGCCTCGCACTCCGCCTCCCCCGGCTCAGCCCCCGGCCGCGGCGGGACCCGAGCCTGGAGCATTGGTAAGCGTCACACTGCCAAAGTGAGAGCTGCTGGAGAACTCATAATCCCAGGAACGCCTCTTCTACTCTCCGAGTACCCCAGTGACCAGAGTGAGAGAAGCTCTGAACGAGGGCACGCGGCTTGAAGGACTGTGGGCAGATGTGACCAAGAGCCTGCATTAAG|CTTGCTTTGACCAGATCAAGTTCTTTAAGTGACTTTTCCTGGTCTCAAAGAAAGCTTGTTACTGTGGAGAAGCAGGATAATGAAACATTTGGATTTGAAATTCAGTCTTACAGGCCCCAGAATCAGAATGCCTGCTCCTCGGAAATGTTCACTTTGA…	TRUE		No	820	5UTR_CODING
CGP0366234	ACVR1--KCNJ3	TGBC24TKB	DST	20	ACVR1	2	157760880	-	KCNJ3	2	154709603	+	CATGCATTCCCAGAGCACCAATCAGCTTGATGTGGGGAACAATCCCCGTGTGGGCACCAAGCGCTACATGGCCCCCGAAGTTCTAGATGAAACCATCCAGGTGGATTGTTTCGATTCTTATAAAAGGGTCGATATTTGGGCCTTTGGACTTGTTTTGTGGGAAGTGGCCAGGCGGATGGTGAGC|AATGTCTCGGCAGACACCTGAGGGTGAGTTCCTTCCCCTTGACCAACTTGAACTGGATGTAGGTTTTAGTACAGGGGCAGATCAACTTTTTCTTGTGTCCCCCCTCACAATTTGCCACGTGATCGATGCCAAAAGCCCCTTTTATGACCTATCCCAGCGAAGCATGCAAACTGAACAGTTCGAGATTGTCGTCATCCTAGAAGGC	TRUE		No	740	ambiguous
CGP0366539	ACVR1--KCNJ3	TGBC24TKB	DST	71	ACVR1	2	157760880	-	KCNJ3	2	154854727	+	CAAAAATATTCTGGTTAAGAAGAATGGACAGTGTTGCATAGCAGATTTGGGCCTGGCAGTCATGCATTCCCAGAGCACCAATCAGCTTGATGTGGGGAACAATCCCCGTGTGGGCACCAAGCGCTACATGGCCCCCGAAGTTCTAGATGAAACCATCCAGGTGGATTGTTTCGATTCTTATAAAAGGGTCGATATTTGGGCCTTTGGACTTGTTTTGTGGGAAGTGGCCAGGCGGATGGTGAGCAATGG|GATGACTTGTCAAGCTCGAACATCATATACTGAAGATGAAGTTCTTTGGGGTCATCGTTTTTTTCCTGTAATTTCCTTAGAAGAGGGATTCTTTAAAGTTGATTACTCCCAGTTCCATGCAACATTTGAAGTCCCCACCCCACCTTACA…	FALSE		No	910	Yes
CGP1011282	ACVR1B--NPHP4	ES8	DST	39	ACVR1B	12	51951834	+	NPHP4	1	5969259	-	GCTGGGCTGCGGCGGCGGCGGCGGCGGCGGTGGTTACTATGGCGGAGTCGGCCGGAGCCTCCTCCTTCTTCCCCCTTGTTGTCCTCCTGCTCGCCGGCAGCGGCGGGTCCGGGCCCCGGGGGGTCCAGGC|CCTTGTATTTTCACACATCCCTAAACCACCCTCATATCGTGGCTGTGGTGGAAGTGGTCGCTGAGGGCAAGAAACGGGATGGGAGCCTCCAGACATTGTCCTGTGGGTTTGGAATTCTTCGGATCTTCAGCAACCAGCCGGACTCTCCTATCTCTGCTTCCCAGGACAAAAGGTTGCGGCTGTACCATGGCACCCCCAGAG	TRUE		No	710	No
CGP1011393	ACVR1B--NPHP4	ES8	DST	134	ACVR1B	12	51951834	+	NPHP4	1	5978413	-	GCTGGGCTGCGGCGGCGGCGGCGGCGGCGGTGGTTACTATGGCGGAGTCGGCCGGAGCCTCCTCCTTCTTCCCCCTTGTTGTCCTCCTGCTCGCCGGCAGCGGCGGGTCCGGGCCCCGGGGGGTCCAGGG|GCGTGCTGGAGGTACTGTCAGAGGTTGAATGCCATCTGCGAGTGTCTTTCTTTGATGTCACCTACCGGCACTTCTTTGGGAGGACGTGGAAAACCACAGTGAAGCCGACGAAGAGACCGCCGTCCAGGATCGTCTTTAATGAGCCCTTGTATTTTCACACATCCCTAAACCACCCTCATATCGTGGCTGTGGTGGAAGTGGTCGCTGAGGGCAAGAAACGGGATGGGAGCCTCCAG	FALSE		No	710	No
CGP1264107	ADAM15--ZBTB7B	NCI-H596	DS	40	ADAM15	1	155058787	+	ZBTB7B	1	155010258	+	ATGTGAATGGGACTGAGCTGAACTGCAGCTGGGTGCACCTGGACCTGGGCAGTGATGTGGCCCAGCCCCTCCTGACTCTGCCTGGCACAGCCTGTGGCCCTGGCCTGGTGTGTATAGACCATCGATGCCAGCGTGTGGATCTCCTGGGGGCACAGGAATGTCGAAGCAAATGCCATGGACATGGGG|AGCCCCAGAACCAGGACTGGGGGATTTGGAGCTGGGCAGAGACTTAACCCCCACAGCACCGGGAAGCAGCCAACTCCCCTCGCCTCCTTCCCCCTTCGTGGCTTGCGGTCTCTCTTCCCCGCCTCGGCCCCCAGGAAGTGAAGATGTTACAGCCTGGTCCTCATCCTCCCTCACCCCAAGCTGCTGCTCCTGGAGAAGCCTGGCCAGGCCCC…	TRUE		No	100	No
CGP1264118	ADAM15--ZBTB7B	NCI-H596	DS	43	ADAM15	1	155058787	+	ZBTB7B	1	155014655	+	CCGGGATCTACTCTGGGAGACAATAGATGTGAATGGGACTGAGCTGAACTGCAGCTGGGTGCACCTGGACCTGGGCAGTGATGTGGCCCAGCCCCTCCTGACTCTGCCTGGCACAGCCTGTGGCCCTGGCCTGGTGTGTATAGACCATCGATGCCAGCGTGTGGATCTCCTGGGGGCACAGGAATGTCGAAGCAAATGCCATGGACATGG|GGAGAAGATGGGGAGCCCCGAGGATGACCTGATTGGGATTCCATTCCCGGACCACAGCAGTGAGCTCCTGAGCTGCCTCAATGAGCAGCGCCAGCTGGGCCACCTATGTGACCTCACCATCCGGACGCAGGGCCTTGAATACCGCACCCACAGGGCTGTGCTAGCTGCCTGTAGCCACTACTTCAAGA…	FALSE		No	910	Yes
CGP2040698	ADAM22--CAV2	JHH-4	DST	29	ADAM22	7	87978412	+	CAV2	7	116427322	+	CTGCGCCTCATCTACCGCTCGGGCGGCGAAGACGAAAGTCGGCACGACGCGCTCGACACGCGGGTGCGGGGCGACCTCGGTGGCCCGCAGATTCAGATGTTTTTGAAGTCAGAATCCCAGAAGACCATATACCAGATACAGTTGACTCATGTTGACCAAGCAAGCTTCCAGGTTGATGCCTTTGGAACGTCATTCATTCTCGATGTCGTGCTAAATCA|ACATATGAAGGAGGGTCTTTTCATATTAAATTGTTTTCCTGGCAGCACCTGAACCAAAGGATCAGACTTAAAATAAGTCTTTTTCCAATGTTATGTTGAAATTGGATACGACATTTCTCACAAAACTTCTAAGTCAAACAGTGATGAGAAACTACTGCCTAAAAGGTACCTATTTAAGAC…	TRUE		No	0	No
CGP0644220	ADAM23--UNC80	HuO9	DST	28	ADAM23	2	206445524	+	UNC80	2	209872758	+	GTGATGTTCACGTGGTGCCCTTTCATCCACTCTGGCCAGTTGCCACGGTTGCAGCGGTGAACAAAACGAGCACATTCCAGGAACAAGGCTGCTCTGGCCACCACAGGGGCTTCCT|TATTATGTTTTTGCTGGTGTCTTGCCTTTGTGTCAAGAACGTGATAAGGGCTTTCCGAGTCTTGGTTGATGTAATATATGAGTCTTGAAGGCAGTGTGATTTCTTTCTGCATTGCATTGCTGTAACTGATATTACTGCTGCTATTCTGTTGCAATGTATTGTCTTCATCTGCC	TRUE		No	910	Yes
CGP0646077	ADAM23--UNC80	HuO9	ST	8	ADAM23	2	206445524	+	UNC80	2	209869105	+	NA	FALSE		No	740	ambiguous
CGP2029525	ADAM9--ANKFY1	MHH-ES-1	DST	25	ADAM9	8	38997160	+	ANKFY1	17	4170861	-	AGTCAGTACATCAAAACAAATGTTGCAAACCCGCACAGGCTTGTTCAGATCAAACTTTATAATAGGAATCTCCTTGGTCGAGCATTTATGGCAAAGAAGACGTCCGCAGTGACGACAGTGGTGTTTGCGAGTGGTGACTCCGAACCTGGCAGTGCACTCATAGCAGTAGGAGCCGTCACACCACGGAGGCTCCTTGGACAGCATATCCAGCAGTCGGAACAGGAGCTGCTTGGTGGCGACCTGGTAGTTGAAGATGTTGACTCCCTGGTTGTTATTCACCCCGAGGCGAGCCCCCGACCGGACGATGGCGCGGCACAAGTTGGCGTTCCCTTTCATGTATGCCAGGAGCAGCA|CTGGCCGCGCCGCACCGAGGACTGGGCCCACCAGGCCAAGCAACA…	TRUE		No	910	Yes
CGP2029636	ADAM9--ANKFY1	MHH-ES-1	DST	149	ADAM9	8	38997160	+	ANKFY1	17	4172680	-	GCTTGGTGGCGACCTGGTAGTTGAAGATGTTGACTCCCTGGTTGTTATTCACCCCGAGGCGAGCCCCCGACCGGACGATGGCGCGGCACAAGTTGGCGTTCCCTTTCATGTATGCCAGGAGCAGCACCGTGCTGCCGTCTGCATCCGGCTTGTCCAGAGGATACCCCGGCATGCATTCTAGGAAGAGATCAAAGATGGCCGCTGCATTCTCCTTGCCATATTGTCCCAAAATGTGCAGTGGTGACTGGCCTCTG|GCCGCGCCGCACCGAGGACTGGGCCCACCAGGCCAAGCAACAGCAACCACCGGACACGAAGGGTCCCCGAGGGAAAGCGCGCGCCAGACCCCATCTCGGCCGATTCCGCAGGTTCCTCTCAGCACTCGGTCGCCTCCACCTCCG…	FALSE		No	710	No
CGP0422810	ADAM9--LSM1	SK-MG-1	DST	108	ADAM9	8	39091346	+	LSM1	8	38172033	-	GATCAACTGTGGAGAAGCTACTTCAGAAAGAAGAGATCACAAACATATGAGTCAGATGGCAAAAATCAAGCAAACCCTTCTAGACAGCCGGGGAGTGTTCCTCGACATGTTTCTCCAGTGACACCTCCCAGAGAAGTT|AAAAGCACTTGGTTCTGCTTCGAGATGGAAGGACACTTATAGGCTTTTTAAGAAGCATTGATCAATTTGGACTTGGAAAAGGAGAGTGACACACCCCTCCAGCAAGTATCCATTGAAGAAATTCTAGAAGAACAAAGGGTGGAACAGCAGACCAAGCTGGAAGCAGAGAAGTTGAAAGTGCAGGCCCTGAAGGACCGAGGTCTTTCCATTCCTCG	TRUE		No	710	No
CGP1281694	ADAM9--PLEKHA2	DMS-114	DS	7	ADAM9	8	39042117	+	PLEKHA2	8	38935994	+	GAATTCAGGAGCATCGGGTTCCAGAAACTTTAGCAGTTGCAGTGCAGAGGACTTTGAGAAGTTAACTTTAAATAAAGGAGGAAACTGCCTTCTTAATATTCCAAAGCCTGATGAAGCCTATAGTGCTCCCTCCTGTGGTAATAAGTTGGTGGACGCTGGGGAAGAGTGTGACTGTGGTACTCCAAAG|AATCTGGCAATGGGGGCAGGAGCTGTTGGAGCTTTGCAGCTGACCTACATCTCGAAGGTGAGCATAGCTACCCCAAAACAGAAACCAAAAACTCCATTTTGCTTTGTTATCAATGCCCTGTCTCAGAGATATTTCCTTCAAGCCAATGATCAGAAAGATATGAAGGACTGGGTTGAAGCCCTGAACCAAGCCAGCAAGATCACCGTTCCCA…	TRUE		No	910	Yes
CGP1488072	ADAM9--RANGRF	HCC38	DS	10	ADAM9	8	39026810	+	RANGRF	17	8288779	+	GGGGGTGCTGGTGATGTGCTGGGGAACTTCGTGCAGTGGCGGGAAAAGTTTCTTATCACACGTCGGAGACATGACAGTGCACAGCTAGTTCTAAAGAAAGGTTTTGGTGGAACTGCAGGAATGGCATTTGTGGGAACAGTGTGTTCAAGGAGCCACGCAGGCGGGATTAATGTGTTTGGACAAATCACTGTGGAGACATTTGCTTCCATTGTTGCTCATGAATTGGGTCATAATCTTGGAATGAATCACGATGATGGGAGAGATTGTTCCTGTGGAGCAAAGAGCTGCATCATGAATTCAGGAGCATC|CCTCAGACCCATGGAGCCCACGAGAGACTGCCCGCTGTTCGGGGGCGCCTTTTCCGCCATCCTCCCCATGGGGGCCATTGACGTAAGCGA…	TRUE		No	100	No
CGP0973462	ADAMTS12--SLC45A2	RXF393	DST	60	ADAMTS12	5	33683018	-	SLC45A2	5	33964016	-	AGAAGTGGGAGAGGCACAACTTGCCAAGCAGAAGCCTCTCTCGGCGTTCCATCAGCAAGGAGAGATGGGTGGAGACACTGGTGGTGGCCGACACAAAGATGATTGAATACCATGGGAGTGAGAATGTGGAGTCCTACATCCTCACCATCATGAACATGGTCACTGGGTTGTTCCATAACCCAAGCATTGGCAATGCAATTCACATTGTTGTGGTTCGGCTCATTCTACTCGAAGAAGAAG|AGGTTTTGGAGGTGCCCTGGGTTACCTTTTGGGTGCTATAGACTGGGCCCATCTGGAGCTGGGAAGACTGTTGGGTACAGAATTCCAGGTCATGTTCTTCTTCTCTGCATTGGTGCTCACTTTGTGTTTTACTGTTCATCTGTGCAGTATCTCTGAAG…	TRUE		No	740	ambiguous
CGP0550711	ADAMTS19--CHSY3	NB13	DS	16	ADAMTS19	5	129596664	+	CHSY3	5	129908077	+	AAGAATTTGGCAAAAAGAATGATATACATTTAGAGATGTCAACAAACTGGGGGGAAGACATGACTTCAGTGGATGCAGCTATACTTATAACAAGGAAAGATTTCTGTGTGCACAAAGATGAACCATGTGATACTGTTGGTATAGCTTACTTGAGTGGAATGTGTAGTGAAAAGAGAAAATGTATTATTGCTGAAGACAATGGCTTGAATCTTGCTTTTACAATTGCTCATGAAATGGGTCACAA|GTGATAAATTAGAAGAGTTTCTTAGATCGCTAAACAGCAGTAAGCCTCTCTACCTGGGACAGACTGGCCTGGGGAATATTGAAGAGCTTGGAAAGCTGGGACTGGAGCCTGGGGAAAACTTCTGTATGGGAGGACCTGGCATGATCTTTA	TRUE		No	710	No
CGP1766449	ADAMTS19--SLC27A6	MCF7	DST	40	ADAMTS19	5	129461757	+	SLC27A6	5	129028345	+	CTTTCCCCATTTCATAAAGAATCATATACCCCCCTCTCACTCTTCCTAAGAAAGCATATGAAAGTTCTAGATATAAAAATCTTAAAGTTTTATTTCCCCTAACATTATTTGATCATAAAGTTCCCTGGTCAGTAGAACATAAGACTTTTTCAAGTTATCCATGAAGTAAAGTGGTTCAGAAATTTTCAGTGGATTAAATCCATCTTCCACCAACTGATGCTTCAATAGTTTGAATGTTCCTGTTGCTTCCATTTTTTCCTGAATTCTTAAAAATCGTGGACAAGCATAAGCTGGTAGAAATGTTACAACTTGTTCATAAACTTTTTCCAAATCTAAAGATGTATTTGGTTTTAAAATAATAGAAGCCATTCCTGCTCTTCCTTCATAACCTGATATAGC…	TRUE		No	710	No
CGP1767224	ADAMTS19--SLC27A6	MCF7	DS	46	ADAMTS19	5	129460482	+	SLC27A6	5	129028345	+	TTAATGTTAGCTCCCTTTCCCCATTTCATAAAGAATCATATACCCCCCTCTCACTCTTCCTAAGAAAGCATATGAAAGTTCTAGATATAAAAATCTTAAAGTTTTATTTCCCCTAACATTATTTGATCATAAAGTTCCCTGGTCAGTAGAACATAAGACTTTTTCAAGTTATCCATGAAGTAAAGTGGTTCAGAAATTTTCAGTGGATTAAATCCATCTTCCACCAACTGATGCTTCAATAGTTTGAATGTTCCTGTTGCTTCCATTTTTTCCTGAATTCTTAAAAATCGTGGACAAGCATAAGCTGGTAGAAATGTTACAACTTGTTCATAAACTTTTTCCAAATCTAAAGATGTATTTGGTTTTAAAATAATAGAAGCCATTCCTGCTCTTCCTTCA…	FALSE	Failed	No	710	No
CGP0877924	ADAMTS2--CLK4	A388	DS	17	ADAMTS2	5	179272911	-	CLK4	5	178623416	-	AAACTGGTGATGTGGTTTACAATGCCTGTTCTCTTGTGTGCTACTATGAGATCTCCTCTTCCGCTTGTGACTTCCACGATAGCTTTCATGTCCCCAGCTTTCTCTGCTATCCCAATCAGGACAGTGAGTTCTTTTGGAATGCCGCAT|CTGTGTCCAGGGCCTGTGGCCCCCCGAGAGGAGGGGACGTGGGTGGCCGGCGATACACCACATGCACACGGCCTTGCTCAGCCTCCTGCGCCGCCAGCCCCTTCTCCAAGGGTTCGATGAAGAACTCCTCCTCCTCCATCCGGATC	TRUE		No	710	No
CGP1839810	ADAMTS2--RNF130	A172	DST	21	ADAMTS2	5	179158723	-	RNF130	5	180013311	-	CATGAACATTGTCAATGAAATCTACCATGACGAGTCCTTGGGTGCCCACATCAACGTGGTCCTGGTGCGGATCATCCTCCTGAGCTATGGAAAGTCCATGAGCCTCATCGAGATCGGGAACCCCTCTCAGAGCCTGGAGAATGTCTGCCGCTGGGCCTACCTCCAGCAGAAGCCAGACACGGGCCACGATGAATACCACGATCACGCCATCTTCCTCACACGGCAGGACTTTGGGCCTTCCGGCATGCA|AGGCACTGGAGATATTATTGCTGTCATGATAACAGAATTGAGGGGTAAGGATATTTTGAGTTATCTGGAGAAAAACATCTCTGTACAAATGACAATAGCTGTTGGAACTCGAATGCCACCGAAGAACTTCAGCCGTGGCTCTCTAGTCT…	TRUE		No	910	Yes
CGP0825038	ADAMTS20--OS9	LNZTA3WT4	DST	272	ADAMTS20	12	43432304	-	OS9	12	57715760	+	ATTCCATTCATGAAGGACAGACTGTTCAAGTTGATGACCACTACTGTGGTGACCAGCTTAAACCTCCTACCCAAGAACTATGCCATGGTAACTGTGTCTTCACAAGATGGCATTATTCAGAATGGTCTCAGTGTTCCAGGAGTTGTGGAGGAGGGGAAAGGTCTCGAGAATCTTATTGTATGAATAACTTTGGCCATCGTCTTGCTGACAATGAATGCCAAGAACTGTCCCGAGTGACGAGAGAGAATTGCAATGAATTTTCCTGTCCCAGTTGGGCTGCTAGTGAATGGAGCGAGT|TCCTCTGTGACGAGGGTGCAGGTATCTCTGGGGACTACATCGATCGCGTGGACGAGCCCTTGTCCTGCTCTTATGTGCTGACCATTCGCACTCCTCGGCTC…	TRUE		No	910	Yes
CGP0263868	ADAMTS20--SLC2A13	NCI-H1993	DST	66	ADAMTS20	12	43462895	-	SLC2A13	12	39760252	-	CTTCCCTTTACCCGAATATATTCAATATATCTCCCTTCATCAGAATCTGAAGTGCCACATGTACATAGCCTGTTGTCAAAGAGTGATTCAATTTCCTCTAATTTTTTGCCTTTGGTCTCAGGAAGACAGCCATAGATGAAAAGGAGTCCCACAGCAGCAAATCCAGCATAGAGGAAGAAAGCT|CCATTCCAGGACCGCAGTCTGTTCCATCTGCTGGTGGCACGTGTTGAGTGAAACAGCCTTTGTGAAGCTTTTCTGTGCTTGTGCACCACAGATGCATGCATATATTCTCCTGAGTAACAAAAGGCAGGC	TRUE		No	710	No
CGP1288729	ADAR--PIK3CD	SF126	DS	80	ADAR	1	154627855	-	PIK3CD	1	9710424	+	CGCCGTTGCTCGTCCTCCAGCTCTTGCTGCTCCGCTGTCTGGTTGATGCAGGTGAACACATAGGCCTCGGGGCCACTGAGCATGTGGAAGAGCGGCTCATACTGGGCGCGGTGCCACAGCAGCTGCTTGATGGTGCTGAGGTTGGCATTGCGGGACACAGGGAAGTTCAGGTAGACCCCTGTGGGCAGCAGGAAGTCAACCACAACGCTCTGATTCTCCTCCTTGGTCCAGAATTCCATGGGGCAGTCCACCCCAGGGGGCATCCTGCGTTGTTACTTCCCAGATGACAGTTGT|CCGGGTCTTGCACTTCCTCGGGACACGGCCGGACACCCGGAGACTGCCAGTGCGGCCGCGACCCTCCCCCCACCCTCCCCCACCACGTAGCCTTCTCTACCTTC…	TRUE		No	860	5UTR_5UTR
CGP1126356	ADAR--SSR2	COLO-205	DST	24	ADAR	1	154627855	-	SSR2	1	156020167	-	CCCGACTGAAGGTAGAGAAGGCTACGTGGTGGGGGAGGGTGGGGGGAGGGTCGCGGCCGCACTGGCAGTCTCCGGGTGTCCGGCCGTGTCCCGAGGAAGTGCAAGACC|CGATGAGGCTGCTGTCATTTGTGGTGTTGGCTCTATTTGCTGTCACTCAAGCAGAGGAAGGAGCCAGGCTTTTGGCTTCCAAATCACTGCTGAACAGATACGCCGTGGAGGGACGAGACCTGACCTTGCAGTACAACATCTACAATGTTGGCTCAAGATTGGCTCTACCAGTGCACCTGGACAGGGAGGAATCCTGGCTCAGCGGGAG	TRUE		No	820	5UTR_CODING
CGP1690191	ADARB2--CFAP61	NCI-H810	DS	20	ADARB2	10	1737051	-	CFAP61	20	20360210	+	TAAACGATGCCTGGCCACGCGTACATGGGCAGGTGGTAGCGGTTATAGTGCAGGTAGTCAAGAGTGCTTCTCTCCACCAGGGTTTTGTAGATGGATTCCTCAAAAACTCTTTTGAGGTATTGCCTGGGCTTCTCAGTCGGGTTGATTTCCTCATCTTCTATTTGATGGGCTAACTGCTCTATGGAAGGAAGATCTTCCT|CCTTTCCGCTTGGACCTCCGCCTCCTCCTCCTCTTGGACTTGCATTTGAGTTGACTGCTCAGCCCTCCAGACCCTCTGCCGCTCCCCAGGACCGAGGCCATGGCCGAGACCCAGGCGCGGAGCCCAGAGCCGCCTCCCTCCTGCACCTGCACCTGCCTCCTTCCCGGC	TRUE		No	710	No
CGP0904380	ADARB2--REEP3	MRK-nu-1	DST	253	ADARB2	10	1737051	-	REEP3	10	63619655	+	GTCGTTTCTTCACTTTGTATTTTAGTGACCCGTACCGCACCTCTTTGCGGCCTTTGGTGGTTTTCACAGATTTCATGCTTTGCGATCTTCGAAGCCCTTTGTGTGTTAACATCTCATTATCTGAATATGGCCCCTCTGCTTCTTCATCTGTTTTCTCATCTCCGTCTTTCAGTGGAATTCCATA|ACCTTTCCGCTTGGACCTCCGCCTCCTCCTCCTCTTGGACTTGCATTTGAGTTGACTGCTCAGCCCTCCAGACCCTCTGCCGCTCCCCAGGACCGAGGCCATGGCCGAGACCCAGGCGCGGAGCCCAGAGCCGCCTCCCTCCTGCACCTGCACCTGCCTCCTTCCCGGCAGCCGCCGCCGCCGCTGCTGCGAAGCTTGAGGTTGCAAACCCGGG…	TRUE		No	910	Yes
CGP0634820	ADCK2--DPH6	CS1	DS	18	ADCK2	7	140674757	+	DPH6	15	35220582	-	CTCGGGCTCAGGTCCCTGGCCACCAACCTGAGGCCACCAACCTCATCTCCGTGGCAGTGAAAGTGTTGCACCCTGGCCTGCTCGCTCAGGTGCATATGGACCTGCTGCTGATGAAGATTGGCAGCCGAGTCCTGGGAGTTTTGCCAGGCATCAAGTGGCTTAGCTTGCCTGAGATTGTGGAGGAATTTGAGAAGCTGATGGTCCAACAG|TGTGATGCCTACCAACATGTTATGATGCAGCAAGAAGGCTCTCACCAGATGGTGGCATCTTTATAGTGGACTTTTCAGCCTCCAGAACTGTGAGTTCATTCATGAGGGTGGAGTCATCATGGTCTAATTAATTATTACAGATCCTACTATGAGC	TRUE		No	0	No
CGP1274547	ADCK3--RNF187	VCaP	DST	82	ADCK3	1	226940399	+	RNF187	1	228488960	+	GATCCATCCTCCTGCCTCCAGCTCTGGGACTGCCACGGGTTGGCGCCATCACTGCAGCAGCATGCTGAGGCCCAGGTTGCGATGCTTCTTCTCCAGCTCCGAGACCGCCTGCAGCAGTGACCTGAACCGCTCAGTGGGGTCAGCCAGCTCGTCCTCAGGGAGCCCCTCCTCCTTCTCAGCCTCCTGCAGGAAATGCTCCTCCTCCTCCACAAAGAAGGCCCGCAGCTTCTTGTAGTCGGTCAGTGCCTTCTTCCTACGGTCCATCACGTGTCCCTTCCACACTGCAGCTGCTGACTCTGCCTGGCCATGCAGGTCCCGGGCGTCATTCAAGTCCTTTCTCATGATTTCCACAGACCCCTTGTTCTCCT|GGCTGCAGGAAGCTGGGATCCGCGGTCACC…	TRUE	Failed	No	820	5UTR_CODING
CGP0035315	ADCK4--TRIB1	TE-8	DST	33	ADCK4	19	40695989	-	TRIB1	8	125438168	+	TGGCTGGAGGGGTCCCCCTGGACCAGTGCCAGGGCCTAAGCCAGGACCTGCGGAACCAGATTTGCTTCCAGCTCCTGACGCTGTGTCTGCGGGAGCTGTTTGAGTTCCGATTCATGCAGACTGACCCCAACTGGGCCAACTTCCTGTATGATGCCTCCAGCCACCAGGTGACCCTGCTGGACTTTGGTGCAAGCCGGGAGTTTGGGACAGAGTTCACAGACCATTACATCGAG|AATCATGGGACTTTGAGAAGAGGGAGGACAGAGGCCTCTGTCGCACTAACGCTCTCGTGGTTGCTCGACTGTTGTATCTGTGATACATTATCCGACTAAGGACTCTGGGCTGGCAGGGCCTTCTGCCGGGAAAGCTAGAAACACTAGGTTCTTCCTGTACATACG…	TRUE		No	100	No
CGP1074322	ADCK5--DLGAP4	SCC90	DST	6	ADCK5	8	144379490	+	DLGAP4	20	36367045	+	AGACGCTAAGCGGCGCCGGGCGGGAGAAGAGCGGAGCAGTGGTCGGAGATGTGGCGACCGGTGCAGCTCTGTCATTTCCACTCTGCTCTGCTGCACAGCAGGCAGAAGCCCTGGCCGTCCCCTGCTGTGTTCTTCAGGAGAAACGTCAGGGGCCTTCCTCCA|AGGCACCCGTGCCTCCCCTCTGCCAGGAACCTTGGGGCCTTGTGTGTGACCAGGACCTGGTGGCCCCCGGGCGGTGGCAGAGCCCCTGTCCCAAGCTGCTTCCTGCCGGCACCTCTGATCAAGTGCCTAGAGGGATGTGTGTGCCAGCCCTCGGTCCAGTGCCCGCTCCTGAGCTGACTCCTGCTGGGCCCCGACAGCTTGCCGTGTTTCCTGTGCCTGTAGCTCCCTGGTTGGAT…	TRUE		No	100	No
CGP0162720	ADCK5--HSF1	SW756	DT	12	ADCK5	8	144383230	+	HSF1	8	144308906	+	CCCCTGTGGAGGAAGGTGCTCTCCACCGCGGTAGTGGGGGCGCCCCTGCTCCTCGGAGCCCGCTATGTCATGGCAGAGGCACGGGAGAAGAGGAGGATGCGGCTCGTGGTGGATGGCATGGGGCGCTTTGGCA|GAGCGGGAACAGCTTCCACGTGTTCGACCAGGGCCAGTTTGCCAAGGAGGTGCTGCCCAAGTACTTCAAGCACAACAACATGGCCAGCTTCGTGCGGCAGCTCAACATGTATGGCTTCCGGAAAGTGGTCCACATCGAGCAGGGCGGCCTGGTCAAGCCAGAGAGAGACGACACGGAGTTCCAGC	TRUE		Yes	710	No
CGP1396320	ADCY1--HECW1	NCI-H2066	DST	27	ADCY1	7	45610497	+	HECW1	7	43541163	+	CCGCCAAGCGCCCACGTCTCTGGAGGACGCTCGGTGCCAATGCCTTGCTCTTCGTCGGTGTGAACATGTATGGGGTCTTTGTGCGGATTCTGACTGAGCGTTCACAGAGGAAGGCGTTCCTGCAGGCCCGGAGCTGCATTGAGGACCGACTGAGGCTGGAGGATGAGAACGAGAAGCAGGAGCGGCTCCTCATGAGCCTCCTGCCCCGGAACGTTGCCATGGAGATGAAGGAGGACTTCCTGAAGCCCCCTGAGAGGATTTTCCACAAGATTTACATCCAGAGGCACGACAATGTGAG|GTTCAGGTTTAGCGGTCGCATCCTGGGTCTGGCTCTGATCCATCAGTACCTTCTTGACGCTTTCTTCACGAGGCCCTTCTACAAGGCACTCCTGAGACTG…	TRUE		No	910	Yes
CGP0543155	ADCY2--PRDM16	NCI-H510A	DST	10	ADCY2	5	7520899	+	PRDM16	1	3430872	+	TTTGGAGGCACCGTCTCTCCCTGGGACCAGGTATCGTTCTTCCTCTTCATCATCTTCGTGGTGTACACCATGCTGCCCTTCAACATGCGAGACGCCATCATTGCCAGCGTCCTCACCTCCTCCTCCCACACCATCGTGCTTAGCGTCTGCCTGTCTGCAACACCGGGAGGCAAGGAGCACCTGGTCTGGCA|GGGCGGACATGCAGATCGTGGACGGCAGTGCCCAGTGTCCAGGCCTAGCCAGTGAGAAGCAGGAGGACGTGGAGGAGGAGGACGACGATGACCTGGAGGAGGACGATGAGGACAGCCTGGCCGGGAAGTCGCAGGATGACACCGTGTCCCCCGCACCCGAGCCCCAGGCCGCCTACGAGGATGAGGAGG	TRUE		No	710	No
CGP1020479	ADCY6--RP11-766N7.4	MMAC-SF	DST	1021	ADCY6	12	48771710	-	RP11-766N7.4	12	64982522	-	CAACCGGAGGCTGCTGCATAACATTCTGCCCAAGGACGTGGCGGCCCACTTCCTGGCCCGGGAGCGCCGCAATGATGAACTCTACTATCAGTCGTGTGAGTGTGTGGCTGTTATGTTTGCCTCCATTGCCAACTTCTCTGAGTTCTATGTGGAGCTGGAGGCAAACAATGAGGGTGTCGAGTGCCTGCGGCTGCTCAACGAGATCATCGCTGACTTTGATGAG|TTCAAAGATGGAAATCGTCAGAGGCTTCCAAGATGGCTGAATAGGAACAGCTCCAGTCCGCAGCTCCCAGCAAGATTGATGCAGAAGGCGGATGATTTCTGCATTTCCAACTAAGGTAACTTGTTCATCTCATTGGGACTGG	TRUE		No	100	No
CGP0878794	ADCY9--GLYR1	A388	DST	9	ADCY9	16	4113750	-	GLYR1	16	4846210	-	GGAGGTTTAAATTTGACGTGTGGTCCAACGATGTGAACCTGGCCAATCTCATGGAGCAGCTGGGAGTGGCCGGCAAAGTTCACATTTCTGAGGCCACCGCAAAATACTTAGATGACCGGTACGAAATGGAAGATGGGAAAGTTATTGAACGGCTGGGCCAGAGCGTGGTTGCTGACCAGTTGAAAGG|GGGAAACTCGGCCGATATCCTCCTTGGCCAGGAAAGATTGTTAATCCACCAAAGGACTTGAAGAAACCTCGCGGAAAGAAATGCTTCTTTGTGAAATTTTTTGGAACAGAAGATCATGCCTGGATCAAAGTGGAACAGCTG	TRUE		Yes	710	No
CGP0879241	ADCY9--RP11-420N3.3	A388	DST	22	ADCY9	16	4113750	-	RP11-420N3.3	16	6316995	+	TCATCACCAGGTTCCTGTCTAACTTTCTGTCTTCTATTTCCACGCAGGTATTGCAGTCTGCTTTGATATCTGAATGCTGAGTCCGATCAAGGAAGCTGTAAGTTCCACTTGCATGAGTTCTTTGACCAGTTTC|CTTTCAACTGGTCAGCAACCACGCTCTGGCCCAGCCGTTCAATAACTTTCCCATCTTCCATTTCGTACCGGTCATCTAAGTATTTTGCGGTGGCCTCAGAAATGTGAACTT	TRUE		No	100	No
CGP0828236	ADCY9--TRAP1	LNZTA3WT4	DS	8	ADCY9	16	3983232	-	TRAP1	16	3663562	-	GGAGCTGGAGCGATCCTACAGGACCAGCTATCAGGAAGAGGTCATAAAGAACTCCCCCGTGAAGACGTTTGCTAGTCCCACCTTCAGCTCCCTCCTGGATGTGTTTCTGTCGACCACAGTGTTTCTGACGCTGTCCACCACCTGCTTCCTGAAGTACGAGGCGGCCACCGTGCCTCCCCCGCCCGCCGCCCTGGCGGTCTTCAGTGCAGCCCTGCTGCTGGAGGTGCTGTCCCTCGCGGTGTCCATCAGG|TTCTCTTCTGCTTTGAGCAGTTTGATGAGCTCACCCTGCTGCACCTTCGTGAGTTTGACAAGAAGAAGCTGATCTCTGTGGAGACGGACATAGTCGTGGATCACTACAAGGAGGAGAAGTTTGAGGACAGGTCCCCAGCCGCCGAGTG…	TRUE		No	710	No
CGP0158601	ADD3--MXI1	H2795	DS	38	ADD3	10	110008299	+	MXI1	10	110228189	+	CCCTCCCCTTCTCCCGCCCTACCCTCTGGGGCTCTGCGGCGCTTAAGAGGCGGCCGCAGCGGCGGATCCGGCGGCTGCTGCAGCCCGGGCGGCTGCCGAGAAGGAGGGAGGGGAAACACAAAGCCGGCTACGCGCTGC|GAGAGTGTGAACATGGCTACGCCTCTTCATTCCCGTCCATGCCGAGCCCCCGACTGCAGCATTCAAAGCCCCCACGGAGGTTGAGCCGGGCACAGAAACACAGCAGCGGGAGCAGCAACACCAGCACTGCCAACAGATCTACACACAATGAGCTGGAAAAGAATCGGT	TRUE		No	860	5UTR_5UTR
CGP1067180	ADK--KAT6B	ETK-1	DS	24	ADK	10	74314745	+	KAT6B	10	74838683	+	ATATTCTCTTTGGAATGGGAAATCCTCTGCTTGACATCTCTGCTGTAGTGGACAAAGATTTCCTTGATAAGTATTCTCTGAAACCAAATGACCAAATCTTGGCTGAAGACAAACACAAGGAACTGTTTGATGAACTTGTGAAAAAATTCAAAGTCGAATATCATGCTGGTGGCTCTACCCAGAATTCAATTAAAGTGGCT|CAGATTTGCCTGAAGACCTGGATAATCTCCATTTTTGTCATGGACTGTTAAAACGTTTGAAGTTCCAATTCTGGTCTTGATTTCCCAGTTAAAGATGTTCTTCACCCGAATGCAGTCTTTCCTGTTGGTAAAATAAGACAACCATCAACATTGCCTGTTTGTCTGCTTTTGAATCTCTTAAGGATGGATGTTTGTAAG…	TRUE		Yes	100	No
CGP1092748	ADNP--GATA5	ES3	DST	163	ADNP	20	50930826	-	GATA5	20	62475542	-	GGCCCCCCGCGCTGCCGCCGCTGCCGGGCCCCGAGGGGCTGTGCGCGAAAGGGAAGGCGGTGGCCCCGGGCGGGTGCGCGGCTGGGGGGTGCGGACTGCCCGGGCCGAAGGCCGACGAATCCGCGGTGGCTGTCTGCGCCCAGCCGGGGCGCGCAGCGAGCTCGGGGGGCTGCGGGCTCGGCTCACACCCGGACAGGTAGGACAGCATCGAGGGGACGCGCGCCGGCGGCACAAACATCGGAGAGCCGGCGCCCGGAGCGTGCAGGAAGGAGCCCGAGTCGGCGTAGGCGGCCTGGCGGGGGCTCGCGGCCAGCGCCAGGCTCTGGTACATCCTCCCAGGCGTGGTCTTGACC|TTGACTCGGCCTCGAGGCGCGCGCGGGGCCGGCGTGCTCGGGGGC…	TRUE		No	860	5UTR_5UTR
CGP1980921	ADNP--TSNARE1	NCI-H1781	DST	44	ADNP	20	50928651	-	TSNARE1	8	142229579	-	CGCCGCCGCCGCTGTCCGGCCCCCGAGCACGCCGGCCCCGCGCGCGCCTCGAGGCCGAGTCAAGGTGTGAGATGCACAATGCGAAACCTAGGCCCCAGCTTTTACACCATGATGCGCAGGGTTGTACTTTTTGTACTGAACTGATAGGTGGCCTAGTGGTTATGCCCTGTACTACCATTTTGAGGATCTGGACTCCGTTTCCTGCCTTGCTCTTTGGACCACATTGTCAATTCACACCG|CTCCAGAGACACAAGATCAAGTGCTGCTTCCTATCAGCTGGAGTCACTGCCCTGCTTGTCATCATCATCATCATCGCCACCTCTGTCCGAAAGTGATGCTACCCGTGCATCGGCCGCTGAACCGTCAGCTGGCTGTGGTGTGGGCTCTCCAGCCCCGAG…	TRUE		No	820	5UTR_CODING
CGP1981458	ADNP--TSNARE1	NCI-H1781	DT	6	ADNP	20	50928651	-	TSNARE1	8	142232001	-	CGGCCCCCGAGCACGCCGGCCCCGCGCGCGCCTCGAGGCCGAGTCAAGGTGTGAGATGCACAATGCGAAACCTAGGCCCCAGCTTTTACACCATGATGCGCAGGGTTGTACTTTTTGTACTGAACTGATAGGTGGCCTAGTGGTTATGCCCTGTACTACCATTTTGAGGATCTGGACTCCGTTTCCTGCCTTGCTCTTTGGACCACATTGTCAATTCACACC|GGTACCTGGGAGACCCCCACGCATGGTTCCTCAGGCTCCGTCTCAGGAGTGTGGGAGTAGGGCTGGCACAGGAAAATCCACCTTGCACTCTTATGGCACATACAGGGCACAGGTAACTCCAAGTGCACGGGGCTTATGGGGCAGG	FALSE		No	820	5UTR_CODING
CGP1310503	ADNP2--NSF	CMK	DST	184	ADNP2	18	80117650	+	NSF	17	46704759	+	CAGGCGGCCCCACGGGACGCGGCTGCGCTCGGCGGAAGACGCGGCAGCCCTGCGAGAGGCAGCAGCGGAGACGCGGTGCTCCTCGGGCGCCAAGCGGAAAATTTCAAAAATGTTTCAAATTCCTGTGGAAAATCTTGACAACATCAGAAAGGTGCGAAAAAAGGTGAAAGGTATTCTTGTGGATATTGGGCTTGACAGCTGCAAGGAGTTACTGA|AGGCCAGTACTAAAGTGGAAGTGGACATGGAGAAAGCAGAAAGCCTGCAAGTGACGAGAGGAGACTTCCTTGCTTCTTTGGAGAATGATATCAAACCAGCCTTTGGCACAAACCAAGAAGATTATGCAAGTTACATTATGAACGGTATCATCAAATGGGGTGACCCAGTTACTCGAGTTCTAG…	TRUE		No	910	Yes
CGP1157874	ADNP2--PLIN3	LC-1-sq	DT	60	ADNP2	18	80118818	+	PLIN3	19	4867658	-	CTCTCCTTGGTGGAGGCATAGGCTGCGGACACCATGTCGCAGGTGGAGCTGATCAGAGGCATGCTGGCCACACGGTCCACCACACTGGGCTGCTGTACCGGTTCTTCCACTGTCACCTGGGTGCTGCCATCAGCCTCTGCCCCGTCGGCAGACATGGTCTCTGCAGCAGACGCGCGGTCAACCGGACGTCCCAGGAACAGCTGCCGCGACTTCAAAACCAGC|GTATCTCTGCATCAGTAAAGTCTTGGGAAAAAAAAGTAAACAGCCGTGAAGAACTTCAGAAGAGTAAACACATTCTCAGGCTAAGGAAGCAAAAGTTCACGAGCAATGTTCAGTTCCAGTCAAGTCAAAA	TRUE		No	200	No
CGP1157875	ADNP2--PLIN3	LC-1-sq	DT	24	ADNP2	18	80126138	+	PLIN3	19	4867665	-	CGGGTAGCTCTCCTTGGTGGAGGCATAGGCTGCGGACACCATGTCGCAGGTGGAGCTGATCAGAGGCATGCTGGCCACACGGTCCACCACACTGGGCTGCTGTACCGGTTCTTCCACTGTCACCTGGGTGCTGCCATCAGCCTCTGCCCCGTCGGCAGACATGGTCTCTGCAGCAGACGCGCGGTCAACCGGACGTCCCAGGAACAGCTGCCGCGACTTCAAAACCAGCTTGGAA|ATAGAGATAAAATGGAATAAAAATATTCAATCCAAAAGAGAGCAGAAAAAGAGTGAAAAATAAAGAACAGATGAGACAAGTAAAAAAACAAACACCGAGATGGGAGATTTAAAACCAACCATATCAATAATCACATTAAATAAAAAGGACTGGCAAACTTCTT…	FALSE		No	200	No
CGP1158838	ADNP2--PLIN3	LC-1-sq	DST	1007	ADNP2	18	80117650	+	PLIN3	19	4867657	-	GGGCGGGCGCAGGCGGCCCCACGGGACGCGGCTGCGCTCGGCGGAAGACGCGGCAGCCCTGCGAGAGGCAGCAGCGGAGACGCGGTGCTCCTCGGGCGCCAAGCGGAAAATTTCAAAAATGTTTCAAATTCCTGTGGAAAATCTTGACAACATCAGAAAGGTGCGAAAAAAGGTGAAAGGTATTCTTGTGGATATTGGGCTTGACAGCTGCAAGGAGTTACTG|AAGCTGGTTTTGAAGTCGCGGCAGCTGTTCCTGGGACGTCCGGTTGACCGCGCGTCTGCTGCAGAGACCATGTCTGCCGACGGGGCAGAGGCTGATGGCAGCACCCAGGTGACAGTGGAAGAACCGGTACAGCAGCCCAGTGTGGTGGACCGTGTGGCCAGCATGCCTCTGATCA…	FALSE		No	100	No
CGP0255165	ADNP2--RP11-111H3.3	EB2	ST	6	ADNP2	18	80133192	+	RP11-111H3.3	18	76634966	-	NA	TRUE		No	100	No
CGP0428938	ADNP2--RP11-795F19.5	A431	DST	192	ADNP2	18	80109472	+	RP11-795F19.5	18	80079687	+	GGTGGGCGCGCGCTGAGGCGGGGGTCCCGCCGCGCGGGGCGGAGGCGCGGGCGGGCGCAGGCGGCCCCACGGGACGCGGCTGCGCTCGGCGGAAGACGCGGCAGCCCTGCGAGAGGCAGCAGCGGAGACGCGGTGCTCCTCGGGCGCCAAGCG|TGCATCCTGTGGACGATGAACACAAATGCAGCTGTGGCCGTGCCTGGCCTGTGTGTGTTGAACGCGTTCCTGCCGTGCGGGAGCCACCTACCCAGCGGAGCCTCAGAGTCTGAGTTCTCAATGAGTCAACATTTTGGGTGTGTATGCCAAGAGGTGACACGAAACAGAAGTTGGGATCACTGTGGTTAACCTGAGCATGTTGGAG	TRUE		No	100	No
CGP0429049	ADNP2--RP11-795F19.5	A431	DST	55	ADNP2	18	80109472	+	RP11-795F19.5	18	80095288	+	TGGGGGTGGGCGCGCGCTGAGGCGGGGGTCCCGCCGCGCGGGGCGGAGGCGCGGGCGGGCGCAGGCGGCCCCACGGGACGCGGCTGCGCTCGGCGGAAGACGCGGCAGCCCTGCGAGAGGCAGCAGCGGAGACGCGGTGCTCCTCGGGCGCCAAGCG|CAATAGCGTTTATGGCAGCATTTAGCGGACACAGAAGCACATCTGAAAGTGGAGAGAGACGCGTTTCCCCATTGCTGGCCGAGTCCCACCACTTTGCTCAGCTATGAACACCTGACATCTCGTTTCATTTTCATGCAAAATCTGGAGATAATTATTATCCACAATTCTAAGGCCTTAGGCCCCTCCGCATGAGCCTGCCA	FALSE		No	100	No
CGP0098355	ADORA2A-AS1--KIAA1671	GT3TKB	ST	33	ADORA2A-AS1	22	24430189	-	KIAA1671	22	25025633	+	NA	TRUE		No	360	5UTR_5UTR
CGP1560528	ADRBK1--KDM2A	8-MG-BA	DST	35	ADRBK1	11	67285188	+	KDM2A	11	67231566	+	GCAAGAAAGCCAAGAACAAGCAGCTGGGCCATGAGGAAGACTACGCCCTGGGCAAGGACTGCATCATGCATGGCTACATGTCCAAGATGGGCAACCCCTTCCTGACCCAGTGGCAGCGGCGGTACTTCTACCTGTTCCCCAACCGCCTCGAGTGGCGGGGCGAGGGCGAGGCCCCGCAGAGCCTGCTGACCATGGAGGAGATCCAGTCGGTGGAGGAGACGCAGATCAAGGAGCGCAAGTGCCTGCTCCTCAAGATCCGCGGTGGGAAACAGTTCATTTTGCAGTGCGAT|ATTTGGAGTTAAATGGGTTGGAGTCTGGGAATGGGGATGAGGAAGCAGTGGATCGAGAACCCCGACGCTTGAGCAGCAGGCGTTCTGTCCTCACTAGCCCTGTAGCGA…	TRUE		No	710	No
CGP0098814	ADRBK2--DGCR2	GT3TKB	DST	39	ADRBK2	22	25604453	+	DGCR2	22	19039121	-	CCAAAGCTCGCCAACATGGCGGACCTGGAGGCTGTGCTGGCCGATGTCAGTTACCTGATGGCCATGGAGAAGAGCAAGGCGACCCCGGCCGCCCGCGCCAGCAAGAGGATCGTCCTGCCGGAGCCCAGTATCCGGAGTGTGATGCAGAAGTACCTTGCAGAGAGAAATGAAATAACCTTTGACAAGATTTTCAATCAGAAAATTG|ACGATGATGCTTTTGAGCCTGTGGAGGTCAGCCTGCCAGCCCCTGGGGATGGTGGGAGTGAAGGTGCATTACTCCGGCGCCTGGAGCAGCCTCTGCCCACTGCGGGGGCCTCTCTGGCAGACCTGGAAGACTCTGCCGACAGCAGCAGCGCCCTGCTCGTGCCCCCTGACCCTGCCCAGAGCGGGAGCACCCC…	TRUE		No	910	Yes
CGP1588101	ADRBK2--GTPBP1	KALS-1	DST	22	ADRBK2	22	25695214	+	GTPBP1	22	38715907	+	CTGAAATCATTCTGGGTCTGGAACACATGCACAATCGGTTTGTTGTCTACAGAGATTTGAAGCCAGCAAATATTCTCTTGGATGAACATGGACACGCAAGAATATCAGATCTTGGTCTTGCCTGCGATTTTTCCAAAAAGAAGCCTCATGCGAGTGTTGGCACCCATGGGTACATGGCTCCCGAGGTGCTGCAGAAGGGGACGGCCTATGACAGCAGTGCCGACTGGTTCTCCCTGGGCTGCATGCTTTTCAAACTTCTGAGAG|GATGGGACTGAGTATGGGCTGAGTGAAGCTGACATGGAGGCCTCCTACGCCACAGTGAAGAGCATGGCGGAACAGATAGAGGCCGATGTCATCCTTCTGCGGGAACGGCAAGAAGCTGGGGGCCGCGTGCGTGA…	TRUE		No	710	No
CGP0967390	AEBP1--FOSL2	OMC-1	DST	408	AEBP1	7	44104918	+	FOSL2	2	28404107	+	GCTGCTCATCTCTCCTCCTGCGGCCCACGGTGGTGCCAATGGTCTTGATCACGCCAGGTCTTGGGAGGGCCATGTGTCCAGGGACAGAGGCCAGGCCCGGCAGGGGGCTGTAGGGGTGCGAGCGAGGGTATGGGTTGGACATGGAGGTGATCACTGTGGGCTGCACCATCCACTGCAGGTCCTGGCTGGTCGTGATGGCGTTGATGGTGGGGATGAATGCACTGCCTGAGCCAGGCATATCTACCCGGAATTT|CTTCTGCGGCCGTCCCTGGCCGCTTCCCTGGCTTGCCCCCCGCCTGGGCTTTTCGGACCCGCGGGGTGGGCTCGGGAGGCGGCGGGGCCTCCACGTCGTCCTCCCGGGGCTCAGGTTCTAGCTCTGACAGGAAGCCCTCGAGGAA…	TRUE		No	710	No
CGP1823247	AEBP2--DCLK1	SW900	DST	57	AEBP2	12	19440370	+	DCLK1	13	35839176	-	CCGCGGGGCAGCCAGGGCGGCGGCGGGGGCGGCAGCAGTAGCAGCAGCGTAGTCTCCAGCGGCGGCGACGAGGGCTACGGGACTGGGGGAGGCGGAAGCAGCGCGACCTCCGGGGGCCGGCGGGGCAGCTTGGAGATGTCGTCGGATGGGGAACCCCTGAGCCGCATGGACTCGGAGGACAG|AGCTCTCAGCATGGCGGCTCCTCTACGTCACTTGCGTCCACCAAAGTCTGCAGCTCGATGGATGAGAACGATGGCCCTGGAGAAGGTGATGAGCTTGGGACTTGGTATCTGAGGAGGCAGAGGATGGGTTGGCTAAATTTACTCCAAGAAACTGTGGCTTCTCAAGCGGAATGACATGGACAAGGCTGAGCAGCTCCTGAGGGTCAATCACAAGGG…	TRUE		No	710	No
CGP0493512	AEBP2--PLEKHA5	NEC8	DST	24	AEBP2	12	19404216	+	PLEKHA5	12	19361582	+	CTCTAGAAACCTCAGGAGTTGATTCGTAAGAAATAACAGTTTCTTCCTGTTCGTCAACACTGTTCTTTGTATTTTCTTCAGGATGCTCTTCTGGTTTATGATTTGCGGTCTGTGTTTCATCTTGAGGGCTGAATGTAACATCCTCAGGCATTTTGTCTTTGTTTCTTTCTTTATCCATCATTTCCACAGAATTTACTCCATTTGGCTCAGGTTCAAAAAGCATTTCATATGAAATGTTTTCAGTTTTTTTTAACT|CACAAAGGACCGCTGGGAAGTCGGCCAGCTAACTCAGGCGATGGTCACAGGTTAAGAGAAGCTCCCAAGTGAGATCTGCGATATAATCACCTTGACTGGGGACGATCTCCGTTGTCCAGAACCGAGGGTCGAGCGGGAAGTGC…	TRUE		No	0	No
CGP0494058	AEBP2--PLEKHA5	NEC8	ST	17	AEBP2	12	19404124	+	PLEKHA5	12	19361582	+	NA	FALSE		No	0	No
CGP0494059	AEBP2--PLEKHA5	NEC8	ST	12	AEBP2	12	19404124	+	PLEKHA5	12	19365964	+	NA	FALSE		No	0	No
CGP0494062	AEBP2--PLEKHA5	NEC8	ST	15	AEBP2	12	19404216	+	PLEKHA5	12	19365964	+	NA	FALSE		No	0	No
CGP0494662	AEBP2--PLEKHA5	NEC8	DST	221	AEBP2	12	19440370	+	PLEKHA5	12	19365964	+	CGGCAAGGAGGGCCTGGAGGAGCCCAAGGGACCGCGGGGCAGCCAGGGCGGCGGCGGGGGCGGCAGCAGTAGCAGCAGCGTAGTCTCCAGCGGCGGCGACGAGGGCTACGGGACTGGGGGAGGCGGAAGCAGCGCGACCTCCGGGGGCCGGCGGGGCAGCTTGGAGATGTCGTCGGATGGGGAACCCCTGAGCCGCATGGACTCGGAGGACAGC|CCTCAAGATGAAACACAGACCGCAAATCATAAACCAGAAGAGCATCCTGAAGAAAATACAAAGAACAGTGTTGACGAACAGGAAGAAACTGTTATTTCTTACGAATCAACTCCTGAGGTTTCTAGAGGAAATCAAACAATGGCAGTGAAAAGTCTGTCCCCATCTCCTGAGTCCTCGGCATCGC…	FALSE		No	910	Yes
CGP1689604	AES--AC005262.3	KATOIII	ST	15	AES	19	3061160	-	AC005262.3	19	3119301	-	NA	TRUE		No	520	ambiguous
CGP1803612	AFAP1L2--ABLIM1	DU-4475	DT	10	AFAP1L2	10	114333221	-	ABLIM1	10	114451671	-	CCGGGAGAGCAGCGCAGAAGCCGAGCCGCGAGGAGCGCACTCCGTGGCCCCGATGGAGCGGTACAAAGCCCTGGAACAGCTGCTGACAGAGTTGGATGACTTCCTCAAGATTCTTGACCAGGAGAACCTGAGCAGCACAGCACTGGTGAAGAAGAGCTGCCTGGCGGAGCTCCTCCGGCTTTACACCAAAAGCAGCAGCTCTGATGAGGAGTACATTTATATGAACAAAGTGACCATCAACAAGCAACAGAATGCAGAGTCTCAAGGCAAAG|ATCAAGGAATCAACATTTACCGAAAGCCACCCATCTACAAACAGCATGCTGCCTTGGCAGCCCAGAGCAAGTCCTCAGAAGATATCATCAAGTTTTCCAAGTTCCCAGCAGCCCAGGCACCAGACC…	TRUE		No	910	Yes
CGP0602940	AFF1--KMT2A	ALL-PO	DST	141	AFF1	4	87047594	+	KMT2A	11	118488614	+	CTTCTTCTTTGTGGGTTTGGTGGGGTAGTTTGGTCCCAGGCACTCAGGGTGATAGCTGTTTCGGCACTTATTACACTCCAGCAGCTGCTTTGTAGCCTGATGTTGCCTTCCACAAACGTGACAGAATTTGCAACGACGACAACACCAATTTTCCAGCTGGTCCTCCAGAGGGCGCTCGTTCTCCTCTAAACAAAACTTGTGGAAGGGCTCACAACAGACTTGGCAATACACAAACTC|AACTGACTGAGAAGGCATCTTCAGTTTGGTGAGCTTGGCTTTGGCAGGCACTTTCAAGTCTGTTTTTTCAAAGGTCTGCTGTCGATAGTCCTCCGGCAGTGGTTTCAGTTCAGGGGATTCACTAGGGGCCTGATCTTGACCATCCATGGGCCGGACATAAG…	TRUE		No	910	Yes
CGP1253045	AFF1--PTPN13	HuP-T3	DST	32	AFF1	4	87125143	+	PTPN13	4	86780402	+	CTCGGATACCCCAGCCTCCCGGGAAGGGGAGCCGCCAGAGGAAAGCAGAAGATAAACAGCCGCCCGCAGGGAAGAAGCACAGCTCTGAGAAGAGGAGCTCAGACAGCTCAAGCAAGTTGGCCAAAAAGAGAAAGGGTGAAGCAGAAAGAGACTGTGATAACAAGAAAATCAGACTGGAGAAGGAAATCAAATCACAGTCATCTTCATCTTCATCCTCCCACAAAGAATCTTCTAAAACAAA|AAATGATCTTCCAGTGGTCCCCAGCTCAAAGAGGTCTGCTGTTTCAGCTCCAAAGTCAACCAAAGGCAATGGTTCCTACAGTGTGGGGTCTTGCAGCCAGCCTGCCCTCACTCCTAATGATTCATTCTCCACGGTTGCTGGGGAAGAAATAAATGAA…	TRUE		No	910	Yes
CGP1894130	AFF1--SBNO2	KM-H2	DST	39	AFF1	4	86948571	+	SBNO2	19	1154402	-	CGCGCGTTGCGGCCGCAGCTGCACCTTTGCCTCCGCGGTTCCGCAGCCGAGCCCCGGGAGGAGGCGCTCCCCTGCGTCGTCCGCACTTGCGCCCTTTCCCACCGCAACAGGTCAGGGGAGGGCGGAGGTGACGAGGGCGCCCGACCCGGGACTAGAGGACGGAAGGGTCTGGAAGATGAACAGACTAGCCACTTTGCATTGACTGGAAACAATGGCATTTACAGAAAGAGTCAACAGCAGTGGCAAC|AGATCATGATGCTGCCGCCACCGCCGCCACCACGGAGCGAGAAGCCCAGATAGACGCCCCGGCGGCCCCGGGTCCTGGAGTCCCGCCGCCTGCTGCCCGGCCGAGGACCCCACCCCGCCTGCCGCCCGATGCTTGCAGTGGGGCCCGCCAT…	TRUE		No	100	No
CGP0010360	AFF1--TMSB4X	CML-T1	DS	440	AFF1	4	86948571	+	TMSB4X	X	12976246	+	AGCGAGCGACGGGCGCGCGCGGCCCCTGCGCACTCGGCCGCCGCCTGCGCGCGTTGCGGCCGCAGCTGCACCTTTGCCTCCGCGGTTCCGCAGCCGAGCCCCGGGAGGAGGCGCTCCCCTGCGTCGTCCGCACTTGCGCCCTTTCCCACCGCAACAGGTCAGGGGAGGGCGGAGGTGACGAGGGCGCCCGACCCGGGACTAGAGGACGGAAGGGTCTGGAAGATGAACAGACTAGCCACTTTGCATTGACTGGAAACAATGGCATTTACAGAAAGAGTCAACAGCAGTGGCAACA|GCTTTTCCTCCGCAACCATGTCTGACAAACCCGATATGGCTGAGATCGAGAAATTCGATAAGTCGAAACTGAAGAAGACAGAGACGCAAGAGAAAAATCCACT…	TRUE		No	100	No
CGP1213049	AFG3L1P--LINC00304	VMRC-MELG	ST	7	AFG3L1P	16	89988951	+	LINC00304	16	89163122	+	NA	TRUE		No	0	No
CGP1682473	AFG3L1P--MC1R	CAL-85-1	DS	61	AFG3L1P	16	89972765	+	MC1R	16	89917876	+	GCGGAAGGCACCACAGGCCCTGCACCAACAGCCACATCAAAGGCAGACCTCTCGCCTCCAGCCGTCGCACGTGGTGCTCCGCAGGCCGTTCACAGCAGTCGGGCGTGGCCCCGAAGCCCAGCAGGGACGGTGGAGAGGGGCCCTGGCACCCACTGCAGGCATCTTCCTGGGTTCACTCCAGGGCGTTCCCAGCACTTCCTTGCTGAAGACTGCGTCTGTG|CTGTCGGGCCTTGCCCAGGGCCCTCGCGCTGGTCTTGGCCGTCCTGCCGCCTCCTGGGCCACCACATCGCCACAGCAAGGCCAGCGGCCTGGCCACCGCTCTACTGCCGGCCGCCGCCAGCAGCCGGTACCACATCCCCAGACCCAGATCCCGCGCCGCCCGGGCGCGCGCATGCGCA…	TRUE		No	0	No
CGP0083942	AFG3L2--SPIRE1	A427	DS	54	AFG3L2	18	12348273	-	SPIRE1	18	12464958	-	CAGACATAAAAGGAAGAGCTTCTATTTTCAAAGTTCATCTCCGACCGCTAAAACTGGACAGTACCCTGGAGAAGGATAAATTGGCAAGAAAACTGGCATCTTTAACTCCAGGGTTTTCAGGTGCTGATGTTGCTAATGTCTGTAATGAAGCTGCGTTGATTGCTGCAAGGCATCTGTCAGATTCCATAAATCAGAAACACTTTGAACAGGCAATTGAACGAGTGATTGGT|GGAAGAAACGCTGCACAAGTCGACCAGCAGCAGCAGCGTGTCTCCCTCTTTCCCTGAAGAGCCAGTCCTGGAGGCCGTGTCCACAAGGAAGAAGCCTCCAAAATTCCTGCCCATATCATCAACACCCCAGCCAGAGAGACGGCAGCCACCCCAGAGACGACATTCCAT…	TRUE		No	710	No
CGP1620315	AGAP1--EXOSC3	JHH-1	DST	19	AGAP1	2	235750488	+	EXOSC3	9	37784063	-	GTTTCCAGACCGTTTACCACTACTACAGTCGAATGGCCAACTATCGGAACACGAGCGAGATTCCTCTGGTTCTGGTGGGAACCCAGGATGCCATAAGTTCTGCTAACCCGAGGGTCATCGATGACGCCAGGGCGAGGAAGCTCTCCAACGACCTGAAACGGTGCACGTACTACGAGACGTGTGCTACATACGGGCTGAATGTGGAGAGGGTCTTCCAGGAC|GTATGTTCCAGTAAAAGGAGACCATGTGATTGGCATAGTGACAGCTAAATCTGGAGATATATTCAAAGTTGATGTTGGAGGGAGTGAGCCAGCTTCTTTGTCTTACTTGTCATTTGAAGGTGCAACTAAAAGAAACAGACCAAATGTGCAGGTTGGAGATCTCATCTATGGCCAGTT…	TRUE		No	710	No
CGP0722434	AGAP2--CTDSP2	D-423MG	DT	1150	AGAP2	12	57728085	+	CTDSP2	12	57824750	-	ACGACTTCGGCCGTGTCGTTGCCAATGGCCGTCAGCACCAGGGTCAGTTCCTGCGGCCAGTCCTCCACTCCACCTCAAACTCTTACCTTGACCTTGCTGCTCTCACAGCATTGCAGACTGGCTAGGATCTGACTCTCGATGGCCTGGACCCAGGCATCCCGCTCCTCAAAACTGGCTGCCTCAAAGTGCCACGTCTGACCCGTGCTGGACACGATCAGGAACTCAAAGTTTTCCT|CTAATCATGACCTGGACAGACTGTCCTGTCGGAGCCAAGGACAGAAAGCTCCCATAGAGGCTGTGGCTGGATTCAAGTAATCCAGGATAGGCTGTTTCCATCTGTGAGGCCTATTCTTGATTACTTGTTTCTGGAGGCAGCTGATGGT	TRUE		No	500	ambiguous
CGP0615584	AGAP2--METTL21B	SJRH30	ST	269	AGAP2	12	57726500	-	METTL21B	12	57781340	+	NA	TRUE		No	400	3UTR_3UTR
CGP2025050	AGAP3--TTC26	NCI-H1693	DST	39	AGAP3	7	151123886	+	TTC26	7	139165132	+	CAACCAGGCCACGAATGGCGGCGGCAGCGCCTTCAGCGACTACTCGTCCTCAGTCCCCTCCACCCCCAGCATCAGCCAGCGGGAGCTGCGCATCGAGACCATCGCTGCCTCCTCCACCCCCACACCCATCCGAAAGCAGTCCAAGCGGCGCTCCAACATCTTCACGTCTCGGAAGGGTGCTGACCTGGACCGGGAGAAGAAGGCTGCCGAGTGCAAGGTGGACAGCATCGGGAGCGGCCGCGCCATCCCCATCAAGCA|GGTTGTTTTCCGAGGAGGTGAAGGGGCTTTGCAGGTTTTACCTCCCCTAGTTGATGTCATTCCTGAAGCTAGGCTAAACTTGGTGATTTACTACCTTCGTCAAGATGATGTACAAGAAGCTTATAACTTAATTAAGGATC…	TRUE		No	910	Yes
CGP2023843	AGAP3--ZC3HAV1	NCI-H1693	DS	19	AGAP3	7	151087072	+	ZC3HAV1	7	139089759	-	CGGGCCCCCCCAGCAGTTCGCGCTCTCCAACTCCGCGGCCATCCGGGCCGAGATCCAGCGCTTCGAGTCCGTGCATCCCAATATCTACGCCATCTACGACCTGATCGAGCGCATCGAGGATTTGGCGCTGCAGAACCAGATCCGGGAGCACGTCATCTCCATCGAGG|GAATTTATGCAAATATTCTCATGAGGTTCTCTCAGAAGAGAACTTCAAAGTCCTGAAAAATCACGAACTCTCTGGACTGAACAAAGAGGAATTAGCAGTGCTCCTCCTCCAAAGTGATCCTTTTTTTATGCCCGAGATATGCAAAAGTTATAAGG	TRUE		No	710	No
CGP1347831	AGBL4--FAF1	NCI-H1573	DS	10	AGBL4	1	50023763	-	FAF1	1	50857997	-	GCTGAAGAAGAAGAGGAAGTAGGAGCTGAAGCTGGATGACTTGCTGGATTAAATGCAGGTCCTGGTATGGTCTCACCTCCATATTCACTTTGTAGAATGCCATTTTCCTGTGGTATTACACCATTGATAGCTGCCACTAAGTCCCAATTATTTTGTTCAAGCAATGTAATAGCTTCGTCAATGTTTTCAATGCCAGTACATGCC|TGCCTCAGGCGCCGACTGGCTCCCCTCCGCCATTTTTGTTGTCCCTCAGTCTCCGAGCTCACGCGAAGACCGCGGGGCAGTAGGGAGCGGGTGGTGGGATCAGTGGGCTGACAGGAGCTACCTCAGGAAGACGCGGCACGACGGTTGCCTGGGCAACGGGCGGCAGGCGCGCGGGTGGCCGGCGCGCGGCT	TRUE		No	710	No
CGP0660752	AGBL4--TXNDC12	201T	DS	15	AGBL4	1	49851396	-	TXNDC12	1	52041597	-	GCGTGAGCTCGGAGACTGAGGGACAACAAAAATGGCGGAGGGGAGCCAGTCGGCGCCTGAGGCAGGCAATGATATGGGAAATGATGATGCCATTGGAGGGAATGTGAGCAAATATATAGTGCTTCCAACTGGCTATTGTGGACAGCCCAAGAAAGGACATCTTATCTTTGATGCTTGCTTTGAAAGTGG|TTTTGGAGATCATATTCATTGGAGGACACTGGAAGATGGGAAGAAAGAAGCAGCTGCCAGTGGACTGCCCCTGATGGTGATTATTCATAAATCCTGGTGTGGAGCTTGCAAAGCTCTAAAGCCCAAATTTGCAGAATCTACGGAAATTTCAGAACTCTCCCATAATTTTGTTATGGTAAATCTTGAGGATGAAGAGGAACC	TRUE		No	910	Yes
CGP1060792	AGBL4--ZFP69B	NCI-H1836	DT	28	AGBL4	1	48740756	-	ZFP69B	1	40450782	+	CTCCTTTCTGAGGACCCTCTGTCTTAGCCCATAGGGCTTGTCCACCTCTGATGAGGAAATTGCTGGAAGCTCTGACAGGAGGCTTCCCAATTGTACCGATCTCCTTAATCGCCGACTCCTACTCCTCAATGTCCTCTCTCAGGAACCCAGGGAACATACAGTATCAA|GGAAGGGTCAGACAAGACAGCAGAGCCAAGAACAATGAGGGCTACTTCTGGGATGTGGAGATGCTGTTCTGGGAAGCTGCCATCATTTCCAGTGCGTCCACTTCCTTTCCTCTGCATTTAAAACTCTCTCTGCCTGACTACCAATTAGGTGCAAATAAAAACCAGGTTAGTCTTATA	TRUE		No	200	No
CGP0661821	AGFG1--AC097662.2	SiHa	DS	29	AGFG1	2	227491640	+	AC097662.2	2	227268769	-	CGAAAGTGCTTCGACTGCGACCAGCGCGGCCCCACCTACGTTAACATGACGGTCGGCTCCTTCGTGTGTACCTCCTGCTCCGGCAGCCTGCGAGGATTAAATCCACCACACAGGGTGAAATCTATCTCCATGACAACATTCACACAACAGGAAATTGAATTCTTACAAAAACATGGAAATGAA|AACATTTCCGCTGGATATTTGGATACTGAACAGGAGTAACAAGAGGAACAGCTCCTACCTCCCCCCTGCCCCTTCCCTCACAAGCCTGTGAGTCAGGGCAGGGGCAGCCACTGAAAGTAGCAGAGGCCTTCATAAAGGAGAAGTGAGTGGGATCTGAGGGGACAAAGGATCCCTGCCCAAGTGCATGTCATCCAG	TRUE		No	500	ambiguous
CGP0661823	AGFG1--AC097662.2	SiHa	DS	16	AGFG1	2	227491640	+	AC097662.2	2	227279578	-	CATGACCGGCCTCCCGCACAACCGAAAGTGCTTCGACTGCGACCAGCGCGGCCCCACCTACGTTAACATGACGGTCGGCTCCTTCGTGTGTACCTCCTGCTCCGGCAGCCTGCGAGGATTAAATCCACCACACAGGGTGAAATCTATCTCCATGACAACATTCACACAACAGGAAATTGAATTCTTACAAAAACATGGAAATGAA|TAGGGCCATGATTTTGATTCAGCAATTCTTCAAACCACTGATGCTGGTTGACCATTTGACTTTGTTTTTGAAGTATTTTTTACATACAGTGTACAGGTAAGTGGATTTTTATATATGGAT	FALSE		No	500	ambiguous
CGP0661824	AGFG1--AC097662.2	SiHa	DS	65	AGFG1	2	227491640	+	AC097662.2	2	227281789	-	CTGCGACCAGCGCGGCCCCACCTACGTTAACATGACGGTCGGCTCCTTCGTGTGTACCTCCTGCTCCGGCAGCCTGCGAGGATTAAATCCACCACACAGGGTGAAATCTATCTCCATGACAACATTCACACAACAGGAAATTGAATTCTTACAAAAACATGGAAATGAA|TCCTGCAGACACATTCTGGGACTGCACCTTATGAGTGCTGCTCACTCTGTTTCCTGCAGAAGACATACAGAGCCGTTCGCATAGAGGTAAGCCACTGGATGCCTCTGGAAAAAATAATAATGCCAC	FALSE		No	500	ambiguous
CGP0181677	AGL--SPATA19	JHOS-3	DST	30	AGL	1	99851124	+	SPATA19	11	133845190	-	CTCCCCCCGACCGTAGCACCAGAGTCGCGGGTCCTGCAGTGCCCCAGAAGCCGCACGTATAACTCCCTCGGCGGGTAACTCATTCGACTGTGGAGTTCTTTTAATTCTTATGAAAGATTTCAAATCCTCTAGAAGCCAAAATGGGACACAGTAAACAGATTCGAATTTTACTTCTGAACGAAATGGAGAAACTGGAAAAGACCCTCTTCAGACTTGAACAA|GGACATTGACGTTGTGGAAAGTGAGGCTGTGTCTGTACTACATCATTGGTTGAAAAAAACAGAAGAAGAGGCTTCTCGGGGCATAAAGGAAAAGCTGTCCATCAACCACCCTTCCCAGGGTGTAAGGGAGAAGATGTCCACTGACTCCCCTCCCACCCATGGCCAGGACATCCACGT…	TRUE		No	820	5UTR_CODING
CGP0149105	AGMO--MEOX2	CAL-72	DST	18	AGMO	7	15544772	-	MEOX2	7	15626918	-	CCTGGATGATGCTTTAACGTCAATCTCAGCTGGTGTTCTGTCTCGACTTCCAAGTCTATTTTTCAGGAGCATTGAACTGACCAGTTATATTTATATCTGGGAGAACTACAGGCTGTTCAATTTGCCTTGGGATTCTCCATGGACTTGGTATTCAGCCTTCTTAGGAGTTGACTTTGGCTACTACTGGTTCCATCGTATGGCTCATGA|CTCCCAGGAAGGAAATTACAAGTCAGAAGTCAACAGCAAACCCAGGAAAGAAAGGACAGCATTTACCAAAGAGCAAATCAGAGAACTTGAAGCAGAATTTGCCCATCATAATTATCTCACCAGACTGAGGCGATACGAGATAGCAGTGAATCTGGATCTCACTGAAAGACAGGTGAAAGTCTGGTTCCAAA…	TRUE		No	910	Yes
CGP0617949	AGO2--PTK2	Ca9-22	DST	100	AGO2	8	140635485	-	PTK2	8	140706205	-	GCCCAATCCCTCGCAGGTCCAATACTGTAGAGTCCTCCACATTGGGCTGCCACATTGCTATCTCCTGAGGTCTATGATTCCATGAATCTGTTTGGTCCAAAAGAGATGCCTGACCTGGATAGATGCTGCCAGCCATGGCTGTGATTCCATGTGAACCAGGGTAGCCAGAAACCTGGTAATGATTGGTTTGTACCATGTGCTGTGGGCTGGGATAAAATCCTTCGCTGGACCTCGGACTGGGATAACCCGGTCTGCTGGG|CGGGGCCGGCTCCCGAGTACATGGTGGCGCCGCCGAGGGGCTCCGGGGCCGAGGGGCGGCCGCGCGCGCGCCACGGGCCCCGACGCCGCGAGCCGCGAGGGAGCCGCCGGCCGCACGATCCGCCCCGGCGCGGCCGCCT…	TRUE		No	710	No
CGP1620426	AGO2--STRN3	JHH-1	DST	21	AGO2	8	140544213	-	STRN3	14	30912182	-	GCCCATGTTCCGGCACCTGAAGAACACGTATGCGGGCCTGCAGCTGGTGGTGGTCATCCTGCCCGGCAAGACGCCCGTGTACGCCGAGGTCAAGCGCGTGGGAGACACGGTGCTGGGGATGGCCACGCAGTGCGTGCAGATGAAGAACGTGCAGAGGACCACGCCACAGACCCTGTCCAACCTCTGCCTGAAGATCAACGTCAAGCTGGGAGGCGTGAACAACATCCTGCTGCCCCAGGGCAGGCCGCCGGTGTTCCAGCAGCCCGTCATCTTTCTGGGAGCAGACGTCACTCACCCCCCCGCCGGGGATGGGAAGAAGCCCTCCATTGCCGCC|TTGCCTGCTAATAAAGATGCCTTTCGAAAGACATGGAATCCCAAGTATACACTACGTAGCCATT…	TRUE		No	910	Yes
CGP0544265	AGO3--AGO1	NCI-H510A	DST	16	AGO3	1	35931445	+	AGO1	1	35915348	+	CGACTCTTCCGGCCCAGAGCTTTCGGAGTGCGGTTGCTCAGGGGAAGCCGTCGCCGCCCCCGCCTCGGGGCCGAGTGAGAGTGCCCGTCGCGTCGCGCCGCGTCGCCCCCCGGGCCGCCTCCTTGCCGCCAGTGGCGGGCTCCGTTCTCCCTCGAAGCACTCCCCCCAGCTCCATGAATGGAAATCGGCTCCGCAGG|TGGTAGGCAGTATGGATGCCCACCCCAGCCGATACTGTGCTACTGTGCGGGTACAGCGACCACGGCAAGAGATCATTGAAGACTTGTCCTACATGGTGCGTGAGCTCCTCATCCAATT	TRUE		No	820	5UTR_CODING
CGP1647991	AGO3--FLYWCH1	MKN1	DST	47	AGO3	1	35931445	+	FLYWCH1	16	2929613	+	CCAGCGGGCTCGGCTCGGGGCCTCCGCGGCAGTTCGGGGTCCTTCACCCGCCGGCTCCAGTCCTGTGCCGTTTTCCGTCCGCGACTCTTCCGGCCCAGAGCTTTCGGAGTGCGGTTGCTCAGGGGAAGCCGTCGCCGCCCCCGCCTCGGGGCCGAGTGAGAGTGCCCGTCGCGTCGCGCCGCGTCGCCCCCCGGGCCGCCTCCTTGCCGCCAGTGGCGGGCTCCGTTCTCCCTCGAAGCACTCCCCCCAGCTCCATGAATGGAAATCGGCTCCGCAGGAC|GGAACCACTGCACTCCAGGTTCCTTGCTGGGTGCTGAGCGTGGCCTGAGGGACAGGCCCTGGGTCCCGGGATGCCCCTGCCCGAGCCCAGCGAGCAGGAGGGCGAGAGTGTGAAGGCC…	TRUE		No	860	5UTR_5UTR
CGP0440158	AGPAT3--RBPJL	OACp4C	DS	20	AGPAT3	21	43865345	+	RBPJL	20	45308143	+	GGCCACCTTGGCATGCAGGATCCGCACAGTCTGTTCACACTGTTGCTGCAGGCACCTGCGCACGCCTCCCCTCAGAATGGTGGTGTGCTCTGGGGATGACCTGGTCCAAGTGCCCGGGAGGCTCCGCCTGTCGGCTTCGCTCTGCAGCTGCATCTCTGATCTGTCCTGCAGGCTCAGGTGAGTCAAAGGATTGGGAGGCACTGAGGGGT|CTGCAGCCGCCGCCACCTGCTCGTCGCGCGGGCGTCCCCGGCGTCGCCTCCGCGGCCCCGCTCTGGCCGCCGCGCTCCTCGGCCCTGGGCCCGGCCCGGCCCTGCGTCGGGGCCTCAGCGAGTGCGGCGCCCGCCGCCCCCGGCCCCCATCCCGCCGCCCTCCG	TRUE		No	820	5UTR_CODING
CGP0440160	AGPAT3--RBPJL	OACp4C	DS	22	AGPAT3	21	43867346	+	RBPJL	20	45308143	+	GCCACCTTGGCATGCAGGATCCGCACAGTCTGTTCACACTGTTGCTGCAGGCACCTGCGCACGCCTCCCCTCAGAATGGTGGTGTGCTCTGGGGATGACCTGGTCCAAGTGCCCGGGAGGCTCCGCCTGTCGGCTTCGCTCTGCAGCTGCATCTCTGATCTGTCCTGCAGGCTCAGGTGAGTCAAAGGATTGGGAGGCACTGAGGGGTC|TCTGATTTGACCAGGGATAGCATCCGTGGACTTTCAGCACCCGGACGGGTCTGTGGAGGTGGGAGTTCCAGGGATGTAAGCCTAAAGGCGGCCCTGCCGTTCCGTGACACAACCTCGGGCAAGTAACTCAAGCCCTGTTGTGTCAGATCACTTGTTTACGAGGTCAAAGTGCGGAGGGGATGGGAGGCA…	FALSE		No	820	5UTR_CODING
CGP1557806	AGPAT3--RRP1B	CFPAC-1	DST	10	AGPAT3	21	43968115	+	RRP1B	21	43686804	+	GTCGGCTTTGTCTTCGTGGTGAGTGGTCTGGTCATCAACTTCGTCCAGCTGTGCACGCTGGCGCTCTGGCCGGTCAGCAAGCAGCTCTACCGCCGCCTCAACTGCCGCCTCGCCTACTCACTCTGGAGCCAACTGGTCATGCTGCTGGAGTGGTGGTCCTGCACGGAGTGTACACTGTTCACGGACCAGGCCACGGTAGAGCGCTTTGGGAAGGAGCACGCAGTCATCATCCTCAACCACAACTTCGAGATCGACTTCCTCTGTGGGTGGACCATGTGTGAGCGCTTCGGAGTGCTGGGG|GAAGCAGTATATCTCAACTCAGTTTTGCGGAGGACATTTCTGCTGATGAAGATGACCAAATCCTCAGTCAAGGAAAGCATAAGAAGAAAGGAAATAAA…	TRUE		No	710	No
CGP0761120	AGPAT4--SLC22A3	TE-4	DS	13	AGPAT4	6	161166248	-	SLC22A3	6	160397979	+	GCTCTTCACTCTCCTCCTCTGGCCCATTAACAAGCAGCTCTTCCGGAAGATCAACTGCAGACTGTCCTATTGCATCTCAAGCCAGCTGGTGATGCTGCTGGAGTGGTGGTCGGGCACGGAATGCACCATCTTCACGGACCCGCGCGCCTACCTCAAGTATGGGAAGGAAAATGCCATCGTGGTTCTCAACCACAAGTTTGAAATTGACTTTCTGTGTGGCTGGAGCCTGTCCGAACGCTTTGGGCTGTTAGG|GTTTGACCTTGTCTGTGTCAATGCGTGGATGCTGGACCTCACCCAAGCCATCCTGAACCTCGGCTTCCTGACTGGAGCATTCACCTTAGGCTATGCAGCAGACAGGTATGGCAGGATCGTCATTTACTTGCTATCCTGCCTTGGTG…	TRUE		No	910	Yes
CGP0057975	AGR2--AGR3	HT-115	DT	5	AGR2	7	16833256	-	AGR3	7	16862662	-	CAGGTGATAAATTCTTATCAGTGGTTTCATGCATAAGGTTTAGCATGATGAACTTATTCTGAGCCATTTCTTGTATTTCTTCATTTTGGGCAAATACTTTCTTTAGTGCTTGAGAGTATTGACAATCCTCCAGGTGATGAATAACCATTAATGGCTTCTTACT|GATTATCTCTTGCTTTGAGAAGCTTGACTCAGCATCAGTGTAATTTGACATCTTGTTCTCCTAATTCATCGTGGCTGAAAAGATTTTTCTCTTGTTCTGTCTTCATTGAGTTTTCATAGATTCATTCCACTCTCATGGCTTAATGACTTTGGGTTGTCTGTTGGCCTTGTGAATCTAA	TRUE	Failed	No	820	5UTR_CODING
CGP0262421	AGRN--ISG15	NCI-H1993	ST	6	AGRN	1	1051815	+	ISG15	1	1013984	+	NA	TRUE		Yes	710	No
CGP0262919	AGRN--ISG15	NCI-H1993	DT	11	AGRN	1	1051815	+	ISG15	1	1010374	+	TCCTGCGTCCCGAGGGAGGCTGCCTATGTGTGCCTGTGTCCCGGGGGATTCTCAGGACCGCACTGCGAGAAGGGGCTGGTGGAGAAGTCAGCGGGGGACGTGGATACCTTGGCCTTTGACGGGCGGACCTTTGTCGAGTACCTCAACGCTGTGACCGAGAG|ATGCTGACAATTTTGGTGACCCCTGAGATTTGCTGGGAGACGGGGAAGGGCCAGGATTCATATTCAGAATATGTTGATTTTTCACTCTTACACTTGTTTATTTAAAAATTATTTATTTATTTA	FALSE		Yes	0	No
CGP1827201	AGRN--NOC4L	HCC-33	DS	5	AGRN	1	1035324	+	NOC4L	12	132150981	+	TTCGGGTCTGGCGGTACTTGAAGGGCAAAGACCTGGTGGCCCGGGAGAGCCTGCTGGACGGCGGCAACAAGGTGGTGATCAGCGGCTTTGGAGACCCCCTCATCTGTGACAACCAGGTGTCCACTGGGGACACCAGGATCTTCTTTGTGAACCCTGCACCCCCATACCTGTGGCCAGCCCACAAGAACGAGCTGATGCTCAACTCCAGCCTCATGCGGATCACCCTGCGGAACCTGGAGGAGGTGGAGTTCTGTGTGGAAGATAAACCCGGGACCCACTTCACTCCAGTGCCTCCGACGCCTCCTGATG|GGGGGGCCCTCAGCCTCTTGGCCTTGAACGGGCTGTTCATCTTGATTCACAAACACAACCTGGAGTACCCTGACTTCTACCGGAAGCTC…	TRUE		No	910	Yes
CGP0744325	AHCTF1--C1orf105	HuO-3N1	DT	4	AHCTF1	1	246931578	-	C1orf105	1	172445073	+	GGTGTGAGCCCGGCCCGTGGCGGCCACGTCTCCCGGGAGATGCTGTGACGGACCCGCACGGGAGGAGCTCGCGCCTGGCCTGGCGACCCGGTGGACTCGGCCCGCGGCGGCGCGCTCACCCGCCCCGTTC|AGGCTTCTGTTCCAAAATTTGACAAGATTCCTTGGCTTAGTGAGGCCAGCCTTGTAAACAAGCCATTAGTGCTCAGCCTTCCCAGAAGATATCCTCATACCTCTGCGACTTTTCTGACTTCATCCAAGAAGAATATGAATTTGCCAATTTTGTTTCAAGTTCCAGATGTTTTATCTAAGGCCAGGAGGAACCAGTGTGACTCCATGCTGCTCAGAAAC	TRUE		No	0	No
CGP0138002	AHCTF1--DYRK3	HO-1-u-1	DST	399	AHCTF1	1	246913232	-	DYRK3	1	206647388	+	GTGTTCTCTGTCTTTATGACCTTGGAATATCAAAAGTAGTTAAAGCAGTTGTTCTTCCTGGAAGGGTAACAGCTATTGAACCTATAATTAATCATGGAGGAGCCAGTGCAAGCACTCAGCATTTACATCCAAGTCTGCGATGGCTTTTTGGAGTGGCAGCTGTGGTCACTGATGTTGGACAGATCCTTCTTGTTGACCTATGTTTGGATGACTTGTCATGCAATCAAAATGAAGTTGAAGCATCAG|ATGACCACTGAGCAGTTTACAGGAGATCATACTCAGCACTTTTTGGATGGAGGTGAGATGAAGGTAGAACAGCTGTTTCAAGAATTTGGCAACAGAAAATCCAATACTATTCAGTCAGATGGCATCAGTGACTCTGAAAAATGCTCTCCTAC…	TRUE		No	710	No
CGP1740281	AHCTF1--NAAA	BT-474	ST	9	AHCTF1	1	246931578	-	NAAA	4	75921123	-	NA	TRUE		No	0	No
CGP1740818	AHCTF1--NAAA	BT-474	DST	106	AHCTF1	1	246931578	-	NAAA	4	75925811	-	CGGGTTTCTGATCCTAGTCATGTACTTGTCTGGGCTACCGGCGCTCATTACCGTAGTATAAATTGTGAAGTTGTTATAAACTGGAACCACCGACAAAATCTGGAAAAGTGCCTCCAGGCTGAGGTTTGCTTGTCCTGTAGCATTAAGGGCCTTGATGGCAGATGTTCTCCGGTCATCTTCCTTGGGTGCTGGCTTCCAGTGGTCGTAATTTGTCTCAACTCGGAACCACGCTCCATTCAAAGGATCTAGAGGCCAAATGTCTGCTGGGCCATCTCTGTTCCTCGTGATGACCACCCCCTCCCGGGGGGACGTGCCACCAACAATGTAATAAACATCAGCAATAAGGGGAGTCTTGGCCAACTTGCCAACAGCTGCTTCGAAGTTTTCCGACTCACTCAG…	FALSE		No	0	No
CGP0848233	AHCTF1--SYT14	D-542MG	DST	20	AHCTF1	1	246889966	-	SYT14	1	210155721	+	CTCATCTGTCAGTATGCACAAGTGGTTCTTTGGTTCTCTCATTCTGGGCTTTTACCAGAAGGCATAGATGATTCTGTGCAGTTGTCAAGGTTATGCTACAACTACCCTGTAATTCAGAACTACTACACCAGTCGTCGACAGAAGTTTGAGCGTTTATCAA|GGGCTGTGACTCCCAAATGAGCGTGTCAGAAATGTCGTGTAGTGAAAGTACATCCTCATGTCAGTCTCTTGAACATGGCTCAGTTCCAGAAATTCTTATTGGCCTGCTTTATAATGCCACAACTGGAAGACTATCAGCAGAAGTGATAAAAGGCAGCCACTTCAAAAATTTGGCAGCAAACAGACCACCCAATACATATGTTAAGTTAACTCTACTGAATTCCA	TRUE		No	710	No
CGP1709547	AHCY--RTN4	A375	DT	74	AHCY	20	34291419	-	RTN4	2	55109028	-	GTGGAGACGGCCGTCCTCATTGAGACCCTCGTCACCCTGGGTGCTGAGGTGCAGTGGTCCAGCTGCAACATCTTCTCCACCCAGGACCATGCGGCGGCTGCCATTGCCAAGGCTGGCATTCCGGTGTATGCCTGGAAGGGCGAAACGGACGAGGAGTACCTGTGGTGCATTGAGCAGACCCTGTACTTCAAGGACGGGCCCCTCAACATGATTCTGGACGACGGGGGCGACCTCACCAACCTCATCCACACCAAGTACCCGCAGCTTCTGCCAGGCATCCGAGGCATCTCTGAGGAGACCACGACTGGGGTCCACAACCTCTACAAGATGATGGCCAATGGGATCCTCAAGGTGCCTGCCATCAATGTCAATGACTCCGTCACCA|AGAAATTGTACTT…	TRUE		No	100	No
CGP1709926	AHCY--RTN4	A375	DT	8	AHCY	20	34291071	-	RTN4	2	55109295	-	TCCCGCTACAGTGGCTGCAGCTCAGGACGAGGCCTCTGAAGAAGAGTGCCCAGGAAGGCTGAGATTAGGGACATGAAGCCCTCATTTGAGGGGGCAAAAGCGGTTATAGACAGGCTAATGAGTGCGTTTAAAAGGGGTGTCAGAGCTGGGTGTTAGGAGCTTTATGGCTTTGGGAAGAAGAGCTTTCAAGTTAAGCAAGGTCTTTGACCGGGCAATCTCTCCTAGTAACTGATGCCTAGGAAGGCTCCACACTGGCAGAGAAAGATTAGAGAGAAGCTCTTTGAGCCGATCGGGGTGAAGGGCTTGTGGGGGCATTGGGTGCTGG|GGCTCAGGCTGTTCAGTGACTTTGTCCCATGCAGGCATCCACTTGCTGGGTTCTAAAAATTATGGCTGTGCTC…	FALSE		No	200	No
CGP0350760	AHCY--SOGA1	JEG-3	DST	23	AHCY	20	34290332	-	SOGA1	20	36839441	-	CACCGAGATTGACCCCATCAACGCACTGCAGGCTGCCATGGAGGGCTATGAGGTGACCACCATGGATGAGGCCTGTCAGGAGGGCAACATCTTTGTCACCACCACAGGCTGTATTGACATCATCCTTGGCCGGCACTTTGAGCAGATGAAGGATGATGCCATTGTGTGTAACATTGGACACTTTGACGTGGAGATCGATGTCAAGTGGCTCAACGAGAACGCCGTGGAGAAGGTGAACATCAAGC|CGCAGGACGAGATTGAGGAGCTGCGGGCCGAGATGCTGGAGATGCGGGACGTCTATATGGAGGAGGACGTGTATCAGCTGCAGGAGCTGCGACAGCAGCTGGACCAGGCCAGCAAGACCTGCCGCATCCTGCAGTACCGGCTGCGCAAAGCCG…	TRUE		No	910	Yes
CGP1288229	AHCYL1--KIAA1324	SF126	DST	20	AHCYL1	1	110012999	+	KIAA1324	1	109161894	+	AGCAAGGAAACGTGCTCAGGGGGAGAAGCCCTTGGCTGGTGCTAAAATAGTGGGCTGTACACACATCACAGCCCAGACAGCGGTGTTGATTGAGACACTCTGTGCCCTGGGGGCTCAGTGCCGCTGGTCTGCTTGTAACATCTACTCAACTCAGAATGAAGTAGCTGCAGCACTGGCTGAGGCT|GTCTGAGTACCACTATGAGTACACGGCGTGTGACAGCACGGGTTCCAGGTGGAGGGTCGCCGTGCCGCATACCCCGGGCCTGTGCACCAGCCTGCCTGACCCCATCAAGGGCACCGAGTGCTCCTTCTCCTGCAACGCCGGGGAGTTTCTGGATATGAAGGACCAGTCATGTAAGCCATGCGCTGAGGGCCGCTACTCCCTCGGCACAGGCATT…	TRUE		No	710	No
CGP1288341	AHCYL1--KIAA1324	SF126	ST	7	AHCYL1	1	110012999	+	KIAA1324	1	109164499	+	NA	FALSE		No	910	Yes
CGP1766448	AHCYL1--RAD51C	MCF7	DST	60	AHCYL1	1	109985172	+	RAD51C	17	58734118	+	GCGCCAGAGGGGGAAAGAGGCGGGGGCGGCGGGTCAGCCGCTGGCCGGGCCGGCCGGGGAATGTCGATGCCTGACGCGATGCCGCTGCCCGGGGTCGGGGAGGAGCTGAAGCAGGCCAAGGAGATCGAGGACGCCGAGAAGTACTCCTTCATGGCCACCGTCACCAAGGCGCCCAAGAAGC|CTCAGGGATTTAGAGATACTGTTGTTACTTCTGCATGTTCATTGCAAACAGAAGGTTCCTTGAGCACCCGGAAACGGTCACGAGACCCAGAGGAAGAATTATAACCCAGAAACAAATCTCAAAGTGTACAAATTTATTGATGTTGTGAAATCAATGTGTACAAGTGGACTTGTTACCTTAAAGTATAAATAAACACACT	TRUE		No	910	Yes
CGP0211701	AHNAK--BSCL2	TE-441-T	DST	1691	AHNAK	11	62533661	-	BSCL2	11	62692797	-	TCAGTAGCCCTGAATTCAAGATCAAGATTCCAAGACATGAACTGACTGAAATCTCCAATGTGGATGTGGAGACCCAGTCTGGGAAGACCGTGATCAGACTGCCCTCGGGCTCGGGGGCAGCCTCTCCGACAGGCTCTGCTGTGGATATCCGAGCAGGGGCCATTTCTGCTTCAGGACCAGAGCTCCAAGGTGCTGGCCACTCGAAGCTCCAGGTCACCATGCCTGGGATAA|AGGTGATGCTGCATTACCGCTCAGACCTGCTCCAGATGCTGGACACACTGGTCTTCTCTAGCCTCCTGCTATTTGGCTTTGCAGAGCAGAAGCAGCTGCTGGAGGTGGAACTCTACGCAGACTATAGAGAGAACTCGGTGAGTGAGGT	TRUE		No	910	Yes
CGP0211137	AHNAK--HNRNPUL2-BSCL2	TE-441-T	DT	30	AHNAK	11	62528989	-	HNRNPUL2-BSCL2	11	62693014	-	AGTTCAGTATGCCTGGCTTCAAAGCAGAGGGCCCTGAAGTGGATGTGAATCTGCCAAAGGCTGACATTGATGTGTCTGGACCCAGTGTGGACACTGATGCTCCTGATTTGGATATTGAGGGACCAGAAGGAAAGTTGAAAGGCTCCAAATTTAAGATGCCCAAGTTGAATATAAAAGCTCCCAAGGTCTCCATGCCAGATGTGGACTTGAATTTGAAGGGACCCAAACTGAAGGGAGAGATAGATGCTTCTGTGCCAGAACTGGAAGGTGAT|CCTTTGCTCTATAATAGAGTGTGGTTGAGTAGGGAGAGAGGTACTCAAGCAATTGGAATGGTTGGATGAGACTGAGGGGTAGGAAGTGAAGGTGAGGCAGCCAGGGACCTGAGGAAGAAGCCGCCT…	TRUE		No	900	Yes
CGP0211139	AHNAK--HNRNPUL2-BSCL2	TE-441-T	DT	55	AHNAK	11	62535003	-	HNRNPUL2-BSCL2	11	62692797	-	ATTCCAGATGGAGAAGGAGGAGACAACCCGGGAGCTGCTGCTGCCCAACTGGCAGGGTAGTGGCTCCCACGGGCTGACCATCGCCCAGAGGGACGACGGCGTCTTTGTGCAGGAGGTGACGCAGAACTCCCCTGCGGCCCGCACTGGGGTGGTCAAGGAGGGGGACCAGATTGTGGGTGCCACCATCTACTTTGACAACCTGCAGTCGGGTGAGGTGACCCAGCTGCTGAACACCATGGGGCACCACACGGTGGGCCTGAAGCTGCACCGCAAGGGGGACCGCTCTCCCGAGCCTGGCCAGACCTGGACCCGTGAAGTCTTCAGCTCCTGCAGCTCTGAAGTGGTTCTGG|TGATGCTGCATTACCGCTCAGACCTGCTCCAGATGCTGGACACACTGG…	FALSE		No	910	Yes
CGP0405129	AHR--ANKMY2	ASH-3	DST	14	AHR	7	17310123	+	ANKMY2	7	16627178	-	AATCCTTCCAAGCGGCATAGAGACCGACTTAATACAGAGTTGGACCGTTTGGCTAGCCTGCTGCCTTTCCCACAAGATGTTATTAATAAGTTGGACAAACTTTCAGTTCTTAGGCTCAGCGTCAGTTACCTGAGAGCCAAGAGCTTCTTTGATG|AATGGAATGACTCCTCTAATGCATGCAGCATATAAAGGAAAACTCGATATGTGCAAATTACTACTGCGACATGGAGCCGATGTAAATTGTCATCAGCATGAACATGGATACACAGCCCTCATGTTTGCTGCACTTTCTGGTAATAAAGACATCACATG	TRUE		No	710	No
CGP1485921	AHRR--CES5AP1	LN-18	ST	14	AHRR	5	376716	+	CES5AP1	22	23370462	-	NA	TRUE		No	0	No
CGP0660689	AHRR--FAM219A	201T	DT	29	AHRR	5	304221	+	FAM219A	9	34405964	-	TGCCGGACCAGAGCTTCCTGTGGAACGTTTTCCAGAGGGTCGATAAAGACAGGAGTGGAGTGATATCAGACACCGAGCTTCAGCAAGCTCTCTCCAACGGCACGTGGACTCCCTTTAATCCAGTGACTGTCAGGTCGATCATAT|GACCCAGCCGCCGCCTCCATCTCTGACGGAGACTGTGACGCCCGGGAGGGTGAGTCAGTAGCCATGAATTACAAACCATCCCCGCTCCAAGTGAAGCTGGAGAAGCAGCGGGAGCTGGCCCGGAAGGGCTCCCTGAAGAATGGCAGCATGGGTAGCCCTG	TRUE		No	820	5UTR_CODING
CGP1697783	AIDA--FGGY	GI-1	ST	13	AIDA	1	222693789	-	FGGY	1	59456961	+	NA	TRUE		No	0	No
CGP1523133	AIFM1--ZNF280C	MKN7	DT	20	AIFM1	X	130129970	-	ZNF280C	X	130220480	-	CATCAGTCAATGTTCTGGAGTGATTTGGGCCCCGATGTTGGCTATGAAGCTATTGGTCTTGTGGACAGTAGTTTGCCCACAGTTGGTGTTTTTGCAAAAGCAACTGCACAAGACAACCCCAAATCTGCCACAGAGCAGTCAGGAACTGGTATCCGATCAGAGAGTGAGACAGAGTCCGAGGCCTCAGAAATTACTATTCCTCCCAGCACCCCGGCAGTTCCACAGGCTCCCGTCCAGGGGGAGGACTACGGCAAAGGTGTCATCTTCTACCTCAGGGACAAAGTGGTCGTGGGGATTGTGCTATGGAACATCTTTAACCGAATGCCAATAGCAAGGAAGA|AAAAAGGAGTTCATCGTTGCCCAAAATGCAGACTACAATTTTTGACCAGCAAGGAGAA…	TRUE		No	910	Yes
CGP0845609	AIFM3--PRKCA	HT-29	DT	29	AIFM3	22	20974456	+	PRKCA	17	66457152	+	TGCAGCCCTTGCAGGTGAAGATTGAGAAGGAGAAGGTGTACGTCCGGGCCAGCAAGCAGGTGAGGGGATAGCTCGGGGCTCAGGCAGAAGGGAGGAGCCGGGAGGGCATCTTGGCCCAGAGAATGCCATGTGCAAAGCCCTGTGGTGGGAGGAGCTTGGCACGTGTCACTGGAGCAGAGTGAGGGGTTGCGGTAGGGATGAGGCTGGGCTGGAGCGCCAGGA|GTCGTCGTCTTGGCCTGTTTTCTCACCAGTGTTTTGGGTGTTTGTCCAAGAGAACTTAAGAGTTCTTAACTGAGTATTTTGGGCCTGTGGGGGTCAGGAGAACAGCATGTTTTACCTCTACTGAAGGTAGGAGCTACCTTGGCATTTGGGGTGAAGAGATGTGTGGGGTTTCTTAG…	TRUE		No	700	No
CGP0681349	AIG1--GPR126	SW13	DST	13	AIG1	6	143333445	+	GPR126	6	142381951	+	TATGGGTGTGCTGGGTGCATCATGTAACTGGCATGTGGGTGTACCCTTTCCTGGAACACATTGGCCCAGGAGCCAGAATCATCTTCTTTGGGTCTACAACCATCTTAATGAACTTCCTGTACCTGCTGGGAGAAGTTCTGAACAACTATATCTGGGATACACAGAAAAGT|TCCTACCTGATCCCGCTCCCAGCAGCAGAACTGGCCAGCTGTGCAGACCTGGGGACCCTCTGTCAAGCTACTGTAAACTCTCCTAGTACTACACCACCCACTGTCACCACTAACATGCCTGTTACTAACAGAATCGATAAACAAAGG	TRUE		No	910	Yes
CGP1812931	AKAP1--SLC13A2	SCC-4	DS	25	AKAP1	17	57085398	+	SLC13A2	17	28489214	+	TGCAGGTTCCAGTGTTCCACCGCGATGGCCACCAGCAGCCCCCCGAAGAACAGGAGGTTGGAGTCCTTAAGATACTCGACGGCAACCTCAGAGGCATCCACGATGCCCATCATAGGGAACAGGATTAAGGGGAAGAGGGCAGTGACGGCCAGGGGCAGGGCCTCAGTGCACCAGAAGAGCGCCATGAGGATGATGGCATACGCGCAGTAGGCCT|CCAGCTCCTCGGCTACCATCGGGGTGCGGGATGCGGAGTCCGCGCGCCGCCGCCGGCCCCCGGCTGTGCCCCGCGGCCCGGCCCGCAGCGCCGCGCTTCCGCAGCTCCCCCACGTGCTAGCCCAGGCGGGTGGAACACAGAGACATTAAATAC	TRUE		No	820	5UTR_CODING
CGP1205182	AKAP10--POM121C	Becker	DST	117	AKAP10	17	19962840	-	POM121C	7	75419442	-	CAAGAGAAGACCTCAGATGTGAAGTCCATTAAAGCTTCAATATCCGTACATTCCCCACAAAAAAGCACTAAAAATCATGCCTTGCTGGAGGCTGCAGGACCAAGTCATGTTGCAATCAATGCCATTTCTGCCAACATGGACTCCTTTTCAAGTAGCAGGACAGCCACACTTAAGAAGCAGCCAAGCCACATGGAGGCCGCTCATTTTGGTGACCTGGGCA|CCGCCACCCCCACCTTTGGTCAGAACACCCCTGCGCCTGGAGTGGGCACATCGGGCAGCAGCCTCTCCTTTGGGGCATCTTCAGCACCCGCCCAAGGCTTTGTTGGTGTTGGACCGTTCGGATCGGCGGCCCCTTCATTTTCCATTGGTGCGGGATCCAAGACCCCAGGGGCTCGACA…	TRUE		No	910	Yes
CGP0317043	AKAP12--ZBTB2	IHH-4	DST	21	AKAP12	6	151305903	+	ZBTB2	6	151373649	-	CAGAAGAATGGTCAGCTGTCCACCATCAATGGCGTAGCTGAGCAAGATGAGCTCAGCCTCCAGGAGGGTGACCTAAATGGCCAGAAAGGAGCCCTGAACGGTCAAGGAGCCCTAAACAGCCAGGAGGAAGAAGAAGTCATTGTCACAGAGG|ATTTTTTAAAAAATGGATTTGGCCAACCATGGACTTATTCTACTGCAACAGTTAAACGCTCAGCGAGAGTTTGGTTTCCTGTGTGACTGCACGGTTGCAATCGGCGATGTATACTTCAAGGCACACAAATCAGTTCTTGCTTCATTCTCCAATTACTTTAAGATGTTGTTTGTCCATCAGACCAGTGAGTGTGTCCGCTTGAAACCAACTGACATACAGCCCGACATCTTCAG	TRUE		No	100	No
CGP0317154	AKAP12--ZBTB2	IHH-4	DST	36	AKAP12	6	151325885	+	ZBTB2	6	151373649	-	AGCGGACACACTCACTGGTCTGATGGACAAACAACATCTTAAAGTAATTGGAGAATGAAGCAAGAACTGATTTGTGTGCCTTGAAGTATACATCGCCGATTGCAACCGTGCAGTCACACAGGAAACCAAACTCTCGCTGAGCGTTTAACTGTTGCAGTAGAATAAGTCCATGGTTGGCCAAATCCATTTTTTAAAAAAT|CTGTGATGGTGATGGTCCCCAGCATATTTTAAGTAGCACTACTGTACAGGAGATCAGCTTAGCGGGTCCCTGCCCTCCCCGGCAGACGCCTAGTCTCCTGCCTGCCAACCGCAGGTGGTTTCGGCGGGATCAGAGCGGACTGAGCGCCCAGACACTCCCGGAGGATGGGGGAGAA	FALSE		No	200	No
CGP0746456	AKAP13--FAM174B	HDLM-2	ST	8	AKAP13	15	85747809	+	FAM174B	15	92782141	-	NA	TRUE		No	0	No
CGP0747759	AKAP13--FAM174B	HDLM-2	DT	11	AKAP13	15	85740272	+	FAM174B	15	92782141	-	CGGAGAGCAGAGACCTTTGGAGGATTTGACAGCCATCAGATGAATGCTTCAAAAGGAGGCGAGAAGGAAGAGGGAGATGATGGCCAAGATCTTAGGAGAACGGAATCAGATAGTGGCCTAAAAAAGGGTGGAAATGCTAACCTGGTATTTATGCTTAAAAGAAACAGTGAGCAGGTTGTCCAGAGCGTTGTTCATCTCTACGAGCTCCTCAGCGCTCT|GCAGGTGGCAGAAGTGGAAGAAGCTGAGATGTGGCTGTGAGTCCTGACTTCACTGCTGTCCAGCGGAAAGAGTCTGAGCAGTCTAAACCCGAGGTTTCGCCAGTGTGAAATGGGGCTAATTATATAGACATATGGGTTTTACAAAGTTTTGACAAATCAGAACT	FALSE		No	0	No
CGP1017665	AKAP13--RP11-561C5.7	SUIT-2	DS	30	AKAP13	15	85380798	+	RP11-561C5.7	15	85272773	+	GTTCATTTGCTTTGAAGAGACGTGTGTCTACTCCTTCCTCCTCTTCTTGCCTTCATGCTTATGTTCTTTGGGGCGGCTGCTGAGGGTCTTTGAGAGCCACCATGCTGCCTGGCTTCTTCCAAAAAGTTGTCCAAATCAGAAGAATCTTCTTCAAACTGAATGGTCCTTCTCAGCCTCTCGGCCTCTCTGCCTATGGTCTGAACCAGAAAACTCCTTGTCAGGAACAAATC|GTGCGGCTCCCGGGGCTCCCCCGCGGGCCGAGCTGGGACAACTCTTCACCTTCGCCGCGGAGAAAGACAATAGGCGGCCGCTCCCCCGGAGGCGGCTAAAGCGGCGGCGACCGAGGCGAGCAATGGGCACGGCAGTCTCGGCAGAGCACAGGCGCTTCACCGCGGCTG…	TRUE		No	0	No
CGP0902493	AKAP2--ACTG1	WSU-DLCL2	DST	65	AKAP2	9	110048855	+	ACTG1	17	81511108	-	CGAGTACTTGCGCTCTGGGGGTGCGATGATCTTGATCTTCATGGTGCTGGGCGCCAGGGCGGTGATCTCCTTCTGCATCCTGTCGGCAATGCCCGGGTACATGGTGGTGCCGCCCGACAGCACCGTGTTGGCGTACAGGTCTTTGCGGATGTCCACGTCACACTTCATGATGGAGTTGAAGGTGGTCTCGTGGATGCCGCAAGATTCCATACC|TCTGGGCGCCCGCTCCCGGGGGCGCAGTCCTGGGGTTCTGCTCCAGTCCAGCGCCGCGCGGCCGCTGCCTCCCGCTCCGGGGGTCCAGGAGACTCCGGGGGTCCAGGAGACTCCGGGGGAAGGCGAGCGGCAGCCCCGGGCTGGGGCCAGCGCATCTGCAGGGAGTGGTAGCCTCCGGGCGCGCT…	TRUE		No	740	ambiguous
CGP1565971	AKAP8--SPIRE1	CAPAN-1	DS	15	AKAP8	19	15368235	-	SPIRE1	18	12546904	-	GAAACGGAAGCAGTTCCAACTTTACGAGGAGCCAGACACCAAACTGGCCCGGGTTGACAGTGAAGGAGATTTCTCCGAAAATGATGACGCAGCTGGTGACTTCCGCTCAGGAGATGAAGAATTCAAGGGTGAGGATGAACTCTGCGACTCTGGGAGGCAAAGAGGAGAGAAGGAGGACGAGGACGAGGATGTGAAGAAGAGAAGGGAAAAGCAAAGGAGAAGAGACAGGACGCGGGACCGTGCAGCCGACAG|GTCATTGAATCTTTGGGAATTATTATTTATAAAGCACTGGACTATGGTTTGAAGGAGAATGAAGAAAGGGAATTAAGCCCTCCCCTAGAGCAGCTTATCGATCACATGGCCAACACGGTGGAAGCTGACGGTAGCAATGATGAGGG…	TRUE		No	710	No
CGP0607741	AKAP8--WIZ	NOS-1	DST	123	AKAP8	19	15376976	-	WIZ	19	15448367	-	GCCTTTAGTCCCCGGTGCAGCGCGGTGGGGCCGAGTGCTGCCGGCGCGAGAGTCAGCCTCGCCGGGCTCCAGCTCTGTACCCGGCGCGTGCTGGCTTGGGACAGGATGGCTACGGGGCGTGGAGTGCTGGACCTGCCAACACCCAGGG|CCCACAATGCCCCGCTGAGCCGGTGCAGCAGCTGAGTGGATCCAAGCAGAGAAAATCCGATGGAGGGGTCTCTGGCAGGCAGCCTGGCTGCACCAGATCGTCCCCAAGGCCCAGAGAGACTGCCTGGCCCGGCGCCAAGGGAGAACATCGAGGGTGGGGCCGAAGCTGCTGAGGG	TRUE		No	100	No
CGP0607852	AKAP8--WIZ	NOS-1	DST	168	AKAP8	19	15379713	-	WIZ	19	15448367	-	GTGCGCTGAACGCATGCGTGCTGTGGTCGCCTAGTAAACGGGGCTGCTGGTGGGCCGCGTCGAAGACATGGACCAGGGCTACGGAG|GCCCACAATGCCCCGCTGAGCCGGTGCAGCAGCTGAGTGGATCCAAGCAGAGAAAATCCGATGGAGGGGTCTCTGGCAGGCAGCCTGGCTGCACCAGATCGTCCCCAAGGCCCAGAGAGACTGCCTGGCCCGGCGCCAAGGGAGAACATCGAGGGTGGGGCCGAAGCTGCTGAGGGGGAAGGTGGCATCTTCCGGTCCAC	FALSE		No	100	No
CGP1907665	AKR1C1--AKR1C6P	NCI-H1437	DT	6	AKR1C1	10	4981011	+	AKR1C6P	10	4891736	-	CCTGTCACGAATCATGAATGTTTTTAATGGCATCTAGAATAGTAAATCTTTTTCAGAAGATTTTCAATTTTCTTTTCCCAGGTTCTTCAGACAAGTCACCATGGTAGCTGTAGACTTATGAAATGTATTTCCTGAACCATAAAACAAGAACATCAAAATTACTCTATGATCCATGGGAAACAGAATGCATGTTG|CCCTTACTCACCACTTTGTGGATTAAGTAAAGGCTTTTCACGTTTTAGTAGTGATATAAACACTTCAGGATCTTGTTAAAAATGCAGATTTGGAGGCTCTATCCCTGAAGGTTCTGATTGAGTAGATCTTGGATGAGGCTGTAAAATTCACATTTATAATAAGCTCCCAAGCAATTTTGATGCTGCTTGTCCAAAACCACGCTT…	TRUE		No	0	No
CGP1643045	AKR1C3--AKR1CL1	KYSE-510	ST	15	AKR1C3	10	5035616	+	AKR1CL1	10	5163020	-	NA	TRUE		No	0	No
CGP0711358	AKT3--ADSS	SCH	DST	173	AKT3	1	243843125	-	ADSS	1	244437768	-	CCCGGCTCCATCCTCCGCCGCCGCCCGAGCAGCTGCGGGGCCGCCACCGCCGCCGCCGCCGTTGCAGGCTGAGTCATCACTAGAGAGTGGGAAGGGCAGCAGCAGCAGAGAATCCAAACCCTAAAGCTGATATCACAAAGTACCATTTCTCCAAGTTGGGGGCTCAGAGGGGAGTCATCATGAGCGATGTTACCATTGTGAAAGAAGGTTGGGTTCAGAAGAGGGG|GAGGAAATAATGCTGGCCATACAGTTGTTGTGGATTCTGTGGAATATGATTTTCATCTCTTACCCAGTGGAATAATTAATCCAAATGTCACTGCATTCATTGGAAATGGTGTGGTAATTCATCTACCTGGATTGTTTGAAGAAGCAGAGAAAAATGTTCAAAAAGGAAAAGG…	TRUE		Yes	710	No
CGP1888006	AKT3--ASPSCR1	NCI-H1694	DST	29	AKT3	1	243843125	-	ASPSCR1	17	81979184	+	CGGCTCCATCCTCCGCCGCCGCCCGAGCAGCTGCGGGGCCGCCACCGCCGCCGCCGCCGTTGCAGGCTGAGTCATCACTAGAGAGTGGGAAGGGCAGCAGCAGCAGAGAATCCAAACCCTAAAGCTGATATCACAAAGTACCATTTCTCCAAGTTGGGGGCTCAGAGGGGAGTCATCATGAGCGATGTTACCATTGTGAAAGAAGGTTGGGTTCAGAAGAGG|GGTTCTGGAGGACACGTGCCGGCGGCAGGACTTCAACCCCTGTGAATATGATCTGAAGTTTCAGAGGAGCGTGCTCGACCTTTCTCTCCAGTGGAGATTTGCCAACCTGCCCAACAATGCCAAGCTGGAGATGGTGCCCGCTTCCCGGAGCCGTGAGGGGCCTGAGAACATGGTTC…	TRUE		No	710	No
CGP0513262	AKT3--GPM6A	SW1088	DS	80	AKT3	1	243695591	-	GPM6A	4	175701767	-	GAATCCAAACCCTAAAGCTGATATCACAAAGTACCATTTCTCCAAGTTGGGGGCTCAGAGGGGAGTCATCATGAGCGATGTTACCATTGTGAAAGAAGGTTGGGTTCAGAAGAGGGGAGAATATATAAAAAACTGGAGGCCAAGATACTTCCTTTTGAAGACAGATGGCTCATTCATAGGATATAAAGAGAAACCTCAAGATGTGGATTTACCTTATCCCCTCAACAACTTTTCAGTGGCAA|GGTGTTTTGAATGCTGTATCAAATGCCTGGGGGGCATTCCCTATGCCTCTCTGATTGCCACCATCCTGCTCTATGCGGGTGTTGCCCTGTTCTGTGGCTGCGGTCATGAAGCGCTTTCTGGAACTGTCAACATTCTGCAAACCTACTTTGAGATGG…	TRUE		No	910	Yes
CGP1887895	AKT3--MACF1	NCI-H1694	DST	56	AKT3	1	243843125	-	MACF1	1	39422374	+	CCGAGCAGCTGCGGGGCCGCCACCGCCGCCGCCGCCGTTGCAGGCTGAGTCATCACTAGAGAGTGGGAAGGGCAGCAGCAGCAGAGAATCCAAACCCTAAAGCTGATATCACAAAGTACCATTTCTCCAAGTTGGGGGCTCAGAGGGGAGTCATCATGAGCGATGTTACCATTGTGAAAGAAGGTTGGGTTCAGAAGAGGG|ATGTTTCAGAAAGAACAAGTGGATCCTCTTCAGATGAAATTGCAGCAGGTGAATGGACTTGGCCAGGGATTAATTCAGAGTGCAGGAAAAGACTGTGATGTACAGGGTTTAGAACATGACATGGAAGAGATCAATGCTCGATGGAATACATTGAATAAAAAGGTCGCACAAAGAATTGCACAGCTACAGGAAGCTTT…	TRUE		No	710	No
CGP1889163	AKT3--MYCL	NCI-H1694	DST	124	AKT3	1	243545510	-	MYCL	1	39897970	-	GACAAAGATGGCCACATAAAAATTACAGATTTTGGACTTTGCAAAGAAGGGATCACAGATGCAGCCACCATGAAGACATTCTGTGGCACTCCAGAATATCTGGCACCAGAGGTGTTAGAAGATAATGACTATGGCCGAGCAGTAGACTGGTGGGGCCTAGGGGTTGTCATGTATGAAATGATGTGTGGGAGGTTACCTTTCTACAACCAGGACCATGAGAAACTTTTTGAATTAATATTAATGGAAGACATTAAATTTCCTCGAACACTCTCTTCAGATGCAAAATCATTGCTTTCAGGGCTCTTGATAAAGGATCCAAATAAACGCCTTGGTGGAGGACCAGATGATGCAAAAGAAATTATGAGACACAGTTTCTTCTCTGGAGTAAACTGGCAAGAT…	TRUE		No	710	No
CGP1889274	AKT3--MYCL	NCI-H1694	DST	41	AKT3	1	243545510	-	MYCL	1	39901443	-	GGGGCCTAGGGGTTGTCATGTATGAAATGATGTGTGGGAGGTTACCTTTCTACAACCAGGACCATGAGAAACTTTTTGAATTAATATTAATGGAAGACATTAAATTTCCTCGAACACTCTCTTCAGATGCAAAATCATTGCTTTCAGGGCTCTTGATAAAGGATCCAAATAAACGCCTTGGTGGAGGACCAGATGATGCAAAAGAAATTATGAGACACAGTTTCTTCTCTGGAGTAAACTGGCAAGATGTATATGATAAAA|AGGGAGCGGACATGGACTACGACTCGTACCAGCACTATTTCTACGACTATGACTGCGGGGAGGATTTCTACCGCTCCACGGCGCCCAGCGAGGACATCTGGAAGAAATTCGAGCTGGTGCCATCGCCCCCCACGTCG…	FALSE		No	100	No
CGP0491648	AKT3--P2RX5-TAX1BP3	UACC-812	DST	152	AKT3	1	243645893	-	P2RX5-TAX1BP3	17	3681978	-	GAAACCTCAAGATGTGGATTTACCTTATCCCCTCAACAACTTTTCAGTGGCAAAATGCCAGTTAATGAAAACAGAACGACCAAAGCCAAACACATTTATAATCAGATGTCTCCAGTGGACTACTGTTATAGAGAGAACATTTCATGTAGATACTCCAGAGGAAAGGGAAGAATGGACAGAAGCTATCCAGGCTGTAGCAGACAGACTGCAGAGGCAAGAAGAGGAGAGAATGAATTGTAGTCCAACTTCACAAATTGATAATATAGGAGAGGAAGAGATGGATGCCTCTACAACCCATCATAAAAGA|AAGGGTGCTTTCTTCTGCGACCTGGTACTCATCTACCTCATCAAAAAGAGAGAGTTTTACCGTGACAAGAAGTACGAGGAAGTGAGGGGCC…	TRUE		No	910	Yes
CGP1887673	AKT3--SDCCAG8	NCI-H1694	DST	19	AKT3	1	243843125	-	SDCCAG8	1	243415702	+	CTCTCCTCCCCCCGCCCCCCCCCGGCTCCATCCTCCGCCGCCGCCCGAGCAGCTGCGGGGCCGCCACCGCCGCCGCCGCCGTTGCAGGCTGAGTCATCACTAGAGAGTGGGAAGGGCAGCAGCAGCAGAGAATCCAAACCCTAAAGCTGATATCACAAAGTACCATTTCTCCAAGTTGGGGGCTCAGAGGGGAGTCATCATGAGCGATGTTACCATTGTGAAAGAAGGTTGGGTTCAGAAGAGGG|ACAGGAAAAAGATAGCATTCAGCAGAGCTTTAGCAAGGAAGCAAAGGCCCAAGCCCTTCAGGCCCAGCAAAGAGAGCAGGAGCTGACACAGAAGATACAGCAAATGGAGGCCCAGCATGACAAAACTGAAAATGAACAGTATTTGTTGCTGAC…	TRUE		No	710	No
CGP1887784	AKT3--SDCCAG8	NCI-H1694	DST	15	AKT3	1	243843125	-	SDCCAG8	1	243426427	+	GTCATCACTAGAGAGTGGGAAGGGCAGCAGCAGCAGAGAATCCAAACCCTAAAGCTGATATCACAAAGTACCATTTCTCCAAGTTGGGGGCTCAGAGGGGAGTCATCATGAGCGATGTTACCATTGTGAAAGAAGGTTGGGTTCAGAAGAGGG|ATCTGAAATAGCTCAACTCAGTCAAGAAAAAAGGTATACATATGATAAATTGGGAAAGTTACAGAGAAGAAATGAAGAATTGGAGGAACAGTGTGTCCAGCATGGGAGAGTACATGAGACGATGAAGCAAAGTGGCACACAACTGGGCAGGCTCCATCTCGTCTGCTGCTGGAAC	FALSE		No	710	No
CGP1888715	AKT3--SDCCAG8	NCI-H1694	ST	25	AKT3	1	243843125	-	SDCCAG8	1	243489014	+	NA	FALSE		No	710	No
CGP1889385	AKT3--SDCCAG8	NCI-H1694	DST	7	AKT3	1	243695591	-	SDCCAG8	1	243330540	+	CAGAGGGGAGTCATCATGAGCGATGTTACCATTGTGAAAGAAGGTTGGGTTCAGAAGAGGGGAGAATATATAAAAAACTGGAGGCCAAGATACTTCCTTTTGAAGACAGATGGCTCATTCATAGGATATAAAGAGAAACCTCAAGATGTGGATTTACCTTATCCCCTCAACAACTTTTCAGTGGCAA|GCTTTAATCCAGTGTGACCAGTTGAGGAAGGAGCTGGAGAGGCAGGCGGAGCGACTTGAAAAAGAACTTGCATCTCAGCAAGAGAAAAGGGCCATTGAGAAAGACATGATGAAAAAGGAAATAACGAAAGAAAGGGAGTACATGGGATCAAAGATGTTGATCTTGTCTCAGAATATTGCCCAACTGGAGGCCCAGGTGGAAAAGGTTACAA…	FALSE		No	710	No
CGP0897642	AKT3--UHMK1	KMH-2	DST	20	AKT3	1	243843125	-	UHMK1	1	162499955	+	CAATGCTGTATCATCCACATGGAACAACCCTGGTGACTGGAATATAAGAGCAATTCCGAAACACTGACATCCAGGAGTTCAAGCAACAGACAGCGTGATGGCACATTTGGAGAAAAGTGGATTGTAAACACTCCATACAAAGTCA|CCCTCTTCTGAACCCAACCTTCTTTCACAATGGTAACATCGCTCATGATGACTCCCCTCTGAGCCCCCAACTTGGAGAAATGGTACTTTGTGATATCAGCTTTAGGGTTTGGATTCTCTGCTGCTGCTGCCCTTCCCACTC	TRUE		No	910	Yes
CGP0482900	AL021546.6--COX6A1	ES6	ST	1984	AL021546.6	12	120446829	+	COX6A1	12	120438379	+	NA	TRUE		No	710	No
CGP0314946	AL109763.2--TMPRSS15	IHH-4	DS	13	AL109763.2	21	18737924	-	TMPRSS15	21	18398329	-	TCATCTATCATTTGCTGAAGGTCAAAAGCAAGAACTTTGAAATCCACTGAGAGTTTGTCTTGCAAATTAGGATTATATGTAACTCCGGATGTTATTTTAAATGTCGCTCTGGCTTCATGACTCTGTCCAAGTGCTGCAC|CGGATATCAGATAATGAAGACAGGAGTTATGTGAACCTGCTTTTGGGACTTGGGTAGAGTGTGATACCAGCTGCTTTTCTCCTCACCATAAATGCTTTCTCCCTGTGAATCAAAACAGAT	TRUE		No	100	No
CGP1301903	ALDH1A1--CACNA1I	MEG-01	DT	38	ALDH1A1	9	73039778	-	CACNA1I	22	39661714	+	CGGGAGCTGGACTGGAAGGAGTTCCCGTTCGGGTCAGCGCCCCACAGGCACACCCACGGCTGGGGCACCAGGTGCCCAAAGGCAGCCTGCACCCCCGCTGTGGCTCTAAGACCACCCACCTGGCCAGCGGGTGATGGAATGGGCTTGACCCTAGAGCTCCTCTCCCTGTCCCACCTCACTCCATCCACATCCACAGGGACATGGGGGCACATCCACCCGGAGGTTACATCCCCTCCTGCCACCTCACTTCCCTTGAGGAAGG|GCTAAATAGAGGACAAGAGAGGCTGGAAACACAGTCATCTTTCTGAGTCCAGTGCTTTTCCAGCCACACATACCTCCCACCTACTCACTACTCAGCTTTGGAAATGCAACTGATTATTGTCAATGTAGAAACTGGC…	TRUE		No	820	5UTR_CODING
CGP2038233	ALDH1A3--ASB7	RH-41	DST	59	ALDH1A3	15	100885371	+	ASB7	15	100648323	+	CGCAGTGTCCGGGCCGAGCCGGTGCGCCGCAGACTAGGGCGCCTCGGGCCAGGGAGCGCGGAGGAGCCATGGCCACCGCTAACGGGGCCGTGGAAAACGGGCAGCCGGACAGGAAGCCGCCGGCCCTGCCGCGCCCCATCCGCAACCTGGAGGTCAAGTTCACCAAGATATTTATCAACAATGAATGGCACGAATCCAAGAGTGGGAAAAAGTTTGCTACATGTAACCCTTCAACTCGGGAGCAAATATGTGAAGTGGAAGAAGGAGATA|AGGACAGCCCAGAAACTTGCAGGACCTGTGCCGAATTAAAATTCGACAATGTATAGGCCTTCAAAACCTAAAGCTACTTGATGAACTACCAATTGCCAAGGTCATGAAAGACTACTTAAAACACAAAT…	TRUE		No	710	No
CGP1628827	ALDH1A3--RP11-66B24.5	KYSE-270	DT	16	ALDH1A3	15	100908482	+	RP11-66B24.5	15	100825286	+	GCGGGGGCTCAGCCATGGAAGACAAGGGGCTCTTCATCAAACCCACTGTCTTCTCAGAAGTCACAGACAACATGCGGATTGCCAAAGAGGAGATTTTCGGGCCAGTGCAACCAATACTGAAGTTCAAAAGTATCGAAGAAGTGATAAAAAGAGCGAATAGCACCGACTATGGACTCACAGCAGCCGTGTTCACAAAAAATCTCGACAAAGCCCTGAAGTTGGCTTCTGCCTTAGAGTCTGGAACGGTCTGGATCAACTGCTACAACGCCCTCTATGCACAGGCTCCATTTGGTGGCTTTAAAATGTCAGGAAATGGCAGAGAACT|GCAAGACAAGGAGCCTGTTAACTGCCAGGGACCCGGATCATGGGGAAGCCCCTCGTTTGTCCTGGCCAGAACC…	TRUE		No	100	No
CGP0743770	ALDH3A2--SLC47A2	HuO-3N1	DT	6	ALDH3A2	17	19671956	+	SLC47A2	17	19681670	-	GTTTATTAAAAAGTTTAAAGAGAGAAGGTGCTAACAAACTCAGATATCCTCCCAACAGCCAGTCAAAGGTGGATTGGGGAAAATTTTTTCTCTTGAAACGGTTCAACAAAGAAAAACTCGGTCTCCTGTTGCTCACTTTCCTGGGTATTGTAGCCGCTGTGCTTGTCAAG|TGTGTCTATGGCGGAGTTCTGAGAGGAACTGGGAAGCAGGCCTTTGGTGCCGCTGTGAATGCCATCACATATTACATCATCGGCCTACCACTGGGCATCCTTCTGACCTTTGTGGTCAGAATGAGAATCATGGGCCTCTGGCTGGGCATGCTGGCCTGTGTCT	TRUE		No	910	Yes
CGP0963523	ALDH3A2--TMEM11	D-263MG	DST	192	ALDH3A2	17	19655387	+	TMEM11	17	21198840	-	GCAGCGCCAACGGGGTGAAGAGGCAGGCGGTGCCCGCCAGCACGGCCGTCTTGTGCAGGCAGTTGCCCACGGTGATCCAGCGGGCTGTCTCGTCGCCAATGCGAGTGGGCTCAATCACAATGTACTTGTACTGGGCTTCCAGGGCCTGCTCCAGCTCGTACTCAAACTGGTCTTGGGCATTCTCCCCATTGTAGATCTCATGCACAATGTAGCAGTCTGTGGCCGACAAGCTCACC|CTTCAACCTCTATCTTCTGGTTCTACGTCCTATTCAATCCTTGACATCTCACTGTCTTCCATTTCATCTTTCTTGATTGGATCATCACAGCTATTAGAACAAAATGGCTCTAACAAAGAGAAAAATATCATTCCAAGAACCAGAACTGGCCTCAATCCATCA…	TRUE		No	740	ambiguous
CGP0964138	ALDH3A2--TMEM11	D-263MG	DT	38	ALDH3A2	17	19655548	+	TMEM11	17	21200131	-	TACCGCTTTGCCCCTGACCAGGGGTAAATTCTTCAATAACTGACTCTGTCCGGATAAGGAGGATAATAATGCTCTACCAGCTTCAGTTACCGTGTTAGGGGATCAATAATATATGCTATGTAGATTAAGCCATAGAAAAGTTAAAGCTTGAAACATTTGT|TGGCCTTGCTGCAGAGCTGAGCGTTCCGTGTGGTGGATTACTCTCCTGCTGGTTGGGGTCATGACATGCATCCCCAGTCCCGGGGGGGAAAGCCCCTTGTGTGGTCTCCGTGGCAGTGTTTCTTATGCAAATGAGTGGCATTTGCCGGTGGTGCAGGGGCCTGGGCCTACAGGGCCAGAATTGGTGGCATTGCTGGGCTGGATGTTTTGAAGCCCCTCAGTTGACCCTCCTGCTTACT…	FALSE		No	700	No
CGP0964654	ALDH3A2--TMEM11	D-263MG	DT	6	ALDH3A2	17	19649124	+	TMEM11	17	21198840	-	CGGGTCCGACAGGCGTTCCTGTCCGGCCGGTCGCGACCTCTGCGGTTTCGGCTGCAGCAGCTGGAGGCCCTGCGGAGGATGGTGCAGGAGCGCGAGAAGGATATCCTGACGGCCATCGCCGCCGACCTGTGCAAG|GGTGAGCTTGTCGGCCACAGACTGCTACATTGTGCATGAGATCTACAATGGGGAGAATGCCCAAGACCAGTTTGAGTACGAGCTGGAGCAGGCCCTGGAAGCCCAGTACAAGTACATTGTGATTGAGCCCACTCGCATTGGCGACGAGACAGCCCGCTGGATCACCGTGGGCAACTGCCTGCACAAGACGGCC	FALSE		No	710	No
CGP0964939	ALDH3A2--TMEM11	D-263MG	DST	240	ALDH3A2	17	19652632	+	TMEM11	17	21198840	-	GCAAGAGTGAATTCAATGTGTACAGTCAGGAAGTCATTACTGTCCTTGGGGAAATTGATTTTATGCTTGAGAATCTTCCTGAATGGGTTACTGCTAAACCAGTTAAGAAGAACGTGCTCACCATGCTGGATGAGGCCTATATTCAGCCACAGCCTCTGGGAGTGGTGCTGATAATCGGAGCTTGGAATTACCCCTTCGTTCTCACCATTCAGCCACTGATAGGAGCCATCGCTGCAGGAAATGCTGTGATTATAAAGCCTTCTGAACTGAGTGAAAATACAGCCAAGATCTTGGCAAAGCTTCTCCCTCAGTATTTAGACCA|GGGTGAGCTTGTCGGCCACAGACTGCTACATTGTGCATGAGATCTACAATGGGGAGAATGCCCAAGACCAGTTTGA…	FALSE		No	710	No
CGP1167332	ALDH4A1--UBR4	LU-134-A	DST	169	ALDH4A1	1	18902462	-	UBR4	1	19078066	-	CGAGCTCGGAGGACAGCCGGGGTGATCCGTTTCCCCCCGAGGATCGAGGTGGTGCGCTCTGGACGGGGTTGTGCATTCTCGCCGCGCCCGGGCGGACGATCCAGCGAACAGCCCCGCTTCTAACCCGAGATGCTGCTGCCGGCGCCCGCGCTCCGCCGCGCCCTGCTGTCCCGCCCCTGGACCGGGGCCGG|GCTGACAGATAAGGCAGTGAAGGACTATTCCGCTTACCGTTCTTCCCTTCTCTTTTGGGCCCTCGTCGATCTCATTTACAACATGTTTAAGAAGGTGCCTACCAGTAACACAGAGGGAGGCTGGTCCTGCTCTCTCGCTGAGTACATCCGCCACAACGACATGCCCATCTACGAAGCTGCCGACAAAGCCCTGAAAACCTTCCAGGA…	TRUE		No	910	Yes
CGP0606186	ALDOA--SHISA9	HCC1187	DST	49	ALDOA	16	30065927	+	SHISA9	16	12916688	+	TCCTGCGCCGCCCCTTCCGAGGCTAAATCGGCTGCGTTCCTCTCGGAACGCGCCGCAGAAGGGGTCCTGGTGACGAGTCCCGCGTTCTCTCCTTGAATCCACTCGCCAGCCCGCCGCCCTCTGCCGCCGCACCCTGCACACCCGCCCCTCTCCTGTGCCAGG|GCCCTTGCGGATGTCATGAGACCACAGGGCCACTGCAACACTGATCACATGGAGAGAGACCTAAACATCGTTGTCCACGTCCAGCATTATGAGAACATGGACACGAGAACCCCCATAAATAATCTTCATGCCACCCAGATGAACAACGCAGTGCCCACCTCTCCTCTGCTCCAGCAGATGGGCCATCCACATTCGTACCCGAACCTGGGCCAGATCTCCAACCCCTATGAACAGCA…	TRUE	Passed	No	820	5UTR_CODING
CGP1425781	ALG12--DENND6B	ECC12	DT	15	ALG12	22	49904179	-	DENND6B	22	50312625	-	TTGTGATCGGACACCTCGTGGTGAATGCCGCCTACTCAGCCACGGCCCTGTATGTGTCCCATTTCAACTACCCAGGTGGCGTCGCAATGCAGAGGCTGCACCAGCTGGTGCCCCCCCAGACAGACGTCCTTCTGCACATTGACGTGGCAGCCGCCCAGACAGGTGTGTCTCGGTTTCTCCAAGTCAACAGCGCCTGG|AGGCGGTTTTTCAAGTCCCCCCATTTTGATGGCTGGTACCGGCAGCGGCACAAGGAGATGGCCCTGAAGCTGGAGGCCCTGCACCTGGAGGCTATCTGTGAGGCGAACATCGAGACCTGGATGAAAGACAAGTCCGAGGTGGAGGTCGTGGACCTGGTCCTGAAACTTCGTGAGAAGCTGGTGCGGGCTCAGGGCCACCAG…	TRUE		Yes	910	Yes
CGP0269365	ALG13--PABPC5-AS1	RVH-421	DST	14	ALG13	X	111689197	+	PABPC5-AS1	X	91418871	-	ATGCATTTTATCATGTTTTTATAGGTTTATTTTTCTGATTGTGTTTTATTTAGGCTAATATTAAAAAAATGCTTACTAGTGGTAGAAGGTGGTGACAAAGAAATACTCTGGGTAGCAGGAGGAAGCCAACTTGGATTAAAATTTTGCTGAGAATAATCTAAAAA|ATAGAGTGATTAACCATCCCTGTTAATGTGGAACAGAGAGGTTTCCTGGGATACTGGACTTTCAGTGGTAAAAGTTGGAAAGTCTAAGGTAAGCCCAGAGGAATTGATCACTCTAGC	TRUE		No	0	No
CGP0270973	ALG13--PABPC5-AS1	RVH-421	ST	4	ALG13	X	111685103	+	PABPC5-AS1	X	91418871	-	NA	FALSE		No	0	No
CGP0234455	ALG14--RP11-57H12.3	TK	ST	8	ALG14	1	95027129	-	RP11-57H12.3	1	95221831	-	NA	TRUE		No	0	No
CGP0234456	ALG14--RP11-57H12.5	TK	ST	17	ALG14	1	95027129	-	RP11-57H12.5	1	95243525	-	NA	TRUE		No	500	ambiguous
CGP1063657	ALG8--ALKBH8	NCCIT	DST	39	ALG8	11	78124021	-	ALKBH8	11	107532406	-	CGTGCGGTGCCGCAGCAATGGCGGCGCTCACAATTGCCACGGGTACTGGCAATTGGTTTTCGGCTTTGGCGCTCGGGGTGACTCTTCTCAAATGCCTTCTCATCCCCACATACCATTCCACAGATTTTGAAGTACACCGAAACTGGCTTGCTATCACTCACAGTTTGCCAATATCACAGTGGTATTATGAGGCAACTTCAGAGTGGACGTTGGATTACCCCCCTTTCTTTGCATGGTTTGAGTATATCCTGTCACATGTTGCCAAATATTTTGATCAAGAAATGCTGAATGTCCATAATTTGAATTACTCCAGCTCAAGGACCTTACTTTTCCAGAGATTTTCCGTCATCTTTATGGATGTACTCTTTGTGTATGCTGTCCGTGA|ATTGTCATGGATT…	TRUE		No	710	No
CGP0180011	ALG8--TENM4	JHOS-3	DST	14	ALG8	11	78124021	-	TENM4	11	78688226	-	TGGACGTTGGATTACCCCCCTTTCTTTGCATGGTTTGAGTATATCCTGTCACATGTTGCCAAATATTTTGATCAAGAAATGCTGAATGTCCATAATTTGAATTACTCCAGCTCAAGGACCTTACTTTTCCAGAGATTTTCCGTCATCTTTATGGATGTACTCTTTGTGTATGCTGTCCGTGAGT|ACGACAGCTTTGGCCGCCTGACAAATGTGACCTTCCCTACTGGCCAGGTGAGCAGTTTCCGAAGTGATACAGACAGTTCAGTGCATGTCCAGGTAGAGACCTCCAGCAAGGATGATGTCACCATAACCACCAACCTGTCTGCCTCAGGCGCCTTCTACACACTGCTGCAAGACCAAGTCCGG	TRUE		No	910	Yes
CGP0549228	ALG9--DLG2	U-698-M	DST	26	ALG9	11	111809643	-	DLG2	11	84534731	-	TCAGAGGTCAGTTACCAAAACCTTTTGCAGAAGGACCTCTGGCCACCCGGATTGTTCCTACTGACATGAATGACCAGAATCTAGAAGAGCCATCCAGATATATTGATATCAGTAAATGCCATTATTTAGTGGATTTGGACACCATGAGAGAAACACCCCGGGAGCCAAAATATTCATCCAATAAAGAAGAATGGATCAGCTTGGCCTATAGACCATTCCTTGATGCTTCT|AGAAGTATCGATATCAAGATGAGGACGCTCCACATGATCATTCCTTACCTCGACTAACCCACGAAGTAAGAGGCCCAGAACTCGTGCATGTATCAGAAAAGAACCTCTCTCAAATAGAAAATGTCCATGGATATGTCTTGCAGTCTCATATTTCTCCTCTGAAGGCCA…	TRUE		No	710	No
CGP1758759	ALG9--SIK2	AMO-1	DST	130	ALG9	11	111853380	-	SIK2	11	111688001	+	GCATTCCTTCCTAGTAGCTTCTGTATGTACACTACGTTGATAGCCATGACTGGATGGTATATGGACAAGACTTCCATTGCTGTGCTGGGAGTAGCAGCTGGGGCTATCTTAGGCTGGCCATTCAGTGCAGCTCTTGGTTTACCCATTGCCTTTGATTTGCTGGTCATGAAACACAGGTGGAAGAGTTTCTTTCATTGGTCGCTGATGGCCCTCATACTATTTCTGGTGCCTGTGGTGGTCATTGACAGCTACTATTATGGGAAGTTGGTGATTGCACCACTCAACATTGTTTTGTATAATGTCTTTACTCCTCATGGACCTGATCTTTA|TGACTATCTTGCTAATCATGGCCGGTTAAATGAGTCTGAAGCCAGGCGAAAATTCTGGCAAATCCTGTC…	TRUE		No	910	Yes
CGP0636565	ALK--AC006486.9	CP50-MEL-B	DT	17	ALK	2	29919993	-	AC006486.9	19	42240142	-	GCAGCTCTCGGTTCTTGAACCTCTTGTCCTGGAGAACCTTCTTGATGGCGACTAGTTCCCTGGTCTCTGCCAGCCGTGCCTGGTACACGACCCCAAATGAGCCATTGCCAATCACTTTGATGTCCGTGTAAGCCACTTCTTGGGAGCGCTCTGGGCCTTGGCCTAGAGTGGCTACGACTGTGGTCACCTTCCCGCTGTCAC|CAGTCCCGAAGATCTGGAAGAGAAGGCGGGGCTGGGAGGCGCGAATTGCCGCGGACAGCCTTCCCTCTCTGCCCACTTCCGACGCCTTCTTCTCGGGCATCAGGCGGATCCTCAGTCGCCCTTCGCCTTGGCGAATCCACCAACTGAACAGCTCGCTGAGATTGAACTGGAGCAGCCCCACAGCCGCCTCCCCGGGG…	TRUE		No	910	Yes
CGP1499863	ALK--AC016907.3	NB1	DST	10	ALK	2	29251105	-	AC016907.3	2	30051308	-	GTCGCATGGTGGGGACAAGGATCCAGAGCCATCGTGGCTTTTGACAATATCTCCATCAGCCTGGACTGCTACCTCACCATTAGCGGAGAGGACAAGATCCTGCAGAATACAGCACCCAAATCAAGAAACCTGTTTGAGAGAAACCCAAACAAGGAGCTGAAACCCGGGGAAAATTCACCAAGACAGACCCCCATCTTTGACCCTACAGTTCATTGGCTGTTCACCACATGTGGGGCCAGCGGGCCCCATGGCCCCACCCAGGCACAGTGCAACAACGCCTACCAGAACTCCAACCTGAGCGTGGAGGTGGGGAGCGAGGGCCCCCTGAAAGGCATCCAGATCTGGAAGGTGCCAGCCACCGACACCTACAG|GAGGAAGAATGAGAAGGAGTTGATTTC…	TRUE		No	0	No
CGP0637479	ALK--ERF	CP50-MEL-B	ST	11	ALK	2	29919993	-	ERF	19	42249942	-	NA	TRUE		No	710	No
CGP0640480	ALK--ERF	CP50-MEL-B	DST	28	ALK	2	29919993	-	ERF	19	42250565	-	GGCGGCTGTGGGGCTGCTCCAGTTCAATCTCAGCGAGCTGTTCAGTTGGTGGATTCGCCAAGGCGAAGGGCGACTGAGGATCCGCCTGATGCCCGAGAAGAAGGCGTCGGAAGTGGGCAGAGAGGGAAGGCTGTCCGCGGCAATTCGCGCCTCCCAGCCCCGCCTTCTCTTCCAGATCTTCGGGACTGG|GTTTGCCTTCCCGGATTGGGCCTACAAGCCAGAGTCGTCCCCTGGCTCAAGGCAGATCCAGCTGTGGCACTTTATCCTGGAGCTGCTGCGGAAGGAGGAGTACCAGGGCGTCATTGCCTGGCAGGGGGACTACGGGGAATTCGTCATCAAAGACCCTGATGAGGTGGCCCGGCT	FALSE		No	910	Yes
CGP1381123	ALK--PTPN3	NCI-H2228	DST	40	ALK	2	29275099	-	PTPN3	9	109457399	-	ACAAGGATCCAGAGCCATCGTGGCTTTTGACAATATCTCCATCAGCCTGGACTGCTACCTCACCATTAGCGGAGAGGACAAGATCCTGCAGAATACAGCACCCAAATCAAGAAACCTGTTTGAGAGAAACCCAAACAAGGAGCTGAAACCCGGGGAAAATTCACCAAGACAGACCCCCATCTTTGACCCTACAG|AAACAAGACACTGGCCAGGTTCTTCTGGATATGGTGCACAACCACCTGGGTGTGACTGAAAAGGAATATTTTGGTTTACAGCATGATGACGACTCCGTGGACTCTCCTAGATGGCTGGAAGCAAGCAAAGCCATCAGGAAGCAGTTAAAAGGAGGTTTCCCCTGTACCCTGCATTTTCGAGTAAGATTTTTTATACCTGATCCC	TRUE		No	710	No
CGP0796164	ALKBH8--ELMOD1	H2595	DT	20	ALKBH8	11	107504474	-	ELMOD1	11	107604228	+	CTACGATCAAGGAAACTGGTGTGTGATTCTTCAAAAGGCCTGATTATTTACCTGAACACATCATATATAAAGAAGAAATGCTCACTTAAAAAAAAAGAGAGAATAAATTAATTACCCTTTTAATTAAAGAGAAAACTTGTGGGAAAGTACCAAAGGAAAGCTGAGAAAAATTTGGAAGTAGGGATTCATTAGGAGACATTCAAATGTCTCCTGTTGGCTGACATCAC|GGAGGGACTGTGATAGGGCAAGGGAACCAGGGCTCAGAGACTGTGGAGTAAGAGTGTTGGGAGGCTCTTCAGTGAGGCTAAGAAGGATATGAGTTGCTCTATCAACAACATATAACATATTCTGGAATTACTTAACCTGGCT	TRUE		No	440	3UTR_5UTR
CGP0361995	ALOX12P2--AC005324.6	BICR78	DT	9	ALOX12P2	17	6854453	+	AC005324.6	17	15746767	-	GGAAAGCCTCGGGCAAGTTTTCAAGCCCGTCCTCTGTCTGGAAACAGACTCAGAGGTGTTGCAGGGGACACGGTGGGAGTGAGACCAGCCCTTCGGTGTGCGTGGGATCTGGGGGAGGCCTGTGACTGCCGGCTTTCCCCTGCTTCTCTGACAACCTGCATGACTCAGCAGAGGCAGCCATAATCCTGGAGAGCCCCGGTTTAAGATCTCCAGGTGAAGTAGATTTTTATT|CTTCACAGGTCCACAAGTTGAAAGTGTACCCCCAGGAGCTGCACTAAATGATTTGTACCCATCTGCACCTGATTTAGAACGTTTAGAAGGTAAGATTTTGAACTTCAAGTTTATGATGTT	TRUE		No	0	No
CGP1295474	ALPK1--TIFA	NU-DUL-1	ST	8	ALPK1	4	112315852	+	TIFA	4	112278434	-	NA	TRUE		No	860	5UTR_5UTR
CGP0048808	ALX4--KIAA1549L	NCI-SNU-16	DT	11	ALX4	11	44288864	-	KIAA1549L	11	33599068	+	CAAACATCAGTTCATTCCGCAAAAGGTTTTTCCTAAGGAACTACACCATTTCATAAGAACAGGGGCGGAGGAAGTGAGACAGGACAATTCAGACAAGGGGTAAGGTGAGAACCCAAGGGGTACATACAGACTCCTGGCCCTTGTGGGGCAGAAT|AGAAATGGTGGAAAGAAAGAACCCTAAACTTTGTCCAGCCCTCAGCCCCCATGGCCCCTCTGCCAAGGCCTGGGTCCCCTCCATCCCCCAGCTTGTGTCTGGAATTTGTCTTTCCTGTTCTCTCCCCCACCCTGTGTCTTG	TRUE		No	900	Yes
CGP0662296	AMBRA1--ARHGAP1	SiHa	DST	57	AMBRA1	11	46493608	-	ARHGAP1	11	46688260	-	CAGACAACCAGGGTCCATCAGTAGAGGGAACCGACTTGGAATTTGAGGACTTTGAGGACAATGGTGACAGATCCAGGCACCGAGCTCCACGCAATGCCCGGATGTCTGCACCTTCGCTTGGACGCTTTGTCCCAAGGCGTTTCTTGCTGCCTGAGTACTTGCCTTATGCTGGGATTTTTCATGAACGTGGACAGCCTGGCTTGGCTACTCACTCTTCTGTTAACAGGGTCCTGGCAGG|AGATGACAAGTATGGGCGGAAGATCATTGTGTTTAGTGCCTGTCGAATGCCCCCCAGCCACCAGCTCGACCACAGCAAGCTCCTGGGGTACCTGAAGCACACCCTGGACCAGTACGTGGAGAGTGACTACACACTTCTGTATCTGCACCACGGCCTGACC…	TRUE		No	910	Yes
CGP1030698	AMBRA1--SULT1C2	NCI-H630	DST	94	AMBRA1	11	46408513	-	SULT1C2	2	108293647	+	GCTGAACGAGACGGTCTTCACTGTCCATTCCAACAGCAGGAGCAGCGAGCGGCCTGGAACCAGCAGAGCCACATGGAGGACAGACAGAGACATGGGGCTGATGAATGCCATTGGGCTTCAGCCCCGGAACCCTGCCACCTCAGTGACATCTCAGGGCACCCAGACTCTGGCCCTTCAGCTGCAGAATGCCGAAACACAGACTGAGAGGGAGGTGCCGGAGCCAGGGACAGCCGCCTCAGGTCCTGGTGAAGG|GACCCCAACCCTGAGACACTATGGCCCTGACCTCAGACCTGGGGAAACAGATAAAACTGAAAGAGGTGGAGGGGACCCTCCTGCAGCCTGCAACTGTGGACAACTGGAGCCAGATCCAGAGCTTCGAGGCCAAACCAGATGATCTC…	TRUE		No	100	No
CGP1840652	AMOTL1--C11orf97	OAW-28	DST	18	AMOTL1	11	94800311	+	C11orf97	11	94531896	+	GGATTAATTTATAGATAGGTATTAATACCAATAATAGTAATTACAGGCTATCATTTTTTTGCACACATCTTAAATCCTGAAACAAGCTTGAGTTTCTTCTCCGTTCTTCAGACATCAGCAGAAAGAGGTTCCTTCTTAATGGAAAATCTAATTCATCTTAT|CCTCGTTACCCCATACTCAGGGGGTGGCTGGTACCGCAGGACGGCCACATCTGTTCTCACAGGCTGAGGAGCAGGGTAGGGCTTGACCATCTCGTGGAGCATCCCGGGGTGCTGGTCACCATAAAAAAGTCCGTGCTCCTGGGTCTTGCTGACTGGGGACATCATTTGCTTGGTCTTGAAGGGGTACTCAGGTGGAGGACCCCGAGGGTCCAGCACTTTACCTGCAGGCTGGGCAGG…	TRUE		No	100	No
CGP1275631	AMOTL1--MACROD1	HSC-3	DST	12	AMOTL1	11	94795160	+	MACROD1	11	64152393	-	GTCGGGTTTGGGGCTGGAGGTGAAGCCCTGTGTGAATGGGGTTGATTGTCCGGCGCCACTTCCCCGCGCTGCCCGGCAGCCGTCTTCCCCAGCCGAGGGACTGAACTAGCCATGATCGCCTCATGTGGAGGGCAAAGTTGCGCCGGGGAACTTGTGAGCCTGCGGTGAAAGGGTCCCCTTCTGCTTGTTATAGCCCCAGTAGTCCTGTCCAGGTTCTAGAAGACTCCACCTACTTTTCCCCAGACTTTCAGCTCTATTCTGGGAGGCATGAAACATCTGCTTTGACGGTGGAGGCAACCAGTAGCATCAGGGAAAAAGTTG|CCTTTCTGAAGGGCCTGAGTGACAAGCAGCGGGAGGAACATTACTTCTGCAAGGACTTTGTCAGGCTGAAGAAGATC…	TRUE		No	910	Yes
CGP0569265	ANAPC1--RGPD4	CPC-N	DS	63	ANAPC1	2	111850776	-	RGPD4	2	107836602	+	ATAAAGAAGACCCAGAAATCTGTGAGCTCTGGGATCCATCTCTCGCACATTAATGTAAGTACATATGTATTTTTTAGCAAGATCATATTCTTTAGCTTCATAATACAGCTTTGCAAAATAGAATCCTCTCGTTGACTTCT|CGTCCAATGATCCAAGGAGTTTACTAAGAGGCTTTGGAGTACTAACGCCATCTAGTGGAGTACTGGGCCGAGGCATTGTGTTGGACATCGTCAGAGAGGGAGCTGGCAGTCCAGGAATA	TRUE		No	0	No
CGP0641847	ANAPC10--OTUD4	MS751	DS	13	ANAPC10	4	145064572	-	OTUD4	4	145165197	-	GGATCAGTTACGAGATGACAATCTAGAAACTTATTGGCAATCAGATGGTTCCCAGCCTCATTTAGTGAACATCCAATTCAGAAGAAAAACAACAGTGAAGACATTATGTATTTATGCAGACTACAAATCTGATGAAAGCTATACTCCAAGCAAGATCTCAGTCAGAGTAGGAAATAATTTTCACAACCTTCAAGAAATTCGG|GAATGGGTAGGACAAGTGGAAATAAGTGCCCTTTCTCTTATGTACAGGAAAGATTTTATAATTTATCGGGAACCAAATGTTTCTCCTTCACAAGTAACAGAAAATAATTTTCCT	TRUE		No	910	Yes
CGP1363854	ANAPC13--VIT	NCI-H660	DST	156	ANAPC13	3	134482806	-	VIT	2	36729426	+	ACGTGATGCGGGGGAGGGGGGGGGGGCGTGGCAGGAGCAAGCGTCTGCCGCGGTGGCCGGGTGCCGATTTGACAAGATCAAAGCTGCAGGAAAATGGACAGTGAGGTTCAGAGAGATGGAAGGATCTTGGATTTGATTGATGATGCTTGGCGAGAAGACAAGCTGCCTTATGAGGATGTCGCAATACCAC|TGTTTTGCTGGTGACTGGAGTACATTCAAACAAAGAAACGGCAAAGAAGATTAAAAGGCCCAAGTTCACTGTGCCTCAGATCAACTGCGATGTCAAAGCCGGAAAGATCATCGATCCTGAGTTCATTGTGAAATGTCCAGCAGGATGCCAAGACCCCAAATACCATGTTTATGGCACTGACGTGTATGCATCCTACTCCAGTGTGTGT…	TRUE	Passed	No	710	No
CGP0755152	ANAPC15--FOLR3	IM-9	DST	30	ANAPC15	11	72110088	-	FOLR3	11	72138961	+	CCTGGTTCCTATTGGCAAGCCAGCCTCAGAGCACTATGATGACGAGGAAGAAGAGGATGATGAAGATGATGAGGATAGTGAAGAGGACTCAGAGGATGATGAGGATATGCAGGACATGGACGAGATGAATGACTACAATGAGTCACCGGATGATGGAGAGGTCAATG|AGTGCAGTCCCTGGAAGAAGAATGCCTGCTGCACGGCCAGCACCAGCCAGGAGCTGCACAAGGACACCTCCCGCCTGTACAACTTTAACTGGGATCACTGTGGTAAGATGGAACCCACCTGCAAGCGCCACTTTATCCAGGACAGCTGTCTCTGAGTGCTCACCCAACCTGGGGCCCTGGATCCGGCAG	TRUE		No	910	Yes
CGP0405018	ANAPC4--SORCS2	ASH-3	DST	154	ANAPC4	4	25377556	+	SORCS2	4	7638328	+	GCAGAGGGAGGGGAGAGGCCACTGGGGCCGTGTTAGTCTGCCGGTGGGGACTCTTGCAGGGCCGTCCCCATGTTGCGTTTTCCGACCTGTTTCCCATCCTTCCGGGTGGTGGGAGAGAAGCAGCTCCCGCAGGAGATTATTTTCCTGGTCTGGTCGCCCAAGCGGGATCTCATTGCTTTGGCCAACACAGCTGGCGAGGT|CATCCTTGTCAGCTCCTCACTCAGTGACCGGGACCAGAGCCTATTCCTCAGCGCAGACGAAGGCGCCACCTTTCAGAAGCAGCCCATTCCCTTCTTCGTGGAAACTCTGATTTTCCACCCTAAGGAGGAGGACAAGGTCCTCGCCTACACAAAGGAGAGCAAGCTCTACGTGTCATCTGACTTGGGGAAAAAGTGGAC…	TRUE		No	910	Yes
CGP0730263	ANAPC5--TMEM87B	CP67-MEL	DST	74	ANAPC5	12	121335533	-	TMEM87B	2	112097233	+	TGCAGAAGGAATTAAACAATTTGTTGAAATTTAATCCTGATTTTGCTGAAGCGCATTATCTCAGCTACTTAAACAACCTCCGTGTCCAAGATGTTTTCAGTTCAACACACAGTCTCCTCCATTATTTTGATCGTCTGATTCTTACCGGAGCCGAAAGCAAAAGTAATGGGGAAGAGGGCTATGGCCGGAGCTTGAGATACGCCGCTCTGAATCTTGCCGCCCTGCACTGCCGCTTCGGTCACTA|CTTCTATAGTGTTTATGGGGTGGACAACTAAGACATTTAGAATTGCAAAATGCCAATCAGATTGGATGGAACGCTGGGTTGACGATGCATTTTGGAGCTTCCTTTTTTCGCTTAT	TRUE		No	710	No
CGP0732568	ANAPC5--TMEM87B	CP67-MEL	DT	16	ANAPC5	12	121335533	-	TMEM87B	2	112095228	+	TCAACACACAGTCTCCTCCATTATTTTGATCGTCTGATTCTTACCGGAGCCGAAAGCAAAAGTAATGGGGAAGAGGGCTATGGCCGGAGCTTGAGATACGCCGCTCTGAATCTTGCCGCCCTGCACTGCCGCTTCGGTCACTA|GTGAGTGATTCTGATCTTGTTCTTCTGGCCAGCCTCCCCCTCTCTCTCCTTGACTCTGGCTTGTGCTGGTGGATATCCTTTTCCTACCACAGCAGCGCGCTCTCACTTCAGGATCAGAAGGGCTATTTGTTTTCATGACTACTTTCCTTCCATGGC	FALSE		No	740	ambiguous
CGP0732570	ANAPC5--TMEM87B	CP67-MEL	DT	17	ANAPC5	12	121335533	-	TMEM87B	2	112096249	+	TCAACACACAGTCTCCTCCATTATTTTGATCGTCTGATTCTTACCGGAGCCGAAAGCAAAAGTAATGGGGAAGAGGGCTATGGCCGGAGCTTGAGATACGCCGCTCTGAATCTTGCCGCCCTGCACTGCCGCTTCGGTCACTAG|CCATAAACGTTGACTCACCGTCAGCCTGAGCCAATACACAGCCCTCCCGAGAATCTGCAGACCTCAGGAAAAGACATTCCCTCATCGGTGTGTCTAGTCCCACCACTCACTCCCCACACCTACTGCTTTTTATCCTTGTT	FALSE		No	740	ambiguous
CGP0734753	ANAPC5--TMEM87B	CP67-MEL	ST	54	ANAPC5	12	121335533	-	TMEM87B	2	112097055	+	NA	FALSE		No	910	Yes
CGP1453873	ANK1--CCDC144NL	OCI-M1	DS	20	ANK1	8	41688156	-	CCDC144NL	17	20893462	-	CTGGTGCCTGTGAAGAAAGCTGCCCAGCAGCGGAGCTTCCACTTCCAGTCATTTCGGGAGAACCGTCTGGCCATGCCTGTAAAGGTGAGGGACAGCAGTCGAGAGCCGGGAGGGTCCCTGTCGTTTCTGCGCAAGGCGATGAAGTACGAGGACACCCAGCACATTCTCTGCCACCTGAACATCACCATGCCCCCCTGCGCCAAGGGAAGTGGAGCCGAAGATAGGAGAAGGACCCCGACGCCCCTGGCCCTGCGATACAGCATTCTCAGTGAGTCCACACCAGGTTCTCTCAGTGGGACAGAGCAGGCAGAGATGAAGATGGCTGTTATCTCAGAGCACCTCGGTCTCAGCTGGGCAG|CATTCAGCAACTAGTTCCTGAATATAAGGAAAAACAGACA…	TRUE		No	710	No
CGP1707153	ANK1--KCNU1	NCI-H1581	DT	68	ANK1	8	41718802	-	KCNU1	8	36789982	+	TTCATATAGTTGTACTTTTTCCTTTTTTTTTCCTTTTTTATAGACTAGCTATTTATTTCTCTATTTCATTGTTTGAAGTAATCGGCTGTTTTATAATTCATTAATTTCTAACTATCTTTTAAATTTATTCTGCTTAGATTTAATGTTTTTATTCTCTAACTTTTTGCATTTGATACTTAGTTCACTAATTTTAATTATTTTTCATTTATCAAAATAACTTTTTAATGTTTTACATATCTTGAGGTTATATTTTTGGTGCAGTGATGTTAATGATGTTATATCTTCTTTGTGGTTTGTTACATTTATCATTTCAAAGGTTATGGTTGAATTTTGTTGAATTTAAGCTTATGTGATATTAAAACTGTATTCCTAATTTCTACCATCATTTTCCTGGCTTAC…	TRUE		No	900	Yes
CGP1163911	ANKH--RP1-137K24.1	HSC-39	DST	59	ANKH	5	14741827	-	RP1-137K24.1	5	15243767	-	GTTCTGCAGCCACAGAGGCAGTGGCGATTTTGACAGCCACATACCCTGTGGGTCACATGCCATACGGCTGGTTGACGGAAATCCGTGCTGTGTATCCTGCTTTCGACAAGAATAACCCCAGCAACAAACTGGTGAGCACGAGCAACACAGTCACGGCAGCCCACATCAAGAAGTTCACCTTCGTCTGCATGGCTCTGTCACTCACG|GTCATATGTTAAATGACAGGGCTGAGACCTCTCCACAGCACATCTGATACTGGGATCGATGAAGATCAGATGTGCAAATCACACTGGGCTCCGGAAAGCCCTAGACTGTGTCATTCAAGGTGGGAGGATTTGCTTCTCTGGTAAGCTGTGGAAAGATCCTCTGTGGATTAAGACCTTTCGTTTCTCTTGAAG…	TRUE		No	100	No
CGP1633171	ANKHD1--PCDH1	AU565	DST	134	ANKHD1	5	140445975	+	PCDH1	5	141854436	-	CTTAGATATTGTGAAATTATTACTTCTTCATGATGCTGATGTCAACTCCCAGTCTGCAACAGGAAACACTGCGCTAACTTATGCATGTGCTGGAGGATTTGTTGACATTGTTAAAGTGCTCCTTAATGAAGGTGCAAATATAGAAGATCATAATGAAAATGGACATACTCCCTTAATGGAAGCAGCCAGTGCAGGTCATGTGGAAGTTGCAAGAGTTCTTTTAGATCATGGTGCAGGCATCAACACTCATTCTAATGAATTCAAAGAAAGTGCTCTAACACTTGCTTGCTACAA|AGACCTTCGCCCTTTGCCTGATGTCGCCATGACAGGCACATGTACCCGGGAGTGCAGTGAGTTTGGCCACTCTGACACATGCTGGATGCCTGGCCAGTCATCTC…	TRUE		No	910	Yes
CGP1289598	ANKIB1--DTX2P1-UPK3BP1-PMS2P11	HuH-7	DS	21	ANKIB1	7	92246519	+	DTX2P1-UPK3BP1-PMS2P11	7	77000309	+	CGAGGAAGGGGCAACCGTCCGGGTGGGTGGGGCGGGCTGGGTACCTGAGGTCACCAGCTCGGCTGTAGAGGCAGGGGCGGCGGAGGCGGAACTGCGGAGTTGCTGGGTCCACCGACCCTTACCCTCAGCGAGAGAAGTAACC|GAGCGACCCCGAAGCCAGAGCCAGAGCCAGAGCAGGTCATAAAAAACTACACGGAAGAGCTGAAAGTGCCCCCAGATGAGGACTGCATCATCTGCATGGAGAAGCTGTCCGCAGCGTCTGGATACAGCGATGTGACTGACAGCAAGGCAATCGGGCCCCTGGCTGTGGGCTGCCTCACCAAGTGCAGCCACGCCTTCCACCTGCTGTGCCTCCTGGCCATGTACTGCAACGGCAATAAGGGCCCTGAGCACCCCAA…	TRUE		No	0	No
CGP0257306	ANKIB1--TEAD3	CHP-134	DST	129	ANKIB1	7	92362273	+	TEAD3	6	35486711	-	GAAAATAATCCTGCCATTAAATGGTGTCCTACTCCAGGCTGTGACAGAGCAGTAAGACTAACGAAACAAGGGTCAAATACATCTGGATCTGATACACTCAGCTTCCCATTGCTGAGAGCTCCTGCTGTTGATTGTGGAAAAGGACACCTCTTCTGCTGGGAGTGCCTTGGTGAAGCACATGAGCCTTGTGACTGCCAAACATGGAAGAATTGGCTGCAAAAAATAACCGAAATGAAACCAGAAGAAC|GCTCAGCCGCCCAGTGGGCTCAGGCCCAGAGCCCAGAGCAACCAGCACAATAGCGTCCAACAGCTGGAACGCCAGCAGCAGCCCCGGGGAGGCCCGGGAGGATGGGCCCGAGGGCCTGGACAAGGGGCTGGACAACGATGCGGAGGGCGTG…	TRUE		No	100	No
CGP1066858	ANKLE2--AC005104.3	ETK-1	DST	27	ANKLE2	12	132761618	-	AC005104.3	2	241351715	-	TGCTGTGGCCGCGGCTGGCGGCGGCCGAGTGGGCGGCGCTGGCCTGGGAGCTGCTGGGCGCCTCGGTGCTGCTGATCGCTGTGCGGTGGCTGGTGCGGCGGCTGGGCCCGCGGCCGGGAGGTCTGGGCCGCAGCGGGACCCCAGTTCCTCCGCCAAGCGCGGCCGCCGCCCCCGCCTCAG|GTTGAAAATGAAGCTCAGAGAAAATAAGCAAACACCTGTCACTGCTTCCTGCTTCAAATGAGCTGCATCGCTGAGGCATCCTTGTCTCTTTCCACTGTACCCTCACTTCCCCAGTCACATGCCATTAACTGGTTATGCAGGACCAGCCTCTAGAGTCAGCAGGCCATCGTTTAAAAGTCATGGCACCATCAGCAAATACTTTTAAACTCTCGGAGCGG…	TRUE		No	100	No
CGP1065322	ANKLE2--HDLBP	ETK-1	DST	774	ANKLE2	12	132761618	-	HDLBP	2	241268541	-	GGCGCGGCGCGGGGCGCGGGCTTCTCGGCGGCTGCGGCCCGGGCGGCGGCGATGCTGTGGCCGCGGCTGGCGGCGGCCGAGTGGGCGGCGCTGGCCTGGGAGCTGCTGGGCGCCTCGGTGCTGCTGATCGCTGTGCGGTGGCTGGTGCGGCGGCTGGGCCCGCGGCCGGGAGGTCTGGGCCGCAGCGGGACCCCAGTTCCTCCGCCAAGCGCGGCCGCCGCCCCCGCCTCAG|CAAAAGCTGGCAGGCTGACAGAGGCGGCCTCAGGACGGACCTTCTGGCTACTGACCGTTTTGCTGTGGTTTTCCCGGATTGTGTGTAGGTGTGAGATCAACCATGAGTTCCGTTGCAGTTTTGACCCAAGAGAGTTTTGCTGAACACCGAAGTGGGCTGGTTCCGC…	TRUE		No	100	No
CGP1066653	ANKLE2--HDLBP	ETK-1	DT	25	ANKLE2	12	132761618	-	HDLBP	2	241269295	-	GTAAAAGTCCTTCAGTCCTTTCTAATCCACTGGGGATCTAGAAACCAGGTCATGAAATCGCAGGATTGAAAGGAACCTTCAAAGGCTGTCTGGGGAGGACCAAGAACTCTGTGAAGTAGGAGGGTGAGTCACCTTGCCTTAGGGGACTCTGGAGATGGGAGGCTGGCGACCACATGTGCTCCTCAACCATGAAAAGGTGGAACTGCTGACAGGAGTGAGGCATGTGT|CTGAGGCGGGGGCGGCGGCCGCGCTTGGCGGAGGAACTGGGGTCCCGCTGCGGCCCAGACCTCCCGGCCGCGGGCCCAGCCGCCGCACCAGCCACCGCACAGCGATCAGCAGCACCGAGGCGCCCAGCAGCTCCCAGGCCAGCGCCGCCCACTCGGCCGCCGCCAGCCGCG…	FALSE		No	100	No
CGP1384349	ANKLE2--ZNF605	BT-483	DT	50	ANKLE2	12	132744534	-	ZNF605	12	132926600	-	GGTTTCTCTCCTGTGTGCGCTCTCTGATGTGTGATGAGTTTTAATTTCTGGGAGAATGCTTTCCCACACTCACTGCAACTGTAGGGTTTCTCTATTGTGTGCGTTATCTGATGTCTTTTAAGCTGCGACTTCCTACTGAAGGCTTTTCCACATTCACTGCATCCATACGGCTTCTCTCCAGTATGAATTCTCTGATGTAAAATGAGGAGTGACTTCCTACTAAAAGC|CATCACCCACTAGAGGTATCCCTTACAACTCTCTCACACGACCCCAAAAAGGTCTGGATGTTTGCATATACCACCACGCTACCTGTACTCCATCCTTCTGTCCAGGGGCTGGCAAGCTTTCTTGGACAAGGACCAGATAGTAAGCACTATAGACTTTTTTTTTGAGACAGA…	TRUE		Yes	740	ambiguous
CGP0658310	ANKRD11--ARHGAP15	H9	DS	26	ANKRD11	16	89490245	-	ARHGAP15	2	143228581	+	CCTCCCGCCGTCCCTCGCAGCTCTGCCGGGCCCGAGCCCGCGCCGCCGCCGCCGCCGCCTTGCCGCTCGGGCCGCGCGGCCCGGGAAACGCGGCCGCGGGCTGCATGGGCAGCGCCCGCGCCCCGCCGCTGAGCCGTCGCGGAGCCGCGCAGCCCTCGGAGCACG|GAAAAACTGGTCTACTTCCTGGATTGTTCTTTCTAGTCGAAGAATTGAATTTTACAAAGAATCCAAGCAACAGGCTCTGTCCAATATGAAAACTGGGCACAAACCAGAAAGTGTGGATTTGTGTGGAGCACACATTGAATGGGCCAAGGAAAAATCGAGCAGAAAGAATGTC	TRUE		No	820	5UTR_CODING
CGP0044236	ANKRD11--CHMP2A	C-33-A	DST	16	ANKRD11	16	89418284	-	CHMP2A	19	58552438	-	GCGCCCCGCCGCTGAGCCGTCGCGGAGCCGCGCAGCCCTCGGAGCACGAATATATACAGCCCTGCTCTGGGACACACCTCCATTGGATTTAAAAGACAGTCCTCGTCAGCACTGACTTTCAGCTATGGAATCG|GATGCTGTTCGCATCATGGCAAAAGACTTGGTGCGCACCCGGCGCTATGTGCGCAAGTTTGTATTGATGCGGGCCAACATCCAGGCTGTGTCCCTCAAGATCCAGACACTCAAGTCCAACAACTCGATGGCACAAGCCATGAAGGGTGTCACCAAGGCCATGGG	TRUE	Failed	No	820	5UTR_CODING
CGP1506530	ANKRD11--CTC-454I21.3	NCI-H460	DS	25	ANKRD11	16	89418284	-	CTC-454I21.3	19	37207254	-	TCGGGCCGCGCGGCCCGGGAAACGCGGCCGCGGGCTGCATGGGCAGCGCCCGCGCCCCGCCGCTGAGCCGTCGCGGAGCCGCGCAGCCCTCGGAGCACGAATATATACAGCCCTGCTCTGGGACACACCTCCATTGGATTTAAAAGACAGTCCTCGTCAGCACTGACTTTCAGCTATGGAATCG|GTTCTTGGGTGTCTCTGGGGAGTCCCTGGGCCAGACCTTCCTCCAGACTCCAGCCCACCTCTTCGGAGCAGCTCTGCTGAGTTCACAGATGACCACTAAACTTCAGGCACCCTAGACAAAAAGGGTTGAGATCCAGTGTGGCCATGCCAGCTAGTTGGACCTCACCCCAGAAATCCTCAGCCCTGGCTCCAGAGGATCATGG	TRUE		No	860	5UTR_5UTR
CGP0550449	ANKRD11--FAM174B	NB13	DST	26	ANKRD11	16	89418284	-	FAM174B	15	92699163	-	CTCCCGCCGTCCCTCGCAGCTCTGCCGGGCCCGAGCCCGCGCCGCCGCCGCCGCCGCCTTGCCGCTCGGGCCGCGCGGCCCGGGAAACGCGGCCGCGGGCTGCATGGGCAGCGCCCGCGCCCCGCCGCTGAGCCGTCGCGGAGCCGCGCAGCCCTCGGAGCACGAATATATACAGCCCTGCTCTGGGACACACCTCCATTGGATTTAAAAGACAGTCCTCGTCAGCACTGACTTTCAGCTATGGAATC|GGTGGTGGCAGAAGTGGGATCCAAAGTAGAGCTTCTCGTAACCCCCAGAAGCACTGAGTGACCAAGTGTGACACCAGCTGGACTCATTGTGTCCATTGCTCTCTTGCAGCACCTGGGGCTCATGGGTCGGGAAAGAGGTTAAAGAAGACA…	TRUE		No	0	No
CGP0551525	ANKRD11--FAM174B	NB13	DT	14	ANKRD11	16	89418284	-	FAM174B	15	92788088	-	CGCGGCCCGGGAAACGCGGCCGCGGGCTGCATGGGCAGCGCCCGCGCCCCGCCGCTGAGCCGTCGCGGAGCCGCGCAGCCCTCGGAGCACGAATATATACAGCCCTGCTCTGGGACACACCTCCATTGGATTTAAAAGACAGTCCTCGTCAGCACTGACTTTCAGCTATGGAATC|GAAGACACTGCTTGGGAGTTCTGTTCTGTCATCAACGGAGCTGTGATGACCGTGGATGTCACTGGTAGTGGCCAACATTTCTGCAGCTCCTTCTCAGTTACATCCTCAACACAAACTCCTCACCAGGTGGCAGAAGTGGAAGAAGCTGAGATGTGGCTGTGAGTCCTGACTTCACTGCTGTCCAGCGGAAAGAGTCTGAGCAGTCTAAACCCG	FALSE		No	0	No
CGP0152448	ANKRD11--FANCA	KYAE-1	DST	28	ANKRD11	16	89418284	-	FANCA	16	89784964	-	CGCAGCTCTGCCGGGCCCGAGCCCGCGCCGCCGCCGCCGCCGCCTTGCCGCTCGGGCCGCGCGGCCCGGGAAACGCGGCCGCGGGCTGCATGGGCAGCGCCCGCGCCCCGCCGCTGAGCCGTCGCGGAGCCGCGCAGCCCTCGGAGCACGAATATATACAGCCCTGCTCTGGGACACACCTCCATTGGATTTAAAAGACAGTCCTCGTCAGCACTGACTTTCAGCTATGGAATC|GGCCTCCTTTGGGAGCACACGAGGCTACCATGGCTGCAGCAAGAAGGCCCTGGTCTTCCTGTTTACGTTCTTGTCAGAACTCGTGCCTTTTGAGTCTCCCCGGTACCTGCAGGTGCACATTCTCCACCCACCCCTGGTTCCCGGCAAGTACCGCTCCCTCCTCA…	TRUE		No	820	5UTR_CODING
CGP0152559	ANKRD11--FANCA	KYAE-1	DST	36	ANKRD11	16	89418284	-	FANCA	16	89792068	-	CCCGCCGTCCCTCGCAGCTCTGCCGGGCCCGAGCCCGCGCCGCCGCCGCCGCCGCCTTGCCGCTCGGGCCGCGCGGCCCGGGAAACGCGGCCGCGGGCTGCATGGGCAGCGCCCGCGCCCCGCCGCTGAGCCGTCGCGGAGCCGCGCAGCCCTCGGAGCACGAATATATACAGCCCTGCTCTGGGACACACCTCCATTGGATTTAAAAGACAGTCCTCGTCAGCACTGACTTTCAGCTATGGAATCG|CTCTTTGTGATGCTGAGTGCAGAGGAGTTGGTTGGCCATTTGCAAGAAGTTCTGGAAACGCAGGAGGTTCACTGGCAGAGAGTGCTCTCCTTTGTGTCTGCCCTGGTTGTCTGCTTTCCAGAAGCGCAGCAGCTGCTTGAAGGTGAGCTTT…	FALSE		No	820	5UTR_CODING
CGP0152671	ANKRD11--FANCA	KYAE-1	DST	118	ANKRD11	16	89418284	-	FANCA	16	89792547	-	GAGCCCGCGCCGCCGCCGCCGCCGCCTTGCCGCTCGGGCCGCGCGGCCCGGGAAACGCGGCCGCGGGCTGCATGGGCAGCGCCCGCGCCCCGCCGCTGAGCCGTCGCGGAGCCGCGCAGCCCTCGGAGCACGAATATATACAGCCCTGCTCTGGGACACACCTCCATTGGATTTAAAAGACAGTCCTCGTCAGCACTGACTTTCAGCTATGGAATCGCA|TCTGATGCTGTTCAGATGCAGAGAGAGTGGAGCTTTGCGCGGACACACCCTCTGCTCACCTCACTGTACCGCAGGCTCTTTGTGATGCTGAGTGCAGAGGAGTTGGTTGGCCATTTGCAAGAAGTTCTGGAAACGCAGGAGGTTCACTGGCAGAGAGTGCTCTCCTTTGTGTCTGCCCT…	FALSE		No	820	5UTR_CODING
CGP0552929	ANKRD11--GACAT3	NB13	ST	10	ANKRD11	16	89418284	-	GACAT3	2	16080898	+	NA	TRUE		No	100	No
CGP0552532	ANKRD11--MYCN	NB13	DST	32	ANKRD11	16	89418284	-	MYCN	2	15945493	+	CGCTCGGGCCGCGCGGCCCGGGAAACGCGGCCGCGGGCTGCATGGGCAGCGCCCGCGCCCCGCCGCTGAGCCGTCGCGGAGCCGCGCAGCCCTCGGAGCACGAATATATACAGCCCTGCTCTGGGACACACCTCCATTGGATTTAAAAGACAGTCCTCGTCAGCACTGACTTTCAGCTATGGAATC|GATGATGAAGATGATGAAGAGGAAGATGAAGAGGAAGAAATCGACGTGGTCACTGTGGAGAAGCGGCGTTCCTCCTCCAACACCAAGGCTGTCACCACATTCACCATCACTGTGCGTCCCAAGAACGCAGCCCTGGGTCCCGGGAGGGCTCAGTCCAGCGAGCTGATCCTCAAACGATGCCTTCCCATCCACCAGCAGCACAACTATGCCGC…	TRUE		No	820	5UTR_CODING
CGP0552928	ANKRD11--MYCN	NB13	ST	72	ANKRD11	16	89418284	-	MYCN	2	15941948	+	NA	FALSE		No	860	5UTR_5UTR
CGP0552926	ANKRD11--MYCNUT	NB13	ST	20	ANKRD11	16	89418284	-	MYCNUT	2	15921568	+	NA	TRUE		No	100	No
CGP0552927	ANKRD11--MYCNUT	NB13	ST	14	ANKRD11	16	89418284	-	MYCNUT	2	15935774	+	NA	FALSE		No	100	No
CGP0557241	ANKRD11--PPP2R2A	ES7	DST	605	ANKRD11	16	89418284	-	PPP2R2A	8	26338890	+	GACTCTTCCAGACACGGGATTTGTCGGTGAACAACGCAGAGCTGATGCAGACATAATATATACAGCCCTGCTCTGGGACACACCTCCATTGGATTTAAAAGACAGTCCTCGTCAGCACTGACTTTCAGCTATGGAATCGCAGA|TATAATTTCTACAGTAGAATTTAATCATTCTGGAGAATTACTAGCAACAGGAGATAAAGGTGGTAGAGTTGTCATCTTTCAACAGGAGCAGGAGCGCCTTTGACCTGAGGATCTCAAAGTGCTTTACAAACACTAATGAATTAATCCTCACAACACCCCAGTGAGAACAAAATCCAGTCTCATAGCAGAGGAG	TRUE	Passed	No	820	5UTR_CODING
CGP0557453	ANKRD11--PPP2R2A	ES7	DT	605	ANKRD11	16	89418284	-	PPP2R2A	8	26338893	+	GACTCTTCCAGACACGGGATTTGTCGGTGAACAACGCAGAGCTGATGCAGACATAATATATACAGCCCTGCTCTGGGACACACCTCCATTGGATTTAAAAGACAGTCCTCGTCAGCACTGACTTTCAGCTATGGAATCGCAGA|TATAATTTCTACAGTAGAATTTAATCATTCTGGAGAATTACTAGCAACAGGAGATAAAGGTGGTAGAGTTGTCATCTTTCAACAGGAGCAGGAGCGCCTTTGACCTGAGGATCTCAAAGTGCTTTACAAACACTAATGAATTAATCCTCACAACACCCCAGTGAGAACAAAATCCAGTCTCATAGCAGAGGAG	FALSE		No	820	5UTR_CODING
CGP0713135	ANKRD11--SPATA2L	SCH	DST	50	ANKRD11	16	89490245	-	SPATA2L	16	89698305	-	GTGGGCGCGCCCGAGGGGCGGGCTCGCCTCCCGCCGTCCCTCGCAGCTCTGCCGGGCCCGAGCCCGCGCCGCCGCCGCCGCCGCCTTGCCGCTCGGGCCGCGCGGCCCGGGAAACGCGGCCGCGGGCTGCATGGGCAGCGCCCGCGCCCCGCCGCTGAGCCGTCGCGGAGCCGCGCAGCCCTCGGAGCACGA|CCTTCTCTGGGGGCTACGTGCACGTGCTGAAGGGTGTGCTCTCAGACGACCTCCTCCTGAAGAGCTTCCAGAAGATGGGCTACGTACGCAGAGACAGCCATCGGCTCATGGTGACCGCCCTGCCCCCCGCCTGCCAGCTGGTGCAGGTGGCCCTGGGCTGCTTCGCCCTCCGGCTGGAGTGTGAGATCCTGGGTGAGGTGCTGGCC…	TRUE		No	820	5UTR_CODING
CGP0713246	ANKRD11--SPATA2L	SCH	DST	88	ANKRD11	16	89490245	-	SPATA2L	16	89701233	-	CCCCATCAGTAGCGTCCGCACCGGGAGCCGCGGCTCTCGCCCGAGCCGTGGGCGCGCCCGAGGGGCGGGCTCGCCTCCCGCCGTCCCTCGCAGCTCTGCCGGGCCCGAGCCCGCGCCGCCGCCGCCGCCGCCTTGCCGCTCGGGCCGCGCGGCCCGGGAAACGCGGCCGCGGGCTGCATGGGCAGCGCCCGCGCCCCGCCGCTGAGCCGTCGCGGAGCCGCGCAGCCCTCGGAGCACG|GATGGGCAGCAGCTCGCTGTCCGAGGACTACCGCCAGTGCCTGGAGCGCGAGCTGCGACGGGGCCGCGCGGGCGTGTGCGGGGACCCCTCGCTGCGCGCGGTGCTCTGGCAGATCCTGGTGGAGGACTTCGACCTGCACGGGGCGCTGCAGGACGACGCG…	FALSE		No	860	5UTR_5UTR
CGP0658164	ANKRD11--SPG7	H9	DST	28	ANKRD11	16	89490245	-	SPG7	16	89510490	+	CAGCAAGGTGCGCAGCCGCTCTCGGTACATCTGGTCGTCCCGCTCACGGCGTCTCCTCTCCTCTTCGTCCTCTTCAGGCGCCTTCCCCTTCGACTTATCCTTCTCCTTATTCTTCTGCTTCAACCTTGAGGTGTTAAAATAGAAAGTACCACCTAAAAGTTGCCAGAGTCTGACTGGATTCTGAACTAAATGTTGTTTCAACAACAATCCGTTGATCCCTTCAAAGGTAGGGGTTAGCAGTCTCAATTGTAAGCTC|GTGCTCCGAGGGCTGCGCGGCTCCGCGACGGCTCAGCGGCGGGGCGCGGGCGCTGCCCATGCAGCCCGCGGCCGCGTTTCCCGGGCCGCGCGGCCCGAGCGGCAAGGCGGCGGCGGCGGCGGCGCGGGCTCGGGCCCGGCAG…	TRUE		No	820	5UTR_CODING
CGP1973385	ANKRD12--MTCL1	NCI-H441	DST	54	ANKRD12	18	9221999	+	MTCL1	18	8783530	+	TCCATGATTCTGCTAGTAGTGGGCACAGAGATATAGTAAAGCTGTTACTTCGTCACGGTGGAAATCCATTTCAAGCTAATAAACATGGGGAGCGTCCAGTGGATGTAGCAGAAACAGAGGAGTTGGAGTTGCTACTAAAAAGAGAGGTGCCTTTATCTGATGATGATGAAAGTTACACA|GGATGACAGTGCCGATTTGAGGTGCCAGCTCCAGTTTGCCAAAGAGGAAGCCTTCCTGATGCGCAAAAAGATGGCCAAGCTAGGAAGGGAGAAGGACGAGCTGGAGCAGGAGCTCCAGAAGTACAAGTCCCTCTATGGGGATGTGGACAGTCCCCTGCCCACGGGGGAAGCAGGCGGGCCCCCCAGCACCCGGGAGGCCGAGCTGAAGCTGCGGCTAAA…	TRUE		No	710	No
CGP1331038	ANKRD13A--TCHP	MDA-MB-436	DS	35	ANKRD13A	12	109999784	+	TCHP	12	109980905	+	AGGGCAGGCAGGCGGGCGCGGGAGACCCCGCCGGGGCCGAGACTTGGGGCGGGCGACGAGGACCAGGTTACGGCCTCCTCGCCATGTCCTCGGCCTGCGACGCGGGCGACCACTACCCCCTGCACCTCCTAGTCTGGAAAAACGACTACCGGCAGCTCGAGAAGGAGCTGCAGGGCCAGAA|CCTTCCCAACTGGAGATGTGAAACGGTCATTCTCCATCCACTCACCTGGTTTCCTGCCACAGAGATAGAAGGCTAGTCTGTCCGTTAGCTCATACTGTATTTCCACGAGGCGCTCTGCCAGCTCATGGTGCCCTCCTTGCCTACCAAGAGAAAACAAAGTACCATTTATATTGCTCACTATTCACTGACTTTAAAATGGAGTACAAAGACGTCTCCT…	TRUE		No	500	ambiguous
CGP1842640	ANKRD13B--PCTP	HCC202	DS	9	ANKRD13B	17	29593735	+	PCTP	17	55767335	+	GGTAGACATAGTCTCTGTTGGACATGGGAAAAGGGTACTTCACTTCCCAGTAGACCACAGTCTCTCCGTTGCATTCTTGTTCATAGAGTTCTTTAACATACTGGTCCCATTGTTTTCTGTAATCTGAGTCCATATAGATGTCTGCCAGTAGAGTTGGTGAGCAGTCCTCCAGAACACCAAAGACTTTATACTCATAAAGTCCAGTCTT|CTGGCCCGCGCGGACCTCCTTCTCCAGCTCGCGGTGGCGGTTGTGCCACACGAGGTAGTGCAGCGGATACTTGCCCTCGGGCCCCTTCCTGGCGGAGGCGTTGGCGGGGATCATCGCCCGCTCCTCATGCCGGGGCCGCGGCGCCCGGCCGGGGAGGAGGGACGGCGCCGGAGCCGGGGCCCGGGGCCGC…	TRUE		No	910	Yes
CGP0305298	ANKRD13C--PTGER3	SW837	DST	262	ANKRD13C	1	70292388	-	PTGER3	1	70852859	-	GTGATATTTACTCTGCAACTTTATCAACAAAATCAATTTCTTTCACGCGTGCCCAGACAGGATGGCTTTTTCGGGAAGATAAAACAGAAAGAGTAGGAAACTTTTTGGCAGACTTTTACCTGGTGAATGGACTTGTTTTAGAATCAAGGAAAAGAAGAGAACATCTCAGTGAAGAGGATATTCTTCGAAATAAGGCCATCATGGAGAGTTTGAGTAAAGGTGGAAACATAATGGAACAGAATTTTGAG|GAGGAATTTTGGGGAAATTAAAACCTGCCTTTCTGCCAGGATCACATCACTGGAAGCTCCATGACTCTCTTTTTGTAAAAGAAAAAAAAATCACAGAAACACCCACCTCCCAAACTATTCTCTTTTACTTCTTCCCCCAAGCCCACCCCC…	TRUE		No	910	Yes
CGP1945575	ANKRD28--HACL1	8505C	DS	26	ANKRD28	3	15814240	-	HACL1	3	15563544	-	CGGTCGGCGGCGGCAGCGGCAGCGGCGGAGGAGGAGGAGGCTGGAGTGGGCGCGGAGGCGACCGCCATGGCGTTCCTCAAACTCCGTGACCAGGCCTGTGATTGGAATTGAAACAGTACAACTGCCTCCACCAGAGGAAAATAGTATGGGAATTCCTATTATG|GGTCCCTCCAATGTGTTTGCTGCCAAATTCACATTATGAGCAAGTCATGACTGCATTTGGAGGCAAAGGGTATTTTGTACAAACACCAGAAGAACTCCAAAAATCCCTGAGGCAGAGCCTAGCAGACACAACTAAACCTTCTCTTATCAACATCATGATTGAGCCACAAGCCACACGGAAGGCCCAGGATTTTCATTGGCTGACCCGCTCTAATATGTAAATAAAGACGCCAGTT…	TRUE		Yes	0	No
CGP1888631	ANKRD28--TBC1D5	NCI-H1694	DST	30	ANKRD28	3	15859377	-	TBC1D5	3	17508605	-	AGCTGCCCATTAATCCCCTTCTGCCTTATTGTTGCCAAGTAATTGTTGTTTACAAATAGTTCTTCCCATTCTTTCCTATAGGAATTAAAAGTCCCTTCAGAGTCTAAAGTAGAACTTGTTCTTCTTCCATTTTTATTTGAATCTCCTCCAGACTTGTTAGAGTAACTGGACAAGGGGTCAATGCCTACTTCTTGTTCTTCTGGCTGCAGAGGATGTCTAGTTTCAGATAAGGAATGATACATTGTGGGAACTGGACAGCGTCACCAAAAGTAA|CTACCTGGTCACGGAGTTTGAGGAACGCCATGGCGGTCGCCTCCGCGCCCACTCCAGCCTCCTCCTCCTCCGCCGCTGCCGCTGCCGCCGCCGACCGGCCCACTGCTCCCGCCCCAGTAGCCTTG…	TRUE		Yes	0	No
CGP1888642	ANKRD28--TBC1D5	NCI-H1694	DST	21	ANKRD28	3	15859377	-	TBC1D5	3	17623913	-	TTCATCCTGTGAAAGAGGATTATTGATCATCAAATCTTGTTGGCCAACAACCTTCCTCGGGTTGGTAATATGTATTTCTTTAATGTTGCTATACCATGCTCTTAATTCTTCAATTCTACTTATCCATTGACTTTTGTCTTGAGGAAGAACACAAAGAAATAGCTTCCAGCAAATGCTGCGGAACCTGCTGCTTCTCAGCTGCCCATTAATCCCCTTCTGCCTTATTGTTGCCAAGTAATTGTTGTTTACAAATAGTTCTTCCCATTCTTTCCTCCAGACTTGTTAGAGTAACTGGACAAGGGGTCAATGCCTACTTCTTGTTCTTCTGGCTGCAGAGGATGTCTAGTTTCAGATAAGGAATGATACATTGTGGGAACTGGACAGCGTCACCAAAAGTAA…	FALSE		Yes	0	No
CGP0587064	ANKRD36C--NBAS	VMRC-LCD	DS	79	ANKRD36C	2	95876439	-	NBAS	2	15238686	-	CAAGAATAACGGGCGGTTGGAAATCTGGAACAGAGTATCCTGAGAATCTGCCCACCTTGAAGGCTACAATTGAAAATAAAAATTCTGTTCTGAATACAGCCACCAAAATGAAAGATGTACAAACATCCACACCAGAACAAGACTTAGAAATGGCATCAGAGGGAGAGCAAAAGAGGCTTGAAGAATATGAAAATAACCAGCCAC|AGCTGTCTGTGGAAGCCCGTAAAGAGATGACTAGAAAGGCTATTAAGACAGTCAAACATTTTATTGAGAAGCCAAGGAAAAGAAACTCAGAAGACGAAGCTCAAGAAGCTAAGGATTCTAAAGTTACCTATGCAGATACTTTGAATCATCTGGAGAAATCACTTGCCCACCTGGAAACCCTGAGCCACAGCTTC…	TRUE		No	910	Yes
CGP0606297	ANKRD40--LINC00483	HCC1187	DST	41	ANKRD40	17	50707521	-	LINC00483	17	50761506	-	GATGAACGCCCTCCTAGAGCAGAAGGAGCAGCAGGAGAGGCTGCGGGAGGCCGCGGCCTTAGGGGACATTCGGGAGGTGCAGAAACTGGTGGAGAGCGGGGTGGATGTGAACTCCCAAAATGAGGTCAACGGCTGG|ACAAAGACATTCGAAGACTGCGGGACTTTCAGGAAGTGGAACTCATTTTAATGAAAAATGGAAGCTCCAGATTGACAGAATATGTGCCATCTCTGACAGAAAGGCCCTGCTATGATAGCAAAGCTGCAAAAATGACTTATTAAATACTCCCAGGAATGGCCGC	TRUE	Passed	No	100	No
CGP0153368	ANKRD40--NME1	KYAE-1	ST	6	ANKRD40	17	50707521	-	NME1	17	51155651	+	AACGCCCTCCTAGAGCAGAAGGAGCAGCAGGAGAGGCTGCGGGAGGCCGCGGCCTTAGGGGACATTCGGGAGGTGCAGAAACTGGTGGAGAGCGGGGTGGATGTGAACTCCCAAAATGAGGTCAACGGCT|GAACCATGGCCAACTGTGAGCGTACCTTCATTGCGATCAAACCAGATGGGGTCCAGCGGGGTCTTGTGGGAGAGATTATCAAGCGTTTTGAGC	TRUE		No	715	stop-codon
CGP0269250	ANKRD44--PGAP1	RVH-421	DS	155	ANKRD44	2	197187023	-	PGAP1	2	196844574	-	TGTCAAATTCGGGAGCCAGATTTTTTCCCTTCTCCTGGCAATCCCTTCCGCTTCCCCGGCTCCCGGCGTGACATCTGCGGGCCGGGGACCTGCATGTGTGTGCGCGCGAAGGAGCGGAAGAATGGCAGTGCTCAAACTCACCGACCAGCCACCATTGGTTCAGGCAATCTTCAGCGGTGATCCAGAGGAGATCCGGATGCTCATCCATAAAACTGAAGATGTGAATACTCTGG|TTGTTCATCTGCAAGCCAGCTTAACAACTTTTAAGAATAGCCAGCCTGTGAATCCCAAACACTCTAGAAGAAGTGAAAAGAAATCCAATCATCATAAAGACTCCTCAATACACCATCTTCGTTTATCTGCCAACGATGCTGAAGATAGCCTTCGCATGCACAGTA…	TRUE		No	910	Yes
CGP0714037	ANKRD52--RP11-977G19.10	SCH	DST	55	ANKRD52	12	56245103	-	RP11-977G19.10	12	56300220	-	CACGCCCATTCACCTGGCCTCAGCCTGTGGCCACACTGCAGTACTGCGGACCCTGCTGCAGGCTGCCCTTTCCACAGATCCCCTGGATGCCGGGGTGGATTACAGCGGATACTCGCCCATGCACTGGGCCTCCTACACTGGACATGAAGATTGTCTGGAGTTGTTACTTGAACACAGCCCGTTTTCGTACCTGGAAGGAAACCCCTTCACTCCTTTGCACTGTGCAGT|ATCCCGGAGATCGCCCGCCATGGCTTTACTTACTGCGGCCGCCCGGCTCTTGGGAACCAAGGCACCCAGTGGCAAGTACTAGCTGAGCATTTGGGAGATGCTTGTCTTACTTGGCTGTTGCTTCTCCTGCTGCTGGGGAAAAGGAATGCATCTTGTCTTGTTCTTGCAGC…	TRUE		No	100	No
CGP0586219	ANKRD6--C6orf164	VMRC-LCD	DT	12	ANKRD6	6	89433375	+	C6orf164	6	87337009	+	CCGAAAGCCATTACAGGTTTGTTAGGTTTAATGAAGAGCTCTGGATTCACAGCACGAAATAAGGTTGTTGTGCGCACCCCTCTGAGCCCTGGGCTTTGAAACTCTTTCTCTTTGGGTGGTTCCTTTTTGAATGTTGGAGGCTCAGGTGCTGAAGACATCTTGATCAATGATGATTTATTAT|CTTTCTCTCCCGCGCCGGACGTCCGCGCCGCAGGGACCAAGGCCGGCGACACGGTGGGGGGCGAGGGGCGAAGACGGGGACTGGCTCCCGCTGGCTCCGGCGGCCCCAGGGCCTCGGCGCCGCCCAGCGCCGTGCCTCCAGCCGCCCGCGCGCCAGGCAGCGCTCTCGGCTCCTGCGGGTTACCTGTG	TRUE		No	860	5UTR_5UTR
CGP0206457	ANKRD6--DEC1	PCI-15A	DT	11	ANKRD6	6	89621721	-	2001-12-01	9	115330785	+	TGTGTGAGAGAATTCTCCTTGGACCTGGGGCTCTGACCTAATGGAATTTACAGCTTAGAGGGTGAGAGCAGGTGTTCACATCAAGCAAGCACCTCTGGACCACCTACCATCCTCCTAGGTCTTGTCCTGGGCACCACGGGGACTCGGAGAC|AGATGAAGGAACTGCAGCCTAAAGAATTGGGAAGAAAAGGTTTATCCAGGCTTGCTGTGCATTCCTTCCTTTCTCTGGGAATTCCCTTGGAGAAGAAATCTGGCTGATCAAATCTCCTTGTAAACATGCTGTGAAGACTCTGGGGAAAACCACTAATGATATTTGTTAGTGGCAGTCTTTATCTTT	TRUE		No	200	No
CGP0206459	ANKRD6--DEC1	PCI-15A	DT	11	ANKRD6	6	89621721	-	2001-12-01	9	115331385	+	CGGCATTGTTACAACCACTGGTGTGCGCAGCATCTGTGTGAGAGAATTCTCCTTGGACCTGGGGCTCTGACCTAATGGAATTTACAGCTTAGAGGGTGAGAGCAGGTGTTCACATCAAGCAAGCACCTCTGGACCACCTACCATCCTCCTAGGTCTTGTCCTGGGCACCACGGGGACTCGGAG|ACAGATACTGCCTGATCCAAGATCACAAAGTTGGGCAGCAATGAAAGATCTAATCTCAGACCTCTTCTCTCCTGTATCCCAAACCAGTGCAACAATGAGGTTTCCTCTGTTCCTACATATTTATTTCTACATCTTCTTACGTGGTTTAGAATGATGATGATGATGATGATGATGATAATGATAAAATCAGCAACTACCTTTAATTTACCTTACTA…	FALSE		No	200	No
CGP0049113	ANKRD62P1-PARP4P3--KB-7G2.8	NCI-SNU-16	ST	10	ANKRD62P1-PARP4P3	22	16669462	-	KB-7G2.8	22	16679493	-	NA	TRUE		No	100	No
CGP0508945	ANKS1B--IKBIP	HLE	DS	26	ANKS1B	12	99053157	-	IKBIP	12	98634413	-	GGAAGATCAGGATTTGTTGGAAATTGGAATCCTTAATTCTGGGCACAGACAAAGAATTCTACAGGCAATCCAGCTCCTTCCAAAGATGAGACCCATTGGGCATGATGGCTACCATCCCACCTCTGTAGCTGAGTGGCTGGATTCCATTGAACTGGGCGACTACACCAAAGCCTTTCTAATTAATGGCTACACTTCGATGGACCTGTTGAAAAAAATCTGGGAGGTTGAACTTATTAATGTTT|GTATTTCAGCAGTCAGAAAAATTTGCAAAGGTGGAAAACCAATACCAGTTACTGAAACTAGAAACCAATGAATTCCAACAACTTCAAAGTAAAATCAGTTTAATTTCAGAAAAGTGGCAGAAATCTGAAGCTATCATGGAACAATTGAAGTCTTTT…	TRUE		No	740	ambiguous
CGP0507837	ANKS1B--UHRF1BP1L	HLE	DST	30	ANKS1B	12	99806404	-	UHRF1BP1L	12	100089095	-	CTCAGAAGTAGTTGCTGTTCTCCTAGAAGAGCTCACTGACCCGACAATTAGAAATAGCAAGCTGGAAACACCTTTGGACTTGGCGGCACTCTACGGACGGCTTAGAGTGGTAAAAATGATCATCAGTGCACATCCTAACTTAATGAGCTGCAACACTCGCAAGCACACGCCACTTCACCTTGCTGCGCGCAATGGCCACAAAGCAGTCGTGCAGGTGCTGCTGGAGGCAGGAATGGATGTGAGCTGTCAAA|GCTCTACAGTAGTCGCATCTGCCCAGCAAGTGAAGACAACGCAAACTTCAAATGCTCCTGATGTAAATGATGCAATTGTGAAACTATTCAATGATTTTGATGTTAAGGAAACCTCCCATCATTTAGTGATTTCTCATCTAGATCTAC…	TRUE		Yes	910	Yes
CGP0236920	ANO1--RPS6KB2	SW954	DST	201	ANO1	11	70171039	+	RPS6KB2	11	67432600	+	CTGACCACGAGGAGTGTGTGAAGAGGAAACAGCGGTACGAGGTGGATTACAACCTGGAGCCCTTCGCGGGCCTCACCCCAGAGTACATGGAAATGATCATCCAGTTTGGCTTCGTCACCCTGTTTGTCGCCTCCTTCCCCCTGGCCCCACTGTTTGCGCTGCTGAACAACATCATCGAGATCCGCCTGGACGCCAAAAAGTTTGTCACTGAGCTCCGAAGGCCGGTAGCTGTCAGAGCCAAAGACATC|GGTGGCGAGCTCTTCACGCATCTGGAGCGAGAGGGCATCTTCCTGGAAGATACGGCCTGCTTCTACCTGGCTGAGATCACGCTGGCCCTGGGCCATCTCCACTCCCAGGGCATCATCTACCGGGACCTCAAGCCCGAGAACATCATGCTC…	TRUE		No	910	Yes
CGP1413556	ANO10--RBMS3	DBTRG-05MG	DS	9	ANO10	3	43432611	-	RBMS3	3	29988143	+	CTTCACTGAAGTAAATTCAGATGCCTTAAAAATGTGCAGGGTCTTCAAACGTCCATTCTCAGAACCTTCAGCCAATATTGGTGTGTGGCAGTTGGCTTTTGAAACGATGAGTGTTATATCTGTGGTCACTAACTGTGCGCTGATTGGAATGTCACCACAAGTGAATGCAGTCTTTCCAGAATCAAAAGCAGACCTCATTTTGATTGTAGTAGCAGTGGAGCACGCACTCCTGGCTTTAAAGTTTATACTTGCATTTGCCATACCTGATAAGCCACGGCATATCCAGATGAAACTAGCCAGACTGGAATTTGAGTCTTTGGAGGCACTCAAGCAGCA|GTATATGACTGCTGCTGCTCCTATGCAAGGGACCTACATTCCTCAGTACACGCCTGTGCCTC…	TRUE		No	910	Yes
CGP1075658	ANO8--PLVAP	SCC90	DST	32	ANO8	19	17327235	-	PLVAP	19	17352368	-	CTTAATCGGCCAGTGCGGGCAGCTGCAGCGCCTCTTCCCCTGGCTGAGCCCGGAGGCAGCCATCGTGTCGGTGGTAGTGCTCGAGCACTTCGCTCTGCTCCTCAAGTACCTCATCCACGTGGCCATCCCCGATATCCCGGGCTGGGTGGCCGAGGAAATGGCCAAGCTGGAGTACCAGCGCCGCGAGGCCTTTA|AGTGGCTGAGGAGGCTCCAGGCCTGAGGACCAAGGGATGGCCCGACTCGGCGGTTTGCGGAGGATGCAGGGATATGCTCACAGCGCCCGACACAACCCCCTCCCGCCGCCCCCAACCACCCAGGGCCACCATCAGACAACTCCCTGCATGCAAACCCCTAGTACCCTCTCACACCCGCACCCGCGCCTCACGATCCCTCACCCA…	TRUE		No	710	No
CGP0387309	ANP32A--RP11-66B24.5	CAL-78	DS	30	ANP32A	15	68820698	-	RP11-66B24.5	15	100819414	+	TTAGTGTGCGCCGCGGGTGCTGGGGGCTCGAGAACCGAGCGGAGCTGGTTGAGCCTTCAAAGTCCTAAAACGCGCGGCCGTGGGTTCGGGGTTTATTGATTGAATTCCGCCGGCGCGGGAGCCTCTGCAGAGAGAGAGCGCGAGAGATGGAGATGGGCAGACGGATTCATTTAGAGCTGCGGAACAGGACGCCCTCTGAT|AGCCCACCATGAAATCTGTCCCAAATCATGGAACCCCGAGGTGAAAGGCCCCCAGGCATGCCAACACATGGCAGACAAATCCAGTTGTGTCCAGGGATGGCGTTCCCTCCAGTTTTCTGAAAGACGCTCCCATATTCCTTAAGCACAGGTAAGAATCTTCTCTTCATAAAGCCTTCATCACCCAGCTGGAGGTGG	TRUE		No	100	No
CGP1234395	ANP32B--WNK2	SCC-15	DST	34	ANP32B	9	97983609	+	WNK2	9	93317520	+	AGTATAGGAAGTGGGTGTGGAGACGGCGCGTGGACCACAGGAACCTGGTGTGGGCACGGACAGGGTCGGGGCGGCTCCGGGAATGACCGTGGTGGACAGAGGGCCGGGCGCTGGGGGCAGACGTGGCATCCCCACTCCTGCTCGAGGTGCGGTCAT|AGCTGCCGGGGTCCGGTTCCTCAGCTCCAGGTGGATCCTCCTCTTCATGTCCATGTTCCCCTCTTCCCCCCTCTTCAAACTTAACTTTCCGCGGCGGGGGCGGAGGGGGGAGAGGCGTCCCGGCTTGCGCAGCGAGGGCCGTCGGAAGGGTTTGCTAGCGGCGGAGGCCGGCGGCGCGGTCCTGGGTGGCGGGCGGCGTGCGGGCAGGCGAGCGGAGCCCCCGGAGCCAAGTTACTCACGGG…	TRUE		No	910	Yes
CGP0983807	ANP32E--GOLPH3L	COLO-320-HSR	DST	11	ANP32E	1	150226608	-	GOLPH3L	1	150661928	-	CAGGAGGATAATGAAGCGCCGGACTCTGAAGAGGAGGATGATGAGGATGGCGATGAAGATGATGAAGAGGAAGAGGAAAATGAAGCTGGTCCACCGGAAGGATATGAGGAAGAGGAGGAGGAAGAGGAAGAGGAGGATGAGGATGAGGATGAAGATGAAGATGAAGCAGGTTCAGAGTTGGGAGAGGGAGAAGAGGAAGTGGGCCTCTCATACTTAATGAAAGAAGAAATTC|AGGTACTGCTAAAGTCAGACAGCCCAACAGGTGATGTTTTACTGGATGAAACTCTGAAACACATCAAAGCAACTGAACCCACAGAAACTGTCCAAACATGGATAGAGCTACTCACTGGTGAGACCTGGAACCCCTTCAAATTACAGTACCAGCTGAGAAATGTACG…	TRUE		No	910	Yes
CGP0984918	ANP32E--GOLPH3L	COLO-320-HSR	DST	152	ANP32E	1	150226608	-	GOLPH3L	1	150663763	-	AGATCACAAACCTGGAAGATTATAGAGAAAGTATTTTTGAACTACTGCAGCAAATCACATACTTAGATGGATTTGATCAGGAGGATAATGAAGCGCCGGACTCTGAAGAGGAGGATGATGAGGATGGCGATGAAGATGATGAAGAGGAAGAGGAAAATGAAGCTGGTCCACCGGAAGGATATGAGGAAGAGGAGGAGGAAGAGGAAGAGGAGGATGAGGATGAGGATGAAGATGAAGATGAAGCAGGTTCAGAGTTGGGAGAGGGAGAAGAGGAAGTGGGCCTCTCATACTTAATGAAAGAAGAAATTC|AGGGGTACACATCTTTCTGGAATGACTGCATATCATCAGGCCTGCGAGGGGGCATCCTGATAGAGCTGGCCATGCGGGGTCGAATCTAT…	FALSE		No	910	Yes
CGP0490723	ANP32E--IL24	UACC-812	DS	13	ANP32E	1	150226608	-	IL24	1	206899317	+	AAAGATCTCAGTACAGTAGAAGCTCTGATGGCGATGAAGATGATGAAGAGGAAGAGGAAAATGAAGCTGGTCCACCGGAAGGATATGAGGAAGAGGAGGAGGAAGAGGAAGAGGAGGATGAGGATGAGGATGAAGATGAAGATGAAGCAGGTTCAGAGTTGGGAGAGGGAGAAGAGGAAGTGGGCCTCTCATACTTAATGAAAGAAGAAATT|CAGACCCTTCTGCCCTCCTTTGCTGGCGACAGCCTCTCAAATGCAGATGGTTGTGCTCCCTTGCCTGGGTTTTACCCTGCTTCTCTGGAGCCAGGTATCAGGGGCCCAGGGCCAAGAATTCCACTTTGGGCCCTGCCAAGTGAAGGGGGTTGTTCCCCAGAAACTGTGGGAAGCCTTCTGGGCTGT…	TRUE		No	740	ambiguous
CGP0490745	ANP32E--IL24	UACC-812	DS	20	ANP32E	1	150226608	-	IL24	1	206900295	+	AGATGATGAAGAGGAAGAGGAAAATGAAGCTGGTCCACCGGAAGGATATGAGGAAGAGGAGGAGGAAGAGGAAGAGGAGGATGAGGATGAGGATGAAGATGAAGATGAAGCAGGTTCAGAGTTGGGAGAGGGAGAAGAGGAAGTGGGCCTCTCATACTTAATGAAAGAAGAAATTCA|GCAAGCTCAGGATAACATCACGAGTGCCCGGCTGCTGCAGCAGGAGGTTCTGCAGAACGTCTCGGATGCTGAGAGCTGTTACCTTGTCCACACCCTGCTGGAGTTCTACTTGAAAACTGTTTTCAAAAACTACCACAATAGAACAGTTGAAGTCAGGACTCTGAAGTCATTCTCTACTCTGGCCAACAACTTTGTTCTCATCGTGTCACAACTGCAACCCA…	FALSE		No	910	Yes
CGP0320567	ANP32E--S100A10	D-392MG	DST	14	ANP32E	1	150229072	-	S100A10	1	151986251	-	GAAGAAGATTAACCTGGAGTTAAGGAACAGATCCCCGGAGGAGGTGACAGAGTTAGTCCTTGATAATTGCCTGTGTGTCAATGGGGAAATTGAAGGCCTGAATGATACTTTCAAAGAACTAGAATTTCTGAGTATGGCTAATGTGGAACTAAGTTCGCTGGCCCGGCTTCCCAGCTTAAATAAACTTCGAAAACAAAATCTTAAAAATTTGAAAAGTCTTGACCTGTTTAACTGTGAGATCACAAACCTGGAAGATTATAGAGAAAGTATTTTTGAACTACTGCAGCAAATCACATACTTAGATGGATTTGATCAGGAGGATAATGAAGCGCCGGACTCTGAAGAGGAGGATGATGAGG|GCTTCAACGGACCACACCAAAATGCCATCTCAAATGGAA…	TRUE		No	100	No
CGP0320678	ANP32E--S100A10	D-392MG	DST	84	ANP32E	1	150230571	-	S100A10	1	151986251	-	AAAGAACTAGAATTTCTGAGTATGGCTAATGTGGAACTAAGTTCGCTGGCCCGGCTTCCCAGCTTAAATAAACTTCGAAAATTGGAGCTTAGTGATAATATAATTTCTGGAGGCTTGGAAGTCCTGGCAGAGAAATGTCCAAATCTTACCTACCTCAATCTGAGTGGAAACAAAATAAAAGATCTCAGTACAGTAGAAGCTCTGG|CTTCAACGGACCACACCAAAATGCCATCTCAAATGGAACACGCCATGGAAACCATGATGTTTACATTTCACAAATTCGCTGGGGATAAAGGCTACTTAACAAAGGAGGACCTGAGAGTACTCATGGAAAAGGAGTTCCCTGGATTTTTGGAAAATCAAAAAGACCCTCTGGCTGTGGACAAAATAATGAAGGA…	FALSE		No	200	No
CGP1612392	ANPEP--AP3S2	G-292-Clone-A141B1	DST	2182	ANPEP	15	89814774	-	AP3S2	15	89837724	-	CCTTGCTTGTCTTTGCTTGTCTTAAGGACTCTATTTCAGGCCAATACTTGATCCTCAGACAAACTGGGACAGGTTGGGAACTTTGATGTTGAGATCGCCAATGTTGATGTTCCGAGGAATCTCTGGCAGGTTGATGTTTTTCACAGCAGACACAGCCCGCGCAGGGGCTGCTGAAAGGCCACCCTCGGATTTCTCCAGCCTGTTTTGAGCCTCAATCTGAGCCACGATTTCATTCATGTTTGTTTCCAACACCATCCCACCCATCACCACCTCCTGGAGGATGTAGTGCA|CCTGGGCCGCCGGGCGCTGGAACCTGGACCCTGGACCCTGGCGGGTTCCGAGCTGCGCCGCCGCCGTCCCTGCCCCTCCAGCACTGGACTCCTCCTTTCCCGTCTTTT…	TRUE		No	820	5UTR_CODING
CGP0486431	ANTXR1--AC011897.2	IMR-5	DST	10048	ANTXR1	2	69170289	+	AC011897.2	2	14616428	+	GGAAGATACTTATTTACTGTGTCCAGCGCCTATCTTAAAAGAAGTTGGCATGAAAGCTGCACTCCAGGTCAGCATGAACGATGGCCTCTCTTTTATCTCCAGTTCTGTCATCATCACCACCACACACTGTTCTGACGGTTCCATCCTGGCCATCGCCCTGCTGATCCTGTTCCTGCTCCTAGCCCTGGCTCTCCTCTGGTGGTTCTGGCCCCTCTGCTGCACTGTGATTATCAAGGAGGTCCCTCCACCCCCTGCCGAGGAGAGTG|AGGATGGACAACCCAGCTGGCTCATGCTCCGTTTTGATGAGGTTCTGGGAAGCAAGCCAGGTAACTCGAGGGATTTAGATAAAACTAAATAAGAATTGCTTCACTTTCTTTTTCCTAAGCCCAACATTGAGG…	TRUE		No	100	No
CGP1761060	ANTXR1--LRRTM4	NCI-H211	DT	45	ANTXR1	2	69090917	+	LRRTM4	2	77013503	-	CAAGGGTACAGGACAGCCAGCGTCATCATTGCTTTGACTGATGGAGAACTCCATGAAGATCTCTTTTTCTATTCAGAGAGGGAGGCTAATAGGTCTCGAGATCTTGGTGCAATTGTTTACTGTGTTGGTGTGAAAGATTTCAATGAGACACAGCTGGCCCGGATTGCGGACAGTAAGGATCATGTGTTTCCCGTGAATGACGGCTTTCAGGCTCTGCAAGGCATCATCCACTCAATTTTGAAGAAGTCCTGCATCGAAATTCTAGCAGCTGAACCATCCACCATATGTGCAGGAG|TGTTTCAGACTCTCTCAGGCTTGGCTGCAACTTCCATTTGACTACCAGTTTTCCATCCAATGCTCATTACAAGGCGATTTTCCCTCACAGTGGTAATCTCAGG…	TRUE		No	740	ambiguous
CGP1900654	ANTXR2--TNFSF10	EBC-1	DST	27	ANTXR2	4	79984819	-	TNFSF10	3	172514998	-	TCTTGATGTTTCAGTGAGCTTTAATGGAGGAAAATCTGTCATTTCAGGATCATTAATTGTCACAGCCACAGAATGTTCTAACGGGATCGCAGCCATCATTGTTATTTTGGTGTTACTGCTACTCCTGGGGATCGGTTTGATGTGGTGGTTTTGGCCCCTTTGCTGCAAAGTGGTTATTAAGGATCCTCCACCACCACCCGCCCCTGCACCAAAAG|AGATGCAGGACAAGTACTCCAAAAGTGGCATTGCTTGTTTCTTAAAAGAAGATGACAGTTATTGGGACCCCAATGACGAAGAGAGTATGAACAGCCCCTGCTGGCAAGTCAAGTGGCAACTCCGTCAGCTCGTTAGAAAGATGATTTTGAGAACCTCTGAGGAAACCATTTCTACAGTTCAAG…	TRUE		No	910	Yes
CGP1901154	ANTXR2--TNFSF10	EBC-1	ST	12	ANTXR2	4	80008521	-	TNFSF10	3	172514998	-	NA	FALSE		No	910	Yes
CGP0952303	ANXA11--PLAC9	HT-3	DT	67	ANXA11	10	80163349	-	PLAC9	10	80132281	+	CTGAAATCTGAACTGTCAGGAAACTTTGAGAAGACAATCTTGGCTCTGATGAAGACCCCAGTCCTCTTTGACATTTATGAGATAAAGGAAGCCATCAAGGGGGTTGGCACTGATGAAGCCTGCCTGATTGAGATCCTCGCTTCCCGCAGCAATGAGCACATCCGAGAATTAAACAGAGCCTACAAAGCAGAATTCAAAAAGACCCTGGAAGAGGCCATTCGAAGCGACACATCAGGGCACTTCCAGCGGCTCCTCATCTCTCTCTCTCAGGGAAACCGTGATGAAAGCACAAACGTGGACATGTCACTCGCCCAGAGAGATGCCCA|GGTAGACAGAGAAAAGCTGCCAAACTCCCAGGAGACAGGGGTTCAGATCCTGTGCTATGGCTGAGAGTGATG…	TRUE		No	0	No
CGP0952931	ANXA11--PLAC9	HT-3	DST	862	ANXA11	10	80176107	-	PLAC9	10	80142082	+	CCTGGGGCAGCCGCGCCCGCGGAGTTTTCCGCCCGGCGCTGACGGCTGCTGCGCCCGCGGCTCCCCAGTGCCCCGAGTGCCCCGCGGGCCCCGCGAGCGGGAGTGGGACCCAGCCCCTAGGCAGAACCCAGGCGCCGCGCCCGGGACGCCCGCGGAGAGAGCCACTCCCGCCCACGTCCCATTTCGCCCCTCGCGTCCGGAGTCCCCGTGGCCAGGTGTGTGTCTGGGGAAGAGACTTACAGAAGTGGAGTTGCTGAGTCAAAG|CTGCCGAACCCTTCAGCCCTCCGCGAGGAGACTCAGCTCAGAGCACAGCGTGTGACAGACACATGGCTGTGCAACGCCGTCTAGATGTCATGGAGGAGGTAACAGGGTGGTTTGGAAGGACATGCGAGTTCAGG…	FALSE		No	820	5UTR_CODING
CGP0953121	ANXA11--PLAC9	HT-3	DST	207	ANXA11	10	80205343	-	PLAC9	10	80142082	+	GCACTGCCTCTGGCACCTGGGGCAGCCGCGCCCGCGGAGTTTTCCGCCCGGCGCTGACGGCTGCTGCGCCCGCGGCTCCCCAGTGCCCCGAGTGCCCCGCGGGCCCCGCGAGCGGGAGTGGGACCCAGCCCCTAGGCAGAACCCAGGCGCCGCGCCCGGGACGCCCGCGGAGAGAGCCACTCCCGCCCACGTCCCATTTCGCCCCTCGCGTCCGGAGTCCCCGTGGCCA|GCTGCCGAACCCTTCAGCCCTCCGCGAGGAGACTCAGCTCAGAGCACAGCGTGTGACAGACACATGGCTGTGCAACGCCGTCTAGATGTCATGGAGGAGATGGTAGAGAAGACCGTGGATCACCTGGGGACAGAGGTGAAAGGCCT	FALSE		No	820	5UTR_CODING
CGP0953332	ANXA11--PLAC9	HT-3	DT	24	ANXA11	10	80163349	-	PLAC9	10	80142082	+	GCCTACAAAGCAGAATTCAAAAAGACCCTGGAAGAGGCCATTCGAAGCGACACATCAGGGCACTTCCAGCGGCTCCTCATCTCTCTCTCTCAGGGAAACCGTGATGAAAGCACAAACGTGGACATGTCACTCGCCCAGAGAGATGCCCAG|CTGCCGAACCCTTCAGCCCTCCGCGAGGAGACTCAGCTCAGAGCACAGCGTGTGACAGACACATGGCTGTGCAACGCCGTCTAGATGTCATGGAGGAGGTAACAGGGTGGTTTGGAAGGACATGCGAGTTCAGGACCACCTTCTAGGATGGTGTTTTTATGGGCAGATGCAAGCTTGCTTTGGAATGTGAGGACATCCGGGCCGATCCTGCCCTGTGGCCACCTCGT	FALSE		No	710	No
CGP0231031	ANXA3--BANK1	ESO51	DT	43	ANXA3	4	78586350	+	BANK1	4	101754033	+	TGATTGTTAAGGAATATCAAGCAGCATATGGAAAGGAGCTGAAAGATGACTTGAAGGGTGATCTCTCTGGCCACTTTGAGCATCTCATGGTGGCCCTAGTGACTCCACCAGCAGTCTTTGATGCAAAGCAGCTAAAGAAATCCATGAAGGGCGCGGGAACAAACGAAGATGCCTTGATTGAAATCTTAACTACCAGGACAAGCAGGCAAATGAAGGATATCTCTCAAGCCTATTATA|CAGACATGCTGAATGTTGACAGAAGGACCACAAGATATGCTGATGGATCAGATGTGTAATGTGAGTTACCCCAAGGAACTATGTTCATGATAGTTTAATTCTCTAAGAT	TRUE		No	740	ambiguous
CGP1573504	ANXA4--NUMB	CAL-54	DST	205	ANXA4	2	69788141	+	NUMB	14	73297285	-	CAGGTGCGCTTCCCCTAGAGAGGGATTTTCCGGTCTCGTGGGCAGAGGAACAACCAGGAACTTGGGCTCAGTCTCCACCCCACAGTGGGGCGGATCCGTCCCGGATAAGACCCGCTGTCTGGCCCTGAGTAGGGTGTGACCTCCGCAGCCGCAGAGGAGGAGCGCAGCCCGGCCTCGAAGAACTTCTGCTTGGGTGGCTGAACTCTGATCTTGACCTAGAGTCATGGCCATGGCAACCAAAGGAGGTACTGTCAAAGCTGCTTCAGGATTCAATGCCATGGAAGATGCCCAGACCCTGAGGAAGGCCATGAAAGGGCTCG|ACTGGAAAGAAAGCAGTTAAAGCAGTTCTGTGGGTCTCAGCAGATGGACTCAGAGTTGTGGATGAAAAAACTAAGGAC…	TRUE		No	710	No
CGP0615743	ANXA7--DNAH12	SJRH30	DST	17	ANXA7	10	73396519	-	DNAH12	3	57323619	-	CCCACAGCCAGGGGGAGCTCCATCCTATCCCGGAGTTCCTCCAGGCCAAGGATTTGGAGTCCCACCAGGTGGAGCAGGCTTTTCTGGGTATCCACAGCCACCTTCACAGTCTTATGGAGGTGGTCCAGCACAGGTTCCACTACCTGGTGGCTTTCCTGGAGGACAGATGCCTTCTCAGTATCCTGGAGGACAACCTACTTACCCTAGTC|AGATAACCCCAGCTATAACAAACTATGTAACTGACAAACTAGGGAAAAAGTTTGTAGAGCCTCCACCATTTGATTTGACAAAGAGTTACTTGGATTCAAATTGCACCATTCCCTTAATTTTTGTTCTATCTCCAGGAGCAGATCCTATGGCCAGCCTGCTGAAATTTGCAAATGATAAATCTATGTCTG…	TRUE		No	910	Yes
CGP1377779	ANXA9--NUP210L	OVCAR-4	DST	44	ANXA9	1	150988341	+	NUP210L	1	154012370	-	GGTCCCAGTCTTCACCCAGCGAAATCCTGAACACCTCATCCGAGTGTTTGATCAGTACCAGCGGAGCACTGGGCAAGAGCTGGAGGAGGCTGTCCAGAACCGTTTCCATGGAGATGCTCAGGTGGCTCTGCTCGGCCTAGCTTCGGTGATCAAGAACACACCGCTGTACTTTGCTGACAAACTTCATCAAGCCCTCCAGG|TGGTGGTCAATGCATCATCAAGATTAATGCTCAGTTATGACCTCAAGACTTATCTCACCAATACCCTCAATTCAACTGTATTCAAGCTCTTCATCACCACTGGCAGAAATGGTGTCAATCTTAAAGGATTCTGTACCCCAAACCAGGCCTTGGCCATTACAAAAGTACTTCTTCCAGCGACCCTCATGCTGTGCCATG…	TRUE		No	910	Yes
CGP0337618	AP000797.3--AP000797.4	RPMI-2650	DS	4	AP000797.3	11	115676781	+	AP000797.4	11	115941558	+	TTTTGCCTGTAAGTGCTGGTTCCCTTTTTCCTGGCCATACCAGGTGGACACGGAATTGTAGTGCTGGTCCTCCCTCTGCACTGGACTGGATTCTGCCAAAGTCAACCAAGCGCCTTCAGTTGCTGACTCTCGTCTCC|AGCAAAGTGCTGGGCACACAGAAGGACAACGTGATGAAGCGCCATCACATGGCTGGTAGCCTGTGGTGAGTCACCGGACTTCTCGACTCCCACCTCACTAGGGTGGAAGGAACAGTAACCACAACGCTCTGCAACTCGGGCTGCGCCCGCATGATTGGAAACAATCTGTGAAGTGAGTCACATCAGTTGCAAAAACAATTAAGTCA	TRUE		No	100	No
CGP1291469	AP001462.6--SUV420H1	SF295	DST	32	AP001462.6	11	64779143	+	SUV420H1	11	68175183	-	TCTCCTCAATTTCTGAAAGTTCGGCAATACAACCCACCAGTAATTCTATTTTGTCATTTCGTTTCCACTCTTTTGTTGCAACTATTTTGGCTCCATTTTGTTCTGATGAGTATCTATTACATGGCAATATTTCAAATCCACTGTCAGTTGCAAACATTCGCAAATAAATAAATACATGTTCTTTGAATAATTTCTCCTGCATTTTATTCTTGTTGAGAAAATAGTGCCGTGCCCATTCGCCTGAAGTCAAACATTTGAAGGCTTTCTCCAAGTGTTCATCTTTCTTAAAACGTTCAATTACTTCCTTTAGTTCTTCCTGCCTTCCTTTAATAGGCCTAAAT|CATGGGAACAAAGGTTGACGTCACTTAGGGCTTCCTTGCTGGACCCAAGGGTCGATG…	TRUE		No	100	No
CGP0630406	AP003900.6--MSRB3	CS1	ST	37	AP003900.6	21	10338455	-	MSRB3	12	65453728	+	NA	TRUE		No	100	No
CGP1612591	AP006621.5--TALDO1	G-292-Clone-A141B1	DST	11	AP006621.5	11	783671	+	TALDO1	11	764813	+	ATTTTACATAAAATCAGAAATCTATGATCTGTCCCTGCTCCAATTTGTAAAAAACGCAAGATTCATCAGAAGCCACGTGCAGTCAGATCCCAGCTGGCCGGCGGTGCAGATCTGGAGTCCAGCCTCAGGGATGCGCTACTTTCCATTCTCTGCATTGAACATTCGTT|CCTCCTTATTCCTCTCTTTAATCTCCCGCAGGTGCTCAGCTACTGGCTTCCCTCCCGGGACGAGGTCGGAGTCTCCGCCTGGGATTCTGAGGCGTGGCTTTTGCTTCACAGTGCCCCTAAACCTCAGTAGTGTAGGAAACTTTCTGAAAGGAAAACAAATTCTCAGGG	TRUE		No	100	No
CGP0180899	AP1G1--PMFBP1	JHOS-3	DT	17	AP1G1	16	71758808	-	PMFBP1	16	72164916	-	GCCATAAATATCCTGGGTCGTTTCTTATTGAACAATGACAAGAATATTAGATATGTGGCTCTGACATCTTTGTTGAAGACTGTACAGACAGATCATAATGCAGTACAGAGGCACAGAAGCACAATTGTGGACTGTCTTAAAGATTTGGATGTCTCAATAAAAC|GGCGGGGGAGAGAGACAGAGAAGTGAGCAGCCTGAACAGCAAGCTGTTAAGCCTGCAACTTGACATCAAGAATCTGCACGATGTCTGCAAGAGACAGAGGAAGACCTTGCAGGACAATCAGCTCTGCATGGAGGAGGCAATGAACAGCAGCCACGACAAGAAGCAAGCACAGGCATTAGCATTCGAGGAG	TRUE		Yes	710	No
CGP0181011	AP1G1--PMFBP1	JHOS-3	DT	8	AP1G1	16	71758808	-	PMFBP1	16	72174070	-	TGAGACTAGTAAAAATGTAGGAAATGCTATTCTTTATGAAACGGTTTTGACTATCATGGATATTAAGTCAGAGAGTGGATTGCGAGTCCTAGCCATAAATATCCTGGGTCGTTTCTTATTGAACAATGACAAGAATATTAGATATGTGGCTCTGACATCTTTGTTGAAGACTGTACAGACAGATCATAATGCAGTACAGAGGCACAGAAGCACAATTGTGGACTGTCTTAAAGATTTGGATGTCTCAATAAAAC|GGCACAGCTGTCACCAAGAGAAGTCCTACTTTGAAAAGCAGATGGCAGGAGTTTTGAATACAAAAAAGGAGTTGCCTGGGCAGATGGCAGTAGACAAGGCATGAAGAAATGAAGGTCTCAACAGAGACGCAAGAGGCAGAACAG…	FALSE		Yes	100	No
CGP0743092	AP1M1--LINC01122	HuO-3N1	DT	11	AP1M1	19	16228928	+	LINC01122	2	58788482	+	GTCGGTGATCGAGAAGCACTCCCACAGCCGCATCGAGTACATGATCAAGGCCAAAAGCCAGTTCAAGCGGCGGTCAACAGCCAACAACGTGGAGATCCACATTCCCGTGCCCAATGATGCCGACTCACCCAAGTTCAAGACGACGGTGGGGAGCGTTAAGTGGGTCCCCGAGAACAGCGAGATCGTGTGGTCCATCAAGTCCTTCCCG|AATTTGCCTATGCTTGTCACTAGTGGGTGTGAATGCAGCATAAGGGGAAGGATACAGGTGATGTCTAGGAACCTCAAGTTGAACTTTTGCCTTCTTGAACACTGCTGGGGCAAAAAACTAAAAGCCCTAGAGACTTCCAGCTCCTGGTAA	TRUE		No	100	No
CGP0743094	AP1M1--LINC01122	HuO-3N1	DT	8	AP1M1	19	16228928	+	LINC01122	2	58798398	+	GCGGCGGTCAACAGCCAACAACGTGGAGATCCACATTCCCGTGCCCAATGATGCCGACTCACCCAAGTTCAAGACGACGGTGGGGAGCGTTAAGTGGGTCCCCGAGAACAGCGAGATCGTGTGGTCCATCAAGTCCTTCCC|GGCTTTTTCCTGGCAAAAGCTGTATCGTTCCTCCAGTAAAGGCTGACAACATAGAAGGCACTCTCCTAACAGGATTTTGAAGAGAACGCATATTAGAATCTTACTGTTAAAAGCTTGAAAATACAATTAAACAATATTTTAAATTGAAACAACACTAGAAGAATCCCT	FALSE		No	100	No
CGP0743095	AP1M1--LINC01122	HuO-3N1	DT	92	AP1M1	19	16233546	+	LINC01122	2	58785130	+	CACAGGGCCGAGCTTTGGCTCCCCAGCACAGGGGCTCATGCTCCCCTCCCTGGACTGGGGTGAGTGGTCAGTCTCTGCCCATCGCCACTAGGGCCAGAGCTGTTGGCTAAGCTGGGGCAGGGCCTAGGCCTGAGCGCCTCCCCCGTCTGCTCCCCAGGGCGGCAAGGAGTACCTGATGCGGGCCCACTTCGGCCTGCCTAGTGTGGAGGCC|GTAAGGGAGAAATACCATACAATAAAATACCACCTTTACATCCCTGAAATGAGAGAGAGAGACAGGGAGAGGGAGAGGTGAAGAGAGACGGAAGGAGAAAGAGAGGGAAGTTGGGGAGAGGAAAAAAAGAAAAAAGAAAGAGAAAAGTGCATACTCTAATCTTGGTG	FALSE		No	100	No
CGP1319041	AP1M2--USP54	JHH-6	DT	6	AP1M2	19	10574417	-	USP54	10	73505426	-	TCATGGTCAAGGCCAAGGGGCAGTTTAAGAAACAGTCAGTGGCCAACGGTGTGGAGATATCTGTGCCTGTACCCAGCGATGCCGACTCCCCCAGATTCAAGACCAGTGTGGGCAGCGCCAAGTATGTGCCGGAGAGAAACGTCGTGATTTGGAGTATTAAGTCTTTCCCGGGGGGCAAGGAGTACTTGATGCGAGCCCACTTTGGCCTCCCCAGTGTGGAAAAGGAAGAGGTGGAGGGCCGGCCCCCCATCGGGGTCAAGTTTGAGATCCCCTACTTCACCGTCTCTGGGATCCAGGTCCGATACATGAAGATCATTGAGAAAAGTGGTTACCAGGCCCTGCCCTGGGTTCGCTACATCACCCAGAGTGGC|GGCTCTGCAGATGGCATGGGGAGGAGG…	TRUE		No	910	Yes
CGP1107074	AP2A1--NUP62	VA-ES-BJ	DST	310	AP2A1	19	49803489	+	NUP62	19	49907271	-	CGAGCCAAGTCTACGGCCACCACTGGAAGCTGTGGCTATTTCTGTGGACTGACGTTACACTGGGCTTCATTGTTCTTTCATTTAACAAATGTGACAGGGACCGGGCTGGGGACACACGGGGAACGACAGTGGGTCTCTGCCCATGGGAACTCACAATCTAACAGCGAGACGAGGCACAAACGGCTAGCACAGGATAGCATAACAAGTGCCACCCAAGGTACAGGCTCAGGGTGCTACGGGGACCTGCAAGAAGGCCACCTGAGCTTC|TTGCGTGCCCAAGAGAGGCTGAAGAGAAGTGTGGACCTGGGTCAGCCGGCTTCCCCACGGTGAGGAAGGCCGACGTGGAGAGGCAGGAGGCTGGGCCGGGCCTGAGAGGATATGAGTCTGGAGGTCTCCCG…	TRUE		No	200	No
CGP0562120	AP2A2--RPLP2	UMC-11	DT	13	AP2A2	11	926088	+	RPLP2	11	810234	+	GTCTTCAATGTTTTTTCCATTCAGCTCACTGATAACCTTGTTGAGCCGGTCGTCGTCCGCCTCGATACCCACGCTGTCCAAGATCTTCTTGATGTCCTTGGCGCTGGGGGAGGAGTTGCCCCCTAGGGCAGCCAGCAGGTAGGAGGCGACGTAGCGCATC|AGTTGCGGATATCCGAGATGAAGACCGCCAGGCCCCGCATCCCGTCCCCCTTGGACACGGCCGGCATCTTCCGACGCTCGGGAGCGGCCTCGGCTGGCGGACCCGGGCGGAGGAGCGCGGGGAGCGGGAAGCGGGGAGTGCGGTCGCCGTCACCGCCGCGGAGGAGCCGCCGGGGAGCCGCCTAACCACGGCCGCCTCAGGGTCCCAGCGCCGCTTTCTGGGCCGC	TRUE		No	100	No
CGP1963147	AP2B1--RP11-104J23.1	OAW-42	DS	140	AP2B1	17	35710320	+	RP11-104J23.1	17	36010020	+	AGAGCATTGATGTCTCCCTGCCTCTCAATACCTTGGGCCCAGTCATGAAGATGGAACCTCTGAATAACCTCCAGGTGGCTGTGAAAAACAATATCGATGTCTTCTACTTCAGCTGCCTCATCCCACTCAATGTGCTTTTTGTAGAAGATGGCAAAATGGAGCGCCAGGTCTTCCTTGCAACATGGAAGGATATTCCCAATGAAAATGAACTTCAGTTTCAGATTAAGGAATGTCATTTAAATGCT|GAATGGGCGATCAGCTGTCTTCACCACCCCCAGCTTATACTCCTCTAGAGTGTATCCTGAACCACTGGGACTGCTTTGACCCTCAGACTCTGGAGGAAAATGGCTCATAGCCCTCTGCACAAAGGTTTGGGCAAATTATGAAGGACTGGCTTG…	TRUE		No	0	No
CGP1585505	AP3B1--LHFPL2	NCI-H1563	DST	59	AP3B1	5	78240862	-	LHFPL2	5	78510398	-	GACGGAGCTGGGTCAGGAGGCGACCTCAACCATTTCCCCCTCGGGGGCCTTCGGCCTCTTTAGCAGCGATTTGAAGAAGAATGAAGATCTAAAGCAAATGTTAGAGAGCAACAAAGATTCTGCTAAACTGGATGCTATGAAGCGGATTGTTGGGATGATTGCAAAAGGGAAAAATGCATCTGAACTGTTTCCTGCTGTTGTGAAGAATGTGGCCAGTAAAAATATTGA|GGTGAGGCCGCAGGCGGTGCTCTGGGTCCGGGAGCGCTGTCCCCAGCATGAACGCGGCCGGCGGCGGGAGTGAATGACTGCAGCTGCGACTTCCTTCCCGGGCCGCCCGAGCCTCCTTCCCCACCGACTTTCTTGTTTTGATTAACTCCGTGGACTCCTGACTCTTTCTT…	TRUE		No	100	No
CGP1791871	AP3D1--JSRP1	A2058	DT	21	AP3D1	19	2124454	-	JSRP1	19	2252478	-	CCTAGATCATTGTTATGCTTTTGCGTCCTCATAGCTTAGCTTCCAAGAACCCATGTCTTAAAAAGAAAACACATGCACACGCACACGCACACACGGTCTCCTGTACACCTTCATTCCATGCCACTGGCTTGGTGGAAAATGAGTCTCTGTCCCTGCATGTGCCTGGCGGTCCCCTGGCTTCATGTCTTTCTTTTAAAGCTGTTAGAG|TCACGCGAAGGGGGCCACCGGCCGTGGGCACGGGACTCCAGGGACGCCGAGCCCAGGAAGAAGCAGGCCTGGGTGTCCCCGAGGCGTCCCGACGAGGAGCAGCGGCCTGGGAGTCGCCAGAAGCTCCGCGCAGGCAAGGGGCGGGACTGAGCCGGCCCCGCGCCGGAGTCCAGGGGCCCCTTCTGGACGCC…	TRUE		No	740	ambiguous
CGP0262287	AP3D1--R3HCC1L	NCI-H1993	DST	16	AP3D1	19	2137011	-	R3HCC1L	10	98231512	+	GTTGGGATACGACATCAGCTGGGCCGCCTTCAACATCATAGAAGTGATGAGTGCCTCCAAGTTCACCTTCAAGCGAATTGGCTACCTCGCTGCTTCCCAGAGCTTTCACGAAGGCACCGACGTCATCATGCTGACCACCAATCAGATCCGTA|AGTTATCAGGGAATACCAAGAGCAGAGAGAGCATCCAGGAACCTAGATCTGATTACTACAATCATGAAGTTCCTGATATTGACCTCAGTGATTGTGAATTCCCACATGTCATTGAAATTTATGACTTTCCCCAAGAATTTCATACTGAAGACCTTCTACGGGTTTTCTGCAGTTATCAAAAGAAAGGATTTGATATTAAATGGGTGGAT	TRUE		No	910	Yes
CGP1164688	AP3S2--FAM219A	HSC-39	DST	75	AP3S2	15	89871475	-	FAM219A	9	34405964	-	AGAAAAGCCAGTGCAACACCCTACAAACTGGAACACTAGCTCTTTGGGAACAAGGACCTGACATCAGAACAAGAAGGCTATAAGTTCCCAAACCTTAAAAGTTTTTGTGGAAACTCTGGATAAGTGTTTCGAAAATGTGTGTGAATTGGATTTGATCTTCCATATGGATA|AGGACCCAGCCGCCGCCTCCATCTCTGACGGAGACTGTGACGCCCGGGAGGGTGAGTCAGTAGCCATGAATTACAAACCATCCCCGCTCCAAGTGAAGCTGGGTGAGTGTGTCTGGGGGGTGAGGGAGATGTGGGGAGTAGGCAAGATACTCTGGGCTGGGTCTACAATGAGGTGCCACAAATAAACCAGCTCAGCCTAGATGATTCCAAGACTCAAG	TRUE		No	910	Yes
CGP1165064	AP3S2--MFGE8	HSC-39	DS	20	AP3S2	15	89871475	-	MFGE8	15	88907376	-	AGCCGGTGCTGAGAGAACCGTGGCTGGCAAAGATGATTCAGGCGATTCTGGTTTTCAACAACCATGGGAAGCCACGGCTAGTCCGCTTCTACCAGCGTTTCCCAGAAGAAATTCAACAGCAGATTGTTCGAGAGACTTTCCATCTAGTCCTCAAGCGGGATGACAACATCTGTAACTTCTTGGAGGGTGGAAGTTTGATTGGTGGCTCTGACTACAAACTGATCTACCGGCACTATGCTACCCTCTACTTTGTATTTTGTGTGGATTCCTCAGAGAGTGAACTTGGAATCTTGGACCTCATCCAGGTTTTTGTGGAAACTCTGGATAAGTGTTTCGAAAATGTGTGTGAATTGGATTTGATCTTCCATATGGATAAG|AATGTGTCGAGCCACTGGGCC…	TRUE		No	710	No
CGP1906155	AP4S1--NUBPL	NCI-H647	DS	17	AP4S1	14	31025787	+	NUBPL	14	31673355	+	GACAATCACAGCACCTGTTATAGGAATATTCTGTGAGACTGATAACTGCACATCTCCAGTTCCTGGTGGCATGTCTACAACTAAGTAGTCCAGTTGACCCCAATCTACCTGCCTCAACAATTTCTCAATGGCCGACATTACCATAAGGCCTCTCCAAACTACTGGTTCACTTTCTTCAACCAGAAAGCCCATAGACATACAAGCAATACCATAATTCAAGAGAGGCCTCATTAGGTTG|CCTGTGCTGCTCAGGTTGTGATGGTCCTCTCAACGGCTTTTCCTGGAGTCCCCCTCCCTCTTTCCCGCATAAGCTTGCTCCCCAACCTTCACTGGCTACGCGGTGCGGGCCTCCTCGGGGCAGCCATTTTGGCTTTTAGTATGGCGTCTGCGGGGGCTCC…	TRUE		No	820	5UTR_CODING
CGP1954319	AP5B1--CASC21	HCC1569	DT	14	AP5B1	11	65780442	-	CASC21	8	127253844	-	GCGGCGTCTGGGGGTGACCGCAGCCCCTCGGGGTCGGCAGCGGGCCCCGCGCTCCCGGTGGCTGCGGCCTGAGGGTCCCTCTTCCCTGCGCAGGGGCCCGCGCGCCTCACCATGGGGCCCCTGAGCCGGGACGCCTGGGCCCAGCGCTTGGGGGCCTTCCGGGCCAGCCCGTCTGCCTTCATGGCAGGTCCCGAGGGGGAGGATTTGGGTCGCGACCTGCTGAGCGACCTGAGAAGTGAGAAGCTGAGCGAACAGACCAAG|CTTAACTAACATTGACTACTGTGTTAGGATTAGTCATTGCTGACTGTGCCAGCCTGCAGCCTCATAATCAGAGCCTTGTCACCAAGCATGGCTGCCTCAGTGACTGGAATGGAAATGAAAATAAAGCAAGTGTTATT…	TRUE		No	0	No
CGP1953538	AP5B1--CASC8	HCC1569	DST	115	AP5B1	11	65780442	-	CASC8	8	127290060	-	GCGTCGGCCCCGAGAGCCCTGGTCTCACCGTGGGAGCCGGGCGCGGGTCCCGCCGGCATCTGCGCGGCGTCTGGGGGTGACCGCAGCCCCTCGGGGTCGGCAGCGGGCCCCGCGCTCCCGGTGGCTGCGGCCTGAGGGTCCCTCTTCCCTGCGCAGGGGCCCGCGCGCCTCACCATGGGGCCCCTGAGCCGGGACGCCTGGGCCCAGCGCTTGGGGGCCTTCCGGGCCAGCCCGTCTGCCTTCATGGCAGGTCCCGAGGGGGAGGATTTGGGTCGCGACCTGCTGAGCGACCTGAGAAGTGAGAAGCTGAGCGAACAGACCAAGGT|TGCAAGAAAGCTCAAGTAGCCTATGGAGAGGATGCAAGGCTTCCAGCTGATGCCCTCAGCCAGGCTCAGTAG…	TRUE		No	0	No
CGP1954321	AP5B1--CASC8	HCC1569	DS	9	AP5B1	11	65780442	-	CASC8	8	127323154	-	GCGCGGCGTCTGGGGGTGACCGCAGCCCCTCGGGGTCGGCAGCGGGCCCCGCGCTCCCGGTGGCTGCGGCCTGAGGGTCCCTCTTCCCTGCGCAGGGGCCCGCGCGCCTCACCATGGGGCCCCTGAGCCGGGACGCCTGGGCCCAGCGCTTGGGGGCCTTCCGGGCCAGCCCGTCTGCCTTCATGGCAGGTCCCGAGGGGGAGGATTTGGGTCGCGACCTGCTGAGCGACCTGAGAAGTGAGAAGCTGAGCGAACAGACCAA|GGTTTAATACAACATGGAAGCCACCAAGGCTTACAGAATGTGCTTTCCAGAGCTGTGACCTGAACTGTACCTGGGGCCTTTTGAGTGAGGCTGGAACTGGAGTGGCCTGGATGCAGAGAGCAGTGTCCTAAGGCTG…	FALSE		No	0	No
CGP1308364	APBA1--PTAR1	NCI-H446	ST	7	APBA1	9	69672153	-	PTAR1	9	69750950	-	NA	TRUE		No	820	5UTR_CODING
CGP1309626	APBA1--PTAR1	NCI-H446	DST	17	APBA1	9	69672153	-	PTAR1	9	69741858	-	CTTTGGAAACTTGGTTAAGGCGAGTTTTCCCAGATGTAAATCCTTAATTGGATTTAAAGTGCCAGAGAGGATCAGCTCTTTCCTCACGTTCCATGCAGTGGTAAAGTCTGGGTTTAGAAGCAGCAGGGTACATGTGACATCTATCAATTC|TTGCCTGACAGCTGGGTCCGCGGGCCCGCGGGAGCAGGCGGCGCTAGTGACAGCGCTGGTGCCAAGCCTGGGAATAAAGCTCCGCTCCAGCCGCTGCTGCCTCCAGCGCCACCATCTTCTCCCGCCGCAGCTGCCGCCGCCGCCGCCGCCGCCGGGACCGCAGCCGCCCTCGCCCAGCTCCGG	FALSE		No	820	5UTR_CODING
CGP1763841	APBA3--TJP3	A4-Fuk	ST	6	APBA3	19	3759689	-	TJP3	19	3750138	+	NA	TRUE		No	910	Yes
CGP0204283	APBB2--ZNF780B	PCI-15A	DST	10	APBB2	4	41013583	-	ZNF780B	19	40047470	-	GGCCAAGTAGCCACAGTGTCATCCAGCCCAGAAACCAAGAAGGATCATCCGAAAACAGGGGCCAAAACCGACTGTGCACTGCACCGGATCCAGAACCTGGCACCGAGCGATGAGGAGTCCAGCTGGACAACGTTGTCCCAAGACAGTGCCTCACCCAGCTCCCCGGATGAAACAG|GAAGTTCCATTTCTAAGCCAGATGTGATTACATTACTAGAGCAAGAGAAAGAGCCCTGGATTGTTGTAAGTAAAGAAACAAGCAGATGGTATCCAGATTTGGAGTCAAAATATGGACCTGAGAAAATATCTCCAGAAAATGATATTTTTGAAATAAATTTACCCAAACATGTTATAAAGCAAATAAGTAAAACACTTGGCCTCGAGGCCTTTTATTTTAGAAA…	TRUE		No	910	Yes
CGP0204505	APBB2--ZNF780B	PCI-15A	DT	10	APBB2	4	41013583	-	ZNF780B	19	40047473	-	GGCCAAGTAGCCACAGTGTCATCCAGCCCAGAAACCAAGAAGGATCATCCGAAAACAGGGGCCAAAACCGACTGTGCACTGCACCGGATCCAGAACCTGGCACCGAGCGATGAGGAGTCCAGCTGGACAACGTTGTCCCAAGACAGTGCCTCACCCAGCTCCCCGGATGAAACAG|GAAGTTCCATTTCTAAGCCAGATGTGATTACATTACTAGAGCAAGAGAAAGAGCCCTGGATTGTTGTAAGTAAAGAAACAAGCAGATGGTATCCAGATTTGGAGTCAAAATATGGACCTGAGAAAATATCTCCAGAAAATGATATTTTTGAAATAAATTTACCCAAACATGTTATAAAGCAAATAAGTAAAACACTTGGCCTCGAGGCCTTTTATTTTAGAAA…	FALSE		No	740	ambiguous
CGP1717204	APC--KCNN2	RCM-1	DS	7	APC	5	112835165	+	KCNN2	5	114463049	+	CTTGGCGAGCAGATGTAAATAGTAAAAAGACGTTGCGAGAAGTTGGAAGTGTGAAAGCATTGATGGAATGTGCTTTAGAAGTTAAAAAGGAATCAACCCTCAAAAGCGTATTGAGTGCCTTATGGAATTTGTCAGCACATTGCACTGAGAATAAAGCTGATATATGTGCTGTAGATGGTGCACTTGCATTTTTGGTTGGCACTCTTACTTACCGGAGCCAGACAAACACTTTAGCCATTATTGAAAGTGGAGGTGGGATATTACGGAATGTGTCCAGCTTGATAGCTACAAATGAGGACCACA|GGTACCATGATCAACAGGATGTTACTAGCAACTTCCTTGGAGCGATGTGGTTGATATCAATAACTTTTCTCTCCATTGGTTATGGTGACATGGTA…	TRUE		No	910	Yes
CGP0246045	APC--TPST1	SNU-C1	DST	11	APC	5	112801383	+	TPST1	7	66286511	+	ATTGGAATATGAAGCAAGGCAAATCAGAGTTGCGATGGAAGAACAACTAGGTACCTGCCAGGATATGGAAAAACGAGCACAGCGAAGAATAGCCAGAATTCAGCAAATCGAAAAGGACATACTTCGTATACGACAGCTTTTACAGTCCCAAGCAACAGAAGCAGAGAGGTCATCTCAGAACAAGCATGAAACCGGCTCACATGATGCTGAGCGGCAGAATGAAGGTCAAGGAGTGGGAGAAATCAACATGGCAACTTCTGGTAATGGTCAG|AGTGGAGAGATCTACAGACCAAGTAATCAAGCCAGTCAATGTAGGAGCTCTATCAAAATGGGTTGGGAAGATACCGCCAGATGTTTTACAAGACATGGCAGTGATTGCTCCTATGCTTGCCAAGCTT…	TRUE		No	710	No
CGP1875965	APC--YTHDC2	ECC10	DS	18	APC	5	112707882	+	YTHDC2	5	113561080	+	CGGACCGAGGTTGGCTCGATGCTGTTCCCAGGTACTGTTGTTGGCTGTTGGTGAGGAAGGTGAAGCACTCAGTTGCCTTCTCGGGCCTCGGCGCCCCCTATGTACGCCTCCCTGGGCTCGGGTCCGGTCGCCCCTTTGCCCGCTTCTGTACCACCCTCAGTTCTCGGGTCCTGGAGCACCGGCGGCAGCAGGAGCTGCGTCCGGCAGGAGACGAAGAGCCCGGGCGGCGCTCGTACTTCTGGCCACTGGGCGAGCGTCTGGCAGG|GCAGGGCGATGTAGACCTGGAATTTGTTTTCGTCTGTTCAGTAGACTCCGATTCCAGAATATGTTGGAATTTCAGACTCCGGAACTTTTGAGAATGCCATTACAGGAACTTTGCTTACATACCAAGCTGTTAG…	TRUE		No	820	5UTR_CODING
CGP0782235	APEX2--PFKFB1	VM-CUB-1	DST	69	APEX2	X	55003868	+	PFKFB1	X	54963382	-	CACACAGCATAAGATCCGCACATGGGAAGGTAAGGAGAAGACCTTGACCCTAATCAACGTGTACTGCCCCCATGCGGACCCTGGGAGGCCTGAGCGGCTAGTCTTTAAGATGCGCTTCTATCGTTTGCTGCAAATCCGAGCAGAAGCCCTCCTGGCGGCAGGCAGCCATGTGATCATTCTGGGTGACCTGAATACAGCCCACCGCCCCATTGACCACTGGGATGCAGTCAACCTG|CATCCATACCCCAGTTTACCAATTCCCCCACAATGGTGATCATGGTGGGTTTACCAGCTCGAGGCAAGACCTATATCTCCACAAAGCTCACACGATATCTCAACTGGATAGGAACACCAACTAAAGTGTTTAATTTAGGCCAGTATCGACGAGAGGCAGTGAG…	TRUE		No	740	ambiguous
CGP0121618	APIP--RP1-68D18.4	NY	ST	19	APIP	11	34916228	-	RP1-68D18.4	11	35210774	-	NA	TRUE		No	820	5UTR_CODING
CGP0392344	APLP2--NTM	GR-ST	DST	127	APLP2	11	130070082	+	NTM	11	132146282	+	AGCGAGGAGTCCGAGTGTGTGAGCTTGAGAGCCGCGCGCTAGAGCGACCCGGCGAGGGATGGCGGCCACCGGGACCGCGGCCGCCGCAGCCACGGGCAGGCTCCTGCTTCTGCTGCTGGTGGGGCTCACGGCGCCTGCCTTGGCGCTGGCCGGCTACATCGAGG|TGCACTATTGACAACCGGGTCACCCGGGTGGCCTGGCTAAACCGCAGCACCATCCTCTATGCTGGGAATGACAAGTGGTGCCTGGATCCTCGCGTGGTCCTTCTGAGCAACACCCAAACGCAGTACAGCATCGAGATCCAGAACGTGGATGTGTATGACGAGGGCCCTTACACCTGCTCGGTGCAGACAGACAACCACCCAAAGACCTCTAGGGTCCACCTCATTGTGCAAGTA…	TRUE		No	710	No
CGP0369116	APOA1BP--PFKFB2	EVSA-T	ST	20	APOA1BP	1	156594090	+	PFKFB2	1	207068163	+	NA	TRUE		No	620	3UTR_CODING
CGP0141950	APOL2--MYH9	GCIY	DS	211	APOL2	22	36239441	-	MYH9	22	36349255	-	AACTCCCCAGGCTCAACTCTGGTTCTGACTGCCTGAGACATGGGCAGCTGACACAGCAGACCTTGAATCCTGAGGATGTGAGGCAGGGTATATCTGGGAGGCCGGAGGACGTGTCTGGTTATTACACAGATGCACAGCTGGACGTGGGATCCACACAGCTCAGAACAGTTGGATCTTGCTCAGTCTCTGTCAGAGGAAGATCCCTTGG|TCCTGGCTATAAGTCACCATGGCACAGCAAGCTGCCGATAAGTATCTCTATGTGGATAAAAACTTCATCAACAATCCGCTGGCCCAGGCCGACTGGGCTGCCAAGAAGCTGGTATGGGTGCCTTCCGACAAGAGTGGCTTTGAGCCAGCCAGCCTCAAGGAGGAGGTGGGCGAAGAGGCCATCGTGGAGC…	TRUE		No	860	5UTR_5UTR
CGP0671214	APOO--KLHL15	451Lu	DT	31	APOO	X	23907694	-	KLHL15	X	23989030	-	CAGCGACGCGGCTTCTAGAACCGGGTGATTGAACTAAACCTTCGCCGCACCGAGTTTGCAGTACGGCCGTCACCCGCACCGCTGCCTGCTTGCGGTTGGAGAAATCAAGGCCCTACCGGGCCTCCGTAGTCACCTCTCTATAGTGGGCGTGGCCGAGGCCGGGGTGACCCTGCCGGAGCCTCCGCTGCCAGCGACATGTTCAAGGT|TAAGACATCAGAATTTTATAGATACTCCCGACAGCTCCGTTACGAAGTTGACCAAGCATTGAATTACTTTCAGAATGTTCACCAGCAGCCTTTGTTGGATATGAAGTCAAGCCGCATCCGTTCTGCAAAACCGCAAACTACAGTATTTCGAGGAATGATTGGACATAGC	TRUE		No	910	Yes
CGP1328333	APPBP2--RP11-15E18.3	Caov-3	DST	18	APPBP2	17	60494466	-	RP11-15E18.3	17	60562158	-	GAGACTCTCTATAACACCGCCATCTCCGCTGTCGTGGACAACTACATCCGCTCCCGCCGAGACATCCGCTCCTTGCCCGAGAACATCCAGTTTGATGTTTACTACAAGCTTTACCAACAGGGACGCTTATGTCAACTGGGCAGTGAATTTTGTGAATTGGAAGTTTTTGCTAAAGTACTGAGAGCTTTGGATAAAAGACATTTGCTTCATCATTGTTTTCAGGCTTTGATGGATCATGGTGTTAAAGTTGCTTCAGTCTTGGCCTACTCATTCAGTAGGCGGTGCTCTTATATAGCAGAATCAGATGCTGCAGTAAAGGAAAAAGCCATTCAGGTTGGCTTTGTTTTAG|AGGTCTTGAAACTGAACAGAACATCAATATTTCACAGCCCTTTTGGATT…	TRUE		No	0	No
CGP2035699	APTX--NOL6	ChaGo-K-1	DST	56	APTX	9	32984631	-	NOL6	9	33464976	-	CCCTGGGCCACTGGAGTCAAGGCTTGAAGATTTCTATGCAGGACCCCAAAATGCAGGTTTACAAAGATGAGCAGGTGGTGGTGATAAAGGATAAATACCCAAAGGCCCGTTACCATTGGCTGGTCTTACCGTGGACCTCCATTTCCAGTCTGAAGGCTGTGGCCAGGGAACACCTTGAACTCCTTAAGCATATGCACACTGTGGGGGAAAAGGTGATTGTAGATTTTGCTGGGTCCAGCAAACTCCGCTTCCGATTGGGCTACCACGCCATTCCGAGTATGAG|TTCCCCCCAGGTTGGCTTCCTTCGATTCCTTTTCTTGGTATCAACGTTTGATTGGAAGAACAACCCCCTCTTTGTCAACCTCAATAATGAGCTCACTGTGGAGGAGCAGGTGGAG…	TRUE		Yes	910	Yes
CGP2036611	APTX--NOL6	ChaGo-K-1	DT	10	APTX	9	32978840	-	NOL6	9	33465055	-	GTCCACACAGAGTTTTTGCGGTCTTGGGGGGTAACAATGACCATGACGGGGAGCTGTGCCCGAGCTGCCAGGAAGCCACTGCGGATCTCCACCTGCTCCTCCACAGTGAGCTCATTATTGAGGTTGACAAAGAGGGGGTTGTTCTTCCAATCAAACGTTGATACCAAGAAAAGGAATCGAAGGAAGCCAACCTGGGGGGAACTAAAGGGCTGGAGTAAGCAAAGAATCCAGGGCCCAGCCACATATCCCCAGGCTTCTCTCAGGCTATGGAGCTCAGACC|CCATGACCCACTTTCTTACAACAGTGGTTCGCAAACCCTAAAGCTCTATTGTTGATATTCACTTTTTGATCCATTTACTATGATTGGGCTTCTGTCCCATCACACTACTAAAAGCATA…	FALSE		Yes	900	Yes
CGP0992252	AQR--LDOC1L	U-266	DS	11	AQR	15	34969539	-	LDOC1L	22	44497811	-	CTACGGGACTCTGAAGGCTGAGGATATCCGGCCCGGAGCGTTTGTGCGGCGCGGAGTTAAGCGCCCCGGCAGTAACTTAAGGGAAGTGGACCAGGGTTGCCGCTGCCCAGAGCGGTCCTTTAGTTTCCACTGGAGTGGAGGGAAGAGTGCTGCCATGGCAGCCCCTGCGCAGCCCAAGAAGATCGTGGCCCCTACGGTGTCCCAAATCAATGCGGAGTTCGTGACCCAG|GGCCCAGAGCAGGTCCAGCCACCCGTCTGGCTCCGTAGTCCGCGAAGTCTGCAGTAAAGGAGCCGCGTGGGACCGGGGCCGAAGTCCCTAGGGCCTGGCACCGCGTGCCCCTCTCTCGGGCCCTCGGCTTGGGGGTCTCGCAGCGCCCTGCCGTCGTGCACCCCACACT…	TRUE		No	100	No
CGP1116834	ARCN1--BUD13	DSH1	ST	36	ARCN1	11	118572550	+	BUD13	11	116763266	-	NA	TRUE		No	710	No
CGP0318486	ARCN1--UBE4A	PCI-30	DST	11	ARCN1	11	118584644	+	UBE4A	11	118379446	+	TGAAACTGATAAACCAAAAGTGGCACCTGCACCAGCCAGGCCTTCAGGCCCCAGCAAGGCTTTAAAACTTGGAGCCAAAGGAAAGGAAGTAGATAACTTTGTGGACAAATTAAAATCTGAAGGTGAAACCATCATGTCCTCTAGTATGGGCAAGCGTACTTCTGAAGCAACCAAAATGCATGCTCCACCCATTAATATGGAAAG|GTTGCATGATCAGATGGTAAAAATCAACCAAAATCTGCATCGGCTGCAGGTTGCCTGGCGGGATGCTCAGCAAAGTTCTAGCCCTGCTGCTGACAATCTTCGTGAGCAGTTTGAACGACTGATGACCATCTATCTTTCTACCAAGACTGCCATGACAGAGCC	TRUE		No	910	Yes
CGP1019702	ARF3--SUZ12P1	MMAC-SF	ST	19	ARF3	12	48939655	-	SUZ12P1	17	30759491	+	NA	TRUE		No	0	No
CGP1589100	ARF3--WNT1	NCI-H2085	DST	16	ARF3	12	48957310	-	WNT1	12	48980424	+	AGTCGCCGTCGCGGCTTCCGGTGCTAGGTGGAGGGAAGGAAGGAGGGAGCCGGGGAGTGGGCCAGGGCAGCAGCCGGGCTGAAGTCGGCTTGGGGAGCCAGAGGGAGCGGAGCGGAACCTGCGGGGCAGAGGCGGCGGCCGCAGCGGCGCAGCTGATAGCAGGAACAGG|CTGTCGAGAAACGGCGTTTATCTTCGCTATCACCTCCGCCGGGGTCACCCATTCGGTGGCGCGCTCCTGCTCAGAAGGTTCCATCGAATCCTGCACGTGTGACTACCGGCGGCGCGGCCCCGGGGGCCCCGACTGGCACTGGGGGGGCTGCAGCGACAACATTGACTTCGGCCGCCTCTTCGGCCGGGAGTTCGTGGACTCCGGGGAGAAGGGGCGGGACCTGCG	TRUE		No	820	5UTR_CODING
CGP1130677	ARFGAP1--ZHX3	GOTO	DT	10	ARFGAP1	20	63272920	+	ZHX3	20	41269083	-	GGAAGCTGGTGGCGGCTGGTGGGCGACCGGGCGCATCCTCATTGCAGTGCGGCGGCCCTACCTCGGCCCTGGCCTGACCCCGGCGGCCCTGCCCGCCCCTCCCTCCAG|GACTGAAATGCAACTGCAGAAGCAACATGTGACCTTTTAGAGATGCTTGTGGGACTGCATAAAGTGAAGAGGGAAACTGGAAAAAAACAATGAAATTGAATAGGGAAAACCTGCTTTCTGCAAACAACTGAAAAAGCTGCATTTAGAAACTGTTTCTTTGGCCCTCATCGAGAAGCTGGAACTTGTATTGTTA	TRUE		No	860	5UTR_5UTR
CGP1773665	ARFGEF1--PREX2	U-118-MG	DST	22	ARFGEF1	8	67343164	-	PREX2	8	68017846	+	CGAAACTTGTCTTTAAAGTGAAGAAAGCAGGTTCCCACTTCTTGTTGAGCATTAGGTTCGGGGTGTAAGCATTCTTCCACGACTTTTAAGAATTCTTTATGTACTGCAAGGATGTCTTCAATGTTTGAGAACAACATCTTCACTGTTTCTTCTGTCACATTTTTGTCAACTTTTGATGCTGCACACTGGTTCATTCTGTGTAAGAATG|CCTAACGCCACCTCGCAAGCTTTGCGCAGCTGGGAGTGATGCGCCTTCTTCACTTCCTTGTCGGCCAATATCTTCTCCAGAGCCCGGGTCAGGAACATGTTCTTCGTCTTCTTCCCCTCATACATGGACGCAGAGAAGGAGGCGGCGGCTCGTCCGACCCGCGGCTCCCAGCGGCTGGAGGGGAGGAGGA…	TRUE		No	710	No
CGP1227814	ARFGEF1--SGK3	HCC-827	DST	12	ARFGEF1	8	67238343	-	SGK3	8	66793616	+	TCACAGTGGCTCATACAGATGGAAATTATTTAGGAAATTCATGGCATGAGATTCTGAAGTGCATCAGTCAGTTGGAGCTGGCACAGCTTATAGGAACTGGAGTGAAACCTCGATACATTTCTGGAACAGTGCGAGGCAGAGAAGGATCTCTTACTGGAACAAAAGATCAGGCTCCTGATGAATTTGTGGGTTTAGGGCT|AGGTTGCATGATGGAATTTGAACATTACTTCAAGAGGTTTTGTATTTTGGATTAGTTAATTGGGTTTGTCCTCTGCTGACTGTTTCTTCGGATGCATTTTTTGGTGTGCTCTTGAGGGATTAAATGCAAAGAGATCACACCATGGACTACAAGGAAAGCTGCCCAAGTGTAAGCATTCCCAGCTCCGATGAACACAGAG…	TRUE	Passed	No	100	No
CGP1774512	ARFGEF2--APCDD1L-AS1	EFM-192A	DS	8	ARFGEF2	20	49016415	+	APCDD1L-AS1	20	58618740	+	CAGGACCTGTTCAGAATCGTGTTTCGGATTTTTGACAATATGAAACTCCCTGAGCAACTGTCAGAGAAATCTGAGTGGATGACAACAACCTGCAATCACGCACTTTATGCTATTTGTGATGTTTTTACCCAGTTTTATGAAGCTTTGAATGAAGTTCTTCTTTCTGATGTATTTGCACAATTGCAGTGGTGTGTCAAACAAGAT|GTCTTGAACAAGTCAGCAAAGAAAAACAGTTCCGCCTTTGGAATGTATGAAAATGAAGACCGTTGCAGGAGGTCTTGAGCCACAGAGCTGGCTCCAGAGGCATTGGGAGGAGAAACGCGGCAGGCCTGGCTCACTCATTATATTTCAAGATCTATCCCAGCTTGTCACAACATGGACTGTGTAACTGAGACGAT…	TRUE		No	100	No
CGP1774710	ARFGEF2--KRT222	EFM-192A	DT	13	ARFGEF2	20	49005221	+	KRT222	17	40662044	-	CAGTGGTCTCGAATATGGCATGTGATTGGAGATCACTTCAATAAGGTTGGCTGCAACCCTAATGAAGATGTGGCTATCTTTGCTGTTGACTCATTAAGGCAACTCTCCATGAAGTTTCTTGAGAAGGGTGAATTAGCCAACTTCCGTTTCCAGAAAGATTTTCTGAGGCCCTTTGAGCATATTATGAAGAAAAACAG|CTAGAAGAAGACATAAGCAAAAAAATGGACAAAGATGAAGAGGCTTTGAAGGCAGCTCAAGCAGAACTCAAGGAGGCCCGACGCCAGTGGCACCACCTGCAAGTGGAAATTGAATCTCTCCATGCTGTGGAAAGGGGCCTTGAAAACTCCCTACATGCCAGCGAGCAGCATTACCAGATGCAGCTGCAAGACCTAGAGACT…	TRUE		No	710	No
CGP1307039	ARFGEF2--RTFDC1	SK-MEL-28	DST	11	ARFGEF2	20	49005221	+	RTFDC1	20	56513315	+	GGATCCGACTACAGTGGTCTCGAATATGGCATGTGATTGGAGATCACTTCAATAAGGTTGGCTGCAACCCTAATGAAGATGTGGCTATCTTTGCTGTTGACTCATTAAGGCAACTCTCCATGAAGTTTCTTGAGAAGGGTGAATTAGCCAACTTCCGTTTCCAGAAAGATTTTCTGAGGCCCTTTGAGCATATTATGAAGAAAAACA|GTGTGGGGCTGCCTTCCAGGAGGATGATGTCATCATGCTCAATGGCACCAAGGAGGATGTGGACGTGCTGAAGACAAGGATGGAGGAGAGAAGGCTGAGAGCGAAGCTGGAAAAGAAAACAAAGAAACCCAAGGCAGCAGAGTCTGTTTCAAAACCAGATGTCAGTGAAGAAGCCCCAGGGCCATCAAAAG…	TRUE		No	710	No
CGP1766220	ARFGEF2--SULF2	MCF7	DST	840	ARFGEF2	20	48922010	+	SULF2	20	47736942	-	CTCTTTCACCCCGTTCCGACACAGCGTGTAGTTATAAAAGCGGGAGTTTTTAAGGAGTCCGACCCACTCCTTCCAGCCGGGTGGCACGTAGGAGCCGTTGTATTCATTAAGATACTTCCCGAAGAAAGCTGTCCGGTAGCCAGTGCTATTGAGGTACACGGCAAAGGTGCGGCTCTCGTGCTGTGCCTGCCAGGAGGGCGAGGAGCAGTTCTCATTGTTGGTGTAGGTGTTGTGGTTGTGGACGTACTTGCCAGTGAGGATGGAGGAGCGTGAGGGGCAGCACATGGGTGTGGTCACGAAGGCGTTGATGAAGTGCGCCCCGCCCTGCTCCATGATGCGCCGGGTCTTGTTCATCACCTGCATGGAACC|GAGCGCCACCTGGCAGGCCCTGCGCAGCT…	TRUE		No	910	Yes
CGP0989470	ARFIP1--FNDC3B	U-266	ST	46	ARFIP1	4	152780091	+	FNDC3B	3	172112452	+	NA	TRUE		No	860	5UTR_5UTR
CGP0989473	ARFIP1--FNDC3B	U-266	DT	130	ARFIP1	4	152780226	+	FNDC3B	3	172112456	+	CTGGTTCTGGAGGCTGGGTTGAGAGGTCGCCGGTCCGACTGTCCTCGGCGGTTGGTCAGTGTGAATTTGTGACAGCTGCAGTTGCTCCCCGCCCCCGAGCAGCCGAGGTGCGTGGGGGAAGGGGAAGAAGGAAAAGGTCCGGGTCGCGTTTCCGCTCAGTTTTTGCCAGGGTTGAGGCGATTCCAGAGAGCGGCGGAAAGGATAAGCCTCGACTTAGAAGCTACCGAGTTACCCTAAGAAAGGA|AGCCAGTTGAGGGAAGTTCTCCATGAATGTACGTCACAATGATGATGACCGACCAAATCCCTCTGGAACTGCCACCATTGCTGAACGGAGAGGTAGCCATGATGCCCCACTTGGTGAATGGAGATGCAGCTCAGCAGGTTATTCTCGTTCAAGT…	FALSE		No	860	5UTR_5UTR
CGP0990626	ARFIP1--FNDC3B	U-266	DS	130	ARFIP1	4	152780226	+	FNDC3B	3	172112452	+	CTGGTTCTGGAGGCTGGGTTGAGAGGTCGCCGGTCCGACTGTCCTCGGCGGTTGGTCAGTGTGAATTTGTGACAGCTGCAGTTGCTCCCCGCCCCCGAGCAGCCGAGGTGCGTGGGGGAAGGGGAAGAAGGAAAAGGTCCGGGTCGCGTTTCCGCTCAGTTTTTGCCAGGGTTGAGGCGATTCCAGAGAGCGGCGGAAAGGATAAGCCTCGACTTAGAAGCTACCGAGTTACCCTAAGAAAGGA|AGCCAGTTGAGGGAAGTTCTCCATGAATGTACGTCACAATGATGATGACCGACCAAATCCCTCTGGAACTGCCACCATTGCTGAACGGAGAGGTAGCCATGATGCCCCACTTGGTGAATGGAGATGCAGCTCAGCAGGTTATTCTCGTTCAAGT…	FALSE		No	860	5UTR_5UTR
CGP0991479	ARFIP1--FNDC3B	U-266	DT	16	ARFIP1	4	152783361	+	FNDC3B	3	172112452	+	TGAAACCCCATCTCTCCTAAAAATAAAAAAATTAGCCGGGTGTGTGTTGCATGCCTGTAGTCCCAGCTACTTGGGAGGGGCTGAGGCAGGAGAATCGCTTGAACCCAGGAGGCGGAGGCTGCAGTAAGCCAAGATCCCACCACTTCACTCCAGCCTGGCCAACAGAGTGAGACTCCATCTCAAAAACAACATCAACAACAGACTAGCTTATGCTAAATTAGTTTCCTTTTA|AGGAAGCCAGTTGAGGGAAGTTCTCCATGAATGTACGTCACAATGATGATGACCGACCAAATCCCTCTGGAACTGCCACCATTGCTGAACGGAGAGGTAGCCATGATGCCCCACTTGGTGAATGGAGATGCAGCTCAGCAGGTTGGTGTAGGAAGAGGGAAATTTAA…	FALSE		No	860	5UTR_5UTR
CGP0234518	ARGLU1--DNAJA3	TK	DST	193	ARGLU1	13	106567573	-	DNAJA3	16	4455546	+	CCGGCCTAGTTTCCAGTGGATCTTTTTC|ATTTTTCGCTGCCGCTCGAACTCCGCTTTCTTCTCCTCCTCCTCTCGCTTCTGCTTCTCGTCCAGGCTGCTGCGCTTGCTCACCGTGCGCCCGAAGATGTCGATGCGGTCGGGCGGGGACGAGGCGCGCTCCCGGTCCCGCTCGCGCCGGGACACGGCCGTGTTGGTGGAGCGCGAACGGGACCGCGACTCCCGCCGCCGGTTCCGTTTACTTTCCCGAGATTTGGAACGCTTCCGCACGCGCTCCTTGTCCCGGGATCGCGACCGG	TRUE		No	710	No
CGP0848788	ARHGAP10--RP11-138I17.1	EW-18	DST	36	ARHGAP10	4	147732455	+	RP11-138I17.1	4	136813731	-	CTCGGCTCGGGCAGGAGCGCGCGGCCGTGCGCACCGCGCAGCGACCGCTGCCGTCATGGGGCTGCAGCCCCTGGAGTTCAGCGACTGCTACCTCGACAGCCCGTGGTTCCGGGAGAGGATCCGCGCTCACGAAGCGGAACTCGAGAGGACCAACAAGTTCATCAAAGAGCTCATTAAGGACGGGAAGAACCTCATCGCTGCGACGAAAA|AACGATCTACAATCAGAAAGTGATTCAAAAGACTCTCAGCTAAGTGCTACATAATGAGCAACTCGTACTCCTCAACCAAACGGTAATATGAACGAAAGACATTTTCTATTTGCATAGAGATGCAGATTAGAACCCATCCGTGACTTCTCACTGGTCACTATGCAGGTTGAATCAATCATTTGAGGTGAAG	TRUE		No	100	No
CGP0961454	ARHGAP12--CLIC5	HCE-4	DST	10	ARHGAP12	10	31808649	-	CLIC5	6	45914409	-	CATGTCATTACTGGAGCCCTCAAAATGTTTTTTCGAGAATTACCAGAACCTCTTTTTACATTTAATCATTTTAATGATTTTGTTAATGCAATTAAGCAAGAACCAAGACAGCGAGTCGCTGCTGTTAAGGACCTAATCAGACAGTTGCCAAAGCCAAACCAAGACACAATGCAGATTCTTTTCCGACATCTCAGAA|GCTCTTGAAAGAGGCCTAACCAAGGCTCTAAAGAAATTGGATGACTACCTGAACACCCCTCTACCAGAGGAGATTGACGCCAACACTTGTGGGGAAGACAAGGGGTCCCGGCGCAAGTTCCTGGATGGGGATGAGCTGACCCTGGCTGACTGCAATCTGTTGCCCAAGCTCCATGTGGTCAAGATTGTGGCCAAGAAATACC…	TRUE		No	710	No
CGP1888608	ARHGAP12--ZNF277	NCI-H1694	DT	6	ARHGAP12	10	31908172	-	ZNF277	7	112286873	+	TAACGGAAAGTTTAACAATGACTCACATTCTCCTAAAGTTTCCAGCCAGAATAGGACACGCTCATTTGGTCATTTTCCCGGTCCAGAGTTCTTGGATGTAGAGAAAACTAGCTTCTCCCAGGAACAATCTTGTGATTCCGCAGGAGAAGGCTCTGAAAGAATACATCAAGATTCTGAATCTGGTGATGAACTTAGCAGCAGCTCCACTGAACAGATAA|GGACAGTAAGGATTGTATCCTGGAGCCGCTTTCCCTGCCAGAAAGTCCAGGTGGCACCACCACTTTAGAAGGTTCTCCATCTGTGCCTTGTATTTTCTGTGAAGAACATTTTCCTGTGGCTGAACAAGACAAACTTCTGAAGCACATGATTATTGAGCATAAGATTGTCATAGCTGATGT…	TRUE		No	710	No
CGP1627953	ARHGAP21--ARMC4	KYSE-270	DST	646	ARHGAP21	10	24721837	-	ARMC4	10	27907777	-	GGCGAAGTCAGTTGAAGTCACGAGAAATCAGCGAGGCATTTGAAGGCGCTTCCTGAAAACCTTTATTCCCTGGCACGTTGTCTGTTTCAACAGCCCTGCCCCTCCTCGGAGCCTGCTTGTGGAATTCTTCCCCTTCGGGTGTGTGGTGGCATTCCCCGCCACGTCCAATGTGGACTCCAAAGGATTTGTCCCTTCTTTGTCATTTGAAATGAAATGATGGCCACGCGTCGGACTGGTCTGTCTGAGGGAGATGGTGACAAGCTCAAGGCCTGCGAGG|ATAATTGATCGCTTAGATGGAGTTCGTTTGTTGTGGTCCCTGCTGAAAAATCCTCACCCAGACGTGAAGGCCAGCGCAGCATGGGCACTCTGTCCATGCATCAAAAATGCAAAGGATGCTG…	TRUE		No	710	No
CGP1628020	ARHGAP21--ARMC4	KYSE-270	DT	73	ARHGAP21	10	24721837	-	ARMC4	10	27862622	-	TGAAGTCACGAGAAATCAGCGAGGCATTTGAAGGCGCTTCCTGAAAACCTTTATTCCCTGGCACGTTGTCTGTTTCAACAGCCCTGCCCCTCCTCGGAGCCTGCTTGTGGAATTCTTCCCCTTCGGGTGTGTGGTGGCATTCCCCGCCACGTCCAATGTGGACTCCAAAGGATTTGTCCCTTCTTTGTCATTTGAAATGAAATGATGGCCACGCGTCGGACTGGTCTGTCTGAGGGAGATGGTGACAAGCTCAAGGCCTGCG|AGGATGCTGGGGAAATGGTTCGTTCCTTTGTTGGTGGTTTGGAACTTATTGTCAATTTACTGAAATCAGATAACAAAGAAGTTCTGGCAAGTGTATGTGCTGCCATTACCAACATAGCAAAAGATCAAGAAAATTT…	FALSE		No	910	Yes
CGP1628031	ARHGAP21--ARMC4	KYSE-270	DT	27	ARHGAP21	10	24721837	-	ARMC4	10	27936880	-	ACCACATTCACAAGTACTTCTTCAGGCTGATCTGTTAGAAGTCCCACCAAGGTTTCAATGGCTTTGTATTCCCGAAACTTGGTAACATTCTCTTTGCTGATGGAACATTTCCATATAGCCCCTGTGACAGCAGCTAACCGCTCTTTATTGTCAGTGTTATTGAGTAGACTGGCCAAGGGCTTAAGTCCTCCGTGCAGCCTAACGAGGTCCCGGGTTTCCTTATCTTCAGCACA|CTCGCAGGCCTTGAGCTTGTCACCATCTCCCTCAGACAGACCAGTCCGACGCGTGGCCATCATTTCATTTCAAATGACAAAGAAGGGACAAATCCTTTGGAGTCCACATTGGACGTGGCGGGGAATGCCACCACACACCCGAAGGGGAAGAATTCCACAAGCAGG…	FALSE		No	910	Yes
CGP1569518	ARHGAP21--SVIL	KYSE-70	DST	36	ARHGAP21	10	24635011	-	SVIL	10	29686651	-	CCAAAGGATTTGTCCCTTCTTTGTCATTTGAAATGAAATGATGGCCACGCGTCGGACTGGTCTGTCTGAGGGAGATGGTGACAAGCTCAAGGCCTGCGAGGTCTCAAAAAATAAAGATGGAAAAGAACAAAGTGAAACTGTATCACTGTCTGAAGATGAAACATTCTCCTGGCCAGGTCCCAAAACAGTTACGTTGAAAAGAACATCTCAAGGCTTTGGTTTTACATTAAGACATTTTATTGTTTATCCCCCAGAGTCTGCAATTCAATTTTCATATAAGGATGAAGAAAATGGAAACAGAGGAGGAAAACAAAGAAACCGCTTGGAACCAATGGATACCATATTTGTTAAGCAAGTTAAAGAAGGAGGACCTGCTTTTGAAGCTGGATTATGTACAG|…	TRUE		No	100	No
CGP0743915	ARHGAP22--FRMPD2	HuO-3N1	DS	150	ARHGAP22	10	48555463	-	FRMPD2	10	48251691	-	CGTGCCCTCACAGGCTGGGCCCCGTGCTGAAGGCGGGCTGGCTGAAGAAGCAGAGGAGCATCATGAAGAACTGGCAGCAGCGCTGGTTTGTGCTGCGTGGGGATCAGCTTTTCTACTACAAGGACAAAGATGAGATCAAGCCCCAGGGATTTATTTCTCTACAAGGGACACAGGTGACTGAACTTCCTCCTGGCCCCGAGGACCCAGGGAAGCACCTCTTTGAGATCAGCCCAG|GCATGAGCCTGTCCTCTGTGACGCTGGCCAGCGCCCTACAGGTCAGGGGTGAAGCTCTGTCTGAGGAGGAAATCTGGTCCCTCCTGTTCCTGGCCGCTGAGCAGCTCCTGGAAGACCTCCGCAACGATTCCTCGGACTATGTGGTTTGCCCCTGGTCAGCCCTG…	TRUE		No	910	Yes
CGP0953676	ARHGAP23--CCL18	HT-3	DST	738	ARHGAP23	17	38463382	+	CCL18	17	36070447	+	CTCCTGTTCCCTCCTGGGCCCACCAAGTTCACTGGGCCCTCGCAGCTTCCAGGCCCCTCAGGCATTCAGCTTCAGGTCGCTGATGTATTTCTGGACCCACTTCTTATTGGGGTCAGCACAGATCTGCCGGCCTCTCTTGGTTAGGAGGATGACACCTGGCTTGGGGCACTGGGGGCTGGTTTCAGAATAGTCAACTATGAACTTTTGTGGAATCTGCCAGGAGGTATAGACGAGGCAGCAGAGCTCTTTGTTGGTACCAA|CAGCTGGAGGATGTCCTCGTCCTTGGGCATGATAGACAGCTCCAGAGTGTCATCACTACAGAGACAGGCAGAACGTCAGGCTGGGTCAAGGAACAG	TRUE		Yes	710	No
CGP1275102	ARHGAP23--F13A1	VCaP	DST	10	ARHGAP23	17	38482678	+	F13A1	6	6250929	-	TCAGGACTCAGGACCTGCCCGCAGGGAGCAAGGATGACAGTGCTGCAGCCCCCAAAACCCCCTGGGGCATCAACATCATCAAGAAAAATAAGAAGGCCGCTCCGAGGGCGTTTGGGGTCAGGCTGGAGGAGTGCCAGCCAGCCACGGAGAACCAGCGCGTCCCCTTAATCGTGGCTGCATGCTGTCGCATTGTGGAGGCACGAGGGCTGGAGTCCACAGGCATTTACCGAGTGCCCGGCAACAATGCAGTGGTGTCCAGCCTACAGGAGCAGCTCAACCGCGGGCCTGGTGACATCAACCTGCAGGATGAG|ATGATGCTGTGTATCTGGACAATGAGAAAGAAAGAGAAGAGTATGTCCTGAATGACATCGGGGTAATTTTTTATGGAGAGGTCAATG…	TRUE	Passed	No	710	No
CGP1909840	ARHGAP23--MRPL45	647-V	DT	142	ARHGAP23	17	38486140	+	MRPL45	17	38306533	+	CGAGGGCGTTTGGGGTCAGGCTGGAGGAGTGCCAGCCAGCCACGGAGAACCAGCGCGTCCCCTTAATCGTGGCTGCATGCTGTCGCATTGTGGAGGCACGAGGGCTGGAGTCCACAGGCATTTACCGAGTGCCCGGCAACAATGCAGTGGTGTCCAGCCTACAGGAGCAGCTCAACCGCGGGCCTGGTGACATCAACCTGCAGGATGAGCGCTGGCAAGACCTCAATGTGATCAGCAGCCTGCTCAAGTCCTTCTTCCGAAAGCTGCCCGAGCCTCTTTTCACTGATG|AATCCGGAGGATAAAAGACTATGATGCCAACTTTAAAATAAAGGACTTCCCTGAAAAAGCTAAGGATATCTTTATTGAAGCTCACCTTTGTCTAAATAACTCAGACCATG…	TRUE		No	710	No
CGP1683300	ARHGAP23--PRTFDC1	COR-L311	DS	15	ARHGAP23	17	38428548	+	PRTFDC1	10	24872063	-	CCGCCCCTCCCGGGTCCCTGCCGGCGCCCCCAGCCGTGCCCCGGCCGCAGAGCCGCCGCTGCCACCCGATGAATGGAGTCGCCTTCTGCCTGGTCGGGATCCCGCCCCGCCCGGAGCCCCGGCCCCCACAG|AATGACCAGTCCATGGGTGAGATGCAGATAATCGGAGGCGATGATCTTTCAACGCTGGCTGGAAAGAATGTTCTCATTGTTGAGGATGTTGTCGGAACTGGGAGGACCATGAAAGCACTACTCAGCAATATAGAGAAATACAAGCCCAACATGATTAAGGTAGCCAGTTTGTTGGTGAAGAGAACATCCAGAAGTGACGGCTTTAGACCTGACTATGCTGGATTTGAGATTCCAAACTTATTTGTGGTGGGATATGCCTTAGATTAC…	TRUE		No	910	Yes
CGP1575295	ARHGAP24--NENF	COR-L88	DT	10	ARHGAP24	4	85721972	+	NENF	1	212444339	+	GCAGAATGCCATCAAGTGTGGGTGGCTGAGGAAGCAAGGAGGCTTTGTCAAGACTTGGCATACTCGCTGGTTTGTGCTCAAGGGGGATCAGCTCTATTATTTCAAAGATGAAGATGAAACCAAGCCCTTGGGTACTATTTTTCTGCCTGGAAATAAAGTTTCTGAGCATCCCTGCAATGAAGAGAACCCAGGGAAGTTCCTTTTTGAAGTAGTTCCAGA|GTTTTATGGACGAGGAGCCCCCTACAATGCCTTGACGGGGAAGGACTCCACTAGAGGGGTAGCCAAGATGTCCTTGGATCCTGCAGACCTCACCCATGACACTACGGGTCTCACGGCCAAGGAACTGGAGGCCCTGGATGAGGTCTTCACCAAAGTGTACAAAGCCAAATACCCCATCG…	TRUE		No	910	Yes
CGP1841197	ARHGAP26--BOP1	OAW-28	DS	31	ARHGAP26	5	142932125	+	BOP1	8	144265071	-	ATTTGACCAAAAGTCAGGAGGAAAAGGGGGAGAAGATGAATCAGTTATCCTCAAATCCTGCACACGGCGGAAAACAGACTCCATTGAGAAGAGGTTTTGCTTTGATGTGGAAGCAGTAGACAGGCCAGGGGTTATCACCATGCAAGCTTTGTCGGAAGAGGACCGGAGGCTCTGGATGGAAGCCATGGATGGCCGGGAACCTG|ACATCCGGAACACGGTGGGCAACGTGCCCTTGGAGTGGTACGATGACTTCCCCCACGTGGGCTACGACCTGGATGGCAGGCGCATCTACAAGCCCCTGCGGACCCGGGATGAGCTGGACCAGTTCCTGGACAAGATGGACGATCCTGACTACTGGCGCACCGTGCAGGACCCGATGACAGGGCGGGACCTGAGAC…	TRUE		No	910	Yes
CGP1648756	ARHGAP27--JMJD6	NUGC-4	DT	7	ARHGAP27	17	45429623	-	JMJD6	17	76721933	-	CCTGCCTGTACCTGCGGCCCGCGGCGCCCGTGCGGCCCGCGCAGTCCCTGAACGACCTGGCCTGCGCCGCCGTCTCGCCTCCCGCCGGCCTCCTAGGAAGCAGCGGCAGCTTCAAGGCCTGCAGCGTGGCGGGCTCCTGGGTGTGCCCGCGGCCTCTGGCGCGCAGCGACTCAGAGAACGTCTACGAGGTCATCCAGGACTTGCACGTCCCGCCGCCGGAGGAGAGCGCAGAGCAG|GAGGCTGGTGGCATGTTGTCCTCAATCTCGACACTACTATCGCCATCACCCAAAATTTTGCCAGCAGCACCAACTTCCCTGTGGTATGGCACAAGACGGTAAGAGGGAGACCAAAGTTATCAAGGAAATGGTATAGGATTTTGAAGCAAGAGCACCCCGAGT…	TRUE		No	710	No
CGP1648971	ARHGAP27--JMJD6	NUGC-4	DST	226	ARHGAP27	17	45425564	-	JMJD6	17	76721933	-	GAGTCTGCGAGGACTGCCAACTCGGGGTGCTCTTGCTTCAAAATCCCCGAGAGCTGGTCCCTCCAGGTCAGGGTTGGGACACAGTGGCACGGGGTGGCTGTGGGTGGCTTGCACTGCCGCTGCCCGTGCTGTATCTATACCATTTCCTTGATAACTTTGGTCTCCCTCTTACCGTCTTGTGCCATACCACAGGGAAGTTGGTGCTGCTGGCAAAATTTTGGGTGATGGCGATAGTAGTGTCGAGATTGAGGACAACATGCCACCAGCCTC|TCAGTTCCCAGTGGAGGAGAAGGAATGAGGGCCCCGGGCTCCTTCCAGTCGGGGCTGCCTGCTCATGTGCGGCGCCTCCGGGGCTGCTTGTATAAGAAGGTGCAGCAGCCCGGCTGGAACTTCCCTCC…	FALSE		No	820	5UTR_CODING
CGP1549714	ARHGAP29--COL24A1	NCI-H2110	DS	48	ARHGAP29	1	94188837	-	COL24A1	1	86126214	-	CCTGCCAACTCTTTAGAGGATGTTGTACGCCTTCCTGACAGTTCTAATAAAATTGAAGAGGACAGATGCTCTAACAGTGCAGATATAACAGGTCCTTCCTTTATAAGATCATGGACATTTGGGATGTTTAGTGATTCTGAGAGCACTGGAGGGAGCAGCGAATCTAGATCTCTGGATTCAGAATCTATAAGTCCAGG|CATAGATATTCTTCATCAACTAGGCCTTGGAGGCAAAGACGTAAGACACTCATCACCAGCGACTGCTGTACCATCAGCATCTACACCGTTACCTCAGGGGGTCCATTTAACAGAATCAGGAGTCATTTTTAAAAATGATGCTTATATCGAGACACCTTTCGTGAAAATTTTACCAGTCAACTTGGGGCAGCCGTTTACAAT…	TRUE		No	910	Yes
CGP0120526	ARHGAP29--RP11-148B18.4	NY	DS	97	ARHGAP29	1	94237415	-	RP11-148B18.4	1	94324475	-	GTGGTGCCTGTGGCTGTGGCTGCGGCTGCGGCTGCGGCTGAGATTTGGCCGGGCGTCCGCAGGCCGTGGGGGATGGGGGCAGCGAGCTCCAGCCCTCGGCGGTGGCGGCGGCCGTAGGTGTGGGGCGGGCGTCCGCGTCCGGCACGCGAGATGGAGCGCCGT|GAGCCAAATGTGTGATCCCCCTCCAGAAAAGACTTGAGTCTTTACAGTTGGAATTTCCGTGTCGTGAGTGGTGAGTGGTTTTATTTCTTGTTTCACTTTACTGCCTTGCTTGTATTTTTCTCTTTGCTCTAATTAA	TRUE		No	100	No
CGP1024396	ARHGAP32--FLI1	BB30-HNC	DST	74	ARHGAP32	11	129040928	-	FLI1	11	128781958	+	ACTCCTGCTGTCGGTGCTGCCCATGTTATCAAGAGGTACACTGCTCGGGCCCCTGACGAACTGACCTTAGAGGTGGGAGACATTGTTTCTGTTATTGACATGCCCCCGAAAGTGTTAAGCACATGGTGGAGAGGCAAGCACGGATTCCAGGTGGGACTCTTCCCTGGACACTGTGTTGAGTTAATTAACCAAAAAGTTCCCCAGTCAGTGACCAACTCAGTGCCAAAACCAG|GTTCACTGCTGGCCTATAATACAACCTCCCACACCGACCAATCCTCACGATTGAGTGTCAAAGAAGACCCTTCTTATGACTCAGTCAGAAGAGGAGCTTGGGGCAATAACATGAATTCTGGCCTCAACAAAAGTCCTCCCCTTGGAGGGGCACAAACGATCAGTAA…	TRUE		No	910	Yes
CGP0952639	ARHGAP32--MSANTD4	HT-3	DS	19	ARHGAP32	11	129279146	-	MSANTD4	11	106011067	-	TTCAATGCAGTTTTTATGGTAAGAGATGTGAAAACAATTTGAGGAATGCTGCAAAGCACAAAAACCAGGGATAATTCTTTGCTGGCCCTTAGTTCAAATCATTGTCTTCCATTCATCTAGTGGCAAGGCAGTCTGGATAATTC|CGAGCCCCGCGGCCCCGCCGCGCCGCCGCGGCGTCCCTGCGCCCCGCTGGCCGCTCCGTGTCTGCCCTCCGCGGGCCGGGCCCGACGCCCTCCGCCCGCCGCCGCCGCCGCCGAGCGCCGCCCGCGCCGCCGAGCCTAGCGCCTGGCCGCCGAGGGCAGCCGCGGGGGCTCGGCCGGGCGTC	TRUE		No	0	No
CGP0953232	ARHGAP32--MSANTD4	HT-3	DST	13	ARHGAP32	11	129192083	-	MSANTD4	11	106011067	-	ATGGAGACTGAAAGTGAGAGTAGCACTTTAGGGGATGACAGTGTCTTCTGGTTGGAGTCTGAAGTTATAATCCAGGTGACTGACTGTGAAGAGGAAGAAAGGGAAGAGAAGTT|CAGGAATTATCCAGACTGCCTTGCCACTAGATGAATGGAAGACAATGATTTGAACTAAGGGCCAGCAAAGAATTATCCCTGGTTTTTGTGCTTTGCAGCATTCCTCAAATTGTTTTCACATCTCTTACCATAAAAACTGCATTGAAATTGAAAATGAAGCAGTTGAAAAGAA	FALSE		No	100	No
CGP1487520	ARHGAP35--IGSF23	HCC38	DST	40	ARHGAP35	19	46922356	+	IGSF23	19	44623703	+	CGGGAATGGTTCTGACAGTGAAATGGACACCAGCTCTCTAGAGCGAGGGCGCAAGGTTTCCATCGTGAGCAAGCCAGTGCTGTACAGGACGAGATGCACCCGGCTGGGGCGGTTTGCTAGTTACCGGACCAGCTTCAGCGTGGGGAGTGATGATGAGCTGGGGCCCATCCGGAAGAAAGAGGAGGATCAGGCATCCCAGGGTTATAAAGGGGACAATGCTGTCATTCCATACGAAACAGACGAAGACCCGCGGAGGAGGAATATTCTTCGCAGCCTAAGGAGGAACACTAAGA|CAGCCTCCAACTAATGCCACTGAAGACATTCCCAGCTGCTATCCGGGGAGTCATCCAGAGTGAGCTCAACTATTCTGTGATCCTGCAGTGGGTGGTGACAATGGA…	TRUE		No	740	ambiguous
CGP1488141	ARHGAP35--IGSF23	HCC38	DST	40	ARHGAP35	19	46922356	+	IGSF23	19	44623707	+	CGGGAATGGTTCTGACAGTGAAATGGACACCAGCTCTCTAGAGCGAGGGCGCAAGGTTTCCATCGTGAGCAAGCCAGTGCTGTACAGGACGAGATGCACCCGGCTGGGGCGGTTTGCTAGTTACCGGACCAGCTTCAGCGTGGGGAGTGATGATGAGCTGGGGCCCATCCGGAAGAAAGAGGAGGATCAGGCATCCCAGGGTTATAAAGGGGACAATGCTGTCATTCCATACGAAACAGACGAAGACCCGCGGAGGAGGAATATTCTTCGCAGCCTAAGGAGGAACACTAAGA|CAGCCTCCAACTAATGCCACTGAAGACATTCCCAGCTGCTATCCGGGGAGTCATCCAGAGTGAGCTCAACTATTCTGTGATCCTGCAGTGGGTGGTGACAATGGA…	FALSE		No	710	No
CGP1488252	ARHGAP35--IGSF23	HCC38	DST	22	ARHGAP35	19	46922356	+	IGSF23	19	44635401	+	GTTGTTCCCTTGAACAGAGATGTTGTAGACTTGGAAGCTATGGGATGGGTTTTTTTTTCCACGTGGATAGAGAGGTACAAAGCACCCATCTCTTCAGCTGACAGGAGAGTTGCCCACATTTCAGCTGCATATTCCTATTCTCTGCCTGTCAGTCCTTAG|TGTTCCTCCTTAGGCTGCGAAGAATATTCCTCCTCCGCGGGTCTTCGTCTGTTTCGTATGGAATGACAGCATTGTCCCCTTTATAACCCTGGGATGCCTGATCCTCCTCTTTCTTCCGGATGGGCCCCAGCTCATCATCACTCCCCACGCTGAAGCTGGTCCGGTAACTAG	FALSE		No	710	No
CGP1487704	ARHGAP35--PVR	HCC38	DT	10	ARHGAP35	19	46922356	+	PVR	19	44643960	+	CGGCTGGGGCGGTTTGCTAGTTACCGGACCAGCTTCAGCGTGGGGAGTGATGATGAGCTGGGGCCCATCCGGAAGAAAGAGGAGGATCAGGCATCCCAGGGTTATAAAGGGGACAATGCTGTCATTCCATACGAAACAGACGAAGACCCGCGGAGGAGGAATATTCTTCGCAGCCTAAGGAGGAACACTAAG|GCACTGGAGGAGCGGCCCCCCGGGGATTCCAGGACCTGAGCTCCGGGAGCTGGACTCGCAGCGACCGCGGCAGAGCGAGCGGGCGCCGGGAAGCGAGGAGACGCCCGCGGGAGGCCCAGCTGCTCGGAGCAACTGGCATGGCCCGAGCCATGGCCGCCGCGTGGCCGCTGCTGCTGGTGGCGCTACTGGTGCTGTCCTGGCCACCC…	TRUE		No	100	No
CGP0401147	ARHGAP35--VRK3	SW1463	DST	270	ARHGAP35	19	46937408	+	VRK3	19	50000854	-	CCAGGGTTATAAAGGGGACAATGCTGTCATTCCATACGAAACAGACGAAGACCCGCGGAGGAGGAATATTCTTCGCAGCCTAAGGAGGAACACTAAGAAACCAAAGCCCAAACCCCGGCCATCCATCACAAAGGCAACCTGGGAGAGTAACTATTTTGGGGTGCCCTTAACAACTGTCGTGACTCCAGAGAAGCCGATCCCCATTTTTATTGAAAGATGTATTGAGTACATTGAAG|CCACAGCTGCACCCACCTCCACCCTCACCTGTGACTCAGGACCACAGAAGCAAAAGTTCTCACTCAAACTGGTAAGTGACCCTGCAGGTGGGGGGCAGCTTGGAGGGGAGGGACTTTCACAAACACATCCTTGACTTCTGAGCCCGTCTGTCAGCTGGGAGA…	TRUE		No	910	Yes
CGP1579780	ARHGAP35--YIF1B	NCI-H2081	DST	6	ARHGAP35	19	46937408	+	YIF1B	19	38309643	-	GGACGAGATGCACCCGGCTGGGGCGGTTTGCTAGTTACCGGACCAGCTTCAGCGTGGGGAGTGATGATGAGCTGGGGCCCATCCGGAAGAAAGAGGAGGATCAGGCATCCCAGGGTTATAAAGGGGACAATGCTGTCATTCCATACGAAACAGACGAAGACCCGCGGAGGAGGAATATTCTTCGCAGCCTAAGGAGGAACACTAAGAAACCAAAGCCCAAACCCCGGCCATCCATCACAAAGGCAACCTGGGAGAGTAACTATTTTGGGGTGCCCTTAACAACTGTCGTGACTCCAGAGAAGCCGATCCCCATTTTTATTGAAAGATGTATTGAGTACATTGAAGCCACAG|CCTCGAAGCGGAGGATCCCTGTGTCCCAGCCGGGCATGGCCGACCCC…	TRUE		No	910	Yes
CGP1646778	ARHGAP39--BOP1	MKN1	DS	13	ARHGAP39	8	144605535	-	BOP1	8	144289304	-	GTGGCCCTCGTCATCAAGGGCTCCGTCCTCTCCCTCCTCGTCGCCTTCGTCATCATCCTCACTGCTGTCACTGCCGGAATCTTCCAGGCCTGAGAACACACTTTCCTCGCTGTCGGAGACGCCAGAATCGCTGCCGGTGCTGTGGCTGAGAGGAGAGGTGCAGAGGAGGGGGGG|CGAGTGTTCGACCCTGGAATCCTCGACTCCGGCAGGTCGACATTATGGCTCCTGCACTCGTAGTCCTGCGTCTGGGACATCGCTGTTTGCTTCCGCGCCCACGTGGACAGACGTCAGGGCACCATACGCACAACGCCAGCATCAGACGGGAAGGTGCCGCACTGCAAGAGGGGA	TRUE		No	710	No
CGP0263869	ARHGAP39--COMMD5	NCI-H1993	DT	10	ARHGAP39	8	144605535	-	COMMD5	8	144851395	-	GCAGTGCGGCACCTTCCCGTCTGATGCTGGCGTTGTGCGTATGGTGCCCTGACGTCTGTCCACGTGGGCGCGGAAGCAAACAGCGATGTCCCAGACGCAGGACTACGAGTGCAGGAGCCATAATGTCGACCTGCCGGAGTCGAGGATTCCAGGGTCGAACACTCGG|CATCTGCATCTGGGACCGACCTCCTGGGCTGGCTGATCAAAGAGGAAGCAGCAGCAATGTCTGCTGTGGGGGCTGCAACTCCATACCTGCATCATCCTGGTGATAGTCACAGTGGCCGAGTGAGTTTCTTGGGGGCCCAGCTTCCTCCAGAGGTGGCAGCAATGGCCCGGCTACTAGG	TRUE		No	100	No
CGP1281300	ARHGAP4--HCFC1	DMS-114	DST	9	ARHGAP4	X	153912700	-	HCFC1	X	153952958	-	AACCTTCTACCTCACGAAGCTCCAGGAGTATCTGAGTGGACGGAGCATCCTCGCCAAGCTGCAGGCCAAGCACGAGAAGCTGCAGGAGGCCCTTCAGCGAGGTGACAAGGAGGAGCAGGAGGTGTCTTGGACCCAGTACACACAGAGAAAATTCCAGAAGAGCCGCCAGCCCCGCCCCAGCTCCCAGTATAACCAGAGACTCTTTGGGGGAGACATGGAGAAGTTTATCCAG|CCCCCAGAGGAACTCCAGGTGTCGCCAGGTCCTCGCCAGCAGCTGCCGCCACGGCAGCTTCTGCAGTCGGCTTCCACAGCCCTGATGGGGGAGTCCGCCGAGGTCCTGTCAGCCTCCCAGACCCCTGAGCTCCCGGCCGCCGTGGATCTGAGCAGCACAGGGGAGC…	TRUE		No	910	Yes
CGP0269920	ARHGAP42--DLG2	RVH-421	DST	228	ARHGAP42	11	100687832	+	DLG2	11	83980642	-	CCAACTTTTAAATAAACTACCTCTGATGTGTTCTTTAATATTGCTACTGCCTCTTCGTGTGTTACTTCTTCTAAACTGTAGTTGTTTACCATTAGTAGTCTATCTCCTACTTGCAACCTTCCATCTTTTTGTGCAGCTCCTCCATCTATAATTTTAGTTACATAAATGCTGTTGTCTCCAGGAATGTGTTGGTTCCCCACACCTCCTGCAATACTGAAGCCTAA|ACTCCTCAACGCCCCAATGAGCAGAGAGCCGTCCTTAATGAGCTCCTTGATGAACTTGTTGGTTCGCTCCAGCTCAATCTCGTGACACTGCAAGCGCTCCCTGAAATCTGGGCTGTCCAAGTAGGAATCGCTGAACTCCAGAGTGGGCAGCCCCATGGCACAGGCGCTGCCAGC…	TRUE		No	910	Yes
CGP1161776	ARHGAP42--HLA-B	TMK-1	DS	627	ARHGAP42	11	100949956	+	HLA-B	6	31354296	-	GGGAAAATGAATGGCCTTGTTACTAGCTCACCGGAAATGTTTAAATTAAAATCTTGTATCCGACGAAAGACAGATTCAATTGACAAACGATTCTGCTTTGACATAGAAGTAGTTGAAAGGCATGGGATCATCACGTTACAGGCCTTCTCAGAAGCTAATAGGAAACTCTGGCTTGAAGCCATGGATGGGAAGGAACCGATTTATACTCTGCCTGCCATTATAAGCAAGAAAGAAGAAA|CCTGAGACAGCTGTCTTGTGAGGGACTGAGATGCAGGATTTCTTCACGCCTCCCCTTTGTGACTTCAAGAGCCTCTGGCATCTCTTTCTGCAAAGGCACCTGAATGTGTCTGCGTCCCTGTTAGCATAATGTGAGGAGGTGGAGAGACAGCCCACCCTTG…	TRUE		No	100	No
CGP1365849	ARHGAP42--MYEOV	ES-2	DST	25	ARHGAP42	11	100687832	+	MYEOV	11	69341510	+	ATCACACCACTGTCCTCCGGCCTGCATCACAGAGCTAGACCTTGTCTCTTGCCATAAACAAATAGGAGTTTATTTTTTTCTCACACTCTGAGTCTGGAAGCAGGTGCTGCTGCTGTGGGTCCAGGGGCTGGCATCTCCGTGGTTCTCTTGACTGTCATTCCCACTGGTGCTTCACGGCTGCAAGGTGGCTGCCACAGCTCTGGGCATTGCCTCC|ACTCCTCAACGCCCCAATGAGCAGAGAGCCGTCCTTAATGAGCTCCTTGATGAACTTGTTGGTTCGCTCCAGCTCAATCTCGTGACACTGCAAGCGCTCCCTGAAATCTGGGCTGTCCAAGTAGGAATCGCTGAACTCCAGAGTGGGCAGCCCCATGGCACAGGCGCTGCCAGCG	TRUE		No	0	No
CGP0263072	ARHGAP44--CTD-3006G17.2	NCI-H1993	DS	13	ARHGAP44	17	12789891	+	CTD-3006G17.2	14	27322141	-	TGCGGCGGGCTCCGGGCTGCTCCGTCCTTCCCCAGCTCCCGGGCTAGCGCGGCAGCGGGGCCACGATGAAGAAGCAGTTCAATCGCATGCGCCAGCTGGCCAACCAGACGGTGGGC|AGACCTCGGGACTCAACAATAAACCAGACCAGTATGGCTCTATCTTCATGAAGAACATACACAATAATTCAGGACTCACAGAAGTCGATGAGCAGAACACAGAAGACTCAACCTGAAGAAATTCCATATACGTGCTACTCCTGTGTTAGT	TRUE		No	0	No
CGP0295542	ARHGAP44--MAP2K4	NCI-H64	DS	12	ARHGAP44	17	12789891	+	MAP2K4	17	12139839	+	AGCTGCGCGCGGGCCAGACGGCGCCCGGAGGCTCCGCAGTGCCGCCGCCGTCGCCCGGGAGGCTCCGCGCGGGAGCCATGTAACCCTGCGGCGGGCTCCGGGCTGCTCCGTCCTTCCCCAGCTCCCGGGCTAGCGCGGCAGCGGGGCCACGATGAAGAAGCAGTTCAATCGCATGCGCCAGCTGGCCAACCAGACGGTGGGCA|GCCTTACGAAGGATGAATCCAAAAGGCCAAAGTATAAAGAGCTTCTGAAACATCCCTTTATTTTGATGTATGAAGAACGTGCCGTTGAGGTCGCATGCTATGTTTGTAAAATCCTGGATCAAATGCCAGCTACTCCCAGCTCTCCCATGTATGTCGATTGATATCGCTGCTACATCAGACTCTAAAAAAAAAAAA…	TRUE		No	910	Yes
CGP1150028	ARHGAP5--AKAP6	NCI-H3122	DS	19	ARHGAP5	14	32077053	+	AKAP6	14	32433460	+	CTCCCTCACCCTGCTCCACAGTGGGTGTCATGTTGATGGCCATGGGTGAAGCATCAGTAGCCATGGGATCCAGGTCCTGTGACCTCAGGGGGGAAAGTGTCACGCTCATGGTTAACATGGAGAAGTCTAAACCTCACTTCTTTCCAAAACAG|CTCAGCATCTCTCCCGGCGCGCGCAGCCACACACCCGACCGGGGGCGGAGCGGCGGCGCGGCGGCGCAGCCTGGACGGGACGCGCGCGCGCGCGCGAACCCGCGCTGCCCTCCCCACAATCCCCCGTCCCC	TRUE		Yes	860	5UTR_5UTR
CGP1150030	ARHGAP5--AKAP6	NCI-H3122	DS	46	ARHGAP5	14	32077435	+	AKAP6	14	32433460	+	GGGACGCGCCGCTCGGTGAGCGCGCCGAGGAAGAGAGGCGAGCGGAGAGTGGAGGAGGAGGCGGCGGCGGCGGGAGCGGTCCCCAGGAATGTCGCTGCCGCCGCCACCGCCGGGGCCGCTGCCGTTGAGGAGGAGACGGAGGAGACCGACGTTGTTAG|CTGTTTTGGAAAGAAGTGAGGTTTAGACTTCTCCATGTTAACCATGAGCGTGACACTTTCCCCCCTGAGGTCACAGGACCTGGATCCCATGGCTACTGATGCTTCACCCATGGCCATCAACATGACACCCACTGTGGAGCAGGGTGAGGGAGAAGAGGCAATGAAGGACATGGACTCTGACCAGCAGTATGAAAAGC	FALSE		Yes	860	5UTR_5UTR
CGP1404435	ARHGAP5--NUBPL	JHH-2	DST	82	ARHGAP5	14	32117287	+	NUBPL	14	31846471	+	TTGGAAAGGTGGTATTGATAATCCTGCAATCACTTCTGACCAGGAGTTAGATGATAAGAAGATGAAGAAGAAAACCCACAAAGTGAAAGAAGATAAAAAGCAGAAAAAGAAAACTAAGAACTTCAATCCACCAACACGTAGAAATTGGGAAAGTAATTACTTTGGGATGCCCCTCCAGGATCTGGTTACAGCTGAGAAGCCCATACCACTATTTGTTGAGAAATGTGTGGAATTTATTGAAGATACAG|GTCCTTGGCCTTGTCCAAAACATGAGTGTTTTCCAGTGTCCAAAATGTAAACACAAAACTCATATTTTTGGTGCTGATGGTGCAAGGAAACTAGCACAGACCCTTGGTCTTGAAGTTCTAGGAGACATTCCCTTACACCTTAATATAAGG…	TRUE		Yes	710	No
CGP0293391	ARHGAP5--RALGAPA1	NCI-H1770	DST	35	ARHGAP5	14	32146340	+	RALGAPA1	14	35738650	-	CCAACACGTAGAAATTGGGAAAGTAATTACTTTGGGATGCCCCTCCAGGATCTGGTTACAGCTGAGAAGCCCATACCACTATTTGTTGAGAAATGTGTGGAATTTATTGAAGATACAGGGTTATGTACCGAAGGACTCTACCGTGTCAGCGGGAATAAAACTGACCAAGACAATATTCAAAAGCAGTTTGATCA|AGGAAAATGGGACCAATACTGCTGATCATGTTCGAAATTCCAGTTGGGCAAAAAACGGCTCCTACCAAGGTGCTCTTCATAACGCCTCTGAAGAAGCCACAGAACAAAACATACGAGCTGGTACCCAGGCAGTTTTGCAGG	TRUE		No	710	No
CGP0582061	ARHGAP5--SLC25A21	SK-GT-4	DT	20	ARHGAP5	14	32117287	+	SLC25A21	14	37051992	-	AGAAGATAAAAAGCAGAAAAAGAAAACTAAGAACTTCAATCCACCAACACGTAGAAATTGGGAAAGTAATTACTTTGGGATGCCCCTCCAGGATCTGGTTACAGCTGAGAAGCCCATACCACTATTTGTTGAGAAATGTGTGGAATTTATTGAAGAT|ACAGGATGTGCTCGGGCCCTTCGGGTCCACTCTTCACTCCTCTCCAGGCTGCTTTGTGTGCCCGCCGGCTGCCGTCTGGACTGCTCAGTGAGTTCCCTTGCTCTCTGGCTTCCAGTTAAGTTCAACCAATAGGAAGGCCCTGGTGGGAGATCAGGCAGGTGGAAGGACAATGAGGTCAGAGTATTTTCCACTGGCTCTCTCCCTACCTGGTCACACAGGTTTCTTTGTGTCCCTTGGACAA…	TRUE		No	740	ambiguous
CGP0582746	ARHGAP5--SLC25A21	SK-GT-4	DST	76	ARHGAP5	14	32117287	+	SLC25A21	14	36875004	-	TATTGATAATCCTGCAATCACTTCTGACCAGGAGTTAGATGATAAGAAGATGAAGAAGAAAACCCACAAAGTGAAAGAAGATAAAAAGCAGAAAAAGAAAACTAAGAACTTCAATCCACCAACACGTAGAAATTGGGAAAGTAATTACTTTGGGATGCCCCTCCAGGATCTGGTTACAGCTGAGAAGCCCATACCACTATTTGTTGAGAAATGTGTGGAATTTATTGAAGATA|CAGGTCTTGTAGAAATTTGCCTGATGCACCCCCTAGATGTGGTGAAAACCAGGTTTCAGATTCAGAGATGTGCAACCGATCCAAACAGTTATAAAAGCTTGGTAGACAGCTTTCGAATGATTTTCCAAATGGAAGGGTTATTTGGTTTTTACAAGGGAATTCTGC…	FALSE		No	910	Yes
CGP0582826	ARHGAP5--SLC25A21	SK-GT-4	ST	11	ARHGAP5	14	32094386	+	SLC25A21	14	36875004	-	NA	FALSE		No	710	No
CGP1648561	ARHGDIA--EME1	NUGC-4	DT	24	ARHGDIA	17	81871298	-	EME1	17	50375185	+	AGGCAGGGCGGGCGGGGCGGCCGACGACGTTCGTCATTTAGTGCGGGAGGGATCCTGAACCGCGCGGCCGAACCCTCCGG|GAATTATTTGATAGCACATACTGATGGCTCTAAAGAAGTCATCACCCTCACTGGATTCTGGTGATAGTGACTCTGAGGAGTTGCCAACATTTGCCTTTCTGAAGAAGGAACCATCTTCAACAAAGAGGAGACAGCCTGAAAGGGAAGAGAAGATTGTAGTGGTTGACATCTCAGATTGTGAAGCCTCCTGTCCTCCAGCACCAGAGTTATTTTCACCACCTGTCCCAGAAATAGCTGAAACTGTCACACAAACACAGCCAGTCAGGTTGCTAAGCA	TRUE		No	860	5UTR_5UTR
CGP0860611	ARHGEF10--DLGAP2	OV-17R	DST	8	ARHGEF10	8	1896449	+	DLGAP2	8	1626740	+	ACGGTGTTCTACCGAGTCAAAGAGATCCTGCAGTGCCACTCGCTATTTCAGATCGCGCTGGCCAGCCGCGTTTCCGAGTGGGACTCCGTGGAAATGATAGGCGATGTCTTCGTGGCTTCGTTTTCTAAGTCCATGGTGCTGGATGCATACAGTGAATATGTGAACAATTTCAGCACAGCCGTGGCAGTCCTCAAGAAAACATGTGCCACAAAGCCCGCTTTTCTTGAATTTTTAAAGC|CAGACCTACCTGCAAGCTGCAAGCGATGTGCCTGTGGGACACAGCCTGGACCCCGCTGCGAACTACAACTCCCCGAAATTCCGCTCCCGGAACCAGAGCTACATGAGGGCCGTCAGCACCCTGAGCCAGGCCAGCT	TRUE		No	710	No
CGP0861130	ARHGEF10--DLGAP2	OV-17R	DT	22	ARHGEF10	8	1896449	+	DLGAP2	8	1590211	+	AGAGATCCTGCAGTGCCACTCGCTATTTCAGATCGCGCTGGCCAGCCGCGTTTCCGAGTGGGACTCCGTGGAAATGATAGGCGATGTCTTCGTGGCTTCGTTTTCTAAGTCCATGGTGCTGGATGCATACAGTGAATATGTGAACAATTTCAGCACAGCCGTGGCAGTCCTCAAGAAAACATGTGCCACAAAGCCCGCTTTTCTTGAATTTTTAAA|GTGACCCTATTTCCAAGCGAGGTCATGTTCTGAGGCACTGGGGGTGAGGATCTCCATGGACCTCTTCTACAGGGAGACACAGTTCAGGCCGTACCAGAAGCAATCGCGTCGCCAGGATAATGAAGTATGCATAAAATGGCACCCCTCTATCTTGGTAATTATCAGACACTGTTTCTGAAACT…	FALSE		No	740	ambiguous
CGP0442270	ARHGEF10L--CTD-2509G16.5	OACp4C	ST	10	ARHGEF10L	1	17580632	+	CTD-2509G16.5	14	65247723	-	NA	TRUE		No	100	No
CGP1334162	ARHGEF10L--ZNF595	NCI-SNU-5	DST	75	ARHGEF10L	1	17664595	+	ZNF595	4	59430	+	CTCCTCTACAGCAGTGTGGACACTGGCACCCAGTGCCTGGTGAGCTGCAGGAGCCCAGGTCTGCAGCCTGTGCTCTGCCTGCGACACAGCCCCTTCCACCTGCTCGCTGGCCTGCAGGATGGGACCCTTGCTGCTTACCCTCGGACCAGCGGAGGTGTCCTGTGGGACCTGGAGAGCCCTCCCGTGTGCCTGACTGTGGGGCCCGGGCCTGTCCGCACCCTGTTGAGCCTGGAGGATGCCGTGTGGGCCAGCTGTGGGCCCCGGGTCACTGTCCTGGAAGCCACCACCCTGCAGCCTCA|GGAACTCGTAACATTCAGGGATGTGGCCATAGAATTCTCCCCTGAAGAGTGGAAATGTCTGGACCCTGCCCAGCAGAATTTGTATAGAGATGTGATGTT…	TRUE		No	910	Yes
CGP0637865	ARHGEF11--UBQLN4	CP50-MEL-B	DS	157	ARHGEF11	1	156941864	-	UBQLN4	1	156051857	-	CAGATCTATGAGCTGGTTGCATTGACGTCATCAGACAAGAACACATGGATGGAGCTCTTAGAAGAGGCCGTGCGGAATGCCACCAGGCACCCCGGAGCTGCCCCAATGCCCGTCCATCCTCCACCCCCAGGTCCCCGGGAGCCAGCCCAGCAGGGCCCCACACCCAGC|AGTTCAAAGAGGAAATCTCCCGGAGGTTTAAGGCTCAGCAGGATCAGCTGGTCCTGATCTTCGCAGGCAAGATCCTCAAGGATGGGGACACACTGAACCAGCACGGAATCAAGGACGGGCTCACTGTCCATCTGGTCATCAAGACCCCTCAGAAGGCTCAAGATCCAGCTGCTGCCACTGCTTCTTCCCCCTCCACACCTGACCCTGCCTCAGCACCCTCCAC	TRUE		No	710	No
CGP1704878	ARHGEF12--POU2F3	RKN	DT	36	ARHGEF12	11	120409450	+	POU2F3	11	120245813	+	CCTCTCGCCAAGGGCCCCAATGAGTGGCACACAGTCTACTATCACCGACAGGTTTCCCCTCAAAAAACCTATAAGGCATGGAAGTATTTTGAACCGAGAGTCACCAACAGATAAGAAGCAGAAAGTTGAGCGCATTGCATCACATGATTTTGACCCCACAGATAGCTCCTCCAAGAAGACAAAGTCTAGTTCAGAGGAGAGTAGATCCGAGATATAT|GTTGAAGGAGTAGGAGAGAAGGTAAGGATCCCCAAAGGACAGGATCTCCAAGGAGGACAACACAGGAGCTAGGACTTGATCCCCAGACTGTGGGCTGACCTCTGAGACCAGACAGAGAACCCAGGCAGGACCTGGGAAGAAAGGTGAGAAGGGCAAGCCT	TRUE		No	900	Yes
CGP1705507	ARHGEF12--POU2F3	RKN	DT	34	ARHGEF12	11	120407823	+	POU2F3	11	120246449	+	GGAAGTTTATCCTTGTGCCTTCTGGAGGATTTCTCTCTAGCTCGACTCACTCTGGACTGACTCGCTCCCTGGCTTTCTCAGTTCGTTTTGGGAGATAACTTGTTTTGCTCCAAGCCGCATCCGTTGACCCCTTACAGTCGGATGGTCTAGATGACTGAATGGAGTTTTGAGTTGGACTTTTGTGTCCCTGACGGAGTTGGGCCTGATCCCAGAGCACTGGGGGTGGGGAGGAGGTGTTACTGTAAAATGCAAGTTGGATAAAAGGAGGACCTCTCGCCAAGGGCCCCAATGAGTGGCACACAGTCTACTATCACCGACAGGTTTCCCCTCAAAAAACCTATAAGGCATGGAAGTATTTTGAACCGAGAGTCACCAACAGATAAGAAGCAGAAAGTTGAG…	FALSE		No	910	Yes
CGP0975030	ARHGEF17--SYT7	SW962	DT	9	ARHGEF17	11	73347665	+	SYT7	11	61539281	-	CCAGGGAATGAGCACCACCGCTGAGTCCAGGTCAAGGGCCTTTCATTGGAGAAGAGGTCCAGAAGGCACCACAAGCCAAGGCGGCGAGAAAGTGCAGGAACTTGGCAAGGTCTGGAGAAGTTTTGGCAGGACTGCAGGGAGCCTGTGCCTGCAGTGAGAGATCGTGCTTTGAGGGAGCACAGTCAAGGCTGAACGGGGAGGGGGTAGGCAAGAAGGCGAGACTCTCTTGGAGTGGACATGTGGGCAGCC|GGCCCCCACAGCGTGGCCTCTGCCGACTCCGACAGCATAGCTATGGGACCAGCGCGTTGTGCTCTGTGCTGGCCACGTAGACCTCCGAATGTGCCAGGCCTCACTTGGCTTTGCAATGTGCTATTCCTGCTGTTGAGAAGACAGGTCAT…	TRUE		No	700	No
CGP1179262	ARHGEF2--FRAS1	HN	ST	4	ARHGEF2	1	155957713	-	FRAS1	4	78237510	+	NA	TRUE		No	710	No
CGP1179483	ARHGEF2--FRAS1	HN	DST	23	ARHGEF2	1	155954902	-	FRAS1	4	78237510	+	AAGCCTTCAGTGGTATCGCTGCAGAATCTAATCGTACGAGACATTGCCAACCAGGAGAAAGGGATGTTTCTGATCAGCGCAGCCCCACCTGAGATGTACGAGGTGCACACAGCATCCCGGGATGACCGGAGCACCTGGATCCGGGTCATTCAGCAGAGCGTGCGCACATGCCCATCCAGGGAGGACTTCCCCCTGATTGAGACAGAGGATGAGGCTTACCTGCGGCGAATTAAGA|GATGCCACAATTTGGAAGCCCGATTCATGCCAGAGCTGCCGTTGCCATGGTGATATTGTTATCTGCAAACCTGCTGTTTGCAGAAACCCTCAATGTGCCTTTGAGAAGGGAGAAGTGCTTCAAATAGCTGCCAACCAATGCTGTCCTGAGTGTGTTTTGAGGA…	FALSE		No	710	No
CGP1179526	ARHGEF2--FRAS1	HN	DT	6	ARHGEF2	1	155954902	-	FRAS1	4	78207778	+	CTTCAGTGGTATCGCTGCAGAATCTAATCGTACGAGACATTGCCAACCAGGAGAAAGGGATGTTTCTGATCAGCGCAGCCCCACCTGAGATGTACGAGGTGCACACAGCATCCCGGGATGACCGGAGCACCTGGATCCGGGTCATTCAGCAGAGCGTGCGCACATGCCCATCCAGGGAGGACTTCCCCCTGATTGAGACAGAGGATGAGGCTTACCTGCGGCGAATTAAGA|GTCCTTTGCAGGGTGAGTAAATACATGAGGCAAAATGCACCATCAAGCCTTCTCAATTCAGGTCTTTTAGAATGAAGACATGACTTCATGGATACATTTTTGATCATGGCAGACGGCAGGCAGGACTAGATTGCAGCTCCCACTTGG	FALSE		No	740	ambiguous
CGP1140309	ARHGEF2--IQGAP3	NCI-H1688	DT	5	ARHGEF2	1	155957713	-	IQGAP3	1	156526599	-	CAGAAGTACATCTTTCCTACCCTGGACAAGCCTTCAGTGGTATCGCTGCAGAATCTAATCGTACGAGACATTGCCAACCAGGAGAAAGGGATGTTTCTGATCAGCGCAGCCCCACCTGAGATGTACGAGGTGCACACAGCATCCCGGGATGACCGGAGCACCTGGATCCGGGTCATTCAGCAGAGCGTGCGCAC|GATCTCCTGCAGCTCCAGTATGAGGGTGTGGCTGTCATGAAACTCTTCAACAAGGCCAAAGTCAATGTCAACCTTCTCATCTTCCTCCTCAACAAGAAGTTTTTGCGGAAGTGACAGAGGCAAA	TRUE		No	710	No
CGP1404324	ARHGEF2--SMG5	JHH-2	DST	44	ARHGEF2	1	155951919	-	SMG5	1	156263570	-	CTCTGAGTCCCTTGAGTCCCCTCGTGGCGAGCGGCTGCTGCAGGATGCCATCCGTGAGGTGGAGGGTCTGAAAGACCTGCTGGTGGGGCCAGGAGTGGAACTGCTCTTGACACCCCGAGAGCCAGCCCTGCCCTTGGAACCAGACAGCGGTGGTAACACGAGTCCTGGGGTCACTGCCAATGGTGAGGCCAGAACCTTCAATGGCTCCATTGAACTCTGCAGAGCTGACTCAGACTCTAGCCAGAGG|CCTCTGAGGAGGGCTCTGAGTCGGAGGGGAGTGAGTCCAGTGGACGCTCCTGTCGGAATGAGCGCAGCATCCAGGAGAAGCTTCAGGTCCTGATGGCCGAAGGTCTGCTTCCTGCTGTGAAAGTCTTCCTGGACTGGCTTCGGACCAACCC…	TRUE		Yes	710	No
CGP0138521	ARHGEF28--BTF3	H2373	DST	30	ARHGEF28	5	73795391	+	BTF3	5	73502488	+	CCTTTCTTGTCAAGGCCTTTGAGCCAGAAGCCAGGCCAGAGGAAAGAACAGCTATGCCCTCCAGCGGTGCAGAAACTGAAGAAGAGATTAAGAATTCAGTGTCCAGCAGATCAGCAGCTGAAAAGGAAGATATAAAGCGTGTCAAAAGCCTGGTGGTTCAACACAATGAACATGAAGACCAGCACAGCCTAGATTTGG|GGAACTGCTCGCAGAAAGAAGAAGGTGGTTCATAGAACAGCCACAGCAGATGACAAAAAACTTCAGTTCTCCTTAAAGAAGTTAGGGGTAAACAATATCTCTGGTATTGAAGAGGTGAATATGTTTACAAACCAAGGAACAGTGATCCACTTTAACAACCCTAAAGTTCAGGCATCTCTGGCAGCGAACACTTTCACC	TRUE		No	710	No
CGP1447227	ARHGEF7--CPM	SJSA-1	ST	13	ARHGEF7	13	111115691	+	CPM	12	68869495	-	NA	TRUE		No	710	No
CGP1447738	ARHGEF7--CPM	SJSA-1	DST	39	ARHGEF7	13	111115691	+	CPM	12	68870399	-	GAAAGTTCATTTTGTTTTTACACTCGTCTCCTTTCTTCATGTTGGGATTTCTTGAAGCATAGGTATGTGCAAGATATTGAAAAACATCATCATCAGGCGTTAAGCTTCGGGAGTATAATGCCCCAGTTGCTTGAACACCATTATCAAATGGGTAACTGGCCACGAGGGCACCACCATGGAGGTTTGCAGAGAGGACAAACGTCTCTGTTTTCAGCCACTTCATGACTGCCACAGTTTCAGGCTGCCTTGAGACATTATTATATTCAAAAGCATCGGGGAAATTTCGATTCAAGTCATACTGGTTATAATTTTCC|TTTCTCGATGGTCCCGGGGAGCAGGCGCTCCAGCAGCCTGCAGAGGACCACCCCATCCTTCAGCGACGCCTGCAGAAAGCCCTC…	FALSE		No	710	No
CGP1569740	ARHGEF7--TSC22D1	KYSE-70	DST	37	ARHGEF7	13	111153991	+	TSC22D1	13	44436095	-	ACTTCCGGCGCCGGGGCTCACTTCCTGGTGCGGGAAGGGGCAGAGATTGGTGCAGCCCCGGAGGAAGAAAAAAGGGTCTACCCCGAGCCCCGGAGCGAGAGCGAGTGCCTGAGCAACATCCGCGAGTTCCTGCGCGGCTGCGGGGCTTCCCTGCGGCTGG|AGCTCCTCTGGTGCAAGTGTGGTAGCTATTGACAACAAAATCGAGCAAGCTATGGATCTAGTGAAAAGCCATTTGATGTATGCGGTCAGAGAAGAAGTGGAGGTCCTCAAAGAGCAAATCAAAGAACTAATAGAGAAAAATTCCCAGCTGGAGCAGGAGAACAATCTGCTGAAGACACTGGCCAGTCCTGAGCAGCTTGCCCAGTTTCAGGCCCAGCTGCAGACTGGCTCCCCCCCTG…	TRUE		No	860	5UTR_5UTR
CGP0970403	ARHGEF9--LINC01278	NCI-H847	DS	29	ARHGEF9	X	63674038	-	LINC01278	X	63432491	-	AGTTGGCTGAGCTCCTAAAGTATACTGCCCAAGACCACAGTGACTACAGGTATGTGGCAGCTGCTTTGGCTGTCATGAGAAATGTGACTCAGCAGATCAACGAACGCAAGCGACGTTTAGAGAATATTGACAAGATTGCTCAGTGGCAGGCTTCTGTCCTAGACTGGG|AGGTCCTGCAACCCTGGTTCCAGTCTGGCAAGCATTGTAGACCTGGCTGCTGAAGACTGACGGGGCCCAGGGTCCGCTGCCCCCACCGCCATCACCACCTCGGAACCCAGGGTAACGCTGTCAGTCTTTGGACCAACCTCGCTGTGCCTAACAAGAATTCCAGAAGTCACCCATCCGAAAG	TRUE		No	0	No
CGP1838153	ARID1A--MAST2	MDA-MB-468	ST	47	ARID1A	1	26697540	+	MAST2	1	45824433	+	NA	TRUE		No	910	Yes
CGP1996227	ARID1A--NUDC	SK-ES-1	DS	335	ARID1A	1	26732792	+	NUDC	1	26941457	+	GCAGCACCCCCAGAGCCAGCCCCCCTACTCACAGCCACAGGCTCAGTCTCCTTACCAGCAGCAGCAACCTCAGCAGCCAGCACCCTCGACGCTCTCCCAGCAGGCTGCGTATCCTCAGCCCCAGTCTCAGCAGTCCCAGCAAACTGCCTATTCCCAGCAGCGCTTCCCTCCACCGCAGGAGCTATCTCAAGATTCATTTGGGTCTCAGGCATCCTCAGCCCCCTCAATGACCTCCAGTAAGGGAGGGCAAGAAGATATGAACCTGAGCCTTCAGTCAAGACCCTCCAGCTTGCCT|CTTATCACACAGACTTTCAGCCACCACAATCAGCTGGCACAGAAGACCCGGCGGGAGAAGAGAGCCCGGCAGGAGGCCGAGCGGCGGGAGAAGGCGGAGCGGG…	TRUE		Yes	910	Yes
CGP0491720	ARID1A--WDTC1	UACC-812	DS	166	ARID1A	1	26697540	+	WDTC1	1	27282239	+	ACGTCGCCCAGCTCGGCCCGGGGCTACCAGGGCTACCCCGGGGGCGACTACAGTGGCGGGCCCCAGGACGGGGGCGCCGGCAAGGGCCCGGCGGACATGGCCTCGCAGTGTTGGGGGGCTGCGGCGGCGGCAGCTGCGGCGGCGGCCGCCTCGGGAGGGGCCCAACAAAGGAGCCACCACGCGCCCATGAGCCCCGGGAGCAGCGGCGGCGGGGGGCAGCCGCTCGCCCGGACCCCT|CAGGGTCACTCAGGATGTGTCAACTGTCTGGAGTGGAATGAGAAAGGAGAGTAAGTATGAGCTAGAGCACCTGAAGGGTGCTGGGGAAGGAAGTAAGGAGGGTGGAACAGCAAGGCTCCTCCTGAGAGGATCCAAGGAAAAGATT	TRUE		Yes	910	Yes
CGP1754607	ARID1B--TPRG1	DMS-79	DST	14	ARID1B	6	156779471	+	TPRG1	3	189310386	+	TCTCAATCAAAATGGGTTCAGTTAACACCATCAGTTTCTTTCCTCTTCCAGATCCAGTTGAATTCTTGTGGGCATTCTGGATAGCTGGAACAAGCTTAGACATGAACCCAGACAACTTGCAAATTTCAAGGAATTTCTCACTGGTGTATTTCATAGGATGCTCAGTGAAAGTAGCATAAGGAACTTCAGTGGACCATGGGTTCCAGCGGGACAGAAGAGACTGCTCCTCCGGACTCCCCCAGTAGATCCTAAGGCCTTCTCCTTGTCTC|CTGGGATCTGCCCATGGTCGGTCCGGGGGTGCCGGGGCTCATCGCCGGGTGACTCCTTTGTTGCGCGGCCGCCCAGGCCGGGCTGGCAGCGGCGTACTGGGCGCCCATGTCCTTGCCCAAGCCCATGCC…	TRUE		No	710	No
CGP1416052	ARID2--ITGA5	KNS-42	DST	6	ARID2	12	45731314	+	ITGA5	12	54411964	-	AAATCCCTGCGGTGGGTGGGAAGGAGCTGGATCTTCACGGTCTCTACACCAGAGTCACTACTTTAGGCGGATTCGCGAAGGTTTCTGAGAAGAATCAGTGGGGAGAAATTGTTGAAGAGTTCAACTTTCCCAGAAGTTGTTCTAACGCTGCCTTTGCTTTAAAACAGTATTACTTGCG|GGTCAGTGTGCTGGTGGGAGCACCCAAGGCTAATACCAGCCAGCCAGGAGTGCTGCAGGGTGGTGCTGTCTACCTCTGTCCTTGGGGTGCCAGCCCCACACAGTGCACCCCCATTGAATTTGACAGCAAAGGCTCTCGGCTCCTGGAGTCCTCACTGTCCAGCTCAGAGGGAGAGGAGCCTGTGGAGTACAAGTCCTTGCAGTGGTTCGGGGCAACAGTT…	TRUE		No	910	Yes
CGP1783345	ARID2--KCTD16	NCI-H1299	DT	14	ARID2	12	45731314	+	KCTD16	5	144206389	+	CACCACAGCAGAGGGTCGCCTTTTAAAAAAATCCCTGCGGTGGGTGGGAAGGAGCTGGATCTTCACGGTCTCTACACCAGAGTCACTACTTTAGGCGGATTCGCGAAGGTTTCTGAGAAGAATCAGTGGGGAGAAATTGTTGAAGAGTTCAACTTTCCCAGAAGTTGTTCTAACGCTGCCTTTGCTTTAAAACAGTATTACTTGCG|ACGGACATCTGAGTAACTGGGGAATTGGCCTGCCTTGCATGTGAGCTTGATGGAAGATTGGATATAGACGAGTTGATTATATTTTATGAAGTAGCAGCTCACTACCATCCACCATCCAGGGTTTAAACTACTTTTTCAGCATCACTTCACCTGTGGACTCTTATACATTTTGATTTCTTGGGGGAAAAATAC…	TRUE		No	100	No
CGP1943366	ARID2--MACC1	HT-1376	DST	9	ARID2	12	45731314	+	MACC1	7	20161870	-	GGGAAGGCGCCTCCGGACGAGCGGAGAAAGGGACTCGCTTTCCTGGACGAGCTGCGGCAGTTCCACCACAGCAGAGGGTCGCCTTTTAAAAAAATCCCTGCGGTGGGTGGGAAGGAGCTGGATCTTCACGGTCTCTACACCAGAGTCACTACTTTAGGCGGATTCGCGAAGGTTTCTGAGAAGAATCAGTGGGGAGAAATTGTTGAAGAGTTCAACTTTCCCAGAAGTTGTTCTAACGCTGCCTTTGCTTTAAAACAGTATTACTTGCG|GTGGAAAAATGCTAATCACTGAAAGAAAACATTTTCGGTCAGGAAGAATTGCACAAAGTATGTCTGAAGCAAATTTGATTGACATGGAAGCTGGAAAACTCTCAAAAAGTTGCAATATTACAGAATGCC…	TRUE		No	100	No
CGP1943477	ARID2--MACC1	HT-1376	DST	21	ARID2	12	45731314	+	MACC1	7	20170778	-	CCGGGCTCTGGTAGGAAGCGCTGGGAGCGGGGGGCGCTTTTAAAACACCGATCTGGGTTTTTTAAAAACCTCCTTTGAAAAAATAATGGCAAACTCGACGGGGAAGGCGCCTCCGGACGAGCGGAGAAAGGGACTCGCTTTCCTGGACGAGCTGCGGCAGTTCCACCACAGCAGAGGGTCGCCTTTTAAAAAAATCCCTGCGGTGGGTGGGAAGGAGCTGGATCTTCACGGTCTCTACACCAGAGTCACTACTTTAGGCGGATTCGCGAAGGTTTCTGAGAAGAATCAGTGGGGAGAAATTGTTGAAGAGTTCAACTTTCCCAGAAGTTGTTCTAACGCTGCCTTTGCTTTAAAACAGTATTACTTGCG|GTAGCCTTGTCAGATGATATGCAAATGAT…	FALSE		No	100	No
CGP1463326	ARID2--SCAF11	MKN45	DST	13	ARID2	12	45860949	+	SCAF11	12	45975734	-	AGCATCCACCAACATATGTACAGAATGTGGTCCCGCAGAACACTCCTATGCCACCTTCACCAGCTGTACAAGTGCAGGGCCAGCCTAACAGTTCTCAGCCTTCTCCATTCAGTGGATCCAGTCAGCCTGGAGATCCAATGAGAAAACCTGGACAGAACTTCATGTGTCTGTGGCAGTCTTGTAAAAA|TATTGAAATTAGACCAAACAGCCTTGTCACTGATATGAAGAAAGTTTGCCTGATCTGGGTAGAAGGTCAAACCAGTCGTAACATTCTCTTAACTCAAAGCCTAATCCAGAGCGCGTCTCTAACGCTCTTCAAGCCAGTGAAGTCTGAGAGGGATAAGGAAGCTGCAGAAGAAAAGTTTGAAGCTAGCAGAGGTTGGTTCATGAAGTTTAAG…	TRUE		No	100	No
CGP1464237	ARID2--SCAF11	MKN45	DST	14	ARID2	12	45860949	+	SCAF11	12	45964188	-	GCAATAGAAAGTGCTGTTCAGCAAAAGCAACAGCATCCACCAACATATGTACAGAATGTGGTCCCGCAGAACACTCCTATGCCACCTTCACCAGCTGTACAAGTGCAGGGCCAGCCTAACAGTTCTCAGCCTTCTCCATTCAGTGGATCCAGTCAGCCTGGAGATCCAATGAGAAAACCTGGACAGAACTTCATGTGTCTGTGGCAGTCTTGTAAAAAG|AAACCCTTTTCCAAAGAGAAATGAAGAAGAAAACTGTATGTACCCTAAATATGGGAGATAAGAAGTATGAAGACATGGAAGGTGAAGAAAACGGAGATAATACTATTTCCACTGGTCTGTTGTACAGTGAGGCTGACAGATGCCCAATATGTCTTAATTGTCTATTAGAAAAGGAAGTT…	FALSE		No	100	No
CGP1531739	ARID2--TMEM117	NAMALWA	DST	31	ARID2	12	45731314	+	TMEM117	12	44299580	+	CGCCTCCGGACGAGCGGAGAAAGGGACTCGCTTTCCTGGACGAGCTGCGGCAGTTCCACCACAGCAGAGGGTCGCCTTTTAAAAAAATCCCTGCGGTGGGTGGGAAGGAGCTGGATCTTCACGGTCTCTACACCAGAGTCACTACTTTAGGCGGATTCGCGAAGGTTTCTGAGAAGAATCAGTGGGGAGAAATTGTTGAAGAGTTCAACTTTCCCAGAAGTTGTTCTAACGCTGCCTTTGCTTTAAAACAGTATTACTTGCG|GACAGTTCTTTTTACTCTGACGTCTGTGGTTGTACTTGTGATTACAACGGACTGGATCAGCTGGGACAAGCTGAATCGGGGATTTTTGCCCAGTGATGAAGTTTCCAGAGCATTCCTTGCTTCTTTTATCTTGGTC…	TRUE		No	910	Yes
CGP0004751	ARID3A--ANKFN1	JAR	DT	19	ARID3A	19	968503	+	ANKFN1	17	56257936	+	AGAAGCTGGAGTCTGCAGAGCCTCCGGAGAAGAAGATGGCCCTGGTGGCCGATGAGCAGCAACGGCTGATGCAACGTGCACTCCAGCAGAACTTCCTGGCCATGGCGGCCCAGCTGCCCATGAGCATTCGGATCAACAGCCAAGCCTCCGAAAGCCGCCAGGACTCTGCTGTGAACCTGACGGGCACCAACGGCAGCAACAGCATCAGCATGTCGGTGGAGATCAACGGCATCATGTACACAG|ATGCTGCCCTGGAAGCCTCACTGTCATTACTCCACTTAGAATATGAGAAAGATCTCGACACTAACACCAGCTTCTTCAGCAGATTGATGACGTGGCTGCTAACAGGCTCTTCTCTTGGAGGTTTTCAATTTCAGCCAGA	TRUE		No	740	ambiguous
CGP2004122	ARID4A--PSMA3	SK-HEP-1	DST	10	ARID4A	14	58301690	+	PSMA3	14	58263705	+	GGGGAGGAGGACTCTGGAGCTGACAGCGCGCACTTCACCCGCAGTTGTTCTAGCGACTGCGAAGATAGCTCGCTGAGCTGGAACCCCACAGATCACCAACAAAAATGAAGGCGGCAGATGAGCCTGCCTACCTGACAGTGGGAACCGATGTCAGTGCCAAGTACCGAGGTGCCTTCTGTGAGGCAAAGATTAAGACTGTGAAAAGGCTGGTGAAAGTTAAGG|GTTATTGGGGCTGTGCCATCGGCAAAGCCAGGCAAGCTGCAAAGACGGAAATAGAGAAGCTTCAGATGAAAGAAATGACCTGCCGTGATATCGTTAAAGAAGTTGCAAAAATAATTTACATAGTACATGACGAAGTTAAGGATAAAGCTTTTGAACTAGAACTCAGCTGGGTTGGT…	TRUE		No	910	Yes
CGP2004233	ARID4A--PSMA3	SK-HEP-1	DST	15	ARID4A	14	58306112	+	PSMA3	14	58263705	+	GAACCCCACAGATCACCAACAAAAATGAAGGCGGCAGATGAGCCTGCCTACCTGACAGTGGGAACCGATGTCAGTGCCAAGTACCGAGGTGCCTTCTGTGAGGCAAAGATTAAGACTGTGAAAAGGCTGGTGAAAGTTAAGGTACTCCTGAAACAGGATAATACCACACAATTGGTACAAGATGACCAAGTAAAGGGTCCTTTAAGAGTTGGAGCTATTGTTGAAACAAGGACATCTGATGGATCTTTTCAGGAAGCTATTATCAGCAAGTTGACAGATGCTAGTTGGTATACCGTGG|GGTTATTGGGGCTGTGCCATCGGCAAAGCCAGGCAAGCTGCAAAGACGGAAATAGAGAAGCTTCAGATGAAAGAAATGACCTGCCGTGATATCGTTAAAG…	FALSE		No	710	No
CGP0256973	ARID4A--SYT1	CHP-134	DT	11	ARID4A	14	58330169	+	SYT1	12	79217503	+	AGGACATTAAGGAAGTAGACATTCTCAATCTACCGGAATCTGAGCTCTCCACTAAACCAGGGCTTCAGAAAGCAAGCATCTTCTTAAAAACTAGAGTTGTTCCTGATAATTGGAAAATGGATATAAGTGAAATCCTTGAGTCATCCAGTAGTGATGATGAAGATGGCCCAGCTGAAGAAAATGATGAAGAGAAGGAAAAGGAGGCCAAAAAGACAGAAGAAGAGGTG|CTTCACCTGAACCTAAAATGGTGAGCGAGAGTCACCATGAGGCCCTGGCAGCCCCGCCTGTCACCACTGTCGCGACTGTTCTGCCAAGCAACGCCACAGAGCCAGCCAGTCCTGGAGAAGGAAAGGAAGATGCATTTTCTAAGCTGAAGGAGAAGTTTATGAATGAGTTGC…	TRUE		No	100	No
CGP0257417	ARID4A--SYT1	CHP-134	DST	37	ARID4A	14	58331518	+	SYT1	12	79217503	+	GTAATGTCTGATTTTTATGTGGAAGAGAATGTAAGTAGTGCTGTATAACCCTGCGGATGCTATGCCCTAAGAGGGAAAGCAAATATTTGCAAGTCAGACTGAAAAATGTCCAGACCCTGTACTGATTAAGTAGAAGGGGAATCTAACCACTTTGCATTTGAAAGAAAATGCAGCATATAGC|TTCACCTGAACCTAAAATGGTGAGCGAGAGTCACCATGAGGCCCTGGCAGCCCCGCCTGTCACCACTGTCGCGACTGTTCTGCCAAGCAACGCCACAGAGCCAGCCAGTCCTGGAGAAGGAAAGGAAGATGCATTTTCTAAGCTGAAGGAGAAGTTTATGAATGAGTTGCATAAAATTCCATTGCCACCGTGGGCCTTAATTGCAATAGCCATAGTC…	FALSE		No	200	No
CGP1315587	ARID4B--BCL6	SU-DHL-4	DST	117	ARID4B	1	235326914	-	BCL6	3	187722601	-	CTTGAGCTTCATCTTGCCGCCGCCACGGCCACCGCCTGGACCTTTGCCCGGAGGGAGCTGCAGAGGGTCCATCGCCGCCGTCCTCTGGAGGGCAGCGCGATTGGGGGCCCGGACCTCCAGTCCGGGGGGGATTTTTCGTCGTCCCCCTCCCCCCAACCAGGGAGCCCGAGCGGCCGCCAAACAAAGGTACCAGTCGCCGCCGCGGGAGGAGGAGGAGCCGGAGCCTCTGCCTCAGCAGCCGCTGGACCCGCCGCCCTTCTTCCCCATCTCTCCCCCGGGCCTGCTGGTTTTGGGGGGGAGAAGGAGAGAGGGGACTCTGGACGTGCCAGGGTCAGATCTCGCCTCCGAGGAAGGTGCAGCTGAACCTGGTGTTTTAGAGGATACCTTGGTCCCAGAGTC…	TRUE		No	910	Yes
CGP0441417	ARID4B--CROCC	OACp4C	DT	26	ARID4B	1	235326914	-	CROCC	1	16768071	+	TACCAGTCGCCGCCGCGGGAGGAGGAGGAGCCGGAGCCTCTGCCTCAGCAGCCGCTGGACCCGCCGCCCTTCTTCCCCATCTCTCCCCCGGGCCTGCTGGTTTTGGGGGGGAGAAGGAGAGAGGGGACTCTGGACGTGCCAGGGTCAGATCTCGCCTCCGAGGAAGGTGCAGCTGAACCTGGTGTTTTAGAGGATACCTTGGTCCCAGAGTCATCATGAAG|GCACCAGGGGCGTGATGAGAGCTTAGCTGAAAGGAGAGAAGACTCAGCAAGCACATCACCTTGAAGCTGACCTGTCAGCCAGATTTCGCAGCACCTGCCTGTTCCAGCCTGAGGGGCTGCGATTCATTCCTTGGGAAAGAGAGCTGCAAATTCCCTCTCTAGGCCACAGTCCAAATC…	TRUE		No	0	No
CGP0152388	ARID4B--HMP19	KYAE-1	DS	72	ARID4B	1	235326914	-	HMP19	5	174205200	+	CCAGTCGCCGCCGCGGGAGGAGGAGGAGCCGGAGCCTCTGCCTCAGCAGCCGCTGGACCCGCCGCCCTTCTTCCCCATCTCTCCCCCGGGCCTGCTGGTTTTGGGGGGGAGAAGGAGAGAGGGGACTCTGGACGTGCCAGGGTCAGATCTCGCCTCCGAGGAAGGTGCAGCTGAACCTGGTGTTTTAGAGGATACCTTGGTCCCAGAGTCATCATGAA|GGTGCACAGAACATGGCATTTCTCAACCTCCTGCAGAGGGGCAGGGATGCTGGACCAGTTCCAGTCAATGAAATGTGGATGGAAGTGATCGTAAATTGAAAACACTATGAGGACACTGAGGCACAGGAAGTCAAGAAACCTGCACAAAGCCATGCAACAACCAGCCAGTATCTGAGTCAT…	TRUE		No	0	No
CGP1269247	ARID5B--LRRC20	Calu-6	DST	30	ARID5B	10	61902413	+	LRRC20	10	70301508	-	CATGGGCCTCCCTCCCTTCCAGGGTTCCAGGCCTGTGGCCTCTGCCCCTTGCTGGGTGGGCATGAGGAGGGTGGCCTAAGGTAGGGGGGCTCTTGCGCCTTCCGGAGACATGAGCATGTCAAACTTGATGAGCGGCGGGGCGATCACGCGCACCTCGGCGTTGAGTGGGTTGAAGCGGAGGTTGATGCTGCGCAAGGCTGGCATGGCGGCCAGCTTCTCCACGGGCACATCTCG|CCATGGTCGCTATTTCTGCCCTGGGGAGTGTCTTCTGGGAGGAAATAAAGTTTAGAGCTGGATAAAAGTTGCCGGCTGGTCCTCTCTTCCCACAACAGCTGGAGCTCCGCTATGCAAATCGGATCCTTTGGCGTACATCTTACAAAGAAAAAGTCGCCAAGGGA…	TRUE		No	710	No
CGP0419510	ARID5B--TMEM26-AS1	SBC-3	ST	10	ARID5B	10	62000321	+	TMEM26-AS1	10	61467498	+	NA	TRUE		No	0	No
CGP0951155	ARIH1--CTD-2311M21.5	H2591	DST	89	ARIH1	15	72475014	+	CTD-2311M21.5	15	74390519	+	CGGCGGCGGCGGCGGTGGTGGTGGCGGGCCGGGGCATGAGCAGGAGGAGGATTACCGCTACGAGGTGCTCACGGCCGAGCAGATTCTACAACACATGGTGGAATGTATCCGGGAGGTCAACGAGGTCATCCAGG|ACCTGTGCCTCCTGGGATGACCCCCACCATCCACCCCTAGGCACCAGGACTGAGTCGGCTCTGAAAAGAAATGGGGAATGAAGCTTTGGGACTTGGTTCCTGCCTTCAGGGAGCCAATGGTCCAGCCAGGGGGATTAGGGTTCATGTCCCTTCCTGGGCCTCCAGGAGGTCATGACCTTCAAAGCAAGAATGAGGAAGCCCACGATGGTAG	TRUE		No	100	No
CGP0951756	ARIH1--CTD-2311M21.5	H2591	ST	4	ARIH1	15	72496858	+	CTD-2311M21.5	15	74390519	+	NA	FALSE		No	200	No
CGP0950976	ARIH1--TCF12	H2591	DS	16	ARIH1	15	72475014	+	TCF12	15	57063750	+	ATCCAGTATCTCTGCTGTACAGGGAAAATGAGCCTCTCTCTGATGTTTTTCCCATCAGATTTGAGTTCATGAAAGGTGTTGGGGACAAGCCTTCATGGGCTCCTAATCGACTGTCATTCAAGTGATCACTGTAATGAGGGCTGTCTGTAAAACCTCTAGATGAATCATAGGAAGGACTTGGTTGACCACTTGTTCCCCAAGATGTTGTACCTCCTCTTTCATCAATACCTG|GATGACCTCGTTGACCTCCCGGATACATTCCACCATGTGTTGTAGAATCTGCTCGGCCGTGAGCACCTCGTAGCGGTAATCCTCCTCCTGCTCATGCCCCGGCCCGCCACCACCACCGCCGCCGCC	TRUE		No	710	No
CGP1453447	ARIH2--DAG1	OCI-M1	DS	35	ARIH2	3	48927813	+	DAG1	3	49510419	+	AAATACTAATGCATTTGAGAAAGCGGTAGTTTTGGGGGGAGGGGGAAAAAGCAACTGCTTTCCTGATCTGCAACTTGGCTGGATGCTAAGATGTCAGTGGACATGAATAGCCAGGGGTCTGACAGCAATGAAGAGGACTATGACCCAAATTGTGAGGAAGAGGAAGAAGAAGAAGAAGACGACCCTGGGGACATAGAGGACTATTACGTGGGAGTAGCCAGCGATGTGGAGCAGCAGGGGGCTGATGCCTTTGATCCCGAGGAGTACCAGTTCACTTGCTTGACCTACAAGGAATCTGAGGGTGCCCTCAATGAGCACATGACCAGCTTAGCTTCTGTCCTAAAGGC|TCTGTGTGCTCCGGGATGGAGCAGGTGTGCAGAGGGTGAGAACCCAGCTCT…	TRUE		No	100	No
CGP1459469	ARIH2--SOS1	BT-549	DST	32	ARIH2	3	48927813	+	SOS1	2	38987591	-	AAAGCAACTGCTTTCCTGATCTGCAACTTGGCTGGATGCTAAGATGTCAGTGGACATGAATAGCCAGGGGTCTGACAGCAATGAAGAGGACTATGACCCAAATTGTGAGGAAGAGGAAGAAGAAGAAGAAGACGACCCTGGGGACATAGAGGACTATTACGTGGGAGTAGCCAGCGATGTGGAGCAGCAGGGGGCTGATGCCTTTGATCCCGAGGAGTACCAGTTCACTTGCTTGACCTACAAGGAATCTGAGGGTGCCCTCAATGAGCACATGACCAGCTTAGCTTCTGTCCTAAAG|GATCTGCTTCTGTATCATCTATAAGTTTAACCAAAGGCACTGATGAAGTGCCTGTCCCTCCTCCTGTTCCTCCACGAAGACGACCAGAATCTGCCCCAGC…	TRUE		No	710	No
CGP1460174	ARIH2--SOS1	BT-549	ST	11	ARIH2	3	48945181	+	SOS1	2	38987591	-	NA	FALSE		No	740	ambiguous
CGP1460175	ARIH2--SOS1	BT-549	DS	71	ARIH2	3	48945181	+	SOS1	2	38989314	-	TGTCAGTGGACATGAATAGCCAGGGGTCTGACAGCAATGAAGAGGACTATGACCCAAATTGTGAGGAAGAGGAAGAAGAAGAAGAAGACGACCCTGGGGACATAGAGGACTATTACGTGGGAGTAGCCAGCGATGTGGAGCAGCAGGGGGCTGATGCCTTTGATCCCGAGGAGTACCAGTTCACTTGCTTGACCTACAAGGAATCTGAGGGTGCCCTCAATGAGCACATGACCAGCTTAGCTTCTGTCCTAAAGGCCGTTGATGCTCACTGCCATCAGCTGCATCCTCCCTATGGCACTGG|CAATGATACCGTCTTTATCCAAGTTACTCTGCCCCATGGCCCAAGATCTGCTTCTGTATCATCTATAAGTTTAACCAAAGGCACTGATGAAGTGCCT…	FALSE		No	740	ambiguous
CGP1987044	ARL13B--FRMD4B	NCI-H2172	DST	66	ARL13B	3	94003908	+	FRMD4B	3	69221923	-	AGTTTGAAGTCACCATCTTTGACTTGGGAGGTGGAATAAGAATTCGGGGAATCTGGAAGAATTACTATGCTGAATCCTATGGGGTAATATTTGTTGTGGATTCCAGTGATGAAGAGAGAATGGAAGAGACAAAAGAGGCTATGTCAGAAATGCTAAGACATCCTAGGATATCGGGAAAGCCTATATTGGT|TGAGGACAGGGTAATTGAGCATTATTTGAAAATCAAAGGTCTCACTCGAGGTCAAGCTGTGGTTCAGTATATGAAAATAGTAGAAGCTCTACCGACTTACGGTGTCCATTATTATGCAGTAAAGGATAAGCAAGGACTTCCTTGGTGGCTTGGAATAAGCTATAAGGGAATTGGCCAATATGATATACAAGACAAGGTGAAGCCTCGG…	TRUE		No	910	Yes
CGP0405537	ARL15--HMGN3	NCI-H661	DS	47	ARL15	5	54310432	-	HMGN3	6	79215022	-	ATTCTCCCTCGTTATCTACAGATTCAGTTTTCTGTGCCTTCCTTTCCAGCTTCCTGCTTTTCCTCCTTCTTCCCTTTAGCACCTCTGCTAATCTTTGCTCCAGGTTCTTTCTTAGCAGATGTTTTTCTTGGTTTGGGTTCAGGTTTTGGTGGAGCAGGTTTCGCTGACAATCTGGCAGACCGTCTTGTGGGCTCCTGTTTAGTTACTTTGGATCCATCTTTGCCCTCTGTATTCTCTGGAGA|CAGATAATCCATGTACAGAAACGCCTCAGTTATTCGGAGATCAGACATCCGGCAGCCTAAAGCATCCGGAACGGCTCCGAACCCGGAAAAAAAAAGCAGCGTCTCTGGCTGCGAGCGAGCAGCTCCTGAAAAAGCCAGCAACAGCGAAAATAGCCG…	TRUE		No	910	Yes
CGP0897969	ARL17B--WNT3	KMH-2	DT	14	ARL17B	17	46361676	-	WNT3	17	46773909	-	GCCTGTCGTGGTTTAGCTGAACTGAGCTGAAATCCTAAAGGCCGCGGAGTCGGCGGTGTTGTAGGTAGCGGTACCTTGAGTGGCAACA|GGTCCCTGGCCCTGGGCCAGCAGTACACATCTCTGGGCTCACAGCCCCTGCTCTGCGGCTCCATCCCAGGCCTGGTCCCCAAGCAACTGCGCTTCTGCCGCAATTACATCGAGATCATGCCCAGCGTGGCCGAGGGCGTGAAGCTGGGCATCCAGGAGTGCCAG	TRUE		No	820	5UTR_CODING
CGP1131565	ARL5B--AMD1P1	GOTO	DST	16	ARL5B	10	18668677	+	AMD1P1	10	20350074	+	TGAAGTGGTTCATACTTCTCCAACCATAGGAAGCAATGTTGAAGAAATAGTTGTGAAGAACACTCATTTTCTTATGTGGGATATTGGTGGTCAGGAGTCTCTGCGATCATCCTGGAACACATATTACTCAAATACAG|AGGGGACGAGAAGCTGCTGGAGGTTTGCTGCTCCCAAGGATCTGGGAATCTTTGCACTACTTCAGGATCTGAGTAAGTCGTATTAAAAGTAATGTAAGTTGTATTAAAAGTACGAAAAGTAATGACAAAAACTGTAATTACTTTTGCATCAACTGAACACA	TRUE		No	0	No
CGP1827687	ARMC5--U91319.1	NCI-H1651	DST	8	ARMC5	16	31462917	+	U91319.1	16	13562707	+	CTTGGATCTACTGATGGGCCTGCTGCGGGACCCTCGTGCAAGCGCATGGCACCCTCGTATTGTGGCTGCCCTTGTGGGGTTTCTGTATGACACTGGGGCCCTGGGCCGGCTGCAGGCTCTGGGACTTGTGCCTCTCCTGGCTGGGCAGCTGTGTGGTGAGGCTGGTGAGGAGGAAGAAGAGGGAAGAGAAGCTGCTTCCTGGGACTTTCCTGAGGAGAGGACCCCTGAGCGGGCACAGGGTGGAAGCTTCCGGAGCCTCA|GCAACCTTACGATGGAGGCAGAAGAAGGATTCTATGGTTGGAAACCTGCCAGACTCACAGGCTACGGAGAAGAAAGGCTAAATCCACCAGACTGTTGGATGCACCTAAAACAAATTGCCCTCCGTGGCTTGGTTTCTT…	TRUE		No	100	No
CGP1272700	ARMC6--SSX3	VCaP	DST	8	ARMC6	19	19034238	+	SSX3	X	48355269	-	CGCGCGCCCCACCTTTCCCCACGTGGCCGCGAAGACCGGCACCTGTGCACTGAGTGCCTGCTGCGTGTCGGGCCCCGTCCTAGGCAGTGGGGACAAGGAGGCTACAGGGTACAAATAAATGAGTGAACGATGTTGCTCTAGATACAG|GTCAGACTACTCCCTGTGCCATGAACGGAGATGACACCTTTGCAAGGAGACCCACGGTTGGTGCTCAAATACCAGAGAAGATACAAAAGGCCTTCGATGATATTGCCAAATACTTCTCTAAGGAAGAGTGGGAAAAGATGAAAGTCTCGGAGAAAATCGTCTATGTGTATATGAAGAGAAAGTATGAGGCCATGACTAAACTAGGTTTCAAGGCCATCCTCCCATCTTTCATGCGTAATAAACGGGTCACA…	TRUE	Passed	No	860	5UTR_5UTR
CGP1274937	ARMC6--SSX3	VCaP	DS	90	ARMC6	19	19033930	+	SSX3	X	48355269	-	TGGGCGGACGCTCTGGAGGCAAAACATTTCCCTGCTGGGGGCGGCGACCACCGTGAGCGTCCCGGAAGGGGCGGCAAAGACGCCTCCGTCGCGCACGAGGTGGCCTCGTTGGCTTTACCTTGGTTCGCGGTCGTCCTTGGTTATCGTGAGCGTCCGCGAGTCTCTGGGAGGCCAAGCCTAGGGGCGCCACAGCGCCTGCGCGCGTACGGCGGCCGGAAGGGGCTAGAGGCGGCTCCCTGGGTGACAACCGCGCGCCCCACCTTTCCCCACGTGGCCGCGAAGACCGGGT|CAGACTACTCCCTGTGCCATGAACGGAGATGACACCTTTGCAAGGAGACCCACGGTTGGTGCTCAAATACCAGAGAAGATACAAAAGGCCTTCGATGATATTGCCAAAT…	FALSE	Passed	No	860	5UTR_5UTR
CGP1274939	ARMC6--SSX3	VCaP	ST	27	ARMC6	19	19034013	+	SSX3	X	48355269	-	NA	FALSE		No	860	5UTR_5UTR
CGP0161720	ARMC7--SLC16A5	SW756	DT	14	ARMC7	17	75110606	+	SLC16A5	17	75093589	+	CGCCAAGGAGCAAGTCCTCGCCAACCTCGCCAACTTCGCTTATGACCCCAGCAACTACGAGTATCTGCGGCAGCTGCAGGTCCTGGATTTATTTCTCGATTCGCTGTCGGAGGAGAATGAGACCCTGGTGGAGTTTGCTATT|GGCAGCAGCCACATTGGCAGTGAGGCCGTGGCAGCGTCGGCAGCAGAGGATGCCCCAGGCCCTGGAGCGTGCAGATGGCAGCTGGGCCTGGGTGGTGCTGCTGGCCACCATGGTGACCCAGGGCCTCACCCTGGGCTTCCCCACGTGTATCGGCATCTTCTTCACTGAATTGCAATGGGAGTTCCAGGCCAGCAACAGCGAGACCTCTTGGTTCCCCTCCATCCTCAC	TRUE		No	100	No
CGP0135344	ARMC8--PSMA8	HO-1-u-1	DS	13	ARMC8	3	138245183	+	PSMA8	18	26144559	+	GTATCCCAGCTCAGTGAGTGCCATCACTGATATTAAAAGGCTTGATCATGATTTAAAACATGCTCACGAACTCCGCCAGGCTGCATTCAAGCTCTATGCCTCTCTTGGAGCAAATGATGAAGACATCCGGAAGAAG|GTCGGAATTCGAGGTACCAATATAGTTGTTCTTGGGGTAGAAAAAAAATCTGTTGCCAAGCTTCAAGATGAAAGAACTGTGAGGAAAATTTGTGCCCTTGATGACCATGTCTGCATGGCTTTTGCAGGACTTACTGCTGATGCTAGAGTAGTAATAAACAG	TRUE		No	910	Yes
CGP0295052	ARNT--CERS2	SW156	DS	71	ARNT	1	150876543	-	CERS2	1	150969091	-	GTAGCCACGTACAGCTCAAAGAAGTATCGAACGATGAGGAAGAGCAAGGCCAGGGGCAGCGTGATATAGAGATCTGAGGCTTTGGCGTAGACACGTCCATCTCGGTCTTCTAGATCGGCCCAGGTCAAGTTCACAGGCAGCCACAGACGTTCCCACCAGAAGTAATCATACAAGGTCTGGAGCATC|CGGGGTTGGCAGTAGTCGCCGCCATGGCCGCAGATGCCACCGCCGCCGCGCCACCCCCCCCCCCAGTGGGAGGAGCCGCCGCCACCGAACCGGGAGGGAGGGGAAAAGAAAGGCCACTCCCCAGAAGCGGCGCCTGACCGCCGCCTCCGCTACCGCGGAATCCAAGATGGCGGCTTCAGCAGCCCCC	TRUE		No	860	5UTR_5UTR
CGP0549339	ARNT--SEMA6C	U-698-M	DST	29	ARNT	1	150823194	-	SEMA6C	1	151140090	-	GTGAAATTAAAAGGCCAAGTGCTGTCTGTCATGTTCCGGTTCCGGTCTAAGAACCAAGAATGGCTCTGGATGAGAACCAGCTCCTTTACTTTCCAGAACCCTTACTCAGATGAAATTGAGTACATCATCTGTACCAACACCAATGTGAA|GTACTTCCCCATTATCCTGGTTTCGGGGCCTGGAGGATGATGCTGTGGCTGCAGAACTTGGGCTGGACTTTCAGAGATTCCTGACCTTGAACCGGACCTTGCTAGTGGCTGCCCGGTAAACTGGCCGTGGCACAGTTGTGGGGCAGACATGCATGCTCCTGGG	TRUE		No	710	No
CGP1204405	ARNTL--OSBPL1A	Becker	DT	5	ARNTL	11	13376728	+	OSBPL1A	18	24377535	-	AGGAAGTAGAATATATTGTCTCAACTAACACTGTTGTTTTAGCCAACGTCCTGGAAGGCGGGGACCCAACCTTCCCACAGCTCACAGCATCCCCCCACAGCATGGACAGCATGCTGCCCTCTGGAGA|AGAAATGAACACAGAAGCGGAGCAACAGCTTCTCCATCACGCCAGAAATGGCAATGCTGAAGAAGTAAGACAACTATTAGAGACCATGGCGAGGAATGAAGTGATTGCTGACATTAATTGCAAAGGAAGAAGTAAGTCTAACTTGGGC	TRUE		No	100	No
CGP1733536	ARNTL2--RP11-283G6.4	BEN	DS	46	ARNTL2	12	27380404	+	RP11-283G6.4	12	26326476	-	CAGGGACAAGACCAACAGCTATGGGGTCTTTCAGCTCACACATGACAGAGTTTCCACGAAAACGCAAAGGAAGTGATTCAGACCCATCCCAAGAAGCTCATAGCCAAACTGAAAAGCGGAGGAGAGATAAAATGAATAACCTGATTGAAGAACTGTCTGCAATGATCCCTCAGTGCAACCCCATGGCGCGTAAACTGGACAAACTTACAGTTTTAAGAATGGCTGTTCAACACTTGAGATCTTTAAA|AGTGAGAAGTCATCAGCCTGCAACCCAGAAGAGGACCTTCACCAGGAACCGTATCAGCTGACACCGTGATCTTGGACTTCTCAGCCTCCAGAACTGTGAGATATAAATTTCTGTTGTTTAAGCCATCCAGTATACGGTATTCTGTTATGGC…	TRUE		No	0	No
CGP0935496	ARNTL2--RP11-59N23.3	SW620	DST	110	ARNTL2	12	27403541	+	RP11-59N23.3	12	21759914	+	ATTTGACTGACAAGCACAAAGCAGTTCTACAGAGTAAGGAGAAAATACTTACAGATTCCTACAAATTCAGAGCAAAAGATGGCTCTTTTGTAACTTTAAAAAGCCAATGGTTTAGTTTCACAAATCCTTGGACAAAAGAACTGGAATATATTGTATCTGTCAACACTTTAGTTTTGGGACATAGTGAGCCTGGAGAAGCATCATTTTTACCTTGTAGCTCTCAATCATCAGAAGAATCCTCTAGACAGTCCTGTATGAGTGTACCTGGAATGTCTACTGGAACAGTACTTGGTGCTGGTAGTATTGGAACAGATATTGCAAATGAAATTCTGGATTTACAG|AGGTTTTATCTTCATCAGCCTGGTCAAAGCTGGATTTCCATCACACATGTGCTCACT…	TRUE		No	0	No
CGP0140588	ARPC1A--AC004893.11	GCIY	DS	80	ARPC1A	7	99333417	+	AC004893.11	7	99047655	+	CTCTGGGCTTCCGTCCTCCGCCCGCGCCCGACGGAGCCTGTTCGCGTCGACTGCCCAGAGTCCGCGAATCCTCCGCTCCGAGCCCGTCCGGACTCCCCCGATCCCAGCTTTCTCTCCTTTGAAAACACTAAGAATAATGTCACTGCATCAGTTTTTACTAGAGCCAATCACCTGTCATGCCTGGAACAGGGATCGTACTC|GGTCTGGGCAGTGGCCCTGAACTCTCTACCTCAAAGATTTCTTCTCTGGACACTTCGATGCGGCAATGACCAGCTTGGGGCTGCTGAAGCGACAGTTCGTGTCTGAGGACTTTCAGCTTCTGGACTAGATCTCTTTCGTATCTCTGGGCAGGAAGCTCCTCGTCCTCCAGAGAGCCCTCACTGGGCAGTGGCAGCGGC…	TRUE		No	500	ambiguous
CGP0263824	ARPC1A--TRRAP	NCI-H1993	DST	19	ARPC1A	7	99363633	+	TRRAP	7	98994587	+	AACATGGACAAGAGAGCCACAACTGAGGACCGCAACACGGCCTTGGAGACGCTGCACCAGAATAGCATCACTCAAGTCTCTATTTATGAGGTGGACAAGCAAGATTGTCGCAAATTTTGCACTACTGGCATCGATGGAGCCATGACAATTTGGGATTTCAAG|GTTCTCAGGCAGCTCCAACAGGGCCTGGCGAAATGTTACTCCGTGGCGTTTGAGAAAAGTGGAGCGGTGTCCGATGCTAAAATCACCCCCCACACTCTCAATTTTGTGAAGAAGTTGGTGAGCACGTTTGGGGTGGGCCTGGAGAATGTGTCCAACGTCTCGAC	TRUE		Yes	910	Yes
CGP1691444	ARPC1B--KPNA7	KARPAS-299	DST	45	ARPC1B	7	99392876	+	KPNA7	7	99195338	-	CGACTCTGGCCTCTGAAACACTACCACTGCTGGCGCTGACCTTCATCACAGACAACAGCCTGGTGGCAGCGGGCCACGACTGCTTCCCGGTGCTGTTCACCTATGACGCCGCCGCGGGGATGCTGAGCTTCGGCGGGCGGCTGGACGTTCCTAAGCAGAGCTCGCAGCGTGGCTTGACGGCCCGCGAGCGCTTCCAGAACCTGGACAAGAAGGCGAGCTCCGAGGGTGGCACGGCTGCGGGCGCGGGCCTAGACTCGCTGCACAAGAACAGCGTCAG|GAAAATGCTATCCCAGGAAAAGAACCCCCCTCTGAAACTGGTCATTGAAGCGGGCCTCATTCCCAGGATGGTGGAGTTCCTGAAGTCATCACTTTACCCCTGCTTGCAGTTTGAGGCTGCC…	TRUE		No	910	Yes
CGP1766138	ARRB1--KLHL35	MCF7	DT	5	ARRB1	11	75299453	-	KLHL35	11	75426603	-	TGGATGTGGAGCTGAGGGGCTCCTAACCCAGACTTAGAGGGTAGTCAGGGAAGGCTTCCTGGAAAAAGGATAGCTGAGTATACGATACATTAGGCCTGGGGAGGGATCTCAGGATTCACAGAAACATGGATCCTGGATTGTAAAATCACAGAACCAGAGACTCTTACATCAAAGCATTCAGAGTTTAGGGTCCAGATTTTCCCTACTTCACTTACTTTTTT|TTTAGCTCCCATCTGCACACCTGGATCAAGGTAGCCTCTCTGCACAAGGGCAGGTGGAGGCACAAGATGGCAGTTGTGCAGGGGCAGGTAGGCACGAGCTGCAGCGGCTGCCCTGGGACACAAGGTACAGATCTGTGGATGTGCTGGAGGGAGGTTCTCTAAAACCCTCTCTTTGTA…	TRUE	Passed	Yes	740	ambiguous
CGP0714015	ASAP1--ADCY8	SCH	DST	40	ASAP1	8	130236922	-	ADCY8	8	130909866	-	GTTCGCTTTCCCACCCGAGAGCCGCGAGCGCCCGGCCGAACCCGCGATGGAATAATGCCCAGCGGCCCGCCAGGTCCCGGTCGTTTTCTGATGTGACGGCTGAGACATGAGATCTTCAGCCTCCAGGCTCTCCAGTTTTTCGTCGAGAGATTCACTATGGAATCGGATGCCGGACCAGATCTCTGTCTCGGAGTTCATCGCCGAGACCACCGAGGACTACAACTCGCCCACCACGTCCAGCTTCACCACGCGGCTGCACAACTGCAGGAACACCGTCACGCTGCTGGAGGAGGCTCTAGACCAAGATAGAACAGCCCTTCAGAAAGTGAAGAAGTCTGTAAAAGCAATATATAATTCTGGTCAAG|GTATGTGCGGTCAAGGACAAAACACGATGTTGA…	TRUE		No	710	No
CGP1598376	ASAP1--FAM19A5	NCI-H727	DST	134	ASAP1	8	130236922	-	FAM19A5	22	48646597	+	CTGATGTGACGGCTGAGACATGAGATCTTCAGCCTCCAGGCTCTCCAGTTTTTCGTCGAGAGATTCACTATGGAATCGGATGCCGGACCAGATCTCTGTCTCGGAGTTCATCGCCGAGACCACCGAGGACTACAACTCGCCCACCACGTCCAGCTTCACCACGCGGCTGCACAACTGCAGGAACACCGTCACGCTGCTGGAGGAGGCTCTAGACCAAGATAGAACAGCCCTTCAGAAAGTGAAGAAGTCTGTAAAAGCAATATATAATTCTGGTC|AAGGTCAGCTGGCCGCCGGCACCTGTGAGATTGTGACCTTGGACCGGGACAGCAGCCAGCCTCGGAGGACGATCGCCCGGCAGACCGCCCGCTGTGCGTGTAGAAAGGGGCAGATCGCCGGCA…	TRUE		No	910	Yes
CGP1284495	ASAP1--FAM49B	SUP-T1	DS	34	ASAP1	8	130358017	-	FAM49B	8	129904585	-	ATTTCCTTCTCAGACTCTGTAGGCTGGGCATTTTCAAAATCAAGGAAAAAATTTGGCCCCTGCTCAAGGTCTGTGCATGTCAAAACTTTAAGAAGATTCCCCATGTTAAGGTACCTTCAGCCAGTGCTGGTGATTCTGTCCTTGTCCTTCTATCCTTGGATTGGCGTTCCCTCTTTCCTAGTTCACTTGTTCCAGTCCTTCAACTTCTGTTTCTTGCTAACAGGTGTGCAAATGAATTACC|TCCTCCAGCAGCGTGACGGTGTTCCTGCAGTTGTGCAGCCGCGTGGTGAAGCTGGACGTGGTGGGCGAGTTGTAGTCCTCGGTGGTCTCGGCGATGAACTCCGAGACAGAGATCTGGTCCGGCATCCTGCCGGGAGGGACGAGACACAAGCGGGGGC…	TRUE		No	100	No
CGP0173561	ASAP1--HHLA1	NCI-H1304	DT	5	ASAP1	8	130159864	-	HHLA1	8	132065968	-	AAAAGAAACAGCTAACTGCACTCCGAGACTTAATAAAATCCTCTCTTCAACTGGATCAGAAAGAAGATTCTCAGAGCCGGCAAGGAGGATACAGCATGCATCAGCTCCAGGGCAATAAGGAATATGGCAGTGAAAAGAAGGGGTACCTGCTAAAGAAAAGTGACGG|ATACTGTCTTGAATACTATTCCTGGTTTCTGAAGAATGCAACATATATCTGTCAGAGGGTGAAAAGGGTGTCCCACTCGCACACCTTAAAGCAAAAGTGCCTTGAGAATATCTGCAAGTCTGTGTGAGGCCTTGAAAATAACACTAGGGCATAACAATTACTTCAGGGGATACGCC	TRUE		No	910	Yes
CGP0493068	ASAP1--PARK2	NEC8	DS	56	ASAP1	8	130112094	-	PARK2	6	162201252	-	TGAAGATCTGCTTTCCCAGGCTAAATCTGGAAAGTTCAATCCACACGTCCACGTAGAATATGAGTGGAATCTTCGACAGGAGGAGATAGATGAGAGCGATGATGATCTGGATGACAAACCAAGCCCTATCAAGAAAGAGCGCTCACCCAGACCTCAGAGCTTCTGCCACTCCTCCAGCATCTCCCCCCAGGACAAGCTGGCACTGCCAGGATTCAGCACTCCAAGGGACAAACAGCGGCTCTCCTATGGAGCCTTCACCAACCAGATCTTCGTTTCCACAAGCACAGACTCGCCCACATCACCAACCACGGAGGCTCCCCCTCTGCCTCCTAGGAACGCCGGGAAAG|CAGGTAGATCAATCTACAACAGCTTTTATGTGTATTGCAAAGGCCCCTGTC…	TRUE		No	910	Yes
CGP1858663	ASAP1--RNF111	HCC-44	DST	115	ASAP1	8	130401885	-	RNF111	15	59066764	+	CGCGGGCGAGCACTGTGCGCTGGGCAGCCCCGGGCCCGCGCCTCCCGCCCAGCCGGCGCTTCCCGGTCGCAGTTCGCTTTCCCACCCGAGAGCCGCGAGCGCCCGGCCGAACCCGCGATGGAATAATGCCCAGCGGCCCGCCAGGTCCCGGTCGTTTTCTGATGTGACGGCTGAGACATGAGATCTTCAGCCTCCAGGCTCTCCAGTTTTTCGTCGAGAGATTCACTATGGAATC|GATGACTCAAGGAGAACTACATCTAGTGCTGTAACGGAAACTGGCCCTCCTGCAATGCCAAGGTTACCTTCCTGCTGTCCCCAGCACTCACCATGTGGAGGGTCGTCACAGAACCACCATGCATTAGGACATCCTCATACAAGTTGCTTTCAGCAGCATGGTC…	TRUE		No	820	5UTR_CODING
CGP0744103	ASAP1--STMN2	HuO-3N1	DST	192	ASAP1	8	130236922	-	STMN2	8	79636802	+	GATTCACTATGGAATCGGATGCCGGACCAGATCTCTGTCTCGGAGTTCATCGCCGAGACCACCGAGGACTACAACTCGCCCACCACGTCCAGCTTCACCACGCGGCTGCACAACTGCAGGAACACCGTCACGCTGCTGGAGGAGGCTCTAGACCAAGATAGAACAGCCCTTCAGAAAGTGAAGAAGTCTGTAAAAGCAATATATAATTCTGGTCAA|GCCTACAAGGAAAAAATGAAGGAGCTGTCCATGCTGTCACTGATCTGCTCTTGCTTTTACCCGGAACCTCGCAACATCAACATCTATACTTACGATGATATGGAAGTGAAGCAAATCAACAAACGTGCCTCTGGCCAGGCTTTTGAGCTGATCTTGAAGCCACCATCTCCTATCTCAGAAGC…	TRUE		No	910	Yes
CGP1612336	ASAP1--TG	G-292-Clone-A141B1	DT	34	ASAP1	8	130401885	-	TG	8	132868115	+	GCTGGGCAGCCCCGGGCCCGCGCCTCCCGCCCAGCCGGCGCTTCCCGGTCGCAGTTCGCTTTCCCACCCGAGAGCCGCGAGCGCCCGGCCGAACCCGCGATGGAATAATGCCCAGCGGCCCGCCAGGTCCCGGTCGTTTTCTGATGTGACGGCTGAGACATGAGATCTTCAGCCTCCAGGCTCTCCAGTTTTTCGTCGAGAGATTCACTATGGAA|TCGAGTACCAGGTGGATGCCCAGCCCCTTCGTCCCTGTGAGCTGCAGAGGGAAACGGCCTTTCTGAAGCAAGCAGACTACGTGCCCCAGTGTGCAGAGGATGGCAGCTTCCAGACTGTCCAGTGCCAGAACGACGGCCGCTCCTGCTGGTGTGTGGGTGCCAACGGCAGTGAAGTGCTGGGCA…	TRUE		No	820	5UTR_CODING
CGP2043981	ASAP1--TRPS1	NCI-H2087	DS	16	ASAP1	8	130152736	-	TRPS1	8	115701072	-	AGGAGGATACAGCATGCATCAGCTCCAGGGCAATAAGGAATATGGCAGTGAAAAGAAGGGGTACCTGCTAAAGAAAAGTGACGGGATCCGGAAAGTATGGCAGAGGAGGAAGTGTTCAGTCAAGAATGGGATTCTGACCATCTCACATGCCACA|GAAACAAGAACAAAACAAGGTTCTTAGGAAAGATTTTGAAACCCCATTCAAAGAGGACTTCTAAAGAAAATGTCACTACAAAGAGTAATTTCTCTAGCACAGAAATATCTTCAACGTTTTGTGATTTCCTGACGATGGTAAGAGTGTTTGTTAAGTTGCTGGGTTATTTCTGAGTGTTTTAA	TRUE		No	0	No
CGP0432550	ASAP2--CD2AP	SUP-HD1	DT	13	ASAP2	2	9388546	+	CD2AP	6	47526628	+	TGCCAAGGAGAAGCAGAGGGCTTTCATGCCCAGCATCTTGCAGAATGAGACTTACGGAGCCCTCCTGAGTGGCAGCCCACCTCCCGCCCAGCCTGCAGCCCCCAGCACCACCAGCGCCCCCCCGCTTCCTCCACGGAATGTTGGCAAA|GCAAATGAACACAATGGAACCAGGATTTGTATACAGTTTGTCTGTCTCCTGAACCTGTCCTCTATCACATTTGGTCAGATTGGAGTTACTTTCAAGAGGAACAGGATTTGAATAGTAAGTCAAGTG	TRUE		No	740	ambiguous
CGP0433146	ASAP2--CD2AP	SUP-HD1	DST	59	ASAP2	2	9388546	+	CD2AP	6	47533602	+	CAGCTTCAGTCTAACGCTGTATCTTTGGCCAGAGATGCTGCAAACCTTGCCAAGGAGAAGCAGAGGGCTTTCATGCCCAGCATCTTGCAGAATGAGACTTACGGAGCCCTCCTGAGTGGCAGCCCACCTCCCGCCCAGCCTGCAGCCCCCAGCACCACCAGCGCCCCCCCGCTTCCTCCACGGAATGTTGGCA|AAGGAAATTAAAAGAGAGACGGAATTCAAGGATGACAGTTTGCCCATCAAACGGGAAAGGCATGGGAATGTAGCAAGTCTTGTACAACGAATAAGCACCTATGGACTTCCAGCTGGAGGAATTCAGCCACATCCACAAACCAAAAACATTAAGAAGAAGACCAAGAAGCGTCAGTGTAAAGTTCTTTTTGAGTACATTCCACAAA…	FALSE		No	710	No
CGP1131454	ASAP2--HPCAL1	GOTO	DST	384	ASAP2	2	9207230	+	HPCAL1	2	10396835	+	TTCTTGAACTCGTCCACGGTCAGGTGGCCGGTGGGGCAGTCCTTGAGGAAGCCCTTGTACCACTCCTGCAGCTCGTGGTCGGTGAACTCCGTGTTCTCCCGCAGGTCCTGCAGCACCTCGGGCCGCAGCTTGCTGTTCTGTTTGCCCATGGCGGCTGGCGGCGGCGACTACACCAGAGACCAGGCGGAGGCTGAGAGGGAGTGGGTCAGAACCTCCAGGGAGTGTTTCCGCGTCCTGACTGGGCCACTAGACCATGCCCC|TCCTCGATGGCCGCCACAGTGTTCCGGCACTGCGCCGTGCGGGTGGTGAAGCTGGAGGCCGTGGGCGCCTTGTAGTCCTCATGGGTCTCGGCCACGAATTCCGACACGGAGATCTGGTCCGGCATCGCCTCGGCGCGA…	TRUE		No	100	No
CGP0155188	ASCC1--CCER1	DoTc2-4510	DST	18	ASCC1	10	72133057	-	CCER1	12	90952919	-	TAATGATATTTCTGGGGGTAAACCCCTAGAAGTGGAGATGGCAGGGATAGAATACATGAATGATGATCCTGGCATGGTGGATGTTCTTTACGCCAAAGTCCATATGAAAGATGGCTCCAACAGGCTACAAGAATTAGTTGATCGAGTGCTGGAACGTTTTCAGGCATCTGGACTAATAGTGAAAGAGTGGAATAGTGTGAAACTGCATGCTACAGTTATGAATACACTATTCAGGAAAGACCCCAATG|TGCTATGGATCTTCCTCAGAAGAACATGAAGTTGCTTCTGTGGAACTGGTTATCTGCCATGGCCTCAACAATCCATAATCCAGTCATGGAGAGGATTCCCCATGGTCAGAAGTCAACTTGCACATCTAGTTAAAGTCCAAGGTAACTGCA…	TRUE		No	100	No
CGP0156751	ASCC1--CCER1	DoTc2-4510	DST	40	ASCC1	10	72133057	-	CCER1	12	90905864	-	CCCCTAGAAGTGGAGATGGCAGGGATAGAATACATGAATGATGATCCTGGCATGGTGGATGTTCTTTACGCCAAAGTCCATATGAAAGATGGCTCCAACAGGCTACAAGAATTAGTTGATCGAGTGCTGGAACGTTTTCAGGCATCTGGACTAATAGTGAAAGAGTGGAATAGTGTGAAACTGCATGCTACAGTTATGAATACACTATTCAGGAAAGACCCCAATG|GTGTTGATAACAAAACACTGCCTACTGATCTGCATGAGACACTCCATCTCAGAGTCTACTTCCTGAAGAACTCAACAAGTAACAACTCGTACTAGGAACAATTCAAAGCAGCAGGAGATTCATAGGAATTTGGAAAATATGCTTATTCACCATCAAGCTAGCAATAGGATCC…	FALSE		No	0	No
CGP1539969	ASCC1--DNAJB12	NCI-H838	DT	9	ASCC1	10	72196811	-	DNAJB12	10	72345127	-	CTTTGAGGGCCCCCAGCTTGCTCTATAAGCATATAGTTGGAAAGAGAGGGGACACTAGGAAGAAAATAGAAATGGAGACCAAAACTTCTATTAGCATTCCTAAACCTGGACAAGACGGGGAAATTGTAATCACTGGCCAGCATCGAAATGGTGTAATTTCAGCCCGAACACGGATTGATGTTCTTTTGGACACTTTTCGAAGAAAGCAGCCCTTCACTCACTTCCTTGCCTTTTTCCTCAATGAAGTTGAGGTTCAGGAAGGATTCCTGAGATTCCAGGAGGAAGTACTGGCGAAGTGCTCCATG|CCCTGATTGAGTCCCTCAACCAGAAACCACAGACTGCCGGTGACCAACCCCCACCCACAGACACAACCCATGCCACCCACAGGAAAGCAGGTG…	TRUE		No	710	No
CGP0933605	ASF1B--LPHN1	LB1047-RCC	DST	282	ASF1B	19	14136348	-	LPHN1	19	14163406	-	CGCACTTCAGTTCTCGGAGAGAAGAGGCGGGAGTGGACCTGGTCAGCCCTACCCCACTGACCCCACCGGACCCAGGCGCGGCCTCCGCCACAGCCACAGCCCCTGCCCCTGCTGCGGCGCGGCGAGGCGAGGCGATGGCCAAGGTGTCGGTGCTGAACGTGGCGGTCCTGGAGAACCCGAGCCCTTTCCACAGCCCCTTCCGGTTCGAGATCAGCTTCGAGTGCAGTGAAGCCCTGGCGGACG|TCTTCGTGTGCCCAGGGACCCTGCAGAAGGTGCTGGAGCCCACCTCGACACACGAGTCAGAGCACCAGTCTGGCGCATGGTGCAAGGACCCGCTGCAGGCGGGTGACCGCATCTACGTGATGCCCTGGATCCCCTACCGCACGGACACACTGACT…	TRUE		No	910	Yes
CGP1010001	ASH1L--GBAP1	NB10	DS	13	ASH1L	1	155521100	-	GBAP1	1	155218049	-	GTTTTCAGTGAAAGAAACAAACTTTTCAGAGGGAAATTTAAAATTGAAAATTGGCCTCCAGGCTAAGAGAACTAAAAAACCTCCAAAGAACTTGGAGAACTATGTATGTCGACCTGCCATAAAAACAACTATTAAGCACCCAAGGAAAGCACTTAAAAGTGGAAAGATGACGGATGAAAAGAATGAACACTGTCCTTCAAAACGA|GTGCCTTCAGCCGCTACAAGAGCAGAAGCAGTGGGCATTGGATGGAGCTGAGTACAGGACCATACAGGCTAATTGCACCGGCACAGGTAACCATTACACCCTTCACCCCCCGGGCCAGGCTGGGTCCTCCTAGAGGTAAACGGTGTCAGTGATCACCATGGAGTTTCTCCCCTGGGCACTGATAACCCTGTGG…	TRUE		No	0	No
CGP1803723	ASH1L--RIT1	DU-4475	DST	25	ASH1L	1	155360301	-	RIT1	1	155900618	-	GTTGGGGAATCAGAACCAAAGAGCCCCTAAAAGCTGGGCAGTTCATCATTGAATACCTAGGGGAGGTCGTCAGTGAACAGGAGTTCAGGAACAGGATGATTGAGCAGTATCATAATCACAGTGACCACTACTGCCTGAACCTGGATAGTGGGATGGTGATTGACAGTTACCGCATGGGAAATGAGGCCCGATTCATCAACCATAGCTGTGACCCAAATTGTGAAATGCAGAAATGGTCTGTTAATGGAGTATACCGGATTGGACTCTATGCTCTTAAAGACATGCCAGCTGGGACTGAACTCACTTATGATTATAACTTTCATTCCTTCAATGTGGAAAAACAG|GTCACCAAGGAAGAAGGATTGGCCTTGGCCCGAGAATTCAGCTGTCCCTTTTTT…	TRUE		No	910	Yes
CGP0941139	ASMTL--P2RY8	SW948	DT	29	ASMTL	X	1435022	-	P2RY8	X	1466582	-	CCTGGAGGTGGCCAACCGGCTGTACCAGAAAGACCTGCGGGCCCCCGACGTGGTCATTGGAGCGGACACGATCGTGACAGTCGGGGGGCTGATTCTGGAGAAGCCGGTGGACAAGCAGGACGCCTACAGGATGCTGTCCCGGTTGAGTGGGAGAGAACACAGCGTGTTCACAGGTGTCGCGATCGTCCACTGCTCCAGCAAAGA|GCCCGGGCGAGGACCCCTCCAGGATGCAGGTCCCGAACAGCACCGGCCCGGACAACGCGACGCTGCAGATGCTGCGGAACCCGGCGATCGCGGTGGCCCTGCCCGTGGTGTACTCGCTGGTGGCGGCGGTCAGCATCCCGGGCAACCTCTTCTCTCTGTGGGTGCTGTGCCGGCG	TRUE		No	100	No
CGP0660687	ASPG--C14orf39	201T	ST	9	ASPG	14	104095656	+	C14orf39	14	60499430	-	NA	TRUE		No	100	No
CGP0660382	ASPG--RP11-61O1.1	201T	DT	29	ASPG	14	104096532	+	RP11-61O1.1	14	98162830	-	GTCAGTTGAACGCCAGTCTTGAATCCAGGTCTTCTTGCTTCCAAATGTGGTCCTCTGCTGTCTCATCAGCCTCTTGGGGCCTCACGCTGGGCTCCAGTTCGGGGTGTGAGGAGACGCCAAATGCTTCTCAGAATGGCCTATCTGGGATCTCGCCCAGTGCCTTTCTCCCTCCTCTTGC|GGGGCGGGAGGCACTGCTCCACCGCTAACAGGTGTGTGCAGTGGGCCCTGGGGAGACTCTGGAGGGACAAGGGAGACGGCGCCAGGCAAGCAGAGTGGGGTGGCTGAGCCACCTCCCCGGACTGCTCCCCGCAGACCTCCTAAGAGGGCCTCCATGGAGCTTTCTGGAACTGCC	TRUE		No	200	No
CGP1907590	ASPH--EIF4EBP1	NCI-H1437	DST	249	ASPH	8	61618978	-	EIF4EBP1	8	38057081	+	GCATAGTTACCACGTGGAAGAGACAGTTTCACAAGACTGTAATCAGGATATGGAAGAGATGATGTCTGAGCAGGAAAATCCAGATTCCAGTGAACCAGTAGTAGAAGATGAAAGATTGCACCATGATACAGATGATGTAACATACCAAGTCTATGAGGAACAAGCAGTATATGAACCTCTAGAAAATGAAGGGATAGAAATCACAGAAGTAACTGCTCCCCCTGAGGATAATCCTGTAGAAGATTCACAGGTAATTGTAGAAGAAGTAAGCATTTTTCCTGTGGAAGAACAGCAGGAAGTACCACCAGAAACAAATAGAAAAACAGATGATCCAGAACAAAAAGCAAA|AGGTACCAGGATCATCTATGACCGGAAATTCCTGATGGAGTGTCGGAACT…	TRUE		Yes	910	Yes
CGP0645583	ASPH--FUS	HuO9	DT	7	ASPH	8	61680968	-	FUS	16	31188325	+	CATTGCTGGGCGTCTGGACATCTGTAGCTGTCGTTTGGTTTGATCTTGTTGACTATGAGGAAGTTCTAGGAAAACTAGGAATCTATGATGCTGATGGTGATGGAGATTTTGATGTGGATGATGCCAAAGTTTTATTA|GGCCCTCGGGACCAAGGATCACGTCATGACTCCGAACAGGATAATTCAGACAACAACACCATCTTTGTGCAAGGCCTGGGTGAGAATGTTACAATTGAGTCTGTGGCTGATTACTTCAAGCAGATTGGTATTATTAAGACAAACAAGAAAACGGGACAGCCCATGATTAATTTGTACACAGACAGGGAAACTGGCAAG	TRUE		No	910	Yes
CGP0964213	ASPM--C7orf66	D-263MG	ST	17	ASPM	1	197142331	-	C7orf66	7	108884584	-	NA	TRUE		No	100	No
CGP0276275	ASRGL1--DAGLA	NB7	DST	21	ASRGL1	11	62338167	+	DAGLA	11	61720112	+	AGCCGGTCCCATCTCCAAGGATCGGAAGGAGCGAGTGCACCAGGGCATGGTCAGAGCCGCCACCGTGGGCTACGGCATCCTCCGGGAGGGCGGGAGCGCCGTGGATGCCGTAGAGGGAGCTGTCGTCGCCCTGGAAGACGATCCCGAGTTCAACGC|AGGAGGTGAGCACCAGGCCCACTGAGCCTCTGCAGAGCCACCAGCCATGCCCGGGATCGTGGTGTTCCGGCGGCGCTGGTCTGTGGGCAGTGATGACCTCGTCCTACCGGCCATCTTCCTCTTTCTCCTGCATACCACCTGGTTTGTGATCCTGTCCGTGGTGCTCTTCGGCCTGGTCTATAACCCGCACGAGGCCTGCTCCCTGAACCTGGTGGACCACGGCCGCGGCTACCTGGGC	TRUE		No	100	No
CGP1740795	ASTN2--RP11-281A20.1	BT-474	DST	39	ASTN2	9	117291326	-	RP11-281A20.1	9	117870227	-	CCCGGGCTCTCCTGGCTCTGCCGGCACCGCCGCCGAGTCGCGCCTCCTGCTCTTTGTGCGTAACGAGCTGCCGGGGCGCATCGCGGTGCAGGACGACCTGGACAACACCGAGCTGCCCTTCTTCACCCTGGAGATGTCTGGCACAGCAGCGGACATCTCGCTGGTGCACTGGAGACAGCAGTGGCTGGAGAATGGCACCTTGTACTTCCACGTCTCCATGAGCAGCTCCGGGCAGCTGGCCCAAGCCACCGCCCCCACTCTCCAGGAGCCCTCGGAGATTGTTGAGGAGCAGATGCACATCCTCCACATTTCTGTGATG|ATGCTTCGAAGGAAAATAAAGAAAACCAACAAAGACAATAAGCTGCTCCTTCTTCATTTAGCCCATCTCACTGTTGACT…	TRUE		No	100	No
CGP0562023	ASTN2--RP11-388N2.1	UMC-11	DT	16	ASTN2	9	117291326	-	RP11-388N2.1	9	117466069	-	TGTCTGGCACAGCAGCGGACATCTCGCTGGTGCACTGGAGACAGCAGTGGCTGGAGAATGGCACCTTGTACTTCCACGTCTCCATGAGCAGCTCCGGGCAGCTGGCCCAAGCCACCGCCCCCACTCTCCAGGAGCCCTCGGAGATTGTTGAGGAGCAGATGCACATCCTCCACATTTCTGTGAT|GACAAGGATTAAAACAGGGCACCTGCCCTTGAGGAGTTTACAATCTGCTGGGCTGAGGATCAACACATGTTCAAAAAGAGAGGAAAGAAGTCAAGGGAGATCATGCCAGATGGACTTAATTTCAATGAAGAACAGGGTAAGTC	TRUE		No	100	No
CGP1845873	ASXL2--GPR113	HCC-15	DT	5	ASXL2	2	25878166	-	GPR113	2	26313122	-	GCAACGGCAGCAAGAGGACCGGCCGCCCCATAGACCCCCCCGCGCACCACCCCCGCCGCTTCCTCTGCTTGGGTGCCCCCCCGGTCTGACTTCCCTTTTCTCCCACCTTTCCCGGCACCGCGGGAAAAGCAGCGCAGGGCAGAGCAGGCAGGGAGGGCGGCCGGAGCCCGGACACGGGAGCCTCCCAGTCAGTTCAAGACCCGACATGAGGGAAAAGGGACGTAGGAAGAAGGGCAGGACCTGGGCGGAGGCCGCCAAGACG|CTGCTGCAGGCAGGCCAGGGCAGTCCTGCTGAGGAGGTGCCACAGATCCTGGCACAGCTGCCAGGGCAGGCGGCAGAGGCAAGTTCACCCTCCGACTTACTGACCCTGCTGAGCACCATGAAATACGTGGCCAAGG…	TRUE		No	910	Yes
CGP2043031	ATAD2--ANXA13	NCI-H2087	DS	50	ATAD2	8	123416248	-	ANXA13	8	123702736	-	GACTCATCTGTGCCCAGACCCTTCATAGCCTTCTGCAGCTGCCGGGCGGCGTACTCGCTGGGACGGTCCAGAAGGGCCAACGCTGTCTTCTCGAAGTTTCCACTCAGCTCACTCTTGAGTACTTCCTCCAGCTCCTTGCCGTACGTTGCCTTGTACTTTTGCTTGATTTGTTGCCTCTCATCTGATGTCCTGCCCGATAAGATTTCAATGATGGCTGCTTCATTGGTC|CCTGGCTTCTCCACAGCGCAGAAGCTCAGCCCCTGGTTGGAAGAGCCTCCCCGCGGAGATTCACAGCAAAGCGCCATTCAGGGCCCAACTCCAAGCCCAAACCTAGCTCCTCCCCAAGCCGCCGCCAGAGACCCCTCTTCTCCCAAAGCTCACCGGGGCCCCGCCCCTGA…	TRUE		No	0	No
CGP1488058	ATAD2--CTD-2207P18.1	HCC38	DS	88	ATAD2	8	123396187	-	CTD-2207P18.1	14	74559764	+	TTCGGAGCGCGGAAGAGCCAGAGCTGCGAGCGCCTGGAGCTGGATCTCTCTCCGGTCGCGCACGCCGAGGCCAGTAGGGAGAGAAGATGGTGGTTCTCCGCAGCAGCTTGGAGCTGCACAACCACTCCGCGGCCTCGGCCACGGGCTCCTTGGACCTGTCCAGTGACTTCCTCAGTCTGGAGCACATCGGCCGGAGGCGGCTCCGCTCGGCCGGCGCGGCGCAGAAGAAACCCGCGGCGACCACAGCCAAAGCGGGC|TCTCAGGTTGTGGGACATCAAGAGAAGGGTCTGGTGCCATGTTTGCCCCAGGCTGGTCCAAAGAAGCAGTATCCCCCCGATTAAGGACAGTAGAGGTCTGGTAACAGAAGAAGGCAAGTCTCAATGAGAAGGTGACCACAG…	TRUE		No	500	ambiguous
CGP1176237	ATAD2--RP11-1101K5.1	LC-2-ad	DST	116	ATAD2	8	123396187	-	RP11-1101K5.1	8	111466178	+	GATCTCTCTCCGGTCGCGCACGCCGAGGCCAGTAGGGAGAGAAGATGGTGGTTCTCCGCAGCAGCTTGGAGCTGCACAACCACTCCGCGGCCTCGGCCACGGGCTCCTTGGACCTGTCCAGTGACTTCCTCAGTCTGGAGCACATCGGCCGGAGGCGGCTCCGCTCGGCCGGCGCGGCGCAGAAGAAACCCGCGGCGACCACAGCCAAAGCGGGC|TTCTAGAGTCTGGACGTCTGAGATCAGGGTGCCAGCACTGTCGAGGTCACAGACTGCAGACCTCCTTGTATCTTCAAATGGAGGAAAGAGGACAAGAGAGCTCCTGTGGTCCCTTTTATCAAGGTAATAATCCTGTTCATGAGGGCTCTACTCTCATGACCTAATTGTCACCTAAATTCCCC	TRUE		No	100	No
CGP2051920	ATAD2--TAF2	TC-71	DT	102	ATAD2	8	123346054	-	TAF2	8	119737380	-	AACTGAAACTTAAACAGTGACTGGATATTTAATGACATAAAAGAATTAGTAAGTTTTTTAGGTATAACATTACTGTGGTTATGACTTTTTAATGTGCTACCTTTTACAGATACATACTAAATAATTTATGAATAAAATTATATTATATTTGGGATTCACTTCAAAATAATTCAGAAGGGTAGAAAT|TTTGTCTTATACTTGGGCACCAACAAATTACCTGGGCACATGTTTCTTCAGGGGATGTAGTACTAACTCCAAAAAGAACAGGAATGTCTAATGTATATACAGTAAACTTTTCCAAAGCATGAATGACAGCTGGTGCCAAGTGAGAACCTTGCCCAAATCCTGGTTCTCCTACTATCAATATTCTTGGTCGAAAAGAC	TRUE		No	700	No
CGP0525333	ATAD2B--DHX57	D-502MG	DS	152	ATAD2B	2	23823258	-	DHX57	2	38828436	-	GTTGGTGGAAATTATAATCTTAGTTACTCCTGCAGGAGGTTTTACAAACACAGCCTGCTGCTCTTCACTGGATAAAGATGAATGAAGTGGGTGAATAACACATCGATTACTACGTCTGTTGTTGAAAAGAGAATTAGACTGTAGCTGTTCATAAAGCATTTTGATTTCTGCTAGTCCTGGTAAAAATACAAGTATAGC|ACCTTCTTTTTTGTCACTCTGGCTAATTTCAGCATGAGGAAACACTTTTTGCAAGACTGCTAGGATGTTGTTGAAGCTTCTTTCCAGCAGTGGTCTTATGATGGGGGATAGTGCATGCCCTGAAGACATCACAGCACGTTGGGAAGCAGGCACGATATTCTGCATTGCATGGTAAAAATCTTGGGCACTAAGCACTATTG…	TRUE		No	910	Yes
CGP0525225	ATAD2B--GALM	D-502MG	DST	144	ATAD2B	2	23926555	-	GALM	2	38731735	+	CCCTGGACTGGATCATATCTTCACACTTCCTTAAGCCACAGAAAACTTGAACCAGGTGGTGTGGTCATACTCCTCACCAGGCCTCAGCAGCACAGGAGGGAAGCGGGGCTGATTGACTGCATCAGGCCAGTTCTGAGTCTCCAGGCAGAAACCGGAGTGCTTGGGATAGACAGCTCCATTCTTGCCCTTTAATGTGCCATCCAGGAAGTTGCCCGTGTAAAACTGGACCCCGGGCTGGGTGGTGTATACTTCTAGTACCCGCCCGCTTGCAGCATGATGCACCC|CTGGCCTCATCCAGAGTGACGCCGGCGCCACCGCTTCCCCCGGCTTTGGCGGCGGGGCAGCTGGCGGCGCGGGTCTTGGAGGAGCGGGTCCGAGAGGAGATGAAATGGCTGCTG…	TRUE		No	710	No
CGP1961558	ATAD2B--PFN4	JHOS-4	DST	15	ATAD2B	2	23926555	-	PFN4	2	24121300	-	CCGGGCGCGGCGTGGACTCCGTCCCCCTGGCTGGACCATGGTGAACACCCGGAAGAGCTCTCTCCGCCTTCTCGGGTCCAAGTCTCCTGGTCCCGGGCCTGGGCCTGGGGCCGGAGCAGAGCCTGGGGCGACCGGAGGCAGCAGCCATTTCATCTCCTCTCGGACCCGCTCCTCCAAGACCCGCGCCGCCAGCTGCCCCGCCGCCAAAGCCGGGGGAAGCGGTGGCGCCGGCGTCACTCTGGATGAGGCCAGG|GTAACGCCCAGTGATGTCCGAACACTGGTGAATGGATTTGCCAAGAACCCTTTGCAAGCCCGAAGAGAAGGACTGTATTTCAAGGGAAAAGATTACAGATGTGTCCGGGCAGATGAATATTCTCTTTATGCCAAAAATGAGAACA…	TRUE		No	910	Yes
CGP2063329	ATAD3B--CPTP	NCI-H82	DT	116	ATAD3B	1	1481120	+	CPTP	1	1327865	+	CCGGGACCTGTGACTTCACCCTGGTTCGCAGATGCACCCCACAGGCTAGGGGGTGGCGACCTTTCGGGCTCTTGCAGGCCCGGCCCCCACCCCTGCCTGCTCTGCTCTGCACCGCACCCTGGCGAGGCCTGGCTGCGCACGCGTGTAATAGGCCGAGGGGGAGCCGTGGCCGAGGCGTCTTGTTCCGGACCGAGAGGGTGGGCCTCTTCTGGGCTGGTCGCCACCTTCTCTGTCACAGTCTGTGGTTCCTAACCAGCTCAGCTCACAGGGGCGACAGAGGATC|TCCTGGCGTCCACTCGCAGACAGAGGTGTCTTCCGAGAGGGAGCCCCACCCCGCAGAGCCCCAGCAGGCCTCGCCCACTGCACTGGTAGCTATGAGGGGCCGGGCGGCAGAACTC…	TRUE		No	200	No
CGP0491939	ATAD5--ARHGAP23	UACC-812	DS	25	ATAD5	17	30844916	+	ARHGAP23	17	38486062	+	ATTCTGTTATAATAATAGATTCAAGTCCTACTGCTTTAAAGCATCCAGAGAAAAATCAGAAGAAACTTCAGTGTTTGAATGATGTGCTAGGAAAAAAACTTAACACATCCACTAAAAATGTACCTGGAAAAATGAAAGTCGCTCCTTTATTTCTTGTCAGAAAAGCACAAAAAGCAGCTGATCCTGTCCCTAGTTTTGATGAAAGCAG|CGCTGGCAAGACCTCAATGTGATCAGCAGCCTGCTCAAGTCCTTCTTCCGAAAGCTGCCCGAGCCTCTTTTCACTGATGACAAATACAACGACTTCATCGAGGCCAACCGCATTGAGGACGCGCGGGAGCGAATGAGGACGCTGCGGAAGCTGATCCGGGATCTCCCAGGACACTACTATGAAACGCTCA…	TRUE		No	710	No
CGP1633304	ATAD5--TLK2	AU565	DST	24	ATAD5	17	30879487	+	TLK2	17	62573215	+	AACCCAGCAGAAAAAATGCAACATCTCTTATTCTTTTTGAGGAGGTTGATGTAATTTTTGATGAAGATGCTGGGTTTTTGAATGCAATCAAAACATTCATGGCAACAACTAAACGACCTGTAATCCTTACTACAAGTGACCCAACATTTAGTTTAATGTTTGATGGCTGCTTTGAAGAAATCAAGTTCAGTACTCCTTCCCTG|GCAACAGGAAAGGATAAATTCACAGAGGGAAGAGATAGAAAGACAACGGAAAATGTTAGCAAAGCGGAAACCTCCTGCCATGGGTCAGGCCCCTCCTGCAACCAATGAGCAGAAACAGCGGAAAAGCAAGACCAATGGAGCTGAAAATGAAACGTTAACGTTAGCAGAATACCATGAACAAGAAGAAATCTTCAA…	TRUE		No	710	No
CGP0318981	ATF1--DIP2B	PCI-30	DST	74	ATF1	12	50796009	+	DIP2B	12	50708448	+	GGCGGCAGCCACAGTTGATTATGGAAGATTCCCACAAGAGTACCACGTCAGAGACAGCACCTCAACCTGGTTCAGCAGTTCAGGGAGCTCACATTTCTCATATTGCTCAACAGGTATCATCTTTATCAGAAAGTGAGGAGTCCCAGGACTCATCCGACAGCATAGGCTCCTCACAGAAAGCCCACGGGATCCTAGCACGGCGCCCATCTTACAGAA|TTGCTGTGTTTTCTGTGTCTGTATTTTATGATGAGCGCATTGTGGTGGTTGCGGAACAAAGACCTGATGCTTCTGAGGAAGATAGTTTCCAGTGGATGAGCCGCGTGCTGCAGGCGATCGATAGCATTCATCAAGTGGGGGTTTATTGTCTTGCTCTGGTGCCAGCCAATACATTGCCAAAA…	TRUE		No	910	Yes
CGP1960893	ATF4--RP11-480I12.5	JHOS-4	DST	1028	ATF4	22	39521989	+	RP11-480I12.5	1	202853199	-	GTTCTCCAGCGACAAGGCTAAGGCGGGCTCCTCCGAATGGCTGGCTGTGGATGGGTTGGTCAGTCCCTCCAACAACAGCAAGGAGGATGCCTTCTCCGGGACAGATTGGATGTTGGAGAAAATGGATTTGAAGGAGTTCGACTTGGATGCCCTGTTGGGTATAGATGACCTGGAAACCATGCCAGATGACCTTCTGACCACGTTGGATGACACTTGTGATCTCTTTGCCCCCCTAGTCCAGGAGACTAATAAGCAGCCCCCCCAGACGGTGAACCCAATTGGCCATCTCCCAGAAAGTTTAA|TACCACAGCCATCACTGAGGCCTGGGCCCGCCTCAACCAAAAGTTTGACCTGATGTATGCCAAGCGGGCATTTATGCACTGTTATGTGGACAGGGG…	TRUE		No	0	No
CGP1960904	ATF4--RP11-480I12.5	JHOS-4	DST	1028	ATF4	22	39521991	+	RP11-480I12.5	1	202853197	-	GTTCTCCAGCGACAAGGCTAAGGCGGGCTCCTCCGAATGGCTGGCTGTGGATGGGTTGGTCAGTCCCTCCAACAACAGCAAGGAGGATGCCTTCTCCGGGACAGATTGGATGTTGGAGAAAATGGATTTGAAGGAGTTCGACTTGGATGCCCTGTTGGGTATAGATGACCTGGAAACCATGCCAGATGACCTTCTGACCACGTTGGATGACACTTGTGATCTCTTTGCCCCCCTAGTCCAGGAGACTAATAAGCAGCCCCCCCAGACGGTGAACCCAATTGGCCATCTCCCAGAAAGTTTAA|TACCACAGCCATCACTGAGGCCTGGGCCCGCCTCAACCAAAAGTTTGACCTGATGTATGCCAAGCGGGCATTTATGCACTGTTATGTGGACAGGGG…	FALSE		No	0	No
CGP0711580	ATF7--ATP5G2	SCH	DST	14	ATF7	12	53600953	-	ATP5G2	12	53672645	-	ATCCGTTCCGCCAAGGGGGGAAAGGAGGAGCTGGAGACAGATTGTAGGACCGAGCGCGGGCAGGCGGGAGGCAACGGAGCTACCAGCCGCTCCTCTCTGCTATATGAAATATGGGAGACGACAGACCGTTTGTGTGCAATGCCCCGGGCTGTGGA|CAGCTCTCCTGCCACAGCTCCTCACCCCCTGAAAATGTTCGCCTGCTCCAAGTTTGTCTCCACTCCCTCCTTGGTCAAGAGCACCTCACAGCTGCTGAGCCGTCCGCTATCTGCAGTGGTGCTGAAACGACCGGAGATACTGACAGATGAGAGCCTCAGCAGCTTGGCAGTCTCATGTCCCCTTACCTCACTTGTCTCTAGCCGCAGCTTCCAAACCAG	TRUE		Yes	710	No
CGP0162642	ATG10--SHFM1P1	SW756	DT	17	ATG10	5	82058602	+	SHFM1P1	5	81892686	+	TTATCATTTAACATGGAAGAAGATGAGTTCATTGGAGAAAAAACATTCCAACGTTATTGTGCAGAATTCATTAAACATTCACAACAGATAGGTGATAGTTGGGAATGGAGACCATCAAAGGACTGTTCTGATGGCTACATGTGCAAAATACACTTTCAAATTAAGAATGGGTCTGTGATGTCACATCTAGGAGCATCTACCCATGGACAGACATGTCTTCCCATGG|AGAGCTGAACTAGAGAAACATGGTTATAAGATGGAGACTTCATAGCGTCCAGAAGAAGTGTTGAAGTAACCTAAACTTGACCTGCTTAATACATTCTAGGACAGAGAACCCAGGATGGGACACTAAAAAAATAAGTTTATTTCATTATCTGCTTGGATTTATTTG	TRUE		No	0	No
CGP0859501	ATG101--DRAP1	K2	DST	343	ATG101	12	52070483	+	DRAP1	11	65919780	+	GTTCCTCCCTGGTTACGTGGACTGTGGAGCTGGTCTCTTGTGGCTCAGCGCCGTGCGGAGGTTGAAGCGTACCTGCGGAGGTCGCACCAGGGCGTGAGGAGGAGGAGGAAGGGCATGAGCCGAGCTTGAGGAATCCGTGCTCCAAACTCTACACTCAA|GGCGCGGATCAAGAAGATCATGCAGACGGACGAAGAGATTGGGAAGGTGGCGGCGGCGGTGCCTGTCATCATCTCCCGGGCGCTCGAGCTCTTCCTAGAGTCGCTGTTGAAGAAGGCCTGCCAGGTGACCCAGTCGCGGAACGCGAAGACCATGACCACATCCCACCTGAAGCAGTGCATCGAGCTGGAGCAGCAGTTTGACTTCTTGAAGGACCTGGTGGCATCTGTTCCCGACATGCA…	TRUE		No	820	5UTR_CODING
CGP1762687	ATG16L1--INPP5D	LCLC-103H	DST	38	ATG16L1	2	233281175	+	INPP5D	2	233161724	+	GAAACTTCTGATCACACAGAAGAGACCTCTCCTGTGCGAGCCATCAGCAGAGCAGCCACGAGACGCTCTGTCTCTTCCTTCCCAGTCCCCCAGGACAATGTGGATACTCATCCTGGTTCTGGTAAAGAAGTGAGGGTACCAGCTACTGCCTTGTGTGTCTTCGATGCACATGATGGGGAAGTCAACGCTGTGCAGTTCAGTCCAGGTTCCCGGTTACTGGCCACTGGAGGCATGGACCGCAGGGTTAAGCTTTGGGAAGTATTTGGAGAAAAATGTGAGTTCAAGGGTTCCCTATCTGGCAGTAATGCAGGAATTACAAGCATTGAATTTGATAGTGCT|AAGAGAGAAGGCTTCTGCCAGCTCCTGCAGCAGATGAAGAACAAGCACTCAGAGCAGCC…	TRUE		No	910	Yes
CGP1011726	ATG2B--CLMN	ES8	DT	6	ATG2B	14	96362815	-	CLMN	14	95230133	-	CGTTTTCGGAGTCCATCAAGAAGAGGGCCTGCCGGTACCTCCTGCAGAGGTACCTGGGCCACTTTCTGCAGGAGAAGCTGAGCCTGGAGCAGCTCAGCCTGGACCTGTACCAAGGCACCGGGTCCCTCGCCCAGGTCCCCTTGGACAAATGGT|TGAGAGGGAAAATGTGCAGAAGAGGACCTTTACACGATGGATAAATCTACATCTAGAAAAGTGCAACCCACCTCTAGAAGTTAAAGATTTATTCGTCGATATACAAGATGGCAAAATCCTAATGGCTTTGTTAGAAGTCCTGTCTGGGCGGAATCT	TRUE		No	710	No
CGP0966571	ATG3--LOC100131257	OMC-1	DT	9	ATG3	3	112553280	-	LOC100131257	7	7091828	-	TTTCTGACTCCCTGGCCCCTGACACGGCTGCACTTTCCATCCCGTCGCGGGGCCGGCCGCTACTCCGGCCCCAGGATGCAGAATGTGATTAATACTGTGAAGGGAAAGGCACTGGAAGTGGCTGAGTACCTGACCCCGGTCCTCAAGGAATCAAAGTTTAAGGAAACAGGTGTAATTACCCCAGAAGAGTTTGTGGCAGCTGGAGATCACCTAGTCCACCACTGTCCAACATGGCAAT|GAAGTGAGAAGCTGAGGCAAGAGGAGGCCAAGTAACTTGTATGAAGTTGTATGATCACCAAGAAGCAGAAATCAGAGTAGGCTCTTGACCTATGCTGCCTCTTATCATGTACAGGAAGATTTTATTCTGAACCCTTAAGGATATAGCTAAGAGATTTTTT…	TRUE		No	0	No
CGP0839046	ATG4A--MYCNOS	NCI-H720	DST	24	ATG4A	X	108137884	+	MYCNOS	2	15941097	-	GTGGACAGATGATGCTGGCTCAAGCCCTTATCTGTAGACACTTGGGAAGGGACTGGAGCTGGGAGAAACAAAAAGAACAACCCAAAGAATACCAACGCATCCTACAGTGCTTCTTAGATAGAAAAGATTGTTGCTACTCTATCCATCAAATGGAAAAAATGTGCCGTGTCCTTCCCTTGAGTGCTGACACAGCTGGTGACAGGCCTCCCGATTCTTTAACTGCTTCAAACCAGAG|GGCACCCTTTGGAGAAGAACCCCAGCCTGGGGTGGGGACGCACCGGCTCTCCGACAGCTCAAACACAGACAGATCTTCTAGAGCCGAGGGAATTTCTTTTCGCAGAAGCCATTACTCCCCCCGGTAAG	TRUE		No	100	No
CGP0839094	ATG4A--MYCNOS	NCI-H720	ST	38	ATG4A	X	108138191	+	MYCNOS	2	15941097	-	NA	FALSE		No	200	No
CGP0838824	ATG4A--NBAS	NCI-H720	DST	44	ATG4A	X	108091836	+	NBAS	2	15417712	-	ATGTCTTTCATCTGCTGGAGTTCTTTCAGGGTTAGAGTTACATCACACCTGGCTTCATAAACCAATGTTTCCAGAGTAACCAAATTGTCACAGAGAACCAGCAAACCAGGAATATTCCGCTCCATCCCAAGTCGAATAAGTGACAATGCACAGTCC|ACCTGACTCCATTCTCCAGCTGTCATCCTGGGCCAATTCCACCGGCAACTTGACTACGGACGGACGGTCGCTAGGATCCCTGGGACTTGTAGTTC	TRUE		No	710	No
CGP0838935	ATG4A--NBAS	NCI-H720	DST	246	ATG4A	X	108091836	+	NBAS	2	15427794	-	CGACCGTCCGTCCGTAGTCAAGTTGCCGGTGGAATTGGCCCAGGATGACAGCTGGAGAATGGAGTCAG|TTTTAACGGTGACTCCCTGATGATCATTCCTTGGCATGAACATAAACACCGAGCTAAAGATTGGTGCGAGGAGTTGGCTTGCAGAATGGTTGTTGAGCCGAATCTCCAAGATGAAAGTGAATTCTTGTATGCTGCACAGCCTGAGTTACTAAGGTTCAGGATGACCCAGCTTACGGTGGAGAAGGTTATG	FALSE		No	710	No
CGP0839327	ATG4A--NBAS	NCI-H720	ST	8	ATG4A	X	108091879	+	NBAS	2	15417712	-	NA	FALSE		No	740	ambiguous
CGP0839328	ATG4A--NBAS	NCI-H720	ST	21	ATG4A	X	108091879	+	NBAS	2	15427794	-	NA	FALSE		No	740	ambiguous
CGP0839331	ATG4A--NBAS	NCI-H720	DT	54	ATG4A	X	108092256	+	NBAS	2	15427794	-	CTCTGCTCTGGTCTGATACCAGTCCATAACCTTCTCCACCGTAAGCTGGGTCATCCTGAACCTTAGTAACTCAGGCTGTGCAGCATACAAGAATTCACTTTCATCTTGGAGATTCGGCTCAACAACCATTCTGCAAGCCAACTCCTCGCACCAATCTTTAGCTCGGTGTTTATGTTCATGCCAAGGAATGATCATCAGGGAGTCACCGTTAAAA|CGAGGTCTCTTAGATATCAGGTGGCTCCCACGGCATCACACCCTGCCTTTGGCATCACCCTGGCACATCACCTCAGTACGGTGCCATATGCTATCACTGCTGTGGTAGAACCCTGTCCTGATGCCACACCGCCGAGATGTCAGAGTAATTAACCCCCACTTCTTTCCACTCCCTAGGCGGTGGC…	FALSE		No	740	ambiguous
CGP0839333	ATG4A--NBAS	NCI-H720	DT	60	ATG4A	X	108092486	+	NBAS	2	15427794	-	CTCTGCTCTGGTCTGATACCAGTCCATAACCTTCTCCACCGTAAGCTGGGTCATCCTGAACCTTAGTAACTCAGGCTGTGCAGCATACAAGAATTCACTTTCATCTTGGAGATTCGGCTCAACAACCATTCTGCAAGCCAACTCCTCGCACCAATCTTTAGCTCGGTGTTTATGTTCATGCCAAGGAATGATCATCAGGGAGTCACCGTTAAAA|CTAGTTGTGGCATAATGTCCTCTGGATATGCCCTATAAAGGATCAGTCTTGCATTGCTTCTGCTATGGCACTATTTGGGATTTCTATAAAAAGAAACACTATTAGCTTAATAGTTGT	FALSE		No	740	ambiguous
CGP0390346	ATG7--RAF1	PL18	DST	130	ATG7	3	11426926	+	RAF1	3	12600415	-	GCCATTGCCAGCAGCAGTGACGATCGGATGAATGAGCCTCCAACCTCTCTTGGGCTTGTGCCTCACCAGATCCGGGGATTTCTTTCACGGTTTGATAATGTCCTTCCCGTCAGCCTGGCATTTGACAAATGTACAGCTTGTTCTTCCAAAGTTCTTGATCAATATGAACGAGAAGGATTTAACTTCCTAGCCAAGGTGTTTAATTCTTCACATTCCTTCTTAGAAGACTTGACTGGTCTTACATTGCTGCATCAAGAAACCCAAGCTGCTGAGGAT|GCAATTCGAAGTCACAGCGAATCAGCCTCACCTTCAGCCCTGTCCAGTAGCCCCAACAATCTGAGCCCAACAGGCTGGTCACAGCCGAAAACCCCCGTGCCAGCACAAAGAGAGCGGGCACC…	TRUE		No	910	Yes
CGP1932368	ATG7--SLC9A9	OVISE	DST	20	ATG7	3	11348035	+	SLC9A9	3	143796903	-	TCTAAATCTCAAACTGATGTGTTGGAGATTGGTTCCTACTTTAGACTTGGACAAGGTTGTGTCTGTCAAATGTCTGCTGCTTGGAGCCGGCACCTTGGGTTGCAATGTAGCTAGGACGTTGATGGGTTGGGGCGTGAGACACATCACATTTGTGGACAATGCCAAGATCTCCTACTCCAATCCTGTGAGGCAGCCTCTCTATGAGTTTGAAGATTGCCTAGGGGGTGGTAAGCCCAAGGCTCTGGCAGCAGCGGACCGGCTCCAGAAAATATTCCCCGGTGTGA|TGACATTTGATCCAGAAATCTTCTTCAATGTTTTACTGCCACCAATTATATTTCATGCAGGATATAGTCTAAAGAAGAGACACTTTTTTCAAAACTTAGGATCTATTTTAACGT…	TRUE		No	910	Yes
CGP1505115	ATG7--THUMPD3	L-428	DST	18	ATG7	3	11299416	+	THUMPD3	3	9374516	+	GCCACTGCACATTTCCTGTGGGGATTTGATCTTAAAAAACAAAAGATTTAGATCCATGTGGACAGAAACTTTTGGCAAGAAATAATGGCGGCAGCTACGGGGGATCCTGGACTCTCTAAACTGCAGTTTGCCCCTTTTAGTAGTGCCTTGGATGTTGGGTTTTGGCATGAGTTGACCCAGAAGAAGCTGAACGAGTATCGGCTGGATGAAGCTCCCAAGGACATTAAGGGTTATTACTACAATGGTGACTCTGCTGGGCTGCCAGCTCGCTTAACATTGGAGTTCAGTGCTTTTGACAT|GTTCTTTTGAACATCCATGATAATGAAGTCATTGTGGGCATTGCATTGACTGAAGAGAGTCTCCACCGAAGAAATATAACACATTTTGGACCTACAACT…	TRUE		No	710	No
CGP1279292	ATL2--HS1BP3	T-T	DST	81	ATL2	2	38309379	-	HS1BP3	2	20641180	-	CCAGAAACCATTTCAGACATTAATGTTTTTGATTCGAGATTGGAGCTATCCTTATGAACATTCATATGGTTTGGAAGGTGGAAAGCAATTTCTTGAAAAGAGATTACAGGTAAAACAAAATCAACATGAAGAGCTTCAGAATGTAAGGAAGCACATACACAATTGTTTCTCAAATCTTGGTTGCTTCCTTTTGCCACATCCTGGTCTTAAAGTTGCAACTAATCCTAGTTTTGATGGGAGATTGAAAGATATTGATGAAGACTTTAAACGAGAGCTTCGAAATCTGGTTCCATTGCTGCTTGCCCCTGAAAATTTGGTAGAAAAAGAGATAAGTGGATCTAAAGTCACTTGTAGAGATCTTGTAGAATATTTTA|AGGTCTCCAAAAAGTACAGCGAGA…	TRUE		No	910	Yes
CGP0558462	ATL2--SMARCC1	KYSE-50	DST	21	ATL2	2	38377143	-	SMARCC1	3	47772936	-	AAATCGGTACAAGATGGCGGAGGGGGACGAGGCAGCGCGAGGGCAGCAACCGCACCAGGGGCTGTGGCGCCGGCGACGGACCAGCGACCCAAGCGCCGCGGTTAACCACGTCTCGTCCACGACCTCCCT|AGTATGTTCATGCGGATGCTCCTACCAATAAAACACTGGCTGGGCTGGTGGTGCAGCTTCTTCAGTTCCAGGAAGATGCCTTTGGGAAGCATGTCACCAACCCGGCCTTCACCAAACTCCCTGCAAAGTGTTTCATGGATTTCAAAGCTGGAGGCGCCTTATGTCACATTCTTGGGGCTGCTTACAAGTATAAAAATGAACAGGGATGGCGGAGGTTTG	TRUE		No	710	No
CGP0528078	ATM--ACAT1	NCI-H835	DS	60	ATM	11	108354874	+	ACAT1	11	108146202	+	GCAAAATCCTTCCTACTCCTGAGACAGTTCCTTTTAGACTCACCAGAGATATTGTGGATGGCATGGGCATTACGGGTGTTGAAGGTGTCTTCAGAAGATGCTGTGAGAAAACCATGGAAGTGATGAGAAACTCTCAGGAAACTCTGTTAACCATTGTAG|AGGTTCTTAAAGATGTGGGATTGAAAAAAGAAGATATTGCAATGTGGGAAGTAAATGAAGCCTTTAGTCTGGTTGTACTAGCAAACATTAAAATGTTGGAGATTGATCCCCAAAAAGTGAATATCAATGGAGGAGCTGTTTCTCTGGGACATCCAATTGGGATGTCTGGAGCCAGG	TRUE		No	910	Yes
CGP1634266	ATM--DPP3	KYSE-410	DT	14	ATM	11	108223686	+	DPP3	11	66491253	+	GGCCTCTCTCCGGGTGCTTAGCGGACTTGGCCAATAACCTCCTCCTTTTAAACGCCCTGAATTGAACCCTGCCTCCTGCGCATCCTCTTTTTGTGTCACCTTAGGGTTCAGATTTAACTACGCGACTTGACTAGTCATCTTTTGATCTCTCTCTCGTATTTAGTACTTTTAGTCAGCGAGCATTTATTGATATTTCAACTTCAGCCTCGCGGTTAAGAGCTTGGGCTCTGGAATCATACGGCTGGAATTGGAATTCTGTCAGTCGTGTGGCCGCTCTCTACTGTCTTGTGAAGATAAGTGAGATAATCTTGACCTGTGGTGAGCACTCGTGAGCGTTAGCTGCTGTATTTACCAG|AGCCTTCCCTGGACTCTGAGGTGACTTCCAAGCTGAAGAGCTA…	TRUE		No	820	5UTR_CODING
CGP1634785	ATM--DPP3	KYSE-410	DST	217	ATM	11	108223186	+	DPP3	11	66491253	+	TGGGCATACCGTGCTCTGCGGCTGCTTGGCGTTGCTTCTTCCTCCAGAAGTGGGCGCTGGGCAGTCACGCAGGGTTTGAACCGGAAGCGGGAGTAGGTAGCTGCGTGGCTAACGGAGAAAAGAAGCCGTGGCCGCGGGAGGAGGCGAGAGGAGTCGGGATCTGCGCTGCAGCCACCGCCGCGGTTGATACTACTTTGACCTTCCGAGTGCAGT|GAGCCTTCCCTGGACTCTGAGGTGACTTCCAAGCTGAAGAGCTATGAATTCCGGGGAAGCCCTTTCCAGGTGACCCGGGGGGACTACGCGCCCATCCTCCAGAAGGTGGTGGAGCAGCTGGAGAAAGCCAAGGCCTATGCAGCCAACAGCCACCAGGGGCAGATGCTGGCCCAGTATATAGAGAG…	FALSE		No	820	5UTR_CODING
CGP0987205	ATN1--LRRC23	COLO-320-HSR	DT	69	ATN1	12	6927857	+	LRRC23	12	6905585	+	CTGTCTTACAGAGCAGAGAAAGCCCTTCCTTCATCATGTCCTCCGTGAGGGGGGTGGGCAGCCATTCCTCAGGGAACTCTTCCCCCTCTTTTCTGTAGTCCTCCCCCTCCTCTGTCTCCTTCTCGTCCTCTTCTTTCTCAGAATCATCCTGGTCTGGCTCAGAGTCTTCTAGATCATCTTCATCTGACATCTTTCTTCCCTCCTGAAAGCTCTGGAGTCAGATAAGCTCAGTCCTCCT|CCCGGCGCGGGGCTGCGGACGGGCTGGGCGGTGCGTCCGGCGACTCGCACAGGAAAGCGGACGGCGAAGGGAGGGAGCCTGGGAGAGGGGGATGGGAGAAGGGAGGAAGAGGGAGAAGGAGGGAGCGCGGAGGAACGGAGGA	TRUE		Yes	860	5UTR_5UTR
CGP0262620	ATOH8--GNLY	NCI-H1993	DT	27	ATOH8	2	85754957	+	GNLY	2	85695320	+	TCACACGTAATTTACAATAACCACCAGGATTCCTCCGCGTCGCCTAGGAAACGACCGGGCGAAGCGACTGCCGCCTCCTCCGAGATCAAAGCCCTGCAGCAGACCCGGAGGCTCCTGGCGAACGCCAGGGAGCGGACGCGGGTGCACACCATCAGCGCAGCCTTCGAGGCGCTCAGGAAGCAGGT|CTGGTCTTCTCTCGTCTGAGCCCTGAGTACTACGACCTGGCAAGAGCCCACCTGCGTGATGAGGAGAAATCCTGCCCGTGCCTGGCCCAGGAGGGCCCCCAGGGTGACCTGTTGACCAAAACACAGGAGCTGGGCCGTGACTACAGGACCTGTCTGACGATAGTCCAAAAACTGAAGAAGATGGTGG	TRUE		Yes	710	No
CGP1675959	ATOX1--ARSI	NCI-H2023	DS	13	ATOX1	5	151758546	-	ARSI	5	150298612	-	CTCTAGTGCGCACTCTCGGAAGCGCAGCCGAACCCGCCCTCCGAATCCAGAGAGGCGCTGCTGACACCGCCGCCACACCGCCGCCACACCGCCGCTGCCTCAGTCATGCCG|GTACCAGATCCACACAGGACTCCAGCATTCCATCATCCGCCCACAGCAGCCCAACTGCCTGCCCCTGGACCAGGTGACACTGCCACAGAAGCTGCAGGAGGCAGGTTATTCCACCCATATGGTGGGCAAGTGGCACCTGGGCTTCTACCGGAAGGAGTGTCTGCCCACCCGTCGGGGCTTCGACACCTTCCTGGGCTCGCTCACGGGCAATGTGGACTATTACACCTATGACAACTGTGATGGCC	TRUE		No	710	No
CGP1675958	ATOX1--CAMK2A	NCI-H2023	DS	11	ATOX1	5	151758546	-	CAMK2A	5	150273159	-	AGTTCCCCACCAGTGACCAGGTCGAAGATCAGGTAGTGGTGTCCCTCCTCTGAGATGCTGTCATGTAGTCGGACGATGTTGGGGTGCTTCAGCAGGCGGCAGATGCGGGCTTCACGCTCCAGCTTCTGATGGTCTCTGGCTGACAGCTTCTTTGTGTTGATGATCTTGGCAGCATACTCCTGGCCAGCCAGCACCTTCACACACCTTCGCACCACCGAGAAGGCTCC|CCGGCATGACTGAGGCAGCGGCGGTGTGGCGGCGGTGTGGCGGCGGTGTCAGCAGCGCCTCTCTGGATTCGGAGGGCGGGTTCGGCTGCGCTTCCGAGAGTGCGCACTAGAGGCCTGGTCCCGGAGGCCC	TRUE		No	710	No
CGP0446773	ATP10D--RELN	TGBC1TKB	DST	19	ATP10D	4	47485519	+	RELN	7	103503230	-	GAGAAGTAGGTTGCGAGCTCAGCACAGGCTCCGGCGCTGGCTCCCGCAGCTGAGTTTGGGAGATGTCTAAGTGATTTTTTTTTTTTCCCGGAAGGCAAATGGCTGGCGTGGAAGCACAACCCGCTTTCACTCTTCGAATTTGTGCTTAGCTCTTTTCTTGTACCTTGCGACTCGTGACCAACATGCTGTGATGTGTGCCGAGGGAGGAATTG|ATCTCAGTTGGATGTAAGGTGTCTGAAAAAATTGCCCAGAATCAAATTCATGTGCAGTATTCTACTGACTTCGGTGTGAGTTGGAATTATCTGGTCCCTCAGTGCTTGCCTGCTGACCCAAAATGCTCTGGAAGTGTTTCTCA	TRUE		No	820	5UTR_CODING
CGP0669866	ATP11A--LINC00403	451Lu	DT	19	ATP11A	13	112785257	+	LINC00403	13	112098316	+	CGCCGAGCCGGGCGCGGGGGCGCTGAACGGCGGAGCGGGAGCGGCCGGAGGAGCCATGGACTGCAGCCTCGTGCGGACGCTCGTGCACAGATACTGTGCAGGAGAAGAGAATTGGGTGGACAGCAGGACCATCTACGTGGGACACAGGGAGCCACCTCCGGGCGCAGAGGCCTACATCCCACAGAGATACCCAGACAACAGGATCGTCTCGTCCAAG|ATACCTCAGTATACACTGCCCACAGTTAAGAAACCACGACCTGAGACATTGTTTTGAAGAGGTGAAAATGCCTCCACTCAAGTGGCCCAGGAGCGTGATCCAGGAAGACGAACACACAGAACCATCTTCTGCATGGTTTGAAAATTCAGTGGAAACTAG	TRUE		No	0	No
CGP1276987	ATP13A1--ZNF14	OCI-AML5	DS	9	ATP13A1	19	19645647	-	ZNF14	19	19714487	-	GGACTTGTACAAGGAGTTTGAGCCAAGCCTGGTCAACAGCACCGTCTACATCATGGCCATGGCCATGCAGATGGCCACCTTCGCCATCAATTACAAAGGCCCGCCCTTCATGGAGAGCCTGCCCGAGAACAAGCCCCTGGTGTGGAGTCTGGCAGTTTCACTCCTGGCCATCATTGGCCTGCTCCTCGGCTCCTCGCCCGACTTCAACAGCCAGTTTGGCCTCGTGGACATCCCTGTGGA|GGACTCAGTCTCCTTTGAGGATGTGGCCGTGAACTTCACCCTGGAGGAGTGGGCTTTGCTGGATTCTTCACAGAAAAAGCTCTATGAAGATGTGATGCAGGAGACCTTCAAAAACCTGGTTTGTCTAGGAAAAAAGTGGGAAGACCAGGACATTGAAG…	TRUE		No	910	Yes
CGP1828446	ATP13A3--RP11-359H18.2	NCI-H1651	DS	29	ATP13A3	3	194413759	-	RP11-359H18.2	19	23596122	+	CTCATAGTGGCAATTGCCTTTTCAAAAGGAAAACCCTTCAGGCAACCTTGCTACAAAAATTATTTTTTTGTTTTTTCTGTGATTTTTTTATATATTTTTATATTATTCATCATGTTGTATCCAGTTGCCTCTGTTGACCAGGTTCTTCAGATAGTGTGTGTACCATATCAGTGGCGTGTAACTATGCTCATCATTGTTCTTGTCAATGCCTTTGTGTCTATCACAGTGGAG|TTACGTGTTCTCATTTTGCTCAAGACCTGTGGCCAGAGCAGGGCATGAAAGATTCCTTCCAAAACTTGATACCGAGAACATATGCAAAGTGTGGAGATGAGAATTTACAACTAAGAAAAAACTGCAAAAGTGTGGATGATGGTAGGATGCACAAAGGAGGTTATAAT…	TRUE		No	0	No
CGP1591572	ATP13A3--TMEM44	JIMT-1	DST	15	ATP13A3	3	194485794	-	TMEM44	3	194611020	-	GCGGCGGCCGGGTCCCCCGCGGTCCCTGGGGCTGGTCCGGCCGCGAGGGAGGCCGCGGAGGAGGCGGCGCGGCGGCGGCCAGTGAGCGGCCCCGATCTGACAGACATCCCTGAATCTTGGTGTTTGGACATAGGAG|AATTTGGATTGGGTGCCTCTCACCACACTGTCACACTGCAAGTCACTGAGGACAATGACAGCAATCAGTCGCTACATGGAGCTGACCATCGAGCCTGTGCAGCAGGCAGGCTGCAGTGCCACCAGGCTGCCAGGTGACGGGCAGACGAGCGCCGGAGATGCGTCCCTGCAGGACCCCCCGTCGTACCCTCCCGTTCAGGTCATCCGGGCCCGGGTGTCTTCCGGCAGCTCCTCTGAGGTCTCCTCCATCAACTCCGACCTGG…	TRUE		No	820	5UTR_CODING
CGP1591583	ATP13A3--TMEM44	JIMT-1	DST	34	ATP13A3	3	194485794	-	TMEM44	3	194617269	-	GCGGCGGCCGGGTCCCCCGCGGTCCCTGGGGCTGGTCCGGCCGCGAGGGAGGCCGCGGAGGAGGCGGCGCGGCGGCGGCCAGTGAGCGGCCCCGATCTGACAGACATCCCTGAATCTTGGTGTTTGGACATAGGAGTG|CCGGGGGAAGACATTTCCCTCCATCCACCTGTGGACCCGGCTCCTGTCGGCCCTGGCTGGCCTCCTCTATGCCTCGGCCATTGTGGCCCACGACCAGCACCCTGAGTACCTGCTGCGGGCCACACCCTGGTTCCTGACCTCCCTCGGCCGTGCGGCACTGGACCTCGCTATTATTTTCCTTTCGTGTGTGATGAAGAGCAAGATGAGACAGGCCTTAGGATTTGCCAAGGAAGCCAGAGAGAGCCCTGACACCCAAGCCC…	FALSE		No	820	5UTR_CODING
CGP1591595	ATP13A3--TMEM44	JIMT-1	DST	114	ATP13A3	3	194485794	-	TMEM44	3	194623310	-	GCGGCGGCCGGGTCCCCCGCGGTCCCTGGGGCTGGTCCGGCCGCGAGGGAGGCCGCGGAGGAGGCGGCGCGGCGGCGGCCAGTGAGCGGCCCCGATCTGACAGACATCCCTGAATCTTGGTGTTTGGACATAGGAG|GAAAATACTGAGATCCTCGGCTACCTGCTGGGTAGCGTTGCTGCCTTTGGCTCCTGGGCTTCTCGGATCCCCCCTCTCTCCAGAATTATGGAGTCTCGCTGTGTTGCCCAGGCTGGAGTGCAGTGGCGTGATCTTGGCTCACTGCAACCTTCACCTCCCAATTTCAAGCAATTCTCCTGCCTCAGCCTCCCGAGTAGCTGGGACTACAGCTGCCAGTGGAGCTGCAGGAGCTGCTAGTGGCTCCTGGTGTCCCTTGATGCAT…	FALSE		No	820	5UTR_CODING
CGP1592435	ATP13A3--TMEM44	JIMT-1	DT	9	ATP13A3	3	194478713	-	TMEM44	3	194623310	-	TTGCTCTTCATCACACACGAAAGGAAAATAATAGCGAGGTCCAGTGCCGCACGGCCGAGGGAGGTCAGGAACCAGGGTGTGGCCCGCAGCAGGTACTCAGGGTGCTGGTCGTGGGCCACAATGGCCGAGGCATAGAGGAGGCCAGCCAGGGCCGACAGGAGCCGGGTCCACAGGTGGATGGAGGGAAATGTCTTCCCCCGGCAAATTCTGGAGAGAGGGGGGATCCGAGAAGCCCAGGAGCCAAAGGCAGCAACGCTACCCAGCAGGTAGCCGAGGATCTCAGTATTTT|CCTGAAAGAGATCCTAGGCCAGGCCAAGGAGCCATATTCCTGAAGAATACAACGTGAATGGTATCCTCTGGACTTGTGCAATGCAACAGCACAGTGTTTACCTGCTGGA…	FALSE		No	820	5UTR_CODING
CGP1766526	ATP1A1--ZFP64	MCF7	DST	11	ATP1A1	1	116396734	+	ZFP64	20	52052132	-	TAAGAACCCCAACACATCGGAGCCCCAACACCTGTTGGTGATGAAGGGCGCCCCAGAAAGGATCCTAGACCGTTGCAGCTCTATCCTCCTCCACGGCAAGGAGCAGCCCCTGGATGAGGAGCTGAAAGACGCCTTTCAGAACGCCTATTTGGAGCTGGGGGGCCTCGGAGAACGAGTCCTAGGTTTCTGCCACCTCTTTCTGCCAGATGAACAGTTTCCTGAAGGGTTCCAGTTTGACACTGACGATGTGAATTTCCCTATCGATAATCTGTGCTTTGTTGGGCTCATCTCCATGATTGACCCTCCACGGGCGGCCGTTCCTGATGCCGTGGGCAAATGTCGAAGTGCTGGAATTAAGGTCATCATGGTCACAGGAGACCATCCAATCACAGCTAAAGC…	TRUE		No	0	No
CGP0489475	ATP2A3--ZZEF1	TC-YIK	DST	17	ATP2A3	17	3947391	-	ZZEF1	17	4006970	-	GTGGCGGCCATCCCCGAGGGCCTCCCGGCTGTCATCACTACATGCCTGGCACTGGGCACGCGGCGCATGGCACGCAAGAACGCCATCGTGCGAAGCCTGCCGTCCGTGGAGACCCTGGGCTGCACCTCAGTCATCTGCTCCGACAAGACGGGCACGCTCACCACCAATCAGATGTCTGTCTGCCGG|GCTCTGCAGAACATTGCTGCCATCAGCCTGGCCATCAACTACCCAAACAAGGCCACCCGCCTCTGGAATGTGGAGTGTTAGCCCTTGGTGGGGCGTGCATGGGACTAGTTCATCTGCCACAGGGATTTTAGAGCAGACATCTAACCTCATTCAGGAAAACTCCTGTAGCGC	TRUE		Yes	910	Yes
CGP0179789	ATP2B4--FRMD4A	MFM-223	DST	36	ATP2B4	1	203627219	+	FRMD4A	10	13810908	-	TCTATATAGAACCTGACACAAAAGTATAAAACCACGGGTCCTGACTTTTTAGGGAAGTCATGTTCCAATACTCTTCGATCTAGCTGAAGCCAGTTTAAGTGTCCCGTTTCATCTGTGAATGCTATTCCAAAGTACTCCTTTTCCTTCAGATTGAAGTGAGAAGCCACAAGGTCAAGAAGCTCCTTGGCCAACAGCTTGGGCT|CTCTTTCTAGCAAAGATCCAGGTTTCTTCAGGCGGGACTCTCCCTCCGGGTTTCCATGGATGAGGGTAGGGTGGGGTGACCACCCACCAGTCTCCCCAGTGTGGCAACCAAGCTAGAGACGCTGGCTTTGCTCTCTT	TRUE		No	820	5UTR_CODING
CGP0981809	ATP2B4--PRELP	no-10	DST	496	ATP2B4	1	203627219	+	PRELP	1	203483169	+	GGCAGATGGGAAATCAGGGGGGCAGTAGCATTCGCGGGGACAGTCAGGGAAGATAGATGGAGGGCCTGGAGGGAGGGGAGGAGGCAGGTCTGTTGGCTCTGCTGGTTCATCAGGCTGAGGAAAGCTGGGTGTGGGCCTGGGCCTGGGCCTGGGTCTGCGCCCGGGCCCAGTCCCGGGTCTTGGTCGTCTTGTTGGCTGGCCTTGGGCCACTGAGGCCAAGATGAGAAGTGGGAGGAGCCAGCAGAGGGGTGACCTCATGATCCAGGTGATGC|ACCTCTCTTTCTAGCAAAGATCCAGGTTTCTTCAGGCGGGACTCTCCCTCCGGGTTTCCATGGATGAGGGTAGGGTGGGGTGACCACCCACCAGTCTCCCCAGTGTGGCAACCAAGCTAGAGACGC…	TRUE		Yes	860	5UTR_5UTR
CGP0113605	ATP2B4--REC114	YH-13	DST	51	ATP2B4	1	203720740	+	REC114	15	73540485	+	GATGGCACAAATGACGGGCCTGCTCTGAAGAAAGCGGATGTTGGTTTTGCCATGGGCATCGCAGGCACAGATGTAGCAAAGGAGGCTTCAGACATCATCCTAACAGATGACAACTTCACCAGCATTGTGAAGGCAGTGATGTGGGGACGAAATGTCTATGACAGCATCTCCAAGTTCCTGCAGTTCCAGCTCACTGTCAATGTGGTGGCCGTGATTGTAGCCTTCACTGGAGCCTGTATCACTCA|GGAAGGGTTTTCACTCATTGGTAGCAAGGACTGGTTGAAGATTGTAAGACGCGTGGATTGTCTGTTGTTTGGAACAACGATAAAGGACAAGAGTCGCCTGTTTCGAGTACAGTTCAGTGGAGAGTCAAAGGAGCAGGCGCTGGAACACTG	TRUE		No	910	Yes
CGP0251638	ATP2C1--NEK11	C-4-I	DS	77	ATP2C1	3	130932138	+	NEK11	3	131228528	+	GTGAAAATGAGACAATGATTCCTGTATTGACATCAAAAAAAGCAAGTGAATTACCAGTCAGTGAAGTTGCAAGCATTCTCCAAGCTGATCTTCAGAATGGTCTAAACAAATGTGAAGTTAGTCATAGGCGAGCCTTTCATGGCTGGAATGAGTTTGATATTAGTGAAGATGAGCCACTGTGGAAGAAGTATATTTC|TCAGAGATCCCAGAAGACCCACTTGTGGCTGAAGAGTACTACGCTGATGCATTTGATTCCTATTGTGAAGAGAGTGATGAGGAGGAAGAAGAAATAGC	TRUE		No	740	ambiguous
CGP0634364	ATP5A1--ATP5A1P8	CS1	DS	172	ATP5A1	18	46084296	-	ATP5A1P8	9	39654247	-	TCGTCAGCCAGCACCAAGCCTTGTTGGGCACTATCAGGGCTGATGGAAAGATCTCAGAACAATCAGATGCAAAGCTGAAAGAGATTGTAACAAATTTCTTGGCTG|AATTTGAAGCTTAAACGCCTGTGGATTTACATCAAATACCAGTTCAGTTTTGTCATTGTTTATTCTAGTAGATTAGTTTCATTTGTGAAAGGGTTACTCTCATACTCCTTATGTACAGAAATCACATGAAAAGTAAAGGTTCCATAATGTGAAAAAGAAAAAAGATCTCTACAAGGAGAACTGCCAACCACTGCTGGAAGAAATCACAGATGAC	TRUE		No	0	No
CGP0400593	ATP5A1--SNTG1	SW1463	DT	34	ATP5A1	18	46097104	-	SNTG1	8	50082970	+	TGATTTCAGTGTAAACGCATTGACACTGACACTTTTTTTTTGTTCTAAAAGTAATCTCAATTTGAAAGGTGAAATAAACATGTTGGCTGTTTTGCTGCCTTAACAACCGCTGGTAGCATCTTGGGTTTCTGTTAACAAAAAAGCATTTTTAACGGTTTTCATCTAGCTCCTATGGAAGGTAGAGGCTTCAGAATTGACAGTGACCAGTCGCAGTATTACAACTTGAAGGAGAAACTGAAGGAAGTTCCAGG|CCACTGAGATTTCCAGTTTAATGTATAATACTCCCAATGAAGTGAGTCCTTTCTGACAATAGGTGTAAAGCTGCTGGTTTTCATATCCTTCCAATTTGGGTTAAACTACTATGCCAACAGAACTGAGGGAGTCCTGGGACTAGTGTG…	TRUE		No	860	5UTR_5UTR
CGP0401045	ATP5A1--SNTG1	SW1463	DS	165	ATP5A1	18	46098172	-	SNTG1	8	50172561	+	TTCCGGGTCAGGTGGGCCGGCTGTCTTGACCTTCTTTGCGGCTCGGCCATTTTGTCCCAGTCAGTCCGGAGGCTGCGGCTGCAGAAGTACCGCCTGCGGAGTAACTGCAAAGATGCTGTCCGTGCGCGTTGCTGCGGCCGTGGTCCGCGCCCTTCCTCGGCGGGCCGGACT|GACTGCTCTCCAGAATGTTGAGATTGCCCGAGAAGTGACCCCAGCAAAAGAAAAATATTGCTGTACCTAAATTCAAGTAAGACCATTACTTTGCAATAACGTATCATGTGTAAATTAGTGGAAAAAATCAACTGTATTAGTCTACACTTCTAAGAGACAATTGTTTTCTTTGATATTAATCTTTTTGAAGCTTCTTTCTCTGTTCTTGAAAAATGACAAAAAAAAAA…	FALSE		No	860	5UTR_5UTR
CGP1937575	ATP5B--IL23A	GB-1	DST	139	ATP5B	12	56642458	-	IL23A	12	56337030	+	CTGGAGTTGGCAAGACTGTACTGATCATGGAGTTAATCAACAATGTCGCCAAAGCCCATGGTGGTTACTCTGTGTTTGCTGGTGTTGGTGAGAGGACCCGTGAAGGCAATGATTTATACCATGAAATGATTGAATCTGGTGTTATCAACTTATTGATAACATCTTTCGCTTCACCCAGGCTGGTTCAGAGGTGTCTGCATTATTGGGCCGAATCCCTTCTGCTGTGGGCTATCAGCCTACCCTGGCCACTGACATGGGTACTATGCAGGAAAGAATTACCACTACCAAGAAGGGATCTATCACCTCTGTACAG|GGCTCCCAGAATGGGGACCAGAGATGGGAAGAACATAGGAGACGTTGTACACAAGATCTAAGAGAAGAGGGAGATGAAGAGACTA…	TRUE		No	0	No
CGP0136483	ATP5G1--SUMO2P17	HO-1-u-1	ST	36	ATP5G1	17	48892840	+	SUMO2P17	17	48879345	-	NA	TRUE		No	0	No
CGP0136484	ATP5G1--SUMO2P17	HO-1-u-1	ST	27	ATP5G1	17	48892910	+	SUMO2P17	17	48879345	-	NA	FALSE		No	0	No
CGP0136485	ATP5G1--SUMO2P17	HO-1-u-1	ST	183	ATP5G1	17	48893456	+	SUMO2P17	17	48879345	-	NA	FALSE		No	0	No
CGP0354466	ATP6V0D1--CA6	CTB-1	DT	19	ATP6V0D1	16	67446302	-	CA6	1	8973400	+	CGATCCTAAACAGCGATTCTTAGTGGACCTACAGACAAATCACAGCATGGAATACCTCAGTCTGGGGCCGGTACCTAGAACATCTGACCCCCTCGTGAGGAGATGCTAGAGTGACGCTGTAGTGGAAAAAGCATTTCAGATGTGGCAAATAGAACGATACGCAGTCT|TCCCCCAGCTCCCACCCAGCCTGGCGCCCTGCGAAGACCTTTGCTCTCCTGGGCCTGGAGCCAGGCAACTGCCCTCTCTCCACCCCCAATCTGGCTGGGTCAGCTACAGGATGTGCACTGAGAAGAGACAGTCCCCTAACTCCCAACCATAACTGAGAG	TRUE		No	700	No
CGP0354592	ATP6V0D1--CA6	CTB-1	DST	196	ATP6V0D1	16	67453544	-	CA6	1	8974622	+	CAGCGTCAGCTGACCTGGGGAGTCGCGATTCGTGCCGGCCGGTCCTGGTTCTCCGGTCCCGCCGCTCCCGCAGCAGCCATGTCGTTCTTCCCGGAGCTTTACTTTAACGTGGACAATGGCTACTTGGAGGGACTGGTGCGCGGCCTGAAGGCCGGGGTGCTCAGCCAGGCCGACTACCTCAACCTGGTGCAGTGCGAGACGCTAGAGGACTTGAAACTGCATCTGCAGAGCACTGATTATGGTAACTTCCTGGCCAACGAGGCATCACCTCTGACGGTGTCAGTCATCGATGACCGGCTCAAGGAGAAGATGGTGGTGGAGTTCCGCCACATGAGGAACCATGCCTATGAGCCACTCGCCAGCTTCCTAGACTTCATTAC|AATACACTCTAGGCTCTG…	FALSE		No	710	No
CGP0355058	ATP6V0D1--CA6	CTB-1	DT	18	ATP6V0D1	16	67453544	-	CA6	1	8974347	+	GCGAGACGCTAGAGGACTTGAAACTGCATCTGCAGAGCACTGATTATGGTAACTTCCTGGCCAACGAGGCATCACCTCTGACGGTGTCAGTCATCGATGACCGGCTCAAGGAGAAGATGGTGGTGGAGTTCCGCCACATGAGGAACCATGCCTATGAGCCACTCGCCAGCTTCCTAGACTTCATTACG|CAAGGGCCACGGGGGGCATCGTGGGAGAAGCCAAAATCCAAGAGTACAGCCCACCTCAACACGCCACCCCTTGGCTCTGGGCAGCTTAGAAGCCTGAGTTCAAACACAGTGAAGATGACTAAAGGCAATGCACCGGGCACGTGGAGAGCATTCTAAGGAATCAAAAGACTTCCCAAAAATACGATGCGGGTATGGTGTCTGGCCGTCCCC…	FALSE		No	740	ambiguous
CGP1290375	ATP6V0D1--RBM19	HuH-7	DST	33	ATP6V0D1	16	67480957	-	RBM19	12	113858896	-	CTGCTCCTCGCTGTCGCTGTCACTGCCTTCCAGCTGCTCCAGGATCTCGTCCAACACCACAGACCGCTTTTTCTTCGGGGGCTCGTGAAAGTGAGCGGCCGTCTTCCGCCGCAGGGCCTGCAGGGTCACCTCGGAGTCGGCCCACTCCAGCACCAGCCTCCGCCCGTACAAGTGGGTGCTGTGACACAGGGCGTTGAAGGCTCTCTTCGCATCCTGCTTGGTGAGGAAGTCCACAAAGCCGAAGCCTCTGTGTGTGCCTGTCCCAGTCATCTTCTTTGGCAGGCGGACCGTCTTCAACTCCCCAAAGGTG|CCTCTAGCGTCTCGCACTGCACCAGGTTGAGGTAGTCGGCCTGGCTGAGCACCCCGGCCTTCAGGCCGCGCACCAGTCCCTCCAAGTA…	TRUE		No	710	No
CGP0284994	ATP6V0E1--FAM153A	GP5d	DS	25	ATP6V0E1	5	172994822	+	FAM153A	5	177763510	-	AGGGGTTGGCGCTCAGGCGGCGACCATGGCGTATCACGGCCTCACTGTGCCTCTCATTGTGATGAGCGTGTTCTGGGGCTTCGTCGGCTTCTTGGTGCCTTGGTTCATCCCTAAGGGTCCTAACCGGGGAGTTATCATTACCATGTTGGTGACCTGTTCAGTTTGCTGCTATCTCTT|CCCAGGGCTTCCCAGCTGTCTTCATCCAGGCCTGCGCCGGTGTTCACAGTGGTCCTCATCTAAGCCAGCCAAGAAGATCTCTGTCATCCACGTGACAGCCAGCCCAGATGTCCCTAGCCGTCCTCATCAAGGCCAGCCAGTTTGCTTACACGTGTGCTAATTGGAGCCAGCCACCCTCATAGAGGCCATCCCAGATTACGATGAGGACCTGGTGCAGGAA	TRUE		No	100	No
CGP0422477	ATP6V0E1--UIMC1	SK-MG-1	DT	6	ATP6V0E1	5	173020367	+	UIMC1	5	176982623	-	TTTGCTGCTATCTCTTTTGGCTGATTGCAATTCTGGCCCAACTCAACCCTCTCTTTGGACCGCAATTGAAAAATGAAACCATCTGGTATCTGAAGTATCATTGGCCTTGAGGAAGAAGACATGCTCTACAGTGCTCAGTCTTTGAG|ACAAAAGGATGCCACGGAGAAAGAAAAAAGTTAAAGAAGTCTCCGAATCTCGGAACCTGGAGAAGAAGGATGTGGAAACTACCAGTTCTGTCAGTGTGAAGAGGAAGCGTAGACTTGAGGATGCATTCATTGTGATATCCGATAGTGATGGAGAGGAACCAAAGGAGGAAAATGGGTTGCAGAAAACGAAGACAAAACAGTCGAAT	TRUE		No	440	3UTR_5UTR
CGP1100784	ATP6V1E1--LINC01399	Ca-Ski	ST	10	ATP6V1E1	22	17628603	-	LINC01399	22	35195019	-	NA	TRUE		No	100	No
CGP1984548	ATP6V1G2-DDX39B--CSNK2A1	THP-1	DT	327	ATP6V1G2-DDX39B	6	31534627	-	CSNK2A1	20	511979	-	CACACACACACACACACACCACATTTTGCTTATCCATTTATCTGCTGATGGACACTTGAGTTGCTTCCACAGCTTGGCTATTGTAAATAATGCTGCTATGAACATAGGTGTACAAACATCTGTTTGAGACCTCGCTTTCAAATCTTTTATGTATATATCCAGAAGTGGAACTGCTGAACCATGTAGTAATTCTATGTTAATTTTTTGAAGAACCAGCATATTGTTTCAACAAGCTGGGCACGGTGGCTCACTCCTATACAGCAACTG|AAAACCGGGAACGGAAAAAGAGGCTGGTTTGGTCCTCAGCTTCCTGGTCAGGTTTCCCCGCGGCCTCCGCTGCCGCCATCCACCGCTGGGTGCCGTCTGCATTCCCTCGCCGCGCCACGGTGCTTCTCTGT…	TRUE		No	200	No
CGP1173767	ATP7B--KLF12	OCUB-M	ST	4	ATP7B	13	51960148	-	KLF12	13	73846373	-	NA	TRUE		No	910	Yes
CGP0178417	ATP8A2P1--ANKRD30A	MFM-223	ST	4	ATP8A2P1	10	37248240	+	ANKRD30A	10	37231461	+	NA	TRUE		No	600	3UTR_CODING
CGP1755381	ATP8B3--REXO1	VMRC-RCW	ST	5	ATP8B3	19	1806628	-	REXO1	19	1830866	-	NA	TRUE		No	740	ambiguous
CGP1567196	ATR--GRAMD1C	NCI-H1648	DST	33	ATR	3	142457604	-	GRAMD1C	3	113844503	+	GAAGAGCACAAGCATAATCTGCTATCAGCCTCTCTGTATCAGGTAGATGTGTGAACTGTCTTCTGTATTCCTCATTCCTGTCTTTATAGGTGGAACTTGAAATCCAAAAGCTCCAGTCACCACTCCAATTATGTAAATTTGGCCCCTGTTTTTTAACTACCACATTATTCTCTTCCACAGTTGGACTAGGATTTTCCTCTACATCTTCCTGTAAGTCGGTGGCAAGGCTTGAATCCCCTTCATTCATCACCT|CATTAAAGGCTCTCGCTGATCACGCATCAGCCTCATTGTAACTTCACATGCTCTTCGAAAAAGACCCTCTGTTCCCATAGGACCCATTCCATTAACCATATTATGAGTCAGGCGAAATGGCACAATTTCTGGAACTTCAAAGGTTT…	TRUE		No	710	No
CGP1567422	ATR--GRAMD1C	NCI-H1648	DT	17	ATR	3	142457604	-	GRAMD1C	3	113838741	+	GAAAATATTCTCTTTGATTCTTTGACTGGTGAATGCGTACATGTAGATTTCAATTGTCTTTTCAATAAGGGAGAAACCTTTGAAGTTCCAGAAATTGTGCCATTTCGCCTGACTCATAATATGGTTAATGGAATGGGTCCTATGGGAACAGAGGGTCTTTTTCGAAGAGCATGTGAAGTTACAATGAGGCTGATGCGTGATCAGCGAGAGCCTTTAATG|AGGAATCCTTCACGGCCGCCAGAGGGCGCAAGGAGCTGCGGCTGGAAGTACTCGGAGGGCCGGCGGAGGAGGCGCGCGGAGCCTGTAACTCGCAGCGCGCGCTGGAGGTGGGCGCGGGGCGGTGCGGTGCGGTGCGCGCGGGGCGGTGCCGCGGCGGCGGAGGGAGCCGCGATG	FALSE		No	100	No
CGP0511086	ATRIP--ZSCAN12P1	EW-24	DST	167	ATRIP	3	48451857	+	ZSCAN12P1	6	28092795	+	GGAAAAACAGAGAAACTGTTCCAATTAAAGATAATTTCGAATTAGAGGTACTTCAGGCACAATACAAAGAACTTAAAGAAAAGATGAAAGTAATGGAAGAAGAAGTTCTCATTAAGAATGGAGAAATTAAAATTTTGCGAGACTCACTACATCAGACGGAATCCGTTCTAGAGGAACAGAGAAGATCACATTTTCTTCTTGAGCAAGAGAA|ATCATATCGGAGGATTTGGAAAGAGAGCTTGATGAAACAGAATATCGGGTGTGATTAAAAGGCACATGAACACCCTAGCCAGAGAAAGAAGCAGCCATACATCCAGGGAAGCAAGGTTGCAGAGCTCAATCTCCACTCCCTCCCGCTTGATATGTAAGTCTCTATGTTTCGTACTCTCATCCTTTCT…	TRUE		No	0	No
CGP1137602	ATRN--CBLN4	PCI-6A	DT	6	ATRN	20	3471517	+	CBLN4	20	56000847	-	GCTGCTGCTGCTGCTGTTGTTGCTCTCGCCGCCGCTGCTGCTGCTGCTGCTGCCCTGTGAGGCCGAGGCCGCGGCGGCGGCGGCGGCGGTGTCGGGCTCAGCCGCAGCCGAGGCCAAGGAATGTGACCGGCCCTGTGTCAACGGCGGTCGCTGCAACCCTGGCACCGGCCAGTGCGTCTGCCCCGCCGGCTGGGTGGGCGAGCAATGCCAGCACTGCGGGGGCCGCT|TCAGATCCTGGTGAATGTGGGTAATTTTTTCACATTGGAGTCTGTCTTTGTAGCACCAAGAAAAGGAATTTACAGTTTCAGTTTTCACGTGATTAAAGTCTACCAGAGCCAAACTATCCAGGTTAACTTGATGTTAAATGGAAAACCAGTAATATCTGCCTTTGCGGGGGA…	TRUE		No	710	No
CGP0312286	ATRN--STK35	NCI-H250	DT	24	ATRN	20	3595177	+	STK35	20	2140449	+	GTGGGCACAAAGAAGGAAAATAAGAGGGCTCTCTACTGGGGAGAGGATCTTGGCTTGGGGTTCTTTTCCCATCTGCCATCACAGAAAGAGCATTTTTCCCAGGGAGCTAACAGCACAGTAAGCTCACCGAAGGTAGTGGAGGCGCTTTCTGTAGCTATGAACAGGAATGGCTCAGACCACATGGTTCT|GATGGGGGGAACAGTGATTTGCCTCAAGAGCACCTTGCTCAGTGGAGGCAGGGCCAGGTCTGAAACCTTAAACATGCCTGATGCTGCTGCACCTGCATCCTCATGGATGGGGACTTCAAACCCTCTCCAGGAAGATGCCTGACATGCT	TRUE		No	200	No
CGP0312682	ATRN--STK35	NCI-H250	DST	231	ATRN	20	3594572	+	STK35	20	2143784	+	AAAAAATAAAGCAAAACTAAAAAGAAGCGGGGAAACCCAAACAAAAGCTTCACATTGCCGGATCCAGCTGTCGGGAGATCGCCAACCGGCCAGGCCACCACCTGTACCCTCTGCCGTCCTCTGGAGGAGACGTGGTGAGACTGTGGGTCCCGAGGAATCG|ACAGCTGGCACTCGTCCCCCTTGACGCCCTTGGTGGTGCAGAAGCACTTGCCCGTGTTGGTGTTGCACAGAGACGCGTGCCCATTGCACTTGCATGCT	FALSE		No	100	No
CGP1993584	ATRN--VPS16	HCC1954	DST	13	ATRN	20	3584880	+	VPS16	20	2859719	+	ACTCAGTGTGAAAGATCCGGGCATCCAGAACCCGGTTCTGGAGCACTTCATTGCCCATGCTGAAGTGTCTCCGGAAGTCACCATGAAGCCCATAAACCAGTACAGCACCATCTTCCTGCACACAGAGCAGCTCCTCCTCAGCTGACCAGCCCAGGGACACCACGGGTCCACTCTTCCACAGCAGGCTGGCCAGAGGCATGCCGGAAGCAGAGTATATATCGAGCACTGGCCTCACACTAGCAGCTTTCTCCTTCCGCCAGGGGTTCCTCAGCAGTGCAATGGGGCCCCCATAGGGTGCAGCAGCCACCAGGCAATCCCTGAGTTCCTCCTTCAGGTCCCAGTCCATGCTGTACAGCTCATATTT|CCTGGACAGTGAATGAAAGACCAGTTGTATCTGC…	TRUE		No	710	No
CGP1464570	ATRX--MAGT1	NCI-H520	DST	69	ATRX	X	77652114	-	MAGT1	X	77830895	-	GAGGAAGAGGAGGAGGAAGATGAAAATGATGATTCCAAGTCTCCTGGAAAAGGCAGAAAGAAAATTCGGAAGATTCTTAAAGATGATAAACTGAGAACAGAAACACAAAATGCTCTTAAGGAAGAGGAAGAGAGACGAAAACGTATTGCTGAGAGGGAGCGTGAGCGAGAAAAATTGAGAGAG|TAATGTGTGTGGCTGGTATTGGACTTGTTGTATTATTCTTCAGTTGGATGCTCTCTATTTTTAGATCTAAATATCATGGCTACCCATACAGCTTTCTGATGAGTTAAAAAGGTCCCAGAGATATATAGACACTGGAGTACTGGAAATTGAAAAACGAAAATCGTGTGTGTTTGAAAAGAAGAATGCAA	TRUE		No	710	No
CGP1102638	ATRX--VSIG4	Ca-Ski	DST	13	ATRX	X	77620395	-	VSIG4	X	66033830	-	TGCCTGCTGGATATGGTCTCCAGAAGAGTCACGTAGAAAGATGGTGACAGGGTCTGAGCCACGTTGTACCAGCCACTTCACCAAGACTTGGGTGTAGCCTTGCAGGGGGTCATAGGTGCAGGGAAGATTCACATCCCCTTTCCAAGGTCCTGTTACACTCTCTGGCACTTCCAGGATGGGACGG|CACTCAATTAGGTTATTTTGAAGTGGTGTTCCTGTTAAAATAATCCTCCTCCTTGATCGTATAGAATTCATAGCTTTAGAAACAGCAGATGCTTCATTTTTTAGAATATGGCCTTCATCACAAACAACAAAATC	TRUE		No	910	Yes
CGP0898732	ATXN10--C22orf34	KMH-2	ST	34	ATXN10	22	45740538	+	C22orf34	22	49441212	-	NA	TRUE		No	100	No
CGP0900305	ATXN10--C22orf34	KMH-2	DT	46	ATXN10	22	45740538	+	C22orf34	22	49528223	-	GCAGGTTTTCCCTGGCTTGCTGGAAAGAGTGATTGATCTTTTGCGGGTGATTCATGTAGCTGGAAAAGAAACCACAAACATCTTCAGTAATTGTGGTTGCGTGAGAGCAGAAGGTGACATCTCCAATGTGGCCAATGGGTTTAAGTCTCATCTCATTCGTCTGATTGGAAATCTGTGTTACAAGAATAAAGATAACCAAGACAAGG|CAAAGCCATCGTCAAACTCCCTGCTCCTTGCATACCACCTGTGGGGCAGCCACAATCTCAGGTAAGAAATTCTCACTGTGGAGGGCAGACTGGGCTGCGCAGCTTGTCTGGGGTCATCTTGCTCCAGCTTCAAGGATCACTTCGTTCTCGCAAAAGGAGGGCCAATCTCGTGGAGGTGGAATGGCTCTGC	FALSE		No	100	No
CGP1956213	ATXN2--BRAP	EKVX	DS	14	ATXN2	12	111598784	-	BRAP	12	111665787	-	CGGCCTTCTAGCGTCGCCCGCCGCCGCGCCTTCGCCGTCCTCGTCCTCGGTCTCCTCGTCCTCGGCCACGGCTCCCTCCTCGGTGGTCGCGGCGACCTCCGGCGGCGGGAGGCCCGGCCTGGGCAG|GGCGCCAGCCTCCCAGTGATGGACCTGACTGAACTCCCCAAGTGCACGGTGTGTCTGGAGCGCATGGACGAGTCTGTGAATGGCATCCTCACAACGTTATGTAACCACAGCTTCCACAGCCAGTGTCTACAGCGCTGGGACGATACCACGTGTCCTGTTTGCCGGTACTGTCAAACGCCCGAGCCAGTAGAA	TRUE		No	710	No
CGP1020166	ATXN2--CS	MMAC-SF	DST	19	ATXN2	12	111456029	-	CS	12	56276195	-	CAGCAGCAGTCAGCCATTTACCACGCGGGGCTTGCGCCAACTCCACCCTCCATGACACCTGCCTCCAACACGCAGTCGCCACAGAATAGTTTCCCAGCAGCACAACAGACTGTCTTTACGATCCATCCTTCTCACGTTCAGCCGGCGTATACCAACCCACCCCACATGGCCCACGTACCTC|AGTTGATTTATGAAGACTCTATGGATCTAATCGCAAAGCTACCTTGTGTTGCAGCAAAGATCTACCGAAATCTCTACAGAGAAGGCAGCGGTATTGGGGCCATTGACTCTAACCTGGACTGGTCTCACAATTTCACCAACATGTTAGGCTATACTGATCATCAGTTCACTGAGCTCACGCGCCTGTACCTCACCATCCACAGTGACCATGAGGGTGG…	TRUE		No	910	Yes
CGP0271449	ATXN2--RAD9B	RVH-421	DT	22	ATXN2	12	111597961	-	RAD9B	12	110506527	+	CAAGTGGGCCTTGGCCCCCGCACCCCTCTGCGTTCGTGTCCGAGGCGGCGGCGGGGGCTCCCGAACTCCCCTGAAATCGTGGGGCTCCATGTGGCCTCCGGCAGCGTTCCACCCTCCCCCACCTGGGGAAGGGAAGGGGTGGGGAGTGCCCGGCCCCGTCCCGGCCTTCCTCCTTCCCCCGCCAGACCTCTCCGGCGCGCGGGTGGTGGCCGATCCGCA|AATGAATCAACCATGTTAAGTATGTGCTTAATATGTATATTTCTGTTACAGTCAATTTTGCCCATCTTTAGATGTCTGAATTCCCTTGAAAGAAATATAGAGAAGTGCAGAATATTCACCAGATCTGATAAATGCAAAGTAGTTATTCAATTCT	TRUE		No	700	No
CGP0271934	ATXN2--RAD9B	RVH-421	DST	431	ATXN2	12	111598784	-	RAD9B	12	110506579	+	GTGCGAGCCGGTGTATGGGCCCCTCACCATGTCGCTGAAGCCCCAGCAGCAGCAGCAGCAGCAGCAGCAGCAGCAGCAGCAGCAACAGCAGCAGCAGCAGCAGCAGCAGCAGCCGCCGCCCGCGGCTGCCAATGTCCGCAAGCCCGGCGGCAGCGGCCTTCTAGCGTCGCCCGCCGCCGCGCCTTCGCCGTCCTCGTCCTCGGTCTCCTCGTCCTCGGCCACGGCTCCCTCCTCGGTGGTCGCGGCGACCTCCGGCGGCGGGAGGCCCGGCCTGGGC|AGTCAATTTTGCCCATCTTTAGATGTCTGAATTCCCTTGAAAGAAATATAGAGAAGTGCAGAATATTCACCAGATCTGATAAATGCAAAGTAGTTATTCAATTCTTCTACAGACATGATTG…	FALSE		No	710	No
CGP1760962	ATXN2--UNC5C	NCI-H211	DT	9	ATXN2	12	111552280	-	UNC5C	4	95388669	-	GAGGTATATATGAAGGAGTTTTTAAAACTTACAGTCCGAAGTGTGATTTGGTACTTGATGCCGCACATGAGAAAAGTACAGAATCCAGTTCGGGGCCGAAACGTGAAGAAATAATGGAGAGTATTTTGTTCAAATGTTCAGACTTTGTTGTGGTACAGTTTAAAGATATGGACTCCAGTTATGCAAAAAGAG|AGTAAGTGCTCAGAATATGAACTGTTACTCTACAAGACTAGTGGAACCACAGGCATCATTACACTTGAAACTCATCACCAGGAGTTAAGAAGAAGGAAAGCAAATACTGTACGTGACCATTGTGAAGTTAATTCAAGGAGCATAAACCCTAAAGAGTGGCATACCAGTGG	TRUE		No	740	ambiguous
CGP1761578	ATXN2--UNC5C	NCI-H211	DST	34	ATXN2	12	111552280	-	UNC5C	4	95335631	-	AAATGTGAAGTACAAGTGAAAAATGGAGGTATATATGAAGGAGTTTTTAAAACTTACAGTCCGAAGTGTGATTTGGTACTTGATGCCGCACATGAGAAAAGTACAGAATCCAGTTCGGGGCCGAAACGTGAAGAAATAATGGAGAGTATTTTGTTCAAATGTTCAGACTTTGTTGTGGTACAGTTTAAAGATATGGACTCCAGTTATGCAAAAAGAGAT|GATGACTTTTTTCATGAACTCCCAGAAACTTTTCCTTCTGATCCACCTGAGCCTCTGCCACATTTCCTTATTGAGCCTGAAGAAGCTTATATTGTGAAGAATAAGCCCGTGAACCTGTACTGTAAAGCAAGCCCTGCCACCCAGATCTATTTCAAGTGTAATAGTGAATGGGTTCATCA…	FALSE		No	910	Yes
CGP1655599	ATXN7--DAZAP2	TE-15	DST	38	ATXN7	3	63983021	+	DAZAP2	12	51240343	+	CTCAATACCAAAGCCAACCTTGCCTTCACCTGGACAGATTCTGAATGGCAAAGGGCTTCCTGCACCGCCCACTCTGGAAAAGAAACCTGAAGACAATTCCAATAATAGGAAATTTTTAAATAAGAGATTATCAGAAAGAGAGTTTGATCCTGACATCCACTGTGGGGTTATTGATCTCGACACCAAGAAGCCCTGCACCCGGTCTTTGACATGCAAG|GTCAATATCCAACACAGCCAACCTACCCTGTGCAGCCTCCTGGGAATCCAGTATACCCTCAGACCTTGCATCTTCCTCAGGCTCCACCCTATACCGATGCTCCACCTGCCTACTCAGAGCTCTATCGTCCGAGCTTTGTGCACCCAGGGGCTGCCACAGTCCCCACCATGTCAGCCGCATT…	TRUE		No	710	No
CGP0263175	ATXN7L1--CFTR	NCI-H1993	DST	28	ATXN7L1	7	105788604	-	CFTR	7	117666908	+	CCTGGATCGACGCCGCCAAATTACACTGCTCCGACAATGTAGATTTAGAAGAGGCTGGAAAAGAGGGTGGAAAAAGCAGGGAGGTTATGAGGCTTAATAAAGAAGATATGCACTTATTTGGCCATTACCCAGCACATGACGACTTCTATCTCGTAGTGTGCAGTGCCTGTAACCAGGTCGTCAAGCCACAGGTTTTCCAGTCGCACTGCGGT|CATAGAAGAGAACAAAGTGCGGCAGTACGATTCCATCCAGAAACTGCTGAACGAGAGGAGCCTCTTCCGGCAAGCCATCAGCCCCTCCGACAGGGTGAAGCTCTTTCCCCACCGGAACTCAAGCAAGTGCAAGTCTAAGCCCCAGATTGCTGCTCTGAAAGAGGAGACAGAAGAAGAGGTGCAAGA…	TRUE		No	710	No
CGP1766731	ATXN7L3--FAM171A2	MCF7	DS	81	ATXN7L3	17	44198020	-	FAM171A2	17	44356588	-	CCGCCGCCGTCGCCGCCGCCGGAGGACGCGGCCCTGAGAGGCTGCCGGGCCCCGGCGCGGCCCCCCGGGCGGGCCGTGTTGCCGCCCGCTGTGCTATGAGCAGTCAGAGCGCCGTCTCCACAAGAGTTTACAAATGAAAATGGAGGAAATGTCTTTGTCTGGCCTGGATAACAGCAAACTAGAGG|TGCCCGCTCCCAGCCCTTGGTGCAGTTCCAGCGCCGGGCTGCCCGCCTGCCTGTCAGCTCCACCTACAGCCAGCTCTGGGCGTCACTTACGCCTGCCAGCACCCAGCAGGAAATGCGGGCTTTCCCTGCCTTCCTGGGCACTGAGGCCTCCAGCTCAGGCAATGGCTCCTGGCTGGAGCTGATGCCCCTGACTGCTGTGAGCGTGCACCTGCT…	TRUE	Passed	No	710	No
CGP1560972	AUP1--EVA1A	8-MG-BA	DST	25	AUP1	2	74526718	-	EVA1A	2	75493609	-	CTATCACTAATCTGCTTGAGGGGGCCGTAGCTTTCATGCCTGAAGACATCACCAAGGGAACTCAGTCCCTACCCACAGCCTCTGCCTCCAAGTTTCCCAGCTCTGGCCCGGTGACCCCTCAGCCAACAGCCCTAACATTTGCCAAGTCTTCCTGGGCCCGGCAGGAGAGCCTGCAGGAGCGCAAGCAAGCACTATATGAATACGCAAGAAGGAGATTCACAGAGAGACGAGCCCAGGAGGCTGACTGAGCTCAAAGGAACAGGATGGCACCCAGAGCCGCAGGACGGAGACTGGGGGCAGCCCTCACCCAACTCACAACAGGCTGGATGG|AAAATCCTGAGCGAGCAGCTCTGTACTTTGTTTCTGGCGTGTGCATCGGGCTGGTGCTGACCCTGGCT…	TRUE		No	620	3UTR_CODING
CGP1825431	AUTS2--TNRC18	SHP-77	DST	15	AUTS2	7	69599962	+	TNRC18	7	5394595	-	TCGTCGTCGGGCTCCGACAAGGAAGACAATGGGAAGCCCCCGTCCTCCGCCCCGTCCCGGCCCAGACCCCCGCGGAGGAAGCGGAGAGAGTCCACCTCGGCAGAAGAGGACATCATTGATGGATTTGCCATGACCAGCTTTGTCACTTTTGAAGCGCTGGA|GGCGAGGCCTTCTTGGGCAGCTTTGTGGCCAGCGGGATGGGGCCCTCGGCCTCGTCCCATGGGAGCCCAGTGCCACTGCCCTCTGACCTGTCTTTCCGCTCCCCAACCCCTAGCAACCTGCCCATGGTGCAGCTGTGGGCCGCCCACGCCCATGAAGGCTTCTCCCACCTGCCCAGTGGGCTGTACCCATCCTACCTC	TRUE		No	710	No
CGP0827532	AVIL--KIF5A	LNZTA3WT4	DT	17	AVIL	12	57798978	-	KIF5A	12	57554161	+	CCATGTTACAAAGCAGTTTATATGCATTATCTCATTTAATGTTCACAGTAATCCTAGGACATAGATACTATTATTATTACCACTTTATAGATGACGAAACAGGCTCAAAGAGGTCAGGTAGCTTCCCCACAGTCACATGGCTGAGAAATGGTAGAGCACAGTTTCAAATTCAAGCAATCTGATTCCAGACCCACACTGCAAAGTGATCCA|TATCTGCTAGGCACTGTTGTAGGTGCAGAGAAGCTGAGAATATGATGGTGAGCAAGACAAACAAAGGTCCTTCCTTTTAAGGATATTACTAGAGGGGGAAATAGGCAATGAACAAGTATAAAGGGACTGGAGCAGGTATGGGAAGCAGT	TRUE		No	900	Yes
CGP0722123	AVL9--GAS6	D-423MG	DS	94	AVL9	7	32495802	+	GAS6	13	113828711	-	CCTCGCCGGCGGCGGCCGCCGTGTCAGGTGACAGCCCGGAAGCTGCGGAAGCGGATGAGGGAAGGGCGGCCGTGGCCCTGGGGGCGGCGGGAGCTGCTTTGCCTCCACCGATCTCCCTGTGCGGCCCTCATGTGCTGTGCTCGCTGACACCCGAAGTCCGCGGCTTTCCGCACACGGTGGGGTCGTCAGACCCGCTGCCCTTGGCGGTCGAAGTCGTCGTGCGGGCCCGCGGCGGCCGCCCATGGAGAAGGCCAGGAGAGGCGGGGATGGCGTCCCCCGGGGGCCCGTACTGCACATCGTGGTGGTCGGATTTCACCACAAGAAGGGCTGCCAG|ATCTCTGTTGAGGAGCTGGCGCGGAATCTGGTCATCAAGGTCAACAGGGATGCTGTCATGAAAA…	TRUE		No	0	No
CGP0722124	AVL9--GAS6	D-423MG	DS	35	AVL9	7	32495802	+	GAS6	13	113835635	-	CTGTGCGGCCCTCATGTGCTGTGCTCGCTGACACCCGAAGTCCGCGGCTTTCCGCACACGGTGGGGTCGTCAGACCCGCTGCCCTTGGCGGTCGAAGTCGTCGTGCGGGCCCGCGGCGGCCGCCCATGGAGAAGGCCAGGAGAGGCGGGGATGGCGTCCCCCGGGGGCCCGTACTGCACATCGTGGTGGTCGGATTTCACCACAAGAAGGGCTGC|CAGACATAGACGAGTGCGCAGACTCGGAGGCCTGCGGGGAGGCGCGCTGCAAGAACCTGCCCGGCTCCTACTCCTGCCTCTGTGACGAGGGCTTTGCGTACAGCTCCCAGGAGAAGGCTTGCCGAGATGTGGACGAGTGTCTGCAGGGCCGCTGTGAGCAGGTCTGCGTGAACTCCCCAGGGA…	FALSE		No	0	No
CGP0425083	AXIN1--CEP131	LN-405	DST	55	AXIN1	16	346148	-	CEP131	17	81220073	-	GGCCTCCAGCACCTTCCTCTTCTGCTCGCTGCCTGTGACCACGGAGACAGAGCGGACGATGGGCTTGGTGGTGGCGGCACTGCCAGGACGCCGGGACACAGGCGGAGGGAGACCTGTCAGACTCAGGTCCACACCTGCTGGGCTGCGCTCCGGGACGCTGCCGATGGCCCGGGTGCCTTTCATGGTGGACAAGGCAGGT|CCTGAACTCTCTGCCTTCGCTGTACCGTCTACTGGAGGAGACCCTCGGGGCAGCTGTCTCCAGGAGCAGCTTCTGAGGGAGTCTTCCGGGGGGAGCAGCGTCTCTGCCATCGTCCTCATCCATGTCCTGGTCACACTTCCATTCCTCATCTTCATTTAAGGTCGGCAGGTATCCAGATATGCCCTTCCCTGTCCCTGAC…	TRUE		No	100	No
CGP1638493	AXIN1--DNAJC15	HDQ-P1	DS	12	AXIN1	16	352369	-	DNAJC15	13	43065686	+	AGATGGGGGCCGCCCCGGGCCGCGCCCCCGCCGGGTCCCGCCCGCCGCGCTGCCGCTGAGCGCATGGGCCCGGACCGCGCCGCGCCGCTCCGGGAGCCGGGCCCGGGGTCCCGCCACCACCGCGCGCG|GGTAAGAAGTTTGATAGCTGTAGGACTGGGTGTTGCAGCTCTTGCATTTGCAGGTCGCTACGCATTTCGGATCTGGAAACCTCTAGAACAAGTTATCACAGAAACTGCAAAGAAGATTTCAACTCCTAGCTTTTCATCCTACTATAAAGGAGGATTTGAACAGAAAATGAGTAGGCGAGAAGCTGGTCTTATTTTAGGTGTAAGCCCATCTGCTGGCAAGGCTAAGATTAGAACAGCTCATAGGAGAGTCATGATTTTGAATCACCCAGA…	TRUE		No	820	5UTR_CODING
CGP1687234	AXIN1--LMF1	HCC2157	DST	25	AXIN1	16	304304	-	LMF1	16	854706	-	GTCAATGCCGGCTATGCCCTGGCCCCAGCCACCAGTGCCAACGACAGCGAGCAGCAGAGCCTGTCCAGCGATGCAGACACCCTGTCCCTCACGGACAGCAGCGTGGATGGGATCCCCCCATACAGGATCCGTAAGCAGCACCGCAGGGAGATGCAGGAGAGCGTGCAGGTCAATGGGCGGGTGCCCCTACCTCACATTCCCCGCACGTACCGGGTGCCGAAGGAGGTCCGCGTGGAGCCTCAGAAGTTCGCGGAGGAGCTCATCCACCGCCTGGAGGCTGTGCAGCGCACGCGGGAGGCCGAGGAGAAGCTGGAGGAGCGGCTGAAGCGCGTGCGCATGG|TGGGTCCGAGGAGAGCACTACAGGTACAAGTTCAGCCGTCCTGGGGGCAGGCACGCCG…	TRUE		No	710	No
CGP0104940	AXL--TGFB1	MFH-ino	DST	75	AXL	19	41253708	+	TGFB1	19	41348455	-	GAACGAGAGAGCTTCCCAGCACCTGTGGTCATCTTACCTTTCATGAAACATGGAGACCTACACAGCTTCCTCCTCTATTCCCGGCTCGGGGACCAGCCAGTGTACCTGCCCACTCAGATGCTAGTGAAGTTCATGGCAGACATCGCCAGTGGCATGGAGTATCTGAGTACCAAGAGATTCATACACCGGGACCTGGCGGCCAGGAACTGCAT|AAATCTATGACAAGTTCAAGCAGAGTACACACAGCATATATATGTTCTTCAACACATCAGAGCTCCGAGAAGCGGTACCTGAACCCGTGTTGCTCTCCCGGGCAGAGCTGCGTCTGCTGAGGCTCAAGTTAAAAGTGGAGCAGCACGTGGAGCTGTACCAGGTGAGGACATGAGCCAGAAG	TRUE		No	710	No
CGP0386158	B3GAT2--DLEU1	CAL-78	DS	26	B3GAT2	6	70955839	-	DLEU1	13	50390198	+	CTGGCGCGGGCCGGGCTGCCCAGCACTCACCTGCACGTGCCCACGCCGCGGCGCTACAAGCGGCCCGGGCTGCCGCGCGCCACTGAGCAGCGCAACGCGGGCCTCGCCTGGCTGCGCCAGAGGCACCAGCACCAGCGCGCGCAGCCCGGCGTGCTCTTCTTCGCTGACGACGACAACACCTATAGTCTGGAGCTCTTCCAGGA|GGTATTCTCCACTGGTTGAATGCAAATGGAAGCCAGAGGAAAAGGGAACCCTTGACACAGTTTTCATATAGATTGGCCTCCAGGGCAGACAGCAGGAGTGGGGTTTAATCTGGACTGAATTGGAGGAAAGGAACTGGCACCAGAGTGGAGGCTGGAAGGATGGTGGAACTGACACTGGGACAGAACACAGAAAAC…	TRUE		No	0	No
CGP1005569	B3GAT3--GANAB	HeLa	DST	750	B3GAT3	11	62620497	-	GANAB	11	62627353	-	CGGGAACCCCTCGTCCCCTGCAGACCCCGCCTGCTCGGGCGCGGGCGGCGGCGCGGCCATGAAGCTGAAGCTGAAGAACGTGTTTCTCGCCTACTTCCTGGTGTCGATCGCCGGCCTCCTCTACGCGCTGGTACAGCTCGGCCAGCCATGTGACTGCCTTCCTCCCCTGCGGGCAGCAGCCGAGCAGCTACGGCAGAAGGATCTGAGGATTTCCCAGCTGCAAGCGGAACTCCGACGGCCACCCCCTGCCCCTGCCCAGCCCCCTGAACCCGAGGCCCTGCCTACTATCTATGTTGTTACCCCCACCTATGCC|AGGCCCCTGTGGGTGCAGTACCCTCAGGATGTGACTACCTTCAATATAGATGATCAGTACTTGCTTGGGGATGCGTTGCTGGTTC…	TRUE		No	910	Yes
CGP0716001	B3GNT2--CH17-132F21.4	KARPAS-1106P	DS	155	B3GNT2	2	62196355	+	CH17-132F21.4	2	90309230	+	CGGCTGCTGCGCCTGGAACCGGAGCCTGGAGTGAGGCGCAGCGGCAGCGGCAGCAGCGGCAACAAGTGCCGGAGGCTAGCAGAGCCAAGCCGGAGCAGTCCCTGCCGCCGACACCGCCGGGCCGCCCGTCCGGGGCGCCGCGCATGGAGCGTGAGCTGCGGCGGTCGCCGGGCTGAGCCGCGCGGAGCGGCCGGGACGTGGATGTGGCCGCGATCTCCCGCCCTTGCCCCCGCCCCGCCGAGCTGGAGCTGCTCCCGGACAAG|GCCCAGATTACCTTCCTACAGGGAGAAAGGAAGGGCCAAGAAAATTTGAAGAAGGATCTTGTGAGGAGGATCAAAATGTTGGAGTATGCTCTTGAACAGGAAAGGTAATTCAGTAAAATGAAAAGTG	TRUE		No	0	No
CGP1415053	B3GNTL1--OGFOD3	TE-11	DS	45	B3GNTL1	17	83014454	-	OGFOD3	17	82392534	-	GGGGCGTCCGAGGAGAGCCAGGCCATGCAGGCCCACGTGTCTATTATCCTCCCAGTCCACAACGCTGAACCGTGGCTGGACGAATGTTTGAGGTCTGTTTTGCAACAGGACTTTGAAGGTACCATGGAGCTGTCTGTTTTCAATGATGCCAGTAAGGACAAGTCTGGGGCTATCATTGAAAAATGGAGAGTGAAGCTGGAAGATTCTGGTGTCCACGTGATCATTGGGGGGCACGATTCTCCCTCTCCTAGAGGCGTCGGATACGCTAAAAATCAAGCAGTTGCCCAGAGCTCAGGGTCTTACCTTTGCTTTTTGGATTCGGATGACGTCATGATGCCCCAGCGGGTGAGGCTGCAACACGAGGCTGCCGTTCAGCACCCGTCGAGC|GTCGCGTCTCC…	TRUE		No	710	No
CGP1780057	B3GNTL1--SERPINF1	Daoy	DT	5	B3GNTL1	17	82956695	-	SERPINF1	17	1766903	+	CGTGGACCAGAGTCTCCTGCTGTATCGCCACCACCCACAGGCGGCCACGCACTGCGTCCTCGAGACGACCATCTGGACCCACCGCGTCCGCTTCCTGGAAGAGCAGGCCCTGCCCCGCTGGGCGGCCTTCACCATCTGGAACGCTGGCAAGCAGGGGCGCCGGCTGTACCGCAGCTTGACTGCCGGCAGCCAGCGCAAGGTGGTGGCATTCTGTGACGTGGACGAGAACAAGATCAGGAAAGGCTTCTATTGCCACGAGGACTCTCAGGAAAGACCCAAGCCCCGAATCCCCATCCTGCACTTCCGAGCCGCCCGGCCACCCTTCGTCATCTGCGTGAAGCT|GGCCCCAGGATGCAGGCCCTGGTGCTACTCCTCTGCATTGGAGCCCTCCTCGGGCA…	TRUE		No	100	No
CGP1202999	B4GALNT3--CCDC77	ESO26	ST	6	B4GALNT3	12	536295	+	CCDC77	12	405511	+	NA	TRUE		Yes	100	No
CGP1203317	B4GALNT3--CCDC77	ESO26	DST	11	B4GALNT3	12	536295	+	CCDC77	12	411747	+	CTGGTGGCGTCGGCCCAGGTCGGCGGGAACCCCCTGAACCGGAGGTACGGCAGCTGGAGAGAACTGGCCAAGGCTCTGGCCAGCAGGAACATTCCAGCTGTGGATCCACACCTCCAGTTCTACCATCCCCAGAGGCTGAGCCTCGAGGACCACGACATTGACCAAGGGGTGAGCAGTAACAGCAGCTACTTGAAGTGGAACAAGCCTGTCCCCTGGCTCTCAGAG|GCGAACAGTTGTCTCCAAACGTGGTGTTGCCGTCAGTGGTCCCACCAAGAGGAGGGGAATGGCAGATTCACTGGAGTCAACCCCCTTGCCTTCCCCCGAAGATCGTCTGGCCAAACTCC	FALSE		Yes	710	No
CGP1663238	B4GALNT3--FBXL7	SK-MEL-1	DT	20	B4GALNT3	12	549650	+	FBXL7	5	15754239	+	CTTTTGGAGATTAGAAGGGTTCATATTTGGGATATTCTTAGAGCAGGGCCTGGCTTATTATTAAGTGCTCTGTAAGCGTTCAATAAATTAGGCGTACTTAATGCCACATTTCTAGCAGTCCGCAGTAACACATTTTGAGAAAGAGGTGTCTTTTTCCGAGTACGCAACACAGTCGTGTGGGTCAGCCGTGGGGCTGGCAGAGGGGGCCGAAGGCAGATGAATCGTGAAGCCACCGCTGTGGCGGGGGCCAGAGGGAGTGTGGCTGCGCACATCCT|TCTGCTTAGAGCTTCAGAATGCATTGGCTGTGATGGGTCCAATGGGCAAGTGCTACGAGTAGAACTGAATAAGAGCAGAAATTTGAATCAATAGAGTCATATGGTTTTAGGATGGCCCAAATA…	TRUE		No	900	Yes
CGP1664239	B4GALNT3--FBXL7	SK-MEL-1	DT	57	B4GALNT3	12	548297	+	FBXL7	5	15762206	+	CAAGACTGGAAAGGAGTGGACCGCCCCGGGAGAGTTTGGGAAATTTCGGAGCCAAATTTCCAAGCCGGTGAGCCTGTCAGCCTCCCACAGGTACTACTTCGAGGTGCTGCACAAGCAGAATGAGGAGGGCACCGACCACGTGGAAGTTGCATGGCGACGGAACGACCCTGGAGCCAAGTTCACCATCATTGACTCCCTCTCCCTGTCCCTCTTCACAA|AGACCATCCTCAGTTCCTTGTCATGGGACCTCTCCAACATGGCAGCTTGCTTCGTCAAAGACAGAAAGACAGAGTGTCTGCTAGCAAGACGGAAGTTATAGCCTTTTATAACCTAACCACAGAAGTAACACCTCTTCACCTTTGCCAGATTCTGTTGGTTAGAAGCACCCTTGTAG	FALSE		No	740	ambiguous
CGP0641035	B4GALT1--BAG1	MS751	DT	17	B4GALT1	9	33166758	-	BAG1	9	33262830	-	GACTGTTCTTTTTCCCAATTAACATGACCCGGCAACCATCTTGTATTCCAAGTGCTGACAACGGTGTTTCCATTTCCTTCAGAGATTTTCCCTTAAATATGAGTTTCTGAAAAGACTGTGGAACCCCTATGACCTCTTCAACAACCTGGGCCAGGTCTTGGACAACTGGTTCACTGCTGCCCTGCTGGGAGGTAACATGAAGGTCGTGCTTCTCATTG|CCAAGCAGCGGGGACTCCTCAGGGCAGGCGGGCAGCGACAGTGCGGTGGTGTGGGGCACTGGGACCGAGGTCAAGTTGCTAGCGGGGCCAGGGCCAGAATCCACGACTGGGCTGGAGTCGCCACCCGGGCGCGGCTGGGAGGAGGCGCCTAGAGGAGGCGGCGGCCGGGCCCCTCCGGTC…	TRUE		No	910	Yes
CGP1984364	B4GALT1--FAM205CP	THP-1	ST	73	B4GALT1	9	33135189	-	FAM205CP	9	34895084	-	NA	TRUE		No	0	No
CGP1292468	B4GALT1--RP11-778H2.1	SK-OV-3	DST	79	B4GALT1	9	33120419	-	RP11-778H2.1	12	24227161	+	CCCAGGGACTGCGTCTCTCCTCACAAGGTGGCCATCATCATTCCATTCCGCAACCGGCAGGAGCACCTCAAGTACTGGCTATATTATTTGCACCCAGTCCTGCAGCGCCAGCAGCTGGACTATGGCATCTATGTTATCAACCAGGCGGGAGACACTATATTCAATCGTGCTAAGCTCCTCAATGTTGGCTTTCAAGAAGCCTTGAAGGACTATGACTACACCTGCTTTGTGTTTAGTGACGTGGACCTCATTCCAATGAATGACCATAATGCGTACAGGTGTTTTTCACAGCCACGGCACATTTCCGTTGCAATGGATAAGTTTGGATT|CAGGAATGATGACTAATGCTTTGAGGAAACAGCAGACGTCAGACAGCAAGCCCAGAAAAACCTGCCAGC…	TRUE		No	100	No
CGP1292940	B4GALT1--RP11-778H2.1	SK-OV-3	ST	31	B4GALT1	9	33135189	-	RP11-778H2.1	12	24227161	+	NA	FALSE		No	100	No
CGP1192369	B4GALT5--DEFB119	NB12	DST	137	B4GALT5	20	49656568	-	DEFB119	20	31377439	-	GGGGGCTGCTGCGGCTGCCGCGCCGCTCGCTGCTCGCCGCGCTCTTCTTCTTTTCTCTCTCGTCCTCGCTGCTGTACTTCGTCTATGTGGCGCCCGGCATAGTGAACACCTACCTCTTCATGATGCAAGCCCAAGGCATTCTGATCCGGGACAACGTGAGAACAATCGGTGCTCAGGTTTATGAGCAGGTGCTTCGGAGTGCTTATGCCAAGAGGAACAGCAGTGTAAATGACTCAG|GCAAACGCCACATCCTTCGATGCATGGGTAACAGTGGAATTTGTAGGGCCTCTTGCAAAAAGAACGAACAGCCCTACCTCTATTGCAGAAATTGTCAGTCCTGCTGCCTCCAGTCCTACATGAGGATAAGCATTTCTGGCAAAGAGGAAAATACCGACTGG…	TRUE		No	910	Yes
CGP1192504	B4GALT5--DEFB119	NB12	ST	79	B4GALT5	20	49656568	-	DEFB119	20	31378391	-	NA	FALSE		No	740	ambiguous
CGP1901164	B9D1--CD82	EBC-1	DST	69	B9D1	17	19343790	-	CD82	11	44600158	+	ATCTCACAGATCACATCCAAGAGCCAAGATGTGCGGCAAGCACTGGTGTGGAACTTCCCCATTGATGTCACCTTTAAAAGCACCAACCCCTACGGCTGGCCACAGATCGTGCTCAGCGTGTATGGACCAGATGTGTTCGGGAACGATGTGGTTCGAGGCTATGGGGCCGTGCACGTGCCCTTCTCACCTGGCCGGCACAAAAGGACCATCCCCATGTTTGTCCCAGAATCTACGTCTAAACTGCAGAAGTTTACAAGCTGGTTCATGGGGCGGCGGCCCGAGTACACAGACCCCAAGGTGGTGGCTCAGGGTGAAGGCCGGGAAG|ATCCTGGGCGCAGTGATCCTGGGCTTCGGGGTGTGGATCCTGGCCGACAAGAGCAGTTTCATCTCTGTCCTGC…	TRUE		No	710	No
CGP1664036	BABAM1--OCEL1	SK-MEL-1	DST	10	BABAM1	19	17269091	+	OCEL1	19	17227840	+	GTAGGGGCACAGGCCAGCGTGGGCAGCCGCAGCGAGGGTGAGGGTGAGGCCGCCAGTGCTGATGATGGGAGCCTCAACACTTCAGGAGCCGGCCCTAAGTCCTGGCAGGTGCCCCCGCCAGCCCCTGAGGTCCAAATTCGGACACCAAGGGTCAACTGTCCAGAGAAAGTG|TAAGTACCCGCCAGTGAGCAGTGAGAGGGAACGGAGCCGCTATGTCGCAGTGTTCCAGGACCAGTACGGAGAGTTCTTGGAGCTCCAGCACGAGGTGGGGTGTGCACAGGCAAAGCTCAGGCAGCTGGAGGCCCTGCTGAGCTCCCTGCCCCCACC	TRUE		No	710	No
CGP1664147	BABAM1--OCEL1	SK-MEL-1	DST	34	BABAM1	19	17269091	+	OCEL1	19	17228256	+	AGCCATGGAAGTGGCAGAGCCCAGCAGCCCCACTGAAGAGGAGGAGGAGGAAGAGGAGCACTCGGCAGAGCCTCGGCCCCGCACTCGCTCCAATCCTGAAGGGGCTGAGGACCGGGCAGTAGGGGCACAGGCCAGCGTGGGCAGCCGCAGCGAGGGTGAGGGTGAGGCCGCCAGTGCTGATGATGGGAGCCTCAACACTTCAGGAGCCGGCCCTAAGTCCTGGCAGGTGCCCCCGCCAGCCCCTGAGGTCCAAATTCGGACACCAAGGGTCAACTGTCCAGAGAAAGTG|AAGGAGGCCCAAGTTGCAGCCCGGGTTTGGAGGGAGTTTGAGATGAAGCGAATGGATCCTGGCTTCCTGGACAAGCAGGCTCGCTGCCACTACCTGAAGGGTAAACTGA…	FALSE		No	910	Yes
CGP0182466	BACE1--LPHN3	JHOS-3	DST	11	BACE1	11	117295131	-	LPHN3	4	61813809	+	CTCCGGAAGGGTGTGTATGTGCCCTACACCCAGGGCAAGTGGGAAGGGGAGCTGGGCACCGACCTGGTAAGCATCCCCCATGGCCCCAACGTCACTGTGCGTGCCAACATTGCTGCCATCACTGAATCAGACAAGTTCTTCATCAACGGCTCCAACTGGGAAGGCATCCTGGGGCTGGCCTATGCTGAGATTGCCAGG|GGCAGGCACATCATGGACAAGTTTCATACATTTCTCCGCCAATTCACCTTGACTCTGAGCTAGAAAGACCCTCTGTTAAAGATATCTCTACCACAGGACCTCTTGGCATGGGAAGCACTACCACCAGTACCACCCTTCGGACCACAACTTTGAGCCCAGGAAGGAGTACCACCCCGTCAGTGTCAG	TRUE		No	740	ambiguous
CGP1287173	BACE2--TAPT1	RERF-LC-Sq1	DT	11	BACE2	21	41168575	+	TAPT1	4	16191523	-	CCCCGCGCCCTTCACGCTGCCCCTCCGGGTGGCCGCGGCCACGAACCGCGTAGTTGCGCCCACCCCGGGACCCGGGACCCCTGCCGAGCGCCACGCCGACGGCTTGGCGCTCGCCCTGGAGCCTGCCCTGGCGTCCCCCGCGGGCGCCGCCAACTTCTTGGCCATGGTAGACAACCTGCAGGGGGACTCTGGCCGCGGCTACTACCTGGAGATGCTGATCGGGACCCCCCCGCAGAAG|GGACAGACGTTTGCTTCAGCCTGCCCAGGTGTGTGACATTTTGAAGGGTGTCATTTTGGTAATCTGCTATTTTATGATGCACTATGTTGACTACTCCATGATGTACCACCTGATAAGGGGGCAGTCCGTCATCAAGCTCTACATCATCTACAACATGCTG…	TRUE		No	710	No
CGP1287284	BACE2--TAPT1	RERF-LC-Sq1	DST	86	BACE2	21	41168575	+	TAPT1	4	16202580	-	GCCCAGTGGCTCCTGCGCGCCGCCCCGGAGCTGGCCCCCGCGCCCTTCACGCTGCCCCTCCGGGTGGCCGCGGCCACGAACCGCGTAGTTGCGCCCACCCCGGGACCCGGGACCCCTGCCGAGCGCCACGCCGACGGCTTGGCGCTCGCCCTGGAGCCTGCCCTGGCGTCCCCCGCGGGCGCCGCCAACTTCTTGGCCATGGTAGACAACCTGCAGGGGGACTCTGGCCGCGGCTACTACCTGGAGATGCTGATCGGGACCCCCCCGCAGAAGCT|GATGGTTTTTGGAATCTTTCTGTGCCTGGATGCGTTTTTGTATGTGTTCACCCTGCTTCCTTTAAGAGTTTTCCTGGCACTATTCAGGCTCCTCACTTTGCCTTGCTATGGCTTAAGGGACAG…	FALSE		No	910	Yes
CGP1131010	BACH1--APP	GOTO	DST	56	BACH1	21	29321514	+	APP	21	25891868	-	TATGCAGAATGTCTCTGAGTGAGAACTCGGTTTTTGCCTATGAATCTTCTGTGCATAGCACCAATGTTTTACTCAGCCTTAATGACCAGCGGAAGAAAGATGTGCTGTGCGATGTCACCATCTTTGTGGAGGGACAGCGGTTCCGCGCTCACCGGTCCGTGCTGGCGGCATGCAGCAGTTACTTCCACTCAAGAATCGTAGGCCAGGCTGATGGAGAGCTGAACATTACTCTTCCAGAAGAGG|TGTTCTTTGCAGAAGATGTGGGTTCAAACAAAGGTGCAATCATTGGACTCATGGTGGGCGGTGTTGTCATAGCGACAGTGATCGTCATCACCTTGGTGATGCTGAAGAAGAAACAGTACACATCCATTCATCATGGTGTGGTGGAGGTTGACGCC…	TRUE		No	910	Yes
CGP0116007	BACH2--FUT9	WSU-NHL	DT	24	BACH2	6	90008602	-	FUT9	6	96057904	+	CTGCACCAACATCCTCCTGGGCCTCAATGACCAGCGGAAAAAGGATATTCTCTGTGACGTGACTTTGATCGTGGAGAGGAAGGAGTTCCGGGCCCACCGGGCTGTGCTGGCCGCATGCAGTGAATATTTTTGGCAGGCGCTGGTTGGACAGACAAAAAATGATTTGGTGGTCAGCTTGCCTGAGGAGA|CTCTCACTAAAACTCCGTCATCAAGTTGTAATTCACACATGTAGACAAGCCTTCAGCCTCTCCAAACATTTTTAAAATCTGTAAATTCAAAACATTTAAAAAGAAGACACATGATCTCATCTGGACTGCTGCTTGATCTTGTTTGATATTCTTCAGCACTCTACTTTTTATAACGGGTCAATAGCAGACGGGCGGTAACTGATCTCCTTA…	TRUE		No	100	No
CGP0116008	BACH2--FUT9	WSU-NHL	DT	84	BACH2	6	90008602	-	FUT9	6	96107740	+	TTCAGGGTGTGAACGGCATGTCTGTGGATGAGAAGCCTGACTCCCCCATGTATGTGTATGAGTCCACAGTCCACTGCACCAACATCCTCCTGGGCCTCAATGACCAGCGGAAAAAGGATATTCTCTGTGACGTGACTTTGATCGTGGAGAGGAAGGAGTTCCGGGCCCACCGGGCTGTGCTGGCCGCATGCAGTGAATATTTTTGGCAGGCGCTGGTTGGACAGACAAAAAATGATTTGGTGGTCAGCTTGCCTGAGGAG|CAACTCAGCATGTAGAACAGACTATATCATTCAAGGCTAGCCTTCTACAGAACATCCAACCCTGTTCAACTCACGAGGATCTACATCCTATTCACTTTAACTATAGAGTCAAGACAGATCATTCAAGTGAGCTAAGTG…	FALSE		No	100	No
CGP0116764	BACH2--FUT9	WSU-NHL	DST	562	BACH2	6	90008602	-	FUT9	6	96114039	+	CACAAGGTTGCCCCACAAAACTTTGGGGTCCATGTCTGAATGGATTGCCAGAGCCTTCTCATCTCTCCCTTCGCCCAGTTCCCTGCATCCTAAGACTCGAAGGCAGCACAGGACCTGGAAAAATTACATGGTGTGAACGGCATGTCTGTGGATGAGAAGCCTGACTCCCCCATGTATGTGTATGAGTCCACAGTCCACTGCACCAACATCCTCCTGGGCCTCAATGACCAGCGGAAAAAGGATATTCTCTGTGACGTGACTTTGATCGTGGAGAGGAAGGAGTTCCGGGCCCACCGGGCTGTGCTGGCCGCATGCAGTGAATATTTTTGGCAGGCGCTGGTTGGACAGACAAAAAATGATTTGGTGGTCAGCTTGCCTGAGGAGA|TTTAGAATGTAAT…	FALSE		No	100	No
CGP0004997	BAD--MACROD1	JAR	DS	11	BAD	11	64284182	-	MACROD1	11	64015281	-	TGAGCCGAGTGAGCAGGAAGACTCCAGCTCTGCAGAGAGGGGCCTGGGCCCCAGCCCCGCAGGGGACGGGCCCTCAGGCTCCGGCAAGCATCATCGCCAGGCCCCAGGCCTCCTGTGGGACGCCAGTCACCAGCAGGAGCAGCCAACCAGCAGCAGCCATCA|TGGAGCCAACAGCTCCCTGCTCGGAGGCGGTGGCGTGGACGGCTGCATTCATCGGGCCGCCGGCCCCCTGCTTACCGACGAGTGCCGGACCCTGCAGAGCTGTAAGACTGGCAAGGCCAAGATCACCGGCGGCTATCGGCTCCCGGCCAAGTACGTCATCCACACAGTGGGGCCCATCG	TRUE		Yes	910	Yes
CGP1953527	BAG4--ASH2L	HCC1569	DST	56	BAG4	8	38192795	+	ASH2L	8	38110379	+	GCGATGGGTCGGCCGTGGGGAGCGGGGCGGGAAGCGCTTCAGGGCAGCGGATCCCATGTCGGCCCTGAGGCGCTCGGGCTACGGCCCCAGTGACGGTCCGTCCTACGGCCGCTACTACGGGCCTGGGGGTGGAGATGTGCCGGTACACCCACCTCCACCCTTATATCCTCTTCGCCCTGAACCTCCCCAGCCTCCCATTTCCTGGCGGGTGCGCGGGGGCGGCCCGGCGGAGACCACCTGGCTGGGAGAAGGCGGAGGAGGCGATGGCTACTATCCCTCGGGAGGCGCCTGGCCAGAGCCTGGTCGAGCCGGAGGAAGCCACCAGGAGCAGCCACCATATCCTAGCTACAATTCTAACTATTGGAATTCTACTGCGAGATCTAGGGCTCCTTACCCAAG…	TRUE		No	710	No
CGP1619206	BAG6--NELFE	NCI-H23	DST	525	BAG6	6	31651656	-	NELFE	6	31957010	-	CTCCCACCTAGGCCGGCCCCGGCCCGACTCGCCCTCAGAAACTCACTGTTTGGGGCTGCGGACTTTCTCGTCGTGCCCCACAAAAAGACCTGTCGGCCATGGAGCCTAATGATAGTACCAGTACCGCTGTGGAGGAGCCTGACAGCTTGGAGGTGTTGGTGAAGACCTTGGACTCTCAAACTCGTACCTTTATTGTGGGGG|CCCAGAAAAAGGCATTGCTGGCTCTGAAGAAGCAAAGTAGCAGCAGCACAACCAGCCAAGGTGGTGTCAAACGCTGTGAGTGACAGGGGAAATGGGGATGGACTGGAAGTGGGCAGCATGGAGCTGACCTTCATCATGGCTTGGCCAACATAATGCCTCTTCCCCTTGTCTCTCCAGCACTATCAGAGCAGCCTGTC…	TRUE		No	910	Yes
CGP1947172	BAG6--SLC44A4	K-562	DST	364	BAG6	6	31651656	-	SLC44A4	6	31865784	-	GCGGCTCCTCGGGGTGCTCGGCTCCCTCCCACCTAGGCCGGCCCCGGCCCGACTCGCCCTCAGAAACTCACTGTTTGGGGCTGCGGACTTTCTCGTCGTGCCCCACAAAAGTAAAGCTTGGGGACCTGGGGGGAGCCGGAAGTATCGCTTCGAGATCCCCAAATACTATCGGGGAAACGGAAGTGGCCGTCGGTGGCAGGTTTGGGGGAGACCGGAAGTGACGAGACCTGTCGGCCATGGAGCCTAATGATAGTACCAGTACCGCTGTGGAGGAGCCTGACAGCTTGGAGGTGTTGGTGAAGACCTTGGACTCTCAAACTCGTACCTTTATTGTGGGGGCCCA|GTTACCACACTGGGTCATTGGCATTTGGAGCCCTCATCCTGACCCTTGTGCAGAT…	TRUE		No	710	No
CGP0153967	BAHD1--C17orf98	KYAE-1	DST	13	BAHD1	15	40441268	+	C17orf98	17	38837240	-	GCTGTTAGAACAGAGGGAAGTGGGTGACCTCTCCGAAGACGGACGTGCTCTGACGGAGGGCTGGAGTGTTCCTGCGGTAGCCAAACCTTCCATTGAACCCATCGATCGGTTTCAGATCAGCATTGTAGTGGTCATGCCCAGTCACCTGCTGGAGAGAATGCCCTGTCCCTGCCCAATTTCTCCTGTTGAGGTATCTTTGTCCTTGCCCGAAGATGTGGATGTAGTCTACTATCCAGCCATCCCTTCCTGTACCGCCATGATCC|AGAACGGGCGGCGCGGACGGCGCGGCTCTGGGCGCCCGCAGGCCCCGGCCGGGCTGGAATCCGGCGGCTGGAACCCCCCGGGGGCGCTCAATTCCCGGGCTCCACGCTGCTGCGTCAGCGCCTCCTCCTGGGGGC…	TRUE		No	820	5UTR_CODING
CGP1445026	BAHD1--NRG4	T98G	DST	6	BAHD1	15	40441268	+	NRG4	15	75969224	-	TCTCATTCCTGGGCTCAAGCGATCTTCCCATCTCAGCCTCCCAAGCAGCTAGGACTACATGCATGTGTTACCACACCTGCAAAGGAAGTAGAAGGCTCCAATGATAAGTGTTACTAGGACCGCCAATGCCACAAAAGCTTCAAACAGGTTACTTTTAGTTTGGATGCTGGAGCCTGGGAGAAAAACCTCTTCACAACGAGCTCCTGTATAGTTTTCAACGCACCTTCCCAGGCTTCAGGTCTCAACAACCTTCTAATGCAGGGAAAATCTCATGCCCAACTTGGAATAAGACAAAGAGAAGCCAGCATCAGTTCACTT|CCAGAACGGGCGGCGCGGACGGCGCGGCTCTGGGCGCCCGCAGGCCCCGGCCGGGCTGGAATCCGGCGGCTGGAACCCCC…	TRUE		No	820	5UTR_CODING
CGP1445247	BAHD1--NRG4	T98G	DST	19	BAHD1	15	40441268	+	NRG4	15	76011286	-	TGGAGCCTGGGAGAAAAACCTCTTCACAACGAGCTCCTGTATAGTTTTCAACGCACCTTCCCAGGCTTCAGGTCTCAACAACCTTCTAATGCAGGGAAAATCTCATGCCCAACTTGGAATAAGACAAAGAGAAGCCAGCATCAGTTCACTTCCTACAAAATGGGCTGGGAATAGTAGGTATCACATAACAAAGCCCCCCATTCAGGCAAAACGACTTGTGACTGGGACCACAGGGCTCTTCGTGATCTGTTGGCATCTTAATTTGTAAATAGTTTCATTCTTGGTCAAGAGAGTAGGGTTGAAAAACAGTAC|CAGAACGGGCGGCGCGGACGGCGCGGCTCTGGGCGCCCGCAGGCCCCGGCCGGGCTGGAATCCGGCGGCTGGAACCCCCCGGGGGC…	FALSE		No	860	5UTR_5UTR
CGP1838382	BAIAP2--CEP131	MDA-MB-468	DT	9	BAIAP2	17	81116312	+	CEP131	17	81203607	-	CGCCTCCCGGGCCTTCCCCGCCCAGACGGCCAGCGGCTTCAAGCAGAGGCCCTACAGTGTGGCCGTGCCCGCCTTCTCCCAGGGCCTGGATGACTATGGAGCGCGGTCCATGAGCAGGAATCCCTTTGCCCACGTCCAGCTGAAGCCGACAGTGACCAACGACAGGTGTGATCTGTCCGCCCAAGGGCCAGAAGGCCGGGAGCACGGGGATGGGAGCGCCCGCACCCTGGCTGGAAGATGAACTTCCCG|AGCAACAAGGGAGCAGTGGGCAACTGCGTCACCACCATGGTGCACAACCGCTACACCCCCTCGGAGAGGGCGCCTCCGCTCAAGAGCTCCAACCAGACTGCCCCCTCCCTCAACAACATCATCAAGGCAGCCACCTGTGAGGGCAGTGA…	TRUE		No	620	3UTR_CODING
CGP2011268	BAIAP2--PSMD12	UACC-893	DST	116	BAIAP2	17	81035308	+	PSMD12	17	67342263	-	TCGGGTCCGCTTTCGTCTCCGTCCTGCTGCCGTTACCGCCGCTGCTGCCGCCGCTTGCGTCCCCCGCTCCGGTCTGTGGTGCAGCCGGGACCCAGGACCATGTCTCTGTCTCGCTCAGAGGAGATGCACCGGCTCACGGAAAATGTCTATAAG|AATATTAGAATAATGGCCAAGTATTATACTCGGATAACAATGAAAAGGATGGCACAGCTTCTGGATCTATCTGTTGATGAGTCCGAAGCCTTTCTCTCAAATCTAGTAGTTAACAAGACCATCTTTGCTAAAGTAGACAGATTAGCAGGAATTATCAACTTCCAGAGACCCAAGGATCCAAATAATTTATTAAATGACTGGTCTCAGAAACTGAACTCATTAATGTCTCTGGTTAACAAAACTAC…	TRUE	Failed	No	910	Yes
CGP0117892	BAIAP2L1--AUTS2	KOSC-2	DST	34	BAIAP2L1	7	98355042	-	AUTS2	7	69899286	+	CTGGGCTGCGAAATTTAATAAACCTGGGGAAAAATTATGAGAAAGCTGTAAACGCTATGATCCTGGCAGGAAAAGCCTACTACGATGGAGTGGCCAAGATCGGTGAGATTGCCACTGGGTCCCCCGTGTCAACTGAACTG|GAAAGATGTAGCACTTAAGCCTCAGGAACGTGTGGAGAAACGCCAGACGCCCCTGACCAAGAAGAAACGAGAAGCACTTACCAATGGCTTGTCCTTTCATTCAAAGAAGAGCAGACTCAGCCACCCACACCACTACAGCTCAGATCGAGAAAATGACCGCAATCTCTGCCAGCACCTTGGGAAGAGAAAGAAAATGCCGAAGGCACTCAGACAGCTCAAGCCAGGACAGAACAGCTGCA	TRUE		No	710	No
CGP2026022	BAIAP2L1--CBLN4	SK-CO-1	DST	13	BAIAP2L1	7	98400802	-	CBLN4	20	56000847	-	CCCTCCAGAGCCCCTTAGTCGCGCCCCGGCCCTCCCGCTGCCCGGAGTCCGGCGGCCACGAGGCCCAGCCGCGTCCTCCCGCGCTTGCTCGCCCGGCGGCCGCAGCCATGTCCCGGGGGCCCGAGGAGGTGAACCGGCTCACGGAGAGCACCTACCGGA|TCCTGGTGAATGTGGGTAATTTTTTCACATTGGAGTCTGTCTTTGTAGCACCAAGAAAAGGAATTTACAGTTTCAGTTTTCACGTGATTAAAGTCTACCAGAGCCAAACTATCCAGGTTAACTTGATGTTAAATGGAAAACCAGTAATATCTGCCTTTGCGGGGGACAAAGATGTTACTCGTGAAGCTGCCACGAATGGTGTCCTGCTCTACCTAGATAAAGAGGATAAGGTTTACCTA…	TRUE		No	910	Yes
CGP1811303	BANP--CA5A	FU97	DS	77	BANP	16	87951515	+	CA5A	16	87902520	-	TTCTCTCGCGAGGACGGACGCCATTATCGCATCTCCCCGACAAACACCACGAGAATTCCGCAGCCCACACG|CTGCATTTAGTTCACTGGAATTCTGTGAAATACCAAAATTACAAGGAAGCTGTCGTGGGAGAGAATGGTTTGGCTGTGATAGGCGTGTTTTTAAAGCTCGGGGCCCATCATCAGACGCTGCAGAGGCTGGTGGACATCTTGCCGGAAATAAAACATAAGGACGCGCGGGCGGCCATGCGCCCCTTCGACCCCTCCACTCTGCTGCCCACCTGCTGGGATTACTGGACCTACGCGGGCTCGCTCACCACCCCGCCGCTGACCGAGTCGGT	TRUE	Failed	No	820	5UTR_CODING
CGP0206707	BANP--CDH6	PCI-15A	DST	36	BANP	16	88006265	+	CDH6	5	31293962	+	CGCCATTGTAGCCAAGATGGAAGACCCCTTGAGCAACAGGGCACCGGATTCCCTGGAAAATGTCATTAGCAACGCTGTGCCTGGGCGTCGGCAGAACACCATTGTGGTGAAGGTGCCGGGCCAAGAAGACAGCCACCACGAGGACGGGGAGAGCGGCTCGGAGGCCAGCGACTCTGTGTCCAGCTGTGGGCAGGCGGGCAGTCAGAGCATCGGGAGCAACGTCACGCTCATCACCCTGAACTCGGA|AGTTACATTCAGACCAGGATAGAGGAGATGGATCACTTAAATATATCCTTTCAGGAGATGGAGCAGGAGATCTCTTCATTATTAATGAAAACACAGGCGACATACAGGCCACCAAGAGGCTGGACAGGGAAGAAAAACCCGTTTACATCCTT…	TRUE		No	710	No
CGP1883362	BARD1--EPHA6	HARA	DT	36	BARD1	2	214809412	-	EPHA6	3	97099583	+	CTGGCGGCCCGCCGTCCCAGACGCGGGAAGAGCTTGGCCGGTTTCGAGTCGCTGGCCTGCAGCTTCCCTGTGGTTTCCCGAGGCTTCCTTGCTTCCCGCTCTGCGAGGAGCCTTTCATCCGAAGGCGGGACGATGCCGGATAATCGGCAGCCGAGGAACCGGCAGCCGAGGATCCGCTCCGGGAACGAGCCTCGTTCCGCGCCCGCCATGGAACCGGATGGTCGCGGTGCCTGGGCCCACAGTCGCGCCGCGCTCGACCGCCTGGAGAAGCTGCTGCGCTGCTCGCGTT|GCATATCTTATCGCCGAGTGGGATCATGTGACCTGTTTCTGGATACTGGAATGTTGATTAAAGTAGAATATGCCACTTTCTGGTCTTGCTCATTAAAAGACCTTCCTGA…	TRUE		No	740	ambiguous
CGP1423256	BARX2--RP11-666O2.2	HCC1599	ST	16	BARX2	11	129451290	+	RP11-666O2.2	16	28554097	-	NA	TRUE		No	100	No
CGP1770837	BATF--TTLL5	L-1236	DS	788	BATF	14	75525188	+	TTLL5	14	75820007	+	GCAAGCCCCAAAGCGAGCGACATGTCCCTTTGGGGAGCAGTCCCTCTGCACCCCAGAGTGAGGAGGACGCAGGGGTCAGAGGTGGCTACAGGGCAGGCAGAGGAGGCACCTGTAGGGGGTGGTGGGCTGGTGGCCCAGGAGAAGTCAGGAAGGGAGCCCAGCTGGTGACAAGAGAGCCCAGAGGTGCCTGGGGCTGAGTGTGAGAGCCCGGAAGATTTCAGCCATGCCTCACAGCTCCGACAGCAGTGACTCCAGCTTCAGCCGCTCTCCTCCCCCTGGCAAACAGGACTCATCTGATGATGTGAGAAGAGTTCAGAGGAGGGAGAAAAATCGTATTGCCGCCCAGAAGAGCCGACAGAGGCAGACACAGAAGGCCGACACCCTGCACCTGG|TAACAA…	TRUE		No	910	Yes
CGP1771621	BATF--TTLL5	L-1236	DS	77	BATF	14	75525188	+	TTLL5	14	75792913	+	GGGCAGGCAGAGGAGGCACCTGTAGGGGGTGGTGGGCTGGTGGCCCAGGAGAAGTCAGGAAGGGAGCCCAGCTGGTGACAAGAGAGCCCAGAGGTGCCTGGGGCTGAGTGTGAGAGCCCGGAAGATTTCAGCCATGCCTCACAGCTCCGACAGCAGTGACTCCAGCTTCAGCCGCTCTCCTCCCCCTGGCAAACAGGACTCATCTGATGATGTGAGAAGAGTTCAGAGGAGGGAGAAAAATCGTATTGCCGCCCAGAAGAGCCGACAGAGGCAGACACAGAAGGCCGACACCCTGCACCTG|CAGGATCGTGCTATCTAAACAAGCATCATTCAGGAATAGCCAAAACACAAAAAGAGGGAGAAGATGCTTCTTTATATAGCAAACGGTACAACCAAAG…	FALSE		No	740	ambiguous
CGP1650442	BAZ1A--AKAP6	NCI-H2029	DST	28	BAZ1A	14	34810935	-	AKAP6	14	32773678	+	CAAGGATCGATATTTTGTCGAAGAAACTGTGGAAGTCATTAGGAACAATGGTGCAAGGTTGCAGTGTAGGATTTTGGAAGTCCTCCCTCCATCACATCAAAATGGTTTTGCTAATGGACATGTTAACAGTGTGGATGGAGAAACTATTATCATCAGTGATAGTGATGATTCAGAAACACAAAGCTGTTCTTTTCAAAATGGGAAGAAAAAAGATGCAATTGATCCCTTACTATTCAAGTATAAAGTGCAACCCACTAAAAAAGAATTACATGAGTCTGCTATTGTTAAAGCAACACAAATCAG|TCCCTCTGTCGTGAAATCAAGCAACGACGTCGAGGAGTTGCCTCCATTCTGCGACTATGCCAGCATCTTTTGGATGACCGGGAGACTTGCAATCT…	TRUE		No	710	No
CGP0542090	BAZ1A--SFTA3	NCI-H510A	ST	16	BAZ1A	14	34771511	-	SFTA3	14	36473881	-	NA	TRUE		No	710	No
CGP0542091	BAZ1A--SFTA3	NCI-H510A	ST	16	BAZ1A	14	34771511	-	SFTA3	14	36477098	-	NA	FALSE		No	910	Yes
CGP0543932	BAZ1A--SFTA3	NCI-H510A	DST	27	BAZ1A	14	34771511	-	SFTA3	14	36477878	-	AACAGAAACTCCAAGTACTGTATCAACAAATGCAAGTACACCACAATCAGTGAGCAGTGTGGTTCATTATCTGGCAATGGCACTCTTTCAAATAGAGCAGGGCATTGAGCGGCGTTTTCTGAAAGCTCCACTTG|ATGGAGGAGGGGAGGAGACGAGTGGGGACCAGCTTGACATCCAGTCTTCACCTGGACATATGGAAAGAACAAATGTGCGATCTGCTCGTTCCCTCTGAAGGTCTCTGTTACGTATTTCCTCCTCTCCTCCAGAGCATAATAACCAATGACTGCTCTCAGAAAGGCCTGAG	FALSE		No	740	ambiguous
CGP1987747	BAZ2A--MMP19	UM-UC-3	DS	67	BAZ2A	12	56630125	-	MMP19	12	55842438	-	GGAGGGCAGGTTCAAGATGCGGAAAGTCAGGTGCTTCTTTCTCCAGCGGCCCAGCAACAGGTATTTAAGGGTCTTCTGGTTGAAGGGATCCTCTAGGCCACAACGAGGCTGCCTCATGCGGGCCCTTGTGGCATCATCCAGCTGACCTGAGACTCAGAGCCTCGGTGATATCTTCTGGCTTGAAGTTATTAGATCCTTCTAGAGGCTTCTGTAGGTACCCATATTGTGACAGGTAGT|CCTGAGGCAGCGGCGTCCAGCCGGGCTCGGGGCTCGTCTCTCCCCGGGGTACAAGCGGTTCACATGGCCGCGCTCCGGGCGCCAGAACGGGTGGAGACGCCCGCTGGGGAGGGGGTCTGGGGTCCGGGGTTCGGGAAGGGGGAGGGGGACGCGGCTCAACC…	TRUE		No	740	ambiguous
CGP1988636	BAZ2A--MMP19	UM-UC-3	DS	19	BAZ2A	12	56630776	-	MMP19	12	55842438	-	CTTTTTGATTCTTGCTAGTTCCCAGCTCACAGTTTGGGAGGATCCAACACCAACCTTTACGTGAAGTGGAGGCCCAAGGACAGTGAGGAGCTGGGTGGTCCCAGCCTGGAGCTGTGCCAGCCTGACATGGGAATCTTTCCTTTCCGGTGACCAGGGCCCTGCAGATGTCGCCAGGAAAGTGGTGATCCAGGCAGGACCAGGCTGCACTGAAGGGACAGAG|GACTACCTGTCACAATATGGGTACCTACAGAAGCCTCTAGAAGGATCTAATAACTTCAAGCCAGAAGATATCACCGAGGCTCTGAGGCCGCTGGAGAAAGAAGCACCTGACTTTCCGCATCTTGAACCTGCCCTCCACCCTTCCACCCCACACAGCCCGGGCAGCCCTGCGTCAAGCC…	FALSE		No	740	ambiguous
CGP1777427	BAZ2A--NACA	TCCSUP	DST	31	BAZ2A	12	56630125	-	NACA	12	56714687	-	CTCTTGTAGACATCTGGTTTTGTGATGACAAAGAGGATATTCTTAGATTTCCGGATAGTGACTCTAGTAACTCCTGTAACCTGCCGAAGACCCAGTTTGGACATAGCCTTCCGTGCCTTCTTTTCACTCCGACTCTGTTTTGCTTTACTGACTGGTTCTTCATCAATTTCAGCTGCTGCCGCCAGCTGGGCTTGTTGTGTGGTTGCCTGGGTGGAATCCTGTTCTTCAAGCTCTGGTACTGATTCATCACTGTCAGATTCTGTTCCAGAC|CCTGAGGCAGCGGCGTCCAGCCGGGCTCGGGGCTCGTCTCTCCCCGGGGTACAAGCGGTTCACATGGCCGCGCTCCGGGCGCCAGAACGGGTGGAGACGCCCGCTGGGGAGGGGGTCTGGGGTCCGGG…	TRUE		Yes	740	ambiguous
CGP1777649	BAZ2A--NACA	TCCSUP	DST	19	BAZ2A	12	56630776	-	NACA	12	56714687	-	GGCTTTTTGATTCTTGCTAGTTCCCAGCTCACAGTTTGGGAGGATCCAACACCAACCTTTACGTGAAGTGGAGGCCCAAGGACAGTGAGGAGCTGGGTGGTCCCAGCCTGGAGCTGTGCCAGCCTGACATGGGAATCTTTCCTTTCCGGTGACCAGGGCCCTGCAGATGTCGCCAGGAAAGTGGTGATCCAGGCAGGACCAGGCTGCACTGAAGGGACAGA|GGGTCTGGAACAGAATCTGACAGTGATGAATCAGTACCAGAGCTTGAAGAACAGGATTCCACCCAGGCAACCACACAACAAGCCCAGCTGGCGGCAGCAGCTGAAATTGATGAAGAACCAGTCAGTAAAGCAAAACAGAGTCGGAGTGAAAAGAAGGCACGGAAGGCTATGTCCAAA…	FALSE		Yes	740	ambiguous
CGP1038686	BAZ2A--PDZRN4	HMV-II	DST	41	BAZ2A	12	56636182	-	PDZRN4	12	41552656	+	CCCTACAGCAGTTCAGGCTGTGTGGTTCGCAGGAAGCATACACTGGCTTTTTGATTCTTGCTAGTTCCCAGCTCACAGTTTGGGAGGATCCAACACCAACCTTTACGTGAAGTGGAGGCCCAAGGACAGTGAGGAGCTGGGTGGTCCCAGCCTGGAGCTGTGCCAGCCTGACATGG|GAGGTCGAGTTGTGTCGTGTTAGCAGTCAAGAGAAGCTGGGCCTGACAGTCTGTTACCGAACAGATGATGAAGAAGACACCGGCATTTATGTCAGCGAGGTTGACCCAAATAGCATTGCTGCCAAAGACGGCCGGATTCGAGAAGGGGATCGGATTTTGCAAATAAATGGG	TRUE		No	710	No
CGP1930750	BAZ2A--PRIM1	A3-KAW	DST	15	BAZ2A	12	56630776	-	PRIM1	12	56751195	-	ACACCAACCTTTACGTGAAGTGGAGGCCCAAGGACAGTGAGGAGCTGGGTGGTCCCAGCCTGGAGCTGTGCCAGCCTGACATGGGAATCTTTCCTTTCCGGTGACCAGGGCCCTGCAGATGTCGCCAGGAAAGTGGTGATCCAGGCAGGACCAGGCTGCACTGAAGGGACAGA|GTGATAAAGAATTACTTTCAACACCGTGAATTTTCATTCACATTGAAAGATGATATTTACATTCGCTACCAATCCTTCAACAACCAGAGTGATCTGGAAAAGGAGATGCAGAAAATGAATCCATACAAGATTGATATAGGCGCAGTATATTCTCACAGACCCAATCAACACAATACAGTGAAGCTGGGAGCTTTCCAGGCTCAGGAA	TRUE		No	740	ambiguous
CGP1931097	BAZ2A--PRIM1	A3-KAW	ST	10	BAZ2A	12	56636182	-	PRIM1	12	56751195	-	NA	FALSE		No	910	Yes
CGP1931147	BAZ2A--PRIM1	A3-KAW	DST	15	BAZ2A	12	56630125	-	PRIM1	12	56751195	-	CTCACATCGTCATAGTCTGTCATGTCAATGTCAAATACCAGTTCTTTTTCCTGAGCCTGGAAAGCTCCCAGCTTCACTGTATTGTGTTGATTGGGTCTGTGAGAATATACTGCGCCTATATCAATCTTGTATGGATTCATTTTCTGCATCTCCTTTTCCAGATCACTCTGGTTGTTGAAGGATTGGTAGCGAATGTAAATATCATCTTTCAATGTGAATGAAAATTCACGGTGTTGAAAGTAATTCTTTATCA|CTGAGGCAGCGGCGTCCAGCCGGGCTCGGGGCTCGTCTCTCCCCGGGGTACAAGCGGTTCACATGGCCGCGCTCCGGGCGCCAGAACGGGTGGAGACGCCCGCTGGGGAGGGGGTCTGGGGTCCGGGGTTCGGGAAGGGGGAGGG…	FALSE		No	740	ambiguous
CGP0412809	BAZ2A--TESC	BC-3	DS	12	BAZ2A	12	56630125	-	TESC	12	117075340	-	CAGGCCACTGGGTCCCTTGCGCAGGTTCCTGTTGTCGAAGAAGGCACGAACAATTTTGGATCGGATGGGGTTGAGCTCCAGGTCCGGGACATTGTTGAAGTTCTCCTTGCGAATGGTAGGCTGATCTCCACTCAGCTGCTTAAATCTCCGATGGAGCTGCTCGATCTGATCCGATGAGACTG|AGGCAGCGGCGTCCAGCCGGGCTCGGGGCTCGTCTCTCCCCGGGGTACAAGCGGTTCACATGGCCGCGCTCCGGGCGCCAGAACGGGTGGAGACGCCCGCTGGGGAGGGGGTCTGGGGTCCGGGGTTCGGGAAGGGGGAGGGGGACGCGGCTCAACCGCGGGGCCCGAGAGGAGCCAAC	TRUE		No	740	ambiguous
CGP1278083	BBC3--FCGRT	U-87-MG	DT	15	BBC3	19	47226560	-	FCGRT	19	49511779	+	CTCCAAGGTCCTCAGCCCTCGCTCTCGCTGGCGGAGCAGCACCTGGAGTCGCCCGTGCCCAGCGCCCCGGGGGCTCTGGCGGGCGGTCCCACCCAGGCGGCCCCGGGAGTCCGCGGGGAGGAGGAACAGTGGGCCCGGGAGATCGGGGCCCAGCTGCGGCGGATGGCGGACGACCTCAACGCACAGTACGAGCGGCGGGT|GATAGAGGTGACAGTTGCACAGCACTGTAAATGTGTTAAATGACAGTAAGGGTAAATATTTTGAATATTTTACCACAATGAAATAAGTGTATGGGAAGCTTTGTAGCAGGAGTGTGGGCGGGGGCTGGTGCCTGGAGGGGCCTTCGAGTGAGGCAGCATTGTATGGGGACCATGTGGTCACTGAAGTCCTAGCAGAAG…	TRUE		No	0	No
CGP1894881	BBS12--IL21-AS1	KM-H2	DS	12	BBS12	4	122732884	+	IL21-AS1	4	122619968	+	CCTCAGTGAGTCTTGTCTTTGGCCTTCCGTGAGGTCTTTTGAAAGAACCATTTTCAACAATTCATCCCGTCTCTTAAGCCATTTAAATCCATTAGAGTTCCAGGAAGAAGAGGCCTGGCATGTAGTTCAAGAGTGCTGTCCGCTGATCTTTTTCTCCAGTAACTTCTACGATCTGATCTTCTGGTCTGGTACCCT|CGCTCCTTTCTCCTCTCCTACAGGGGGCTGGAGTTCCCGGCTTCCCACCGGCCAGACGCGATTCTGGCTGGGACAGCAACACCAAAAACGCCAGGGCTAGGGAGCCCAGTTCCCCGTCCGCAGTTTGCGCATGTGCGAAGAGGGGCTTCTGGAGGAGCCGGGGGCTTAGTTGCTA	TRUE		No	580	5UTR_CODING
CGP0525627	BBS9--RP11-157E21.1	D-502MG	ST	12	BBS9	7	33388144	+	RP11-157E21.1	8	133902183	+	NA	TRUE		No	100	No
CGP0708308	BBS9--TOPBP1	MS-1	DS	22	BBS9	7	33534176	+	TOPBP1	3	133601393	-	GGAGCAGGCTTTGAACCTCAACAGCCAGCTGAACATACCCAAAGACACAAGCCAACTGAAGAAACATATCACCTTGCTCTGCGATAGATTATCCAAAGGTGGCCGTCTCTGCCTAAGTACCGATGCAGCAGCCCCACAGACCATGGTCATGCCAGG|AATCACCTCCTCATGTAGAAAATTACTGTCTACCAGAAGCTATTTCATTTATTCAGAATAATAAGGAACTTGGGACTGGATTATCACAAAAGAGGAAAGCTCCTACAGAAAAAAATAAAATCAAACGACCTAGAGTACACTAATCGCATCTACCCTTTA	TRUE		No	710	No
CGP1987512	BBX--FRMD4B	NCI-H2172	DS	27	BBX	3	107526398	+	FRMD4B	3	69176656	-	ACAGTGAAGCGGAGGCAGAGCGGCTCCGCGAGCTTCTCTCCACTTTCCCATAGAGAAACCCTGACTGGCCGCTGAGGGCTAGCTACACACACGCCCTCACGCCCGGCGAGCCCGCGAGGTCACTATCATATGACAAAGGCTTTGCCGCAGTTCATCTTCCTCCCTGTGTACTTTCCATTTGCCTTCCTG|GTGTCTTCTACAAATGCTTCTGGGAACTGGAGGACCCAGTTAACCATAGGGCTGTCGGATTACGAGACTCCAGCACATTCTTCTTACACCAGCTGCTATGGCAATGTCTATAATCCTTTACCCTCTCCAAGCAGACAATACACAGAAATCAGTCAACTGGATGGTACAGATGGAAACCAGCTGGAAGACAACCTGGAGAGTAGTGAGCA…	TRUE		No	820	5UTR_CODING
CGP1661364	BBX--TRAT1	5637	DST	15	BBX	3	107791299	+	TRAT1	3	108830670	+	AGAAGACAAAGCCAAAAGAAGACTGTCTCCTTGGCTCCGCAAAGCTGGATGAAGAATTTGAAAAAAAATTCAACAGCCTCCCTCAATATAGTCCTGTTACATTTGACCGGAAATGTGTACCTGTCCCAAGAAAAAAGAAGAAGACTGGAAATGTGTCCTCAGAACCGACTAAAACCAGCAAAGGTCCTTTCCAGTCTCAGAAAAAGAACTTATTCCACAAAATTGTCAGCAAATATAAGCACAAAAAGGAGAAGCCCAATGTTCCGGAAAAAGGAAGTGGGGATAAATGGTCAAACAAGCAACTCTTCTTGGATGCCATTCACCCTACAGAA|GGAATCTCTGGGTGCCCCTTTTTCCTCTGGGGACTTCTAGCATTGTTGGGCTTGGCTTTGGTTATA…	TRUE		No	910	Yes
CGP1347681	BCAP31--MECP2	NCI-H1573	DST	59	BCAP31	X	153702007	-	MECP2	X	154032557	-	CCAAGAAGTACATGGAGGAGAATGACCAGCTCAAGAAGGGAGCTGCTGTTGACGGAGGCAAGTTGGATGTCGGGAATGCTGAGGTGAAGTTGGAGGAAGAGAACAGGAGCCTGAAGGCTGACCTGCAGAAGCTAAAGGACGAGCTGGCCAGCACTAAGCAAAAACTAGAGAAAGCTGAAAACCAGGTTCTGGCCATGCGGAAGCAGTCTGAGGGCCTCACCAAGGAGTACGACCGCTTGCTGGAGGAGCACGCAAAGCTGCAG|GGAAGAAAAGTCAGAAGACCAGGACCTCCAGGGCCTCAAGGACAAACCCCTCAAGTTTAAAAAGGTGAAGAAAGATAAGAAAGAAGAGAAAGAGGGCAAGCATGAGCCCGTGCAGCCATCAGCCCACCACTCTGC…	TRUE		No	710	No
CGP0382965	BCAR3--ABCA4	SAS	DST	10	BCAR3	1	93845567	-	ABCA4	1	94063317	-	ACATTACCTCATCCCTCAAGATTGCTCGCTGCAAACACAACGCTGAGAAATGGCCCAAGTAAAGCGTGATCAGGGTCTTGCATTCTTGGCACATCTAGGAAGAACGTGCAAGGATGCGAATTGTGAATCGCTTCTCCAAACA|TGCTTGGTCCTGGATAAGTTTGAAAGCTACAATGATGAAACTCAGCTCACCCAACGTGCCCTCTCTCTACTGGAGGAAAACATGTTCTGGGCCGGAGTGGTATTCCCTGACATGTATCCCTGGACCAGCTCTCTACCAC	TRUE		Yes	0	No
CGP0383076	BCAR3--ABCA4	SAS	DST	18	BCAR3	1	93845567	-	ABCA4	1	94078706	-	GACATTACCTCATCCCTCAAGATTGCTCGCTGCAAACACAACGCTGAGAAATGGCCCAAGTAAAGCGTGATCAGGGTCTTGCATTCTTGGCACATCTAGGAAGAACGTGCAAGGATGCGAATTGTGAATCGCTTCTCCAAACA|GCCAACTCAACTTTTGAAGAACTGGAACACGTTAGGAAGTTGGTCAAAGCCTGGGAAGAAGTAGGGCCCCAGATCTGGTACTTCTTTGACAACAGCACACAGATGAACATGATCAGAGATACCCTGGGGAACCCAACAGTAAAAGACTTTTTGAATAGGCAGC	FALSE		Yes	0	No
CGP1840082	BCAR3--ALG14	OAW-28	DST	119	BCAR3	1	93674614	-	ALG14	1	95027260	-	TACATGGCACCCTTCCACGGAAGAAAAAAGGTCCTCCTCCCATAAGGTCCTGTGATGACTTCAGTCACATGGGCACCCTCCCCCACTCCAAATCCCCACGGCAGAACTCGCCTGTGACCCAGGATGGCATCCAGGAGAGCCCATGGCAGGACCGGCACGGCGAAACCTTCACCTTCA|GTATACCAAATACTACATTCACCGAATTCCAAGAAGCCGGGAGGTTCAGCAGTCCTGGCCCTCCACCGTTTTCACCACCTTGCACTCCATGTGGCTCTCCTTTCCCCTAATTCACAGGGTGAAGCCAGATTTGGTGTTGTGTAACGGACCAGGAACATGTGTTCCTATCTGTGTATCTGCCCTTCTCCTTGGGATACTAGGAATAAAGAAAGTGATCATTG…	TRUE		No	710	No
CGP1896985	BCAR3--DNTTIP2	MFE-296	DST	22	BCAR3	1	93845567	-	DNTTIP2	1	93875783	-	CGCCGGGCCTTTACGTCGCGCCTGTGAGCGGCCGAGGCCGAGCGGCCTCCCCTCGGGCTGCGAGACGGAGACATTACCTCATCCCTCAAGATTGCTCGCTGCAAACACAACGCTGAGAAATGGCCCAAGTAAAGCGTGATCAGGGTCTTGCATTCTTGGCACATCTAGGAAGAACGTGCAAGGATGCGAATTGTGAATCGCTTCTCCAAACA|TCTGAAGTTGACAAGCAGCAGCATAGACCCTGGTCTGAGTATCAAGCAGTTGGGTGGTTTGTATATTAATTTTAATGCAGATAAACTACAGTCTAACAAGAGAACCCTAACACAGATCAAGGAGAAAAAGAAAAATGAGCTTCTGCAGAAAGCCGTCATTACACCTGATTTTGAAAAAAACCACTG…	TRUE		No	0	No
CGP1664860	BCAR3--GCLM	MIA-PaCa-2	DT	8	BCAR3	1	93763700	-	GCLM	1	93909381	-	CGGGCGGGCGGGCAGGCAGGCGGCCGCCCCACAGGACGCGGTGCCCGAGGCCCGAGAGAGACCCGAGAGGGAGCGCGAGGCTGCCGGCGCCGCGCGGCTGGAGCCTGGTCTGCGCTCGGGCCCGAGGGAGGCCGGACGGCGGCTGGGCGGCGGCGGGAAAGGAAGGCACCGGTGGCTGCGGC|CCACATGCAGCTTTGCTCCCTCTTCCACCCCACTGGTGTGCCAGTAAATATTTAACATTGGCTTTCTGGAACATAAAGGCCTGACTTGCAGCATTTGCCAACCTCCATGGTGTAAATGCTACCACTATGGCCGATTTCAAGCTATGAATATGATGTCACTGAATGCAGAGTTGGGAAGAGATGCGCACAATCAGTCTGTGAGCTGAGCTGGCAGGA…	TRUE		No	0	No
CGP1664863	BCAR3--GCLM	MIA-PaCa-2	DT	28	BCAR3	1	93775197	-	GCLM	1	93901669	-	TGAGTCAACAGCTGTATGTCAAATTGTTTAGCAAATGCAGTCAAATCTGGTGGCATCACACAGCAGGAGGCAAGATTAACTTGGTTACTATTTGGTTTTACCTGTGCCCACTGATACAGCTGTTCCAACTGTGTTTTGTCTAGATCAGAGGTACCTATGGCAACAATCTTTTTGCTCTGAACTAAGTTTTCTAATTCCTCCCAGTAAGGCTGTAAATGCTCCAAGGAAAGATTAACTCCATCTTCAATAGGAGGTGAAGCAATGATCACAGAATCCAGCTGTGCAACTCCAAGGACTGAACAGGCCATGTCAACTGCACTTCTAGTTGATGATGAAGAGTTTGATTCTACAATGAACAGTTTTGCAGAAACTTTCATTTCTTCTCTTTCATCAGGATTT…	FALSE		No	0	No
CGP1406379	BCAR3--LOC101928241	NCI-H226	DT	31	BCAR3	1	93674614	-	LOC101928241	1	96330300	-	GTTGAGAATTATGGCTGCAGGAAAATTTGCAAGCCTTCCCAGAAACATGCCGGTGAATCACCAGTTCCCCCTGGCCTCATCCATGGACCTTCTGAGCAGCAGGTCCCCTCTCGCTGAGCATCGCCCAGATGCCTATCAAGATGTGTCTATACATGGCACCCTTCCACGGAAGAAAAAAGGTCCTCCTCCCATAAGGTCCTGTGATGACTTCAGTCACATGGGCACCCTCCCCCACTCCAAATCCCCACGGCAGAACTCGCCTGTGACCCAGGATGGCATCCAGGAGAGCCCATGGCAGGACCGGCACGGCGAAACCTTCACCTT|CAGGTTTGTCGACCCAGGATTCAATCCCAAATCTTCCAGACTTCAAAGTCCACATAGGACTCAGTGGGTCATGC…	TRUE		No	100	No
CGP1406620	BCAR3--LOC101928241	NCI-H226	DT	9	BCAR3	1	93670162	-	LOC101928241	1	96339638	-	TGGCTTTGTTGTTGTCTTGGCTGCCCTTGGATGTACTTGTGGTTTTGAAAGAGGGCCAAAGCCAGAAGCCAGGGAGCTCTTAAACCTGCTGCTTGATGTCACAGAAGGAGCCTTTGTTCTGCAAGCAGACCCAGGTTTCTCTGAGAGGTCTGCAGACAGGATTTCCTCTTGACATTC|GCAAAATTGCATTTGGCTTACTTTTCTTGACAGAGGAAAAGAGAGGAGGAAGGTGGAGAGTTCTATGGGTTTTCATGTAACATTTTCTACCTGCTATGTTTCCAAACCTTCCTGATCTGAATGTTCCCAAAAATTGTATGTTGAAACCTAACCCTCAAGGTGATAGAATTAAGAGATGGAACCTTTGGGAGGTAATTAGGTAATGAGACCAGAGACCTCAT…	FALSE		No	200	No
CGP1406830	BCAR3--RP5-898J17.1	NCI-H226	DST	63	BCAR3	1	93674614	-	RP5-898J17.1	1	96304338	-	GATCCTGAGAGCCCGAGCGCCCAGCGCCGCGCCGGGAGAGTTGAGAATTATGGCTGCAGGAAAATTTGCAAGCCTTCCCAGAAACATGCCGGTGAATCACCAGTTCCCCCTGGCCTCATCCATGGACCTTCTGAGCAGCAGGTCCCCTCTCGCTGAGCATCGCCCAGATGCCTATCAAGATGTGTCTATACATGGCACCCTTCCACGGAAGAAAAAAGGTCCTCCTCCCATAAGGTCCTGTGATGACTTCAGTCACATGGGCACCCTCCCCCACTCCAAATCCCCACGGCAGAACTCGCCTGTGACCCAGGATGGCATCCAGGAGAGCCCATGGCAGGACCGGCACGGCGAAACCTTCACC|TTCAGAAGGATGTATCCTCTATCCAGCAAGCCTTTTT…	TRUE		No	100	No
CGP1549706	BCAR3--STRN4	NCI-H2110	DS	7	BCAR3	1	93674614	-	STRN4	19	46733236	-	CACGGAAGAAAAAAGGTCCTCCTCCCATAAGGTCCTGTGATGACTTCAGTCACATGGGCACCCTCCCCCACTCCAAATCCCCACGGCAGAACTCGCCTGTGACCCAGGATGGCATCCAGGAGAGCCCATGGCAGGACCGGCACGGCGAAACCTTCACCTTCAGG|TACCTGGAAGAGGTGGGCTACACAGACACCATCCTCGACATGCGGTCCAAGCGCGTCCGTTCCCTGCTGGGCCGCTCGCTGGAGCTCAACGGGGCAGTGGAGCCGAGTGAAGGGGCCCCCAGGGCTCCACCAGGCCCTGCAGGGCTCAGTGGTGGGGAGTCGCTGCTGGTGAAACAGATCGAGGAGCAGATAAAGAGGAACGCGGCAGGCAAAGATGGCAAAGAGCGCTTGGGC…	TRUE		No	910	Yes
CGP1549954	BCAR3--STRN4	NCI-H2110	DST	29	BCAR3	1	93674614	-	STRN4	19	46738888	-	GTTCCCCCTGGCCTCATCCATGGACCTTCTGAGCAGCAGGTCCCCTCTCGCTGAGCATCGCCCAGATGCCTATCAAGATGTGTCTATACATGGCACCCTTCCACGGAAGAAAAAAGGTCCTCCTCCCATAAGGTCCTGTGATGACTTCAGTCACATGGGCACCCTCCCCCACTCCAAATCCCCACGGCAGAACTCGCCTGTGACCCAGGATGGCATCCAGGAGAGCCCATGGCAGGACCGGCACGGCGAAACCTTCACCTTCA|GGCTCAGGTGGCCTTCCTTCAGGGAGAGAGGAAAGGGCAGGAGAATCTAAAGACGGACCTGGTGCGGCGGATCAAGATGCTAGAGTATGCGCTGAAGCAGGAAAGGGCCAAATATCATAAACTGAAGTTTGGGAC…	FALSE		No	710	No
CGP0953926	BCAS1--CSE1L	CHL-1	ST	9	BCAS1	20	53966906	-	CSE1L	20	49063202	+	NA	TRUE		No	710	No
CGP0955990	BCAS1--CSE1L	CHL-1	DST	14	BCAS1	20	53957432	-	CSE1L	20	49063202	+	CAAGGAAGTAGAATCAGCCTTACAAACAGTGGACCTCAACGAAGGAGATGCTGCACCTGAACCCACAGAAGCGAAACTCAAAAGAGAAGAAAGCAAACCAAGAACCTCTCTGATGGCGTTTCTCAGACAAATGTCAGTGAAAGGGGATGGAGGGATCACCCACTCAGAAGAAATAAATGGGAAAGACTCCAGCTGCCAA|CTGAGAAATTTCTTGAATCTGTTGAAGGAAATCAGAATTATCCACTGTTGCTTTTGACATTACTGGAGAAGTCCCAGGATAATGTTATCAAAGTATGTGCTTCAGTAACATTCAAAAACTATATTAAAAGGAACTGGAGAATTGTTGAAGATGAACCAAACAAAATTTGTGAAGCCGATCGAGTGGCCATTAAAGCCAA…	FALSE		No	710	No
CGP1766784	BCAS3--ATXN7	MCF7	DS	18	BCAS3	17	60747279	+	ATXN7	3	63995505	+	CTTTTCTGCAGGATGTTGTGCCACAGGCTTACAGTGGAACACCTCTAACAGAAGAAAAGGAGAAAATAGTCTGGGTCAGATTTGAAAATGCAGATTTAAATGATACATCAAGAAATCTGGAATTTCATGAAATACATAGTACTGGGAATGAACCGCCTTTGTTGATTATGATTGGCTACAGTGATGGAATGCAGGTCTGGAGCATCCCTATCAGTGGTGAAGCACAAGAGCTCTTCTCTGTTCGACATGGCCCAATTCGAGCGGCTAGAATCTTGCCTGCTCCACAGTTTG|GAAAATCCCACCAGTGCCCAGTACCACCTCACCCATCTCCACACGTATTCCTCACCGGACAAACTCTGTGCCGACATCACAATGTGGAGTCAGCTATCTGGCAGCAG…	TRUE	Passed	No	710	No
CGP1300805	BCAS3--C17orf64	HSC-2	DST	17	BCAS3	17	60684036	+	C17orf64	17	60425783	+	ACTCGGGGAGACTCCAAACAGTGAGCCTAGAGCTGGAGACTAGCGTTAACCGGCGGGGCGGCCGGTTTTATGAATGAAGCTATGGCTACAGATTCCCCAAGAAGACCCAGTCGTTGTACTGGTGGAGTTGTGGTTCGCCCCCAGGCTGTCACAGAGCAGTCCTACATGGAAAGTGTTGTGACTTTTCTGCAGGATGTTGTGCCACA|GGTGACAAATGTGTCATGCCTGGAGACAAGCTCCAGCGCCAGCCCTGCTAGAGACTCGCTCATGCGCCATGCCAAGGGCCTGGATCAGGACACCTTCAAAACTTGTAAAGAATACCTAAGACCGCTGAAGAAGTTCCTGCGAAAGTTGCACCTGCCCAGGGACCTTCCCCAGAAGAAGAAGCTGAAGTACAT…	TRUE		No	910	Yes
CGP0046874	BCAS3--COL14A1	ZR-75-30	DST	18	BCAS3	17	60709325	+	COL14A1	8	120147806	+	CGCCCCCAGGCTGTCACAGAGCAGTCCTACATGGAAAGTGTTGTGACTTTTCTGCAGGATGTTGTGCCACAGGCTTACAGTGGAACACCTCTAACAGAAGAAAAGGAGAAAATAGTCTGGGTCAGATTTGAAAATGCAGATTTAAATGATACATCAAGAAATCTGGAATTTCATGAAATACATAGTACTGGGAATGAACCGCCTTTGTTGATTATGATTGGCTACAGTGATGGAATGCAGGTCTGGAGCATCCCT|GTGGCTGCTACACCCCATGTAAAAAGCGGAAAATAAAATGAAGATTTTCCAGCGCAAGATGCGGTACTGGTTGCTTCCACCTTTTTTGGCAATTGTTTATTTCTGCACCATTGTCCAAGGTCAAGTGGCTCCACCCACAAG	TRUE	Failed	No	100	No
CGP0047161	BCAS3--HOXB7	ZR-75-30	ST	6	BCAS3	17	60808076	+	HOXB7	17	48608095	-	NA	TRUE	Passed	No	710	No
CGP0046996	BCAS3--HOXB8	ZR-75-30	DT	11	BCAS3	17	60808076	+	HOXB8	17	48611604	-	ATGCAGGTCTGGAGCATCCCTATCAGTGGTGAAGCACAAGAGCTCTTCTCTGTTCGACATGGCCCAATTCGAGCGGCTAGAATCTTGCCTGCTCCACAGTTTGGTGCTCAAAAATGTGATAACTTTGCTGAAAAAAGACCCCTCCTTGGTGTTTGTAAGAGCATTGGATCTTCTG|GAAACGGCAGCGTCCAAGGCCCGTGGGCTGGATCCTGTGCCCTAGGAGCACCTAGGAAGACTTGCTCCATCTCCGCCCGCATATCTGGGGCACCAAGAGAGACAGAGTCGTGAGCCAGGCTCGCCTCATTCCTCGTCTTGGGAGAACCGGACCAACTTCCCCAAAAGGCCTTGCCGTG	TRUE	Failed	No	0	No
CGP0046817	BCAS3--HOXB9	ZR-75-30	DT	26	BCAS3	17	60828637	+	HOXB9	17	48624487	-	AAGAGGGAAAAAACTGTTAATAATTGATCCTAGCCAAATGGCTGCCTTGCCATAATGGGCTTTTCAGGCAGAATTTGGGGGTTTAGGGTGGGGGATCTGTTTGGGAGTGTGCGGGGAGGGTTGGGGAAGAATGTGTTCCCTAAATGCCA|AGCCCAGTAGCAGACAAGGATTCCTTACATCTCACTGAGACTGTGTTGTCATTTATAGAATAAATTATATCCATATAGTCTTTGATTATAACCAATTTAAAATCCTTAGTTACAGCAAATTACCTTTTTCAAATCCCAATACTTTGATACCAGAAAATCAAGTAACATAATTAGTGATATTTAGCAAGGTTTTATTCTGGCAAAGTAACATATCACTGTATCAACAAAAGATTTC	TRUE	Passed	No	700	No
CGP0046885	BCAS3--HOXB9	ZR-75-30	DST	357	BCAS3	17	60808076	+	HOXB9	17	48623135	-	GAAATCTGGAATTTCATGAAATACATAGTACTGGGAATGAACCGCCTTTGTTGATTATGATTGGCTACAGTGATGGAATGCAGGTCTGGAGCATCCCTATCAGTGGTGAAGCACAAGAGCTCTTCTCTGTTCGACATGGCCCAATTCGAGCGGCTAGAATCTTGCCTGCTCCACAGTTTGGTGCTCAAAAATGTGATAACTTTGCTGAAAAAAGACCCCTCCTTGGTGTTTGTAAGAGCATTGGATCTTCTGG|CCAACCCCTCCGCCAACTGGCTGCACGCTCGCTCTTCCCGGAAAAAGCGCTGTCCCTACACCAAATACCAGACGCTGGAGCTAGAGAAGGAGTTTCTGTTCAATATGTACCTCACCAGGGACCGTAGGCACGAAGTGGCCAGACT…	FALSE	Passed	No	710	No
CGP0525090	BCAS3--PECAM1	D-502MG	ST	5	BCAS3	17	60709325	+	PECAM1	17	64323845	-	NA	TRUE		No	910	Yes
CGP1218850	BCAS3--PTHLH	H290	DST	12	BCAS3	17	61084564	+	PTHLH	12	27958568	-	CATGGTCCGAGTGACACGCCACAGCCTCTTTTGGATTTTGATACAGATGATCTTGATCTCAACAGTCTCAGGATCCAGCCAGTCCGCTCTGACCCCGTCAGCATGCCAGGGTCATCCCGTCCAGTCTCTGATCGAAGGGGAGTTTCCACAGTGATTGATGCTGCCTCA|GGAGGCATTGAAATTTTCAGCAGAGACCTTCCAAGGACATATTGCAGGATTCTGTAATAGTGAACATATGGAAAGTATTAGAAATATTTATTGTCTGTAAATACTGTAAATGCATTGGAATAAAACTGTCTCCCCCATTGCTCTATGAAACTGCACATTGGTCATTGTGAATATTTTTTTTTTGCCAAG	TRUE		No	710	No
CGP1698676	BCAS3--TG	EFM-19	DST	6	BCAS3	17	61084564	+	TG	8	132868115	+	CACAGTTCCAGTTCAAAACCATCCATCCCTCAGGCCAAACCACAGTTATCTCATCCAGTTCATCTGTGTTGCAGTCTCATGGTCCGAGTGACACGCCACAGCCTCTTTTGGATTTTGATACAGATGATCTTGATCTCAACAGTCTCAGGATCCAGCCAGTCCGCTCTGACCCCGTCAGCATGCCAGGGTCATCCCGTCCAGTCTCTGATCGAAGGGGAGTTTCCACAGTGATTGATGCTGCCTCAG|AGTACCAGGTGGATGCCCAGCCCCTTCGTCCCTGTGAGCTGCAGAGGGAAACGGCCTTTCTGAAGCAAGCAGACTACGTGCCCCAGTGTGCAGAGGATGGCAGCTTCCAGACTGTCCAGTGCCAGAACGACGGCCGCTCCTGCTGGTGTGTG…	TRUE		No	910	Yes
CGP0047160	BCAS3--TMEM71	ZR-75-30	ST	16	BCAS3	17	60747279	+	TMEM71	8	132727983	-	NA	TRUE	Passed	No	910	Yes
CGP1765986	BCAS4--BCAS3	MCF7	DT	59	BCAS4	20	50795173	+	BCAS3	17	61353588	+	CATGCAGCGGACCGGGGGCGGGGCTCCGAGGCCCGGGCGCAACCACGGGCTCCCAGGCAGCCTCCGCCAGCCGGACCCCGTCGCCCTCCTGATGCTGCTCGTGGACGCTGATCAGCCGGAGCCCATGCGCAGCGGGGCGCGCGAGCTCGCGCTCTTCCTGACCCCCGAGCCTGGGGCCGAG|GGGTGTTGTGAGGATTCATGGAGCAAATGGCTGTGAAAGCACCTTGTAAAGGGTAGAGCAGTGTGCGGCGTGAGGGATTATTATCATTGTTAAGACGTCTACGCCTCGTTGCTCACCCTGTGTGATCCTGCAGCTTCTCAACTTTTCCCTCCTTTCTCCCTGGTTTCCACGCCTGGGCTGCTGAGTCAGGCGGACCGGCCAAGGCTGGCGAGGGCTG…	TRUE	Passed	No	740	ambiguous
CGP1766331	BCAS4--BCAS3	MCF7	DST	4404	BCAS4	20	50795173	+	BCAS3	17	61368327	+	CTGAGCTGTTACTCAGAGTCTCGATGCTTCCCTCTCGCTGAAGTTCTTCCTCCATCCCGAACGCATGCTTTGTTACTGTTGGGTTGCTCACGGACGCTGGGCTGTTGGCATTGTTTTTTTTTTCCTTTTTTTTTCCCAAAACACTTCACTGCCACGTGTCTCTCAGGGGGGAAGGTTTTTACTGCTACGTCAAGGGCTGTGTCTGTTCCGGATCCCACGACGTCCCGGCTAGGTGACTCGGCCATGGCGTCGGCAAGTCGCTCCCGGAGGCCCTCCTCCGTGTGCTCCATGGAGGACATGTGCCGCAGCCCGAAGCCCTCAGGCCAGCTCCCGCACACCTCCAGCAGGGTCACGCTCCTGTCAAAGGTAC|CTCGGCCCCAGGCTCGGGGGTCAGGAAG…	FALSE		No	710	No
CGP1766415	BCAS4--ZMYND8	MCF7	DST	31	BCAS4	20	50795173	+	ZMYND8	20	47221474	-	CAGCGGACCGGGGGCGGGGCTCCGAGGCCCGGGCGCAACCACGGGCTCCCAGGCAGCCTCCGCCAGCCGGACCCCGTCGCCCTCCTGATGCTGCTCGTGGACGCTGATCAGCCGGAGCCCATGCGCAGCGGGGCGCGCGAGCTCGCGCTCTTCCTGACCCCCGAGCCTGGGGCCG|AGCTACTGCTCCTCAGCAGGAAGCGGATGCTGAGGTGAACACAGAAACACTAAATAAGTCCTCCCAGGGGAGCTCCTCGAGCACACAATCAGCACCTTCAGAAACGGCCAGCGCCTCCAAAGAGAAGGAGACGTCAGCTGAGAAAAGCAAGGAGAGTGGCTCGACCCTTGACCTTTCTGGCTCCAGAGAGACGCCCTCCTCCATTCTCTTAGGCTCCAACCAA…	TRUE		No	710	No
CGP0646902	BCAT1--KLHL42	HuO9	DT	50	BCAT1	12	24878530	-	KLHL42	12	27799540	-	GGAGTAGATAATAAAATTCGACTGTTTCAGCCAAACCTCAACATGGATAGAATGTATCGCTCTGCTGTGAGGGCAACTCTGCCGGTATTTGACAAAGAAGAGCTCTTAGAGTGTATTCAACAGCTTGTGAAATTGGATCAAGAATGGGTCCCATATTCAACATCTGCTAGTCTGTATATTCGTCCTACATTCATTGGAACTG|AGGACTTTCTTAAAGTGAGGCACATGCTAACTGAAATGGTTCTGCCCGCTGTTACTGCAGAAAGATGGAATCCAGCTCACAGTTTAACTGATGCCATTACAAAATATCAGATAATTTCAGAGTGTTTTCAATCAAAATAAAATTTCCATAAGTATGAGTGTATGTAT	TRUE		No	100	No
CGP1705729	BCAT1--TSPAN11	RKN	DST	43	BCAT1	12	24842082	-	TSPAN11	12	30953981	+	TGAGCCTTCTCTTGGAGTCAAGAAGCCTACCAAAGCCCTGCTCTTTGTACTCTTGAGCCCAGTGGGACCTTATTTTTCAAGTGGAACCTTTAATCCAGTGTCCCTGTGGGCCAATCCCAAGTATGTAAGAGCCTGGAAAGGTGGAACTGGGGACTGCAAGATGGGAGGGAATTACGGCTCATCTCTTTTTGCCCAATGTGAAGCAGTAGATAATGGGTGTCAGCAGGTCCTGTGGCTCTATGGAGAGGACCATCAGATCACTGAAGTGGGAACTATGAATCTTTTTCTTTACTGGATAAATGAAGATGG|AGGCCCAGAAGCCATGGCCCACTATAAGACTGAGCAGGACGACTGGCTGATCATCTACTTGAAGTATTTACTCTTTGTCTTCAACTTCT…	TRUE		No	100	No
CGP1210656	BCKDHB--RP11-250B2.3	JSC-1	DS	46	BCKDHB	6	80203212	+	RP11-250B2.3	6	80453157	+	TTTGAACCTAAAATACTTTACAGGGCAGCAGCGGAAGAAGTCCCTATAGAACCATACAACATCCCACTGTCCCAGGCCGAAGTCATACAGGAAGGGAGTGATGTTACTCTAGTTGCCTGGGGCACTCAGGTTCATGTGATCCGAGAGGTAGCTTCCATGGCAAAAGAAAAGCTTGGAGTGTCTTGTGAAGTCATTGATCTGAGGACTATAATACCTTGGGATGTGGACACAATTTG|TAAGCGGGAACTGGGGGCTCTGCTCATTATAGTTGCCCACGGCCTCCAGTCAATGAAATTTCCGGCCAATGAAATGCTCTACTGTGACTGAAGCAGCAAAGAGAAGATGGTAAGTTATCCACAGGCAC	TRUE		No	100	No
CGP1336310	BCL2--IGHG2	JM1	DS	62	BCL2	18	63127456	-	IGHG2	14	105644789	-	GCCGCCACAAGTGCCTGCTTTTAGGAGACCGAAGTCCGCAGAACCTGCCTGTGTCCCAGCTTGGAGGCCTGGTCCTGGAACTGAGCCGGGGCCCTCACTGGCCTCCTCCAGGGATGATCAACAGGGCAGTGTGGTCTCCGAATGTCTGGAAGCTGATGGAGCTCAGAATTCCACTGTCAAGAAAGAGCAGTAGAGGGGTGTGGCTGGGCCTGTCACCCTGGGGCCCTCCA|GCCTCCACCAAGGGCCCATCGGTCTTCCCCCTGGCGCCCTGCTCCAGGAGCACCTCCGAGAGCACAGCGGCCCTGGGCTGCCTGGTCAAGGACTACTTCCCCGAACCGGTGACGGTGTCGTGGAACTCAGGCGCTCTGACCAGCGGCGTGCACACCTTCCCGGCTGTC…	TRUE		No	100	No
CGP0806400	BCL2L11--ST6GAL2	SUP-B8	ST	9	BCL2L11	2	111124139	+	ST6GAL2	2	106844034	-	NA	TRUE		No	200	No
CGP0806985	BCL2L11--ST6GAL2	SUP-B8	DST	13	BCL2L11	2	111123869	+	ST6GAL2	2	106844034	-	CAAATGGCAAAGCAACCTTCTGATGTAAGTTCTGAGTGTGACCGAGAAGGTAGACAATTGCAGCCTGCGGAGAGGCCTCCCCAGCTCAGACCTGGGGCCCCTACCTCCCTACAGACAGAGCCACAAG|GTTCATTCTGCCACCCATCTGCATTAAGACACAAGGTGCTGACCGCAGAGACCTGCCATGAAACCACACTTGAAGCAATGGAGACAACGAATGCTTTTCGGAATATTCGCTTGGGGGCTCCTCTTTTTGCTGATTTTCATCTACTTCACCGACAGCAACCCCGCTGAGCCTGTACCCAGC	FALSE		No	100	No
CGP0807966	BCL2L11--ST6GAL2	SUP-B8	DT	10	BCL2L11	2	111124139	+	ST6GAL2	2	106867511	-	CGCTTTTCATCTTTATGAGAAGATCCTCCCTGCTGTCTCGATCCTCCAGTGGGTATTTCTCTTTTGACACAGACAGGAGCCCAGCACCCATGAGTTGTGACAAATCAACACAAACCCCAAGTCCTCCTTGCCAGGCCTTCAACCACTATCTCAGTGCAATG|GGCTTTGCCGATGCACCACCGGGTAACAGAGTTAGATGTCCCTGGCACAGAGTGAATACTTGTTCAATGAATGGAGAAAGCACAGCTGAAATGATTCAGAGAAAGGGGAAAAACTTAAGAAAAAGGAAGAGGGATAAACAATTGTCACATGTCCAGATTGCCAACAGTGGAATCATG	FALSE		No	200	No
CGP1894086	BCL2L13--CECR2	KM-H2	DST	10	BCL2L13	22	17655832	+	CECR2	22	17497403	+	GTCGGAAGCAACTGCCGCCGCCGCCTCTTTCATCTCTTCTGGGGCAGGGGCCAGGGCCAGGTTTTACACATCCATAAGTAGACCTTTTTGGAGCCTCACCAGCCAATTCAATGGCGTCCTCTTCTACTGTGCCTCTGGGATTTCACTATGAAACAAAGTATGTTGTTCTCAGCTACTTGGGACTCCTCTCTCAAGAGAAGCTGCAAGAGCAACATCTTTCCTCACCCCAAG|GCCTCAGACATTCCACAGCTACCTAGAGGACATCATCAACTACCGCTGGGAGCTCGAAGAAGGGAAGCCCAACCCTCTGAGGGAAGCCAGTTTCCAGGACCTGCCTCTTCGCACACGGGTGGAGATCCTGCACCGACTCTGTGATTACCGGCTGGATGCAGACGATG…	TRUE		No	820	5UTR_CODING
CGP1900534	BCL2L13--EP300	EBC-1	DST	16	BCL2L13	22	17689142	+	EP300	22	41129890	+	ACAGGCTTTGACCGTCACACTTCTCCAGTGTTCAGCCCTGCCAATCCAGAAAGCTCAATGGAAGACTGCTTGGCCCATCTTGGAGAAAAAGTGTCCCAGGAACTGAAAGAGCCTCTCCATAAAGCATTGCAAATGCTCCTGAGCCA|TGGCACACTGTGCATCTTCTCGACAAATCATTTCACACTGGAAGAATTGTACAAGACATGATTGTCCTGTGTGTCTCCCCCTCAAAAATGCTGGTGATAAGAGAAATCAACAGCCAATTTTGACTGGAGCACCCGTTGGACTTGGAAATCCTAGCTCTCTAGGGGTGGGTC	TRUE		No	820	5UTR_CODING
CGP1900621	BCL2L13--EP300	EBC-1	DST	10	BCL2L13	22	17696210	+	EP300	22	41129890	+	GCCGCCGCCGCCTCTTTCATCTCTTCTGGGGCAGGGGCCAGGGCCAGGTTTTACACATCCATAAGTAGACCTTTTTGGAGCCTCACCAGCCAATTCAATGGCGTCCTCTTCTACTGTGCCTCTGGGATTTCACTATGAAACAAAGTATGTTGTTCTCAGCTACTTGGGACTCCTCTCTCAAGAGAAGCTGCAAGAGCAACATCTTTCCTCACCCCAAGGGGTTCAACTAGATATAGCTTCACAATCTCTGGATCAAGAAATTTTATTAAAAGTTAAAACTGAAATTGAAGAAGAGCTAAAATCTCTGGACAAAGAAATTTCTGAAGGCCAGTGACATATCAGGCATTTCGGGAATGTACACTGGAGACCACAGTTCATGCCAGCGGCTGGAAT|AAGTG…	FALSE		No	820	5UTR_CODING
CGP1841539	BCL2L13--MLC1	COLO-679	DST	41	BCL2L13	22	17655832	+	MLC1	22	50084961	-	GTCGGAAGCAACTGCCGCCGCCGCCTCTTTCATCTCTTCTGGGGCAGGGGCCAGGGCCAGGTTTTACACATCCATAAGTAGACCTTTTTGGAGCCTCACCAGCCAATTCAATGGCGTCCTCTTCTACTGTGCCTCTGGGATTTCACTATGAAACAAAGTATGTTGTTCTCAGCTACTTGGGACTCCTCTCTCAAGAGAAGCTGCAAGAGCAACATCTTTCCTCACCCCA|AGATAAAGAACTGGTGACACGTGGCTGTACATTCAGCACAGCTGTGGTGTCCCCAAGTGCCATGACCCAGGAGCCATTCAGAGAGGAGCTGGCCTATGACCGGATGCCCACGCTGGAGCGGGGCCGGCAAGACCCCGCCAGCTATGCCCCAGACGCGAAGCCGAGCGAC…	TRUE		No	860	5UTR_5UTR
CGP1283821	BCL7A--DYRK1A	SUP-T1	DST	87	BCL7A	12	122044053	+	DYRK1A	21	37472684	+	ATCAAGAGGGTCATGGCGGCGATCGAGAAAGTGCGCAAATGGGAGAAGAAATGGGTGACCGTTGGTGACACATCCCTACGAATCTACAAATGGGTCCCTGTGACGGAGCCCAAGGTTGATGACAAAAACAAGAATAAGAAAAAAGGCAAGGACGAGAAGTGTGGCTCAGAGGTGACCACTCCGGAGAACAGTTCCTCCCCAGGGATGATGGACATGCATGACGATAACAGCAACCAGAGCTCCATCGCAGATGCCTCCCCCATCAAACAGGAGAACAGCAGCAACTCCAGCCCCGCTCCAGAGCCCAACTCGGCTGTGCCCAGCGACGGCACCGAGGCCAAGGTGGATGAGGCCCAGGCTGATGGGAAGGAGCACCCAGGAGCTGAAGG|AGGAGAGAC…	TRUE		No	910	Yes
CGP1693792	BCL7C--MGRN1	CAL-120	DS	7	BCL7C	16	30888860	-	MGRN1	16	4650365	+	AGGAGGTTCCCTGCAAAAGGGCACAGAGCCCAGTCCTGGGGGCACCCCCCAGCCCAGCCGCCCTGTGTCACCTGCCGGACCCCCAGAAGGGGTCCCTGAGGAGGCTCAGCCCCCACGGCTGGGCCAAGAGAGAGATCCCGGGGGCATAACTGCTGGCAGCACCGACGAACCCCCAATGCTGACCAAGGAGGAGCCTGTTCCAGAACTGCTGGAAGCTGA|GGAAACTACTTTGCTTCGCACTTTTTCATGGGAGGAGAGAAATTCGACACCCCCCACCCTGAAGGTTACCTCTTTGGAGAGAACATGGATCTGAACTTCCTGGGCAGCCGCCCGGTCCAGTTTCCCTACGTCACTCCTGCCCCCCACGAGCCCGTGAAGACGCTGCGGAGCCTGGTGAA…	TRUE		No	710	No
CGP1000206	BCOR--FOXO4	RH-1	DT	7	BCOR	X	40097215	-	FOXO4	X	71096752	+	TCTCTCCACCCACCCAACCGCCCCCCGCTCCTTCTCGCCGCCTCGAGTCCGCTTGGGGGAAAACTTCAAAGAGCCGGATCGCAGGCTCCCTGCCTACTCCCCCACCGGGGATTT|CAGAGCCGGCCGGGGGCCCCCAGCCCGGAATCCTGGGGGCTGTAACAGGTCCTCGGAAGGGAGGCTCCCGCCGGAATGCCTGGGGAAATCAGTCATATGCAGAACTCATCAGCCAGGCCATTGAAAGCGCCCCGGAGAAGCGACTGACACTTGCCCAGATCTACGAGTGGATGGTCCGTACTGTACCCTACTTCAAGGACAAGGGTGACAGCAACAGCTCAGCAGGATGGAAGAACTCGATCCGCCACAACCTGTCCCTGCACAGCAAGTTCATC	TRUE		No	820	5UTR_CODING
CGP1213444	BCR--ABHD2	VMRC-MELG	DST	22	BCR	22	23182239	+	ABHD2	15	89113725	+	GTGAGAGCCCCGAGTCCTGGAAGTAGAGGTCAGGTGGGGCTGTGGGGCTCTTCAGGTTCAAACACCGGACGATCACGTACAGCACAGCAGCCACTGCAGCCAGCTTCACTCCATCAAACACGGCTGGGAGTTCGGGAGTCTCCAGCATGGCATTCATCTTGATCAATGTTACTTATTCTTCCCACTGCAAATACGAATTTTCCTTGAAGAGTTGTACAGTTGGGCCGGTCAGGTCAGATCTCTTATTCAAACAAACCTAAAAGCTGCGT|CTCCATGGAAGGCGCCCTCGCCATCGTTGGGCCAGATCTGCCCGGTCTTGCGGACGCCCACGATGGTGGCCTCGGACACGACAACCGGGCAGTGCCGGTGCCGCTTATGGCACTGCGGCGTGGGGGGAC…	TRUE		No	100	No
CGP1948457	BCR--CES5AP1	KP-4	DST	19	BCR	22	23182239	+	CES5AP1	22	23359753	-	CTCCAATGAGAACCTCACCTCCAGCGAGGAGGACTTCTCCTCTGGCCAGTCCAGCCGCGTGTCCCCAAGCCCCACCACCTACCGCATGTTCCGGGACAAAAGCCGCTCTCCCTCGCAGAACTCGCAACAGTCCTTCGACAGCAGCAGTCCCCCCACGCCGCAGTGCCATAAGCGGCACCGGCACTGCCCGGTTGTCGTGTCCGAGGCCACCATCGTGGGCGTCCGCAAGACCGGGCAGATCTGGCCCAACGATGGCGAGGGCGCCTTCCATGGAGACGCAG|CACATCCTGCCCAATTATTTGCACCTTGTGGCTGGTGAATACTTCCATGACAAGCACTCCCTGACTGAAATCCGAGACAGTCTTCTGGACTTGCTTGGAGATGTGTTCTTTGTGATC…	TRUE		No	0	No
CGP1181129	BCR--PI4KA	HN	DST	205	BCR	22	23182239	+	PI4KA	22	20713390	-	GGCCGACCAGCTGGAAGATGTTCTTGAAGAGGTCGATGATCTGCAGGGCCAGCATGTCCTGCCGGCAGTCGTCTCCCACCTTGAAGATGGCTGCCTGCCAGGAGATCTTCTGGCCGTCGGCCTCCTGCGTGCTGCACTCATCCTCGGAGTCTGAGCGGCACCGCAG|ACCTGCGTCTCCATGGAAGGCGCCCTCGCCATCGTTGGGCCAGATCTGCCCGGTCTTGCGGACGCCCACGATGGTGGCCTCGGACACGACAACCGGGCAGTGCCGGTGCCGCTTATGGCACTGCGGCGTGGGGGGACTGCTGCTGTCGAAGGACTGTTGCGAGTTCTGCGAGGGAGAGCGGCTTTTGTCCCGGAACATGCGGTAGGTGGTGGGGCTTGGGGACACGCGGCTG…	TRUE		No	910	Yes
CGP1352489	BCS1L--POLR1A	OVCAR-3	DST	8	BCS1L	2	218662679	+	POLR1A	2	86070272	-	ACAGACGTGGCTACCTGCTTTATGGGCCCCCTGGTTGCGGAAAGAGCAGTTTTATCACAGCCCTGGCTGGGGAACTGGAGCACAGCATCTGCCTGCTGAGCCTCACGGACTCCAGCCTCTCTGATGACCGACTCAACCACCTGCTGAGCGTGGCCCCGCAGCAGAGCCTGGTACTCCTGGAGGATGTGGATGCTGCTTTTCTCAGTCGAGACTTGGCTGTGGAGA|GTGTGCCGGCATGTGAAGAATGGGGACATTCTGCTACTGAACCGACAGCCCACACTGCACAGACCCTCCATCCAGGCCCACCGTGCCCGCATCCTGCCTGAAGAGAAAGTGCTGCGGCTCCACTATGCCAACTGCAAGGCCTATAATGCCGACTTTGATGGAGACGAGATGAA…	TRUE		No	710	No
CGP1664812	BDH1--AC024560.2	MIA-PaCa-2	DST	9	BDH1	3	197532412	-	AC024560.2	3	197661777	-	GAAAAACCCTAAGTGCCTGTGATAGAGAAAATGGAGCAAGACGCCCACTATTGCTTGGTTCTACTTCCTTTATCCCGATTGGCCGTCGGACTTATGCCAGTGCGGCGGAGCCGGTTGGCAGCAAAGCTGTCCTGGTCACAGGCTGTGACTCTGGATTTGGGTTCTCATTGGCCAAGCATCTGCATTCAAAAGGCTTCCTTGTGTTTGCTGGCTGCTTGATGAAG|CTAACACTTCACAGAGATGTCTGACTGATGTCCACTGCTCAGCTGCACCCCTGAGCTGGTGAGCATTCAGGTAGAGCACCCACCTCTACTTTTCTCACCCCGAAAATCAGAGACTGGTTCTCAGCTGGTGCAGCCACCGCCCCAGCGTACCGGATGCAGGACTTTCCCTGCGAA…	TRUE		No	100	No
CGP1534268	BEND3--PDSS2	NCI-H2196	DS	16	BEND3	6	107115090	-	PDSS2	6	107154777	-	GCCCGCCCGCCGCCCCCAGCGCCTCCCCGGGCCGCCCTGGCCAGGCCCTCCGCGCGCGGCCCCCACTCCCCGGCCCCGCGCCCTCCCCCCCACGTGGCGCCCAAACTCGGCGCGGGCCCGCCCGGCAAAGTACAGAACTCGCGTCCCAG|TTGCGAGAAAGAATCAAAGCTGGCAAAGGTGTGACTTCAGCTATTGACCTGTGTCGTTACCATGGAAACAAGGCACTGGAGGCCCTGGAGAGCTTTCCTCCCTCGGAGGCCAGATCTGCTTTAGAAAACATTGTGTTTGCTGTGACCAGATTTTCATGACATCAAATTAAAAAGACACTATTGTTAGTTAGCTGAAAATCCTAGGGAATGAGGTTGATTGGGAGCGCTTTCACGATGCGTTAATGACTT…	TRUE		No	820	5UTR_CODING
CGP1061735	BEND5--ZFP69B	NCI-H1836	DST	24	BEND5	1	48758900	-	ZFP69B	1	40456945	+	ATCAGCCATGGTTCTTCTCCTTTCTCCAACTGGGAAATCACGCCAGGTTTGGAAAGCTGACATCCCACTGAGACCAGGTTCCCATAGTTCTCCAGCATCACCTCCCGGTACAGATTCCGGTGAGCAGGGGCCAGCTGCCCCCACTCCTCCTGAGTGAAGTCCACAGATACGTCCTTGAAGGTTAACAGTTCC|GCTGCCAAGCCGCAGGAGCAGCACGTCCTGGAGCCTCCGGTTAAGGTCACGGAGCTCCTTCATTTCAGACACAAGTGCCCCGTACTCCTTGAGCTTCTTGGCCTGTTGTACCAGCTGCCTCCGAGTCCGCTCCAGCTCCTG	TRUE		No	740	ambiguous
CGP1684082	BEST3--QKI	RH-18	DST	12	BEST3	12	69671428	-	QKI	6	163455279	+	CAGGTAGCAGAGCAGCTTATCAACCCTTTTGGAGAAGATGATGATGATTTTGAAACTAACTGGTGCATTGACAGAAATTTGCAGCTGTGGACGAAATGCACATGAGCTTACCCAAGATGAAGAAGGACATTTACTGGGACGATTCTGCTGCTCGCCCACCATACACATTGGCAGCTGCTGACTACTGCATACCCTCATTTCTGGGGTCAACAGTCCAGATGG|GAAATTAGCAGAGTACGGAAAGACATGTACAATGACACATTAAATGGCAGTACAGAGAAAAGGAGTGCAGAATTGCCTGATGCTGTGGGACCTATTGTTCAGTTACAAGAGAAACTTTATGTGCCTGTAAAAGAATACCCAGATTTTAATTTTGTTGGGAGAATCCTTGGACCTAG…	TRUE		No	710	No
CGP1112667	BICC1--TNKS2	WM35	ST	13	BICC1	10	58820468	+	TNKS2	10	91812983	+	NA	TRUE		No	910	Yes
CGP0348440	BICD1--PPP1R13L	DOV13	DST	175	BICD1	12	32107544	+	PPP1R13L	19	45386180	-	GCCGCAGAAGAGGTATTGCAGACGGTGGACCATTATAAGACTGAGATAGAGAGGCTAACCAAGGAGCTCACGGAGACCACCCACGAGAAGATCCAGGCTGCCGAGTACGGGCTGGTGGTGCTGGAGGAGAAGCTGACCCTCAAACAGCAGTATGATGAACTGGAGGCTGAGTACGACAGCCTCAAACAGGAGCTGGAGCAGCTCAAAGAGG|AGATGCGCTCTGTGCTGCGGAAGGCGGGCTCCCCGCGCAAGGCCCGCCGCGCGCGCCTCAACCCTCTGGTGCTCCTCCTGGACGCGGCGCTGACCGGGGAGCTGGAGGTGGTGCAGCAGGCGGTGAAGGAGATGAACGACCCGAGCCAGCCCAACGAGGAGGGCATCACTGCCTTGCACAACGCCAT…	TRUE		No	910	Yes
CGP1704914	BICD1--RP11-50I19.1	RKN	DT	20	BICD1	12	32107544	+	RP11-50I19.1	12	32007337	+	TTGCAGACGGTGGACCATTATAAGACTGAGATAGAGAGGCTAACCAAGGAGCTCACGGAGACCACCCACGAGAAGATCCAGGCTGCCGAGTACGGGCTGGTGGTGCTGGAGGAGAAGCTGACCCTCAAACAGCAGTATGATGAACTGGAGGCTGAGTACGACAGCCTCAAACAGGAGCTGGAGCAGCTCAAAG|AGGAAGAATGCAAAATGGCATACATGAAGAAGAGTGAAGAATCCAGAAAAACTGGAATTCCTACAAAGAAAAGTCTATAGAAACGTCCCAAAAGCAAGTAAGCAAACAGATAACACTCAGGACCTCTCATATTCATGGAAGTCATTTAT	TRUE		No	0	No
CGP0519385	BICD1--YARS2	NCI-H748	DST	33	BICD1	12	32216459	+	YARS2	12	32747363	-	AAACGCTTCTGCAGGAGTCAGCATCGAAGGAGGCTTACTATCTGGGGAAGATCTTGGAGATGCAGAACGAGCTGAAACAGAGCCGGGCTGTGGTCACTAATGTACAGGCAGAAAACGAGAGGCTCACCGCAGTCGTGCAGGATCTGAAGGAG|GTATCGAATGATAACAGAAGGCGGAGTCAGCATAAATCACCAACAAGTAACAAATCCTGAGAGTGTTTTAATTGTTGGACAACATATTCTCAAGAATGGACTTTCCTTACTTAAAATAGGAAAAAGAAATTTCTACATTATAAAATGGCTTCAGTTGTGATGAAAAGTCCTTCTGGTTGTCCAAATAAAC	TRUE		No	710	No
CGP1907368	BID--MICAL3	NCI-H1437	DT	16	BID	22	17774381	-	MICAL3	22	17791301	-	CTTCTGACAGCTCCTCCTCAGTCTTAAGGTGATCTTCCACTGCCATGCGTTCCCGGAGCTCCTGCTGCAGTCGACTCTGCCGGTCTTCCAGCTCCAGCTCCCGGGCAAAGATCATCAGCTCCGACTCGTAGCGCACCATGGCGTTCTTCTCCTGCACTAGCTTGAACCACTCCTGCATCAGCTTGGGGTCGTCCTTCTTGCCCATGCC|ACCCTCCAGCCGCGGGGGCGCGGGCGCGTCCGGGCCGAGGCAGCGTCTCCCAGGCGCGCGGACACGGTCGACTACCCGCTTCCTCCTTATGGCGCCCCGCGCGCTTCCTCCTTCGGCCCCCCACGCCCGGGCCCGCCCCGGCCCGCCCCGGCCCGCCCCCGGCGG	TRUE		No	820	5UTR_CODING
CGP1979798	BIN2--CELA1	RPMI-8402	DST	579	BIN2	12	51324022	-	CELA1	12	51329833	-	CTTTTCTATCAATGGCTCAATAGTCTTTCAGAATGTGTTTTACTTTTTGATCGCAAGTCCTACTGCAGATCTAAGAACCATTTTGGGAAGGTCGTTGGACTCAGGAAAATGTTCAGTTGGAGGCGATGACATTATTTATCCAGGAGATGTAAGCAGAGACCTGGGTGAAGACTGTAGGCTTCCTGGAGACATTACAGCCCCGGCTGGACACAAAGCTGGTCACTCCATGGACAGAATACTTGCCATTCACCAAGCAATGGAGGGGGCCCCCAGAGTCACCCT|TCTCCTGGGCCCTGCTAAACTTCTTCTGCACCTGCTTGGCGAAGAGGCCGGCCGCGCCGCCTGCCTTGCCCTCTGCCATCCTGCCAACTCCCTGGGGGCCGCCGCCCTGGCCCCGC…	TRUE		No	910	Yes
CGP0430603	BIRC2--DDX10	H513	DST	26	BIRC2	11	102368548	+	DDX10	11	108917873	+	AATACACCTGTGGTTAAATCTGCCTTGGAAATGGGCTTTAATAGAGACCTGGTGAAACAAACAGTTCAAAGTAAAATCCTGACAACTGGAGAGAACTATAAAACAGTTAATGATATTGTGTCAGCACTTCTTAATGCTGAAGATGAAAAAAGAGAAGAGGAGAAGGAAAAACAAGCTGAAGAAATGGCATCAG|GCCAAAGATGAAGAGGAAGCCTTTCTGGATTGGAGTGATGATGATGATGATGATGATGATGGATTTGATCCAAGCACACTCCCAGATCCAGATAAATACAGAAGCTCTGAAGATTCAGATAGTGAAGATATGGAAAATAAAATAAGTGATACCAAGAAGAAGCAGGGGATGAAGAAGAGGAGCAACAGTGAAGTGGAAGACGTGGG	TRUE		No	710	No
CGP1983434	BIRC6--ITGA9	Hs746T	DST	22	BIRC6	2	32448928	+	ITGA9	3	37526026	+	GTGCATTAGTAATGGCAAATGTGACCCATGTCAACCAGCATTTGGACCTGTTCTGTTGAAGGCTTTACTTGATAATATGTCATTTTTACCTGCAGCAACAACTGGTGGTTCTGTCTATTGGTATTTTGTCTTACTGAATTATGTGAAAGATGAAGATCTGGCTGGATGCAGTACAGCTTGTGCATCTTTGCTTACTGCAGTGTCCAGACAGTTACAGGACAGGCTAACACCAATGGAGGCTTTACTTCAGACAAGATATGGATTATATAGCTCACCATTTGATCCAGTCCTCTTTGATTTGGAGATGAGTGGCTCTTCTTGTAAAAATGTTTATAACAGCAGCATTGGTGTCCAGTCAGATGAAATTGATTTATCAGATGTCCTTTCA|GATGTCACTG…	TRUE		No	910	Yes
CGP0581276	BIRC6--TTC27	RCC-JF	DS	30	BIRC6	2	32473239	+	TTC27	2	32777882	+	TCAGTGCTGGTGAGGATGTAGTTTTCCCAAATCTGCCAGTGTTCATAGTTACACTTGAGAGCTTCTTGTAAAGTTCTAAAAGCTTTTACTTTTTGTTTTAATCGGATATAGGAAGTTGACAAATTGTTCCAAGCTTCAGCATTATCGGGTTCTAGAGTCACACAGCGCTGAAATGCCTTTGCTGAACCTTGATAGTCTTCCAAGGCCAAATAGGCACAACCGAGAGAAAACCACACCCCGAG|CTGTTTATGATGAACAAGCTGCTTTCTGATTTTTCTGGAATATAATCTATCAAGGCTACTGCTGCCTTTAGAAGATCTATTTAAGCTCTGAGTGTGTAGATTATTGTTAATAAAACTCCACTGATTACCTACAG	TRUE		No	910	Yes
CGP0950985	BLM--CRTC3	H2591	DT	22	BLM	15	90754938	+	CRTC3	15	90617886	+	GAGAAAGTTCCATGTATTGAATTTGATGATGATGATTATGATACGGATTTTGTTCCACCTTCTCCAGAAGAAATTATTTCTGCTTCTTCTTCCTCTTCAAAATGCCTTAGTACGTTAAAGGACCTTGACACCTCTGACAGAAAAGAGGATGTTCTTAGCACATCAAAAGATCTTTTGTCAAAACCTGAGAAAATGAGTATGCAGGAGCTGAATCCAGAAACCAGCACAGACTGTGAC|GTAGCATCTTTCCCTGGCCCATTGAAAGAAGAGAATCTGTTAAATGTTCCGAAGCCACTGCCAAAACAACTGTGGGAGACCAAGGAGATTCAGTCCCTGTCAGGACGCCCTCGATCCTGTGATGTTGGAGGTGGCAATGCTTTTCCACATAATGGTCAAAA…	TRUE		No	910	Yes
CGP0951377	BLM--CRTC3	H2591	DST	22	BLM	15	90754938	+	CRTC3	15	90617883	+	GAGAAAGTTCCATGTATTGAATTTGATGATGATGATTATGATACGGATTTTGTTCCACCTTCTCCAGAAGAAATTATTTCTGCTTCTTCTTCCTCTTCAAAATGCCTTAGTACGTTAAAGGACCTTGACACCTCTGACAGAAAAGAGGATGTTCTTAGCACATCAAAAGATCTTTTGTCAAAACCTGAGAAAATGAGTATGCAGGAGCTGAATCCAGAAACCAGCACAGACTGTGAC|GTAGCATCTTTCCCTGGCCCATTGAAAGAAGAGAATCTGTTAAATGTTCCGAAGCCACTGCCAAAACAACTGTGGGAGACCAAGGAGATTCAGTCCCTGTCAGGACGCCCTCGATCCTGTGATGTTGGAGGTGGCAATGCTTTTCCACATAATGGTCAAAA…	FALSE		No	910	Yes
CGP1568440	BLMH--MYO15B	MFE-280	DST	15	BLMH	17	30266885	-	MYO15B	17	75605864	+	TCAGTGACATGAATCTCTATGACCATGAGTTAGTGTTTGGTGTCTCCTTGAAGAACATGAATAAAGCGGAGAGGCTGACTTTTGGTGAGTCACTTATGACCCACGCCATGACCTTCACTGCTGTCTCAGAGAAGGATGATCAGGATGGTGCTTTCACAAAATGGAGAGTGGAGAATTCATGGGGTGAAGACCATGGCCACAA|AGGTCCTGCTGCAGGAGCAGGGCTGGCAGCGGCTGGAGGAGCTCCGGGACCAGCAGCGCTCCCAGGCCCTGGTCGACCTGCACCGCAGCTTCCACACCTGCATCTCCCGCCAGCGCGTCCTGCCCCGGATGCAGGCTCGCATGCGTGGGTTCCAGGCCAGGTCTGCAGGCGTTGGA	TRUE		No	0	No
CGP0439976	BLMH--TMIGD1	OACp4C	DST	102	BLMH	17	30285388	-	TMIGD1	17	30329529	-	AAAGGAGCCTGAGGATGGGAGGCTGGTGCAGTTTTTGCTTATGAACCCTGCAAATGATGGTGGCCAATGGGATATGCTTGTTAATATTGTTGAAAAATATGGTGTTATCCCTAAGAAATGCTTCCCTGAATCTTATACAACAGAGGCAACCAGAAGGATGAATGATATTCTGAATCACAAGATGAGAGAATTCTGTATACGACTGCGGAACCTGGTACACAGTGGAGCAACCAAAGGAGAAATCTCGGCCACACAGGACGTCATGATGGAGGAG|GTTCTGTTTTAACTGTGAATGGTAAAACTGAGAACTATATCCTGGATACTACACCTGGCTCCCAAGCATCTCTGATATGTGCTGTTCAAAACCACACCAGAGAGGAAGAACTGCTCTGGTACCG…	TRUE		No	710	No
CGP1728504	BLVRA--COA1	HGC-27	DST	34	BLVRA	7	43792812	+	COA1	7	43640649	-	GGTCCGCAAAGCCGGTGGCGCCCGGAGGCTGCACGGAGAGCGGTGCCCGCGTCAGTGACCGAAGGAAGAGACCAAGATGAATGCAGAGCCCGAGAGGAAGTTTGGCGTGGTGGTGGTTGGTGTTGGCCGAGCCGGCTCCGTGCGGATGAGGGACTTGCGGAATCCACACCCTTCCTCAGCGTTCCTGAACCTGATTGGCTTCGTGTCGAGAAGGGAGCTCGGGAGCATTGATGGAGTCCAGCAGATTTCTTTGGAGGATGCTCTTTCCAGCCAAGAGGTGGAGGTCGCCTATATCTGCAGTGAGAGCTCCAGCCATGAGGACTACATCAGGCAGTTCCTTAATGCTGGCAAGCACGTCCTTGTGGAATACCCCATGACACTGTCATTGGCGGCCGCTCA…	TRUE	Passed	No	710	No
CGP0578025	BLVRA--HECW1	MOG-G-UVW	DST	12	BLVRA	7	43771170	+	HECW1	7	43243875	+	GGTCCGCAAAGCCGGTGGCGCCCGGAGGCTGCACGGAGAGCGGTGCCCGCGTCAGTGACCGAAGGAAGAGACCAAGATGAATGCAG|AGGAATTGATGCGCGTACACGTGGTGGGTCATTATGCTGCTGCACCTGTGTAGTGTGAAGAATCTGTACCAGAACAGGTTTTTAGGCCTGGCCGCCATGGCGTCTCCTTCTAGAAACTCCCAGAGCCGACGCCGGTGCAAGGAGCCGCTCCGATACAGCTACAACCCCGACCAGTTCCACAACATGGACCTCAGGGGCGGCCCCCACGATGGCGTCACCATTCCCCGCTCCACCAGCG	TRUE		No	100	No
CGP1301913	BMP2K--FRAS1	MEG-01	DST	210	BMP2K	4	78776721	+	FRAS1	4	78534449	+	GCTGAATGCATCCATACTGGGGCCCTTCATTGTAGATTGTCCCCGTGGGATCAAAGAAAGGCACATAACCATCCTTGCCCGTACAAAGATAGACTTTCTCCAGCTGGAGTTTGTAAGCAGAATTAAGATTTTGTTCTGGATTCCAAAGTACTCGGCCATAAAGGATTTGACCTTTTGAAAAGGCTCCTTTGTAATCCATTTCTGCTAGTGACATATCAGATGTATTGGGATCCATTAGGAACACCTTCTCATTATTGCAGAGCTGAAATTCAGTGTTAAGTGAATACACAACTGGCACAGGGCGGTTGGTCTGCTGGAATGCAATGGGTATCAGGAAT|CTTCGGCCAGCGACTCTTCCAGGGTGACCTGGTGGCGGCCGACCGCGAACACCCGGACCC…	TRUE		No	0	No
CGP1518492	BMP7--RP11-611E13.2	KYSE-450	ST	11	BMP7	20	57265705	-	RP11-611E13.2	12	69904419	-	NA	TRUE		No	0	No
CGP0582575	BMPR2--MTIF3	SK-GT-4	DT	16	BMPR2	2	202539360	+	MTIF3	13	27438146	-	ACGTAGAAAAATAAAGGAATATAAACACGCAATTCACAGAAGAAAAAAGTGAAATACACATTAATTTCTCACCATTAAAATGACAAATGAGGGAGGAGGTAGAGAAACTGCATACACTGCTGCTGAGCAGTT|TGTAACATGATTTCTGTGTTCTGTATTCCACAGAAACTCTTCTAAAAATACCAATGACCTCCTCCTACTCAAATTCAAAAATCATTCCTCAGTTCTGTTTCCTCTTTTCAATTACATCTATTGCCATCAATCTTGGTGTGGTTTTTTATTTTTATTTTTTAATCAGCTTCCTCAGGCTGAAAT	TRUE		No	900	Yes
CGP0583079	BMPR2--MTIF3	SK-GT-4	DST	291	BMPR2	2	202532732	+	MTIF3	13	27437273	-	CCTAGTGAAAAATGATGGAACCTGTGTTATTAGTGACTTTGGACTGTCCATGAGGCTGACTGGAAATAGACTGGTGCGCCCAGGGGAGGAAGATAATGCAGCCATAAGCGAGGTTGGCACTATCAGATATATGGCACCAGAAGTGCTAGAAGGAGCTGTGAACTTGAGGGACTGTGAATCAGCTTTGAAACAAGTAGACATGTATGCTCTTGGACTAATCTATTGGGAGATATTTATGAGATGTACAGACCTCTTCCCAGG|ACCAACCCTGAGAAAGGAACTGATTTTGTCTTCAAATATTGGACAACATGATTTGGACACAAAGACTAAACAGATTCAGCAGTGGATTAAGAAAAAACACCTAGTCCAGATTACCATAAAGAAAGGAAAAAATGTAG…	FALSE		No	910	Yes
CGP1541519	BMPR2--TYW5	NCI-H838	DST	129	BMPR2	2	202467689	+	TYW5	2	199940133	-	GCTGTTTCTCCGCCGGTCTACTTCCCATATTTCTTTTCTTTGCCCTCCTGATTCTTGGCTGGCCCAGGGATGACTTCCTCGCTGCAGCGGCCCTGGCGGGTGCCCTGGCTACCATGGACCATCCTGCTGGTCAGCACTGCGGCTGCTTCGCAGAATCAAGAACGGCTATGTGCGTTTAAAGATCCGTATCAGCAAGACCTTGGGATAGGTGAGAGTAGAATCTCTCATGAAAATGGGACAATATTATGCTCGAAAGGTAGCACCTGCTATGGCCTTTGGGAGAAATCAAAAGGGGACATAAATCTTGTAAAACAAGGATGTTGGTCTCACATTGGAGATCCCCAAGAGTGTCACTATGAAGAATGTGTAGTAACTACCACTCCTCCCTCAATTCAGAAT…	TRUE		No	710	No
CGP0905491	BMS1--OIT3	MRK-nu-1	DST	106	BMS1	10	42793991	+	OIT3	10	72924229	+	GTGCTGTATGACAAAGACGCTGTCTATGTTGACCTTGGTGGCAGCCACGTTTTTCAGGATGAAGTGGGGCCCACCCATGAGCTGGTCCAGAGTCTCATCTCTACCCACTCCACCATTGATGCCAAGATGGCTTCAAGTCGAGTGACGCTGTTTTCTGATTCCAAGCCACTTGGGTCAGAGGATATAGATAATCAAGGG|TGGTGAATGACAAGATTGTGGCCAGCAACCTCGTGACAGGTCTACCCAAGCAGACCCCGGGGAGCAGCGGGGACTTCATCATCCGAACCAGCAAGCTGCTGATCCCGGTGACCTGCGAGTTTCCACGCCTGTACACCATTTCTGAAGGATACGTTCCCAACCTTCGAAACTCCCCACTGGAAATCAT	TRUE		No	710	No
CGP0905647	BMS1--OIT3	MRK-nu-1	DST	20	BMS1	10	42793991	+	OIT3	10	72930538	+	TGTTGACCTTGGTGGCAGCCACGTTTTTCAGGATGAAGTGGGGCCCACCCATGAGCTGGTCCAGAGTCTCATCTCTACCCACTCCACCATTGATGCCAAGATGGCTTCAAGTCGAGTGACGCTGTTTTCTGATTCCAAGCCACTTGGGTCAGAGGATATAGATAATCAAGG|CTGTGTTTCAGATGACTCGGTAAAGCAGTACACATCCCGGGATCACCTAGCAAAGCACTTCCAGGTCCCTGTCTTCAAGTTTGTGGGCAAAGACCACAAGGAAGTGTTTCTGCACTGCCGGGTTCTTGTCTGTGGAGTGTTGGACGAGCGTTCCCGCTGTGCCCAGGGTTGCCACCGGCGAATGCGTCGTGGGGCAGGAGGAGAGGAC	FALSE		No	910	Yes
CGP2017859	BNIP2--GCOM1	SK-MEL-3	DT	9	BNIP2	15	59664073	-	GCOM1	15	57646137	+	GTACATCCTTCTTGGTTTATCAGAACACTTCTGGCTGTTACAAGACCATTTATTAGCTCGAAATTCAGCCAAAAAATTAGATACGTGTTTAATTTGGCAGAACTAGCAGAACTTGTCCCCATGGAATACGTTGGCATACCAGAATGCATAAAACAAGTTGATCAAGAACTTAATGGAAAACAAGATGAACCGAAAAATGAACA|ATCATGTCGCACGAGCTCTTCTCCAGATTTAGTCTCCGGCTCTTTGGAAGATGATAAGTTGGTAGCCTGCTCTGGGTTGGAAGCGATTCCTTTATTGTTCGTGATTAGAAGAACACTTGTACACTCTCTGCTGGGAAGAGGTGGTATTTATCTATGATGAGCCAATGAACAAAACAGGAAGGACATATTATTTAA…	TRUE		No	740	ambiguous
CGP2047736	BNIP3--MARCH6	COR-L279	DT	15	BNIP3	10	131981761	-	2006-03-01	5	10423735	+	GCCTTGTTTGCCAGATTTCCGTTCGTAGTTCACGAGTCGTTGACCCACAAGGTACTTGTCATTTTTAATATGTTCATAAAGGCGCTTAAACTGGCGGACTTGGAAGGACAAAATTGCCATCAATACCACGACCATCAGTAAAAATGGATAAATCCGCCGATGGACTAAGTTTTGCATTTCCGCAGTAACACCTAGTAAAGGAACAACACCAGAAGCTATGACATAAGGTACACACAGGGAAAGCAACAGCACAGAGATCACGGGAGCTGCCAGTTTACGAACAATATAGTGAAGGTCAATGTTCCGGATGCCATTTGCGTAAACCTGTTCAATTACAGTTTTCAACCACCACTGAGGACCCATCAATGTTATAGCTGCAATGATTTTGGCATGCAGGAC…	TRUE		No	710	No
CGP2047958	BNIP3--MARCH6	COR-L279	DST	246	BNIP3	10	131981761	-	2006-03-01	5	10415488	+	GAGGACCCATCAATGTTATAGCTGCAATGATTTTGGCATGCAGGACTCCAAGTGCCCAGTCCTGCCATGGATAAAAAAGAGGAGTCTGATCCAAGGGAACCCTCAGGGGAGCCACAATGACCAGCTCAAACAGGAGCCCCAGAAGGAGAGGGACAACTCCAGCCAACAGCACCGCAACTATCAAAGTCTTCATGATCATGAGAGACCACTCTTTAACCTTCTGGAAGATCACTCTGCGTCCCTGAGGCATCCATGCCACCATCACCGTCACAGCCCTTATGGTTAGCCAGCAAACATAGAGACCACAAGCAGCTGTGTAGAGCTCATGGATTTTGGCAGTCCCCGTCCAAAACGACATTAACCAACGGCCAGCAAATA|CCTGCAGGCTCTCCTCCTGC…	FALSE		No	910	Yes
CGP0317893	BNIP3--RP11-140A10.3	PCI-30	ST	25	BNIP3	10	131981761	-	RP11-140A10.3	10	132185053	-	NA	TRUE		No	0	No
CGP1281413	BOK--FARP2	DMS-114	DT	7	BOK	2	241572585	+	FARP2	2	241475857	+	CACAGACCCTGGCCTCCGCTCCCACTGGCTGGTGGCTGCACTCTGCAGCTTCGGCCGCTTCCTGAAGGCTGCCTTCTTCGTGCTGCTGCCAGAGAGATGAGCTGCCCACCTGGCAGTGGCCGCAGCCTGGCCCTCTGGGCCCAACGCAGGAGGCCCTCAGCACCCGAACACATCTTCCTCCTCCCCACCCGAGCCTGGAGCACTCTAACCCTCGGAGACCCCCTAAGCCCCGTTCCTCCGCAGACCCAGGCCCTCCGGAAGGG|ACGCCCTGAAAGCCATCACAGAGGTGACCACCACACTACAGCACATTCTCATCCGGCTGGAGAACCTGCAGAAGCTAACGGAGCTGCAGCGGGACCTGGTGGGCATAGAGAACCTCATTGCTCCTGGCAGGGAGT…	TRUE		No	620	3UTR_CODING
CGP0139742	BOLA3--CCDC142	GCIY	DST	101	BOLA3	2	74142272	-	CCDC142	2	74472796	-	GGGCATGGCTGCATGGAGCCCGGCCGCGGCAGCGCCTCTCCTCCGCGGGATCCGCGGGCTTCCACTTCACCATCGGATGTTTGCCACTCAGACTGAGGGGGAGCTCAGAGTGACCCAAATTCTCAAAGAAAAGTTTCCACGAGCTACAGCTATAAAAGTCACTGACATTTCAGGAGGTTGTGGGGCGATGTATGAAATTAAAATTGAATCAGAAGAATTTAAGGAGAAGAGAACTGTCCAGCAGCACCAGATGGTTAATCAG|GAAGCCCAGAGCTGCGGTTCGCAGGCCTGCTAAGCAGCCGGCGGCCGGAAGTCTATCCCGCAGAAGCGCAGCCATTCACGGCCTCACGCAATGCGACACTTCCGCCTGCACGAGTTCTTCCGGGGCGGAGGTCACC…	TRUE		No	200	No
CGP0140457	BOLA3--CCDC142	GCIY	ST	36	BOLA3	2	74142272	-	CCDC142	2	74472470	-	NA	FALSE		No	740	ambiguous
CGP0140458	BOLA3--CCDC142	GCIY	ST	26	BOLA3	2	74145189	-	CCDC142	2	74472796	-	NA	FALSE		No	100	No
CGP0142005	BOLA3--MRPL53	GCIY	DT	9	BOLA3	2	74142272	-	MRPL53	2	74472252	-	TGGAGCCCGGCCGCGGCAGCGCCTCTCCTCCGCGGGATCCGCGGGCTTCCACTTCACCATCGGATGTTTGCCACTCAGACTGAGGGGGAGCTCAGAGTGACCCAAATTCTCAAAGAAAAGTTTCCACGAGCTACAGCTATAAAAGTCACTGACATTTCAGGAGGTTGTGGGGCGATGTATGAAATTAAAATTGAATCAGAAGAATTTAAGGAGAAGAGAACTGTCCAGCAGCACCAGATGGTTAAT|CAGGAGACGGGCATCGCCTGATTATGCGCGGCGCTCATCTCACCGCTCTGGAAATGCTCACCGCCTTCGCCTCCCACATCCGGGCCAGGGACGCGGCGGGCAGCGGGGACAAGCCGGGCGCTGATACTGGTCGCTGACAGCGCCAAAGAGAC…	TRUE		No	740	ambiguous
CGP0446884	BOP1--DGAT1	TGBC1TKB	DST	26	BOP1	8	144289095	-	DGAT1	8	144321408	-	GGGGCGGGCCAGCTATAGGGATCCTTCAGGAACAGAGAAACCACCTGGATGGGGTCCACCAGGATGCCATACTTGATGAGGTTCTCCAGAAATAACCGGGCATTGCTCAAGATCAGCATCACCACACACCAGTTCAGGATGCCACGGTAGTTGCTGAAGCCACTGTCAGAGCTGAATAAAGAATCCTGCAGGCGATGGCACCT|GCACCTGCTCCTCAGTGGTCTTTTTAATCCCACTGTGGCCCTCGTCATCAAGGGCTCCGTCCTCTCCCTCCTCGTCGCCTTCGTCATCATCCTCACTGCTGTCACTGCCGGAATCTTCCAGGCCTGAGAACACACTTTC	TRUE		No	710	No
CGP1953394	BOP1--LMF1	HCC1569	DST	538	BOP1	8	144276224	-	LMF1	16	879737	-	ATGGCGGGTTCGCGGGGTGCGGGGCGCACGGCGGCGCCGAGCGTGCGGCCGGAGAAGCGGCGGTCTGAGCCCGAACTGGAGCCTGAGCCCGAGCCGGAGCCCCCCCTCCTCTGCACCTCTCCTCTCAGCCACAGCACCGGCAGCGATTCTGGCGTCTCCGACAGCGAGGAAAGTGTGTTCTCAGGCCTGGAAGATTCCGGCAGTGACAGCAGTGAGGATGATGACGAAGGCGACGAGGAGGGAGAGGACGGAGCCCTTGATGACGAGGGCCACAGTGGGATTAAAAAGACCACTGAGGAGCAGGTGCAGGCCAGCACTCCTTGCCCGAGGACAGAGATGGCGAGCGCCCGGATTGGGGATGAGTATGCGGAGGACAGCTCTGATGAGGAG|ACCCAGCC…	TRUE		No	910	Yes
CGP0903381	BOP1--RECQL4	MRK-nu-1	DST	77	BOP1	8	144276224	-	RECQL4	8	144517635	-	CTCAGGCCTGGAAGATTCCGGCAGTGACAGCAGTGAGGATGATGACGAAGGCGACGAGGAGGGAGAGGACGGAGCCCTTGATGACGAGGGCCACAGTGGGATTAAAAAGACCACTGAGGAGCAGGTGCAGGCCAGCACTCCTTGCCCGAGGACAGAGATGGCGAGCGCCCGGATTGGGGATGAGTATGCGGAGGACAGCTCTGATGAGG|AGGACGACGTGGAGGCGGCGCCGGAGGAGACCCGCGCGCTCTACCGGGAATACCGCACTCTGAAGCGTACCACGGGCCAGGCCGGCGGCGGGCTCCGCAGCTCCGAGTCGCTCCCCGCGGCGGCCGAAGAGGCGCCAGAGCCCCGCTGCTGGGGGCCCCATCTGAATCGGGCTGCGACCAAGAGTCCAC…	TRUE		No	910	Yes
CGP1250276	BPIFB3--NOL4L	RERF-GC-1B	DT	10	BPIFB3	20	33070778	+	NOL4L	20	32446181	-	TGTTCTGGGAGCGAGTGGCTCTCCGTGGCCATCCTAGGATCCACTCGGCCCTGGCTCCCCTGGGGCCTCTCTGCTCTGAGGGAGGAAAGGCAACAGAGGGCTTCTGCCAGCTCTGGGCAGGGGCGGGCAGCAGAGAGCTGCTGTCATGGCTACGGAGTGTTGCACGGAGAGGCCCTGGGGGCCTGCTGAGGTCTGGGCGAGTCCCTGG|CAGCAGGCGAGGCCCTCCATCAAAGTCGGCAATGGGGCAACAATGGAAGGCAGAGGCCAGCAGTGGCCTGAGGAGCCTGTGGGGGTGCTAAGACGGAGTCAGAGGAGCACTGGGTGCCTGTGGCGTAGGACGTCAGGTCTCAGCAATCTCCAGGAAAGTCCCTACTG	TRUE		No	200	No
CGP1467444	BPTF--ARSG	NCI-H520	DS	28	BPTF	17	67854762	+	ARSG	17	68306943	+	GAAGGGGTGATACAGTATGATGACCATTGTAGGGTTTGTCACAAACTTGGGGATTTGCTTTGCTGTGAGACATGTTCAGCAGTATACCATTTGGAATGTGTGAAGCCACCTCTTGAGGAGGTGCCAGAGGACGAGTGGCAGTGTGAAGTCTGTGTAGCACACAAGGTGCCTGGTGTGACTGACTGTGTTGCTGAAATCCAAAAAAATAAACCATATATTCGACATGAACCTATTGGATATGATAGAAGTCGGAGGAAATACTGGTTCTTGAACCGAAGACTCATAAT|GAAACCTTACAGAAACATGAAGCCCTCAACCATCTGCTACTCAGTTATTCGGGGCTGACGGCGGCTTCTAGAACATCCAGGTGTTCTGCAGATGCGAGAACTCATCCTGTA…	TRUE		Yes	100	No
CGP0675409	BPTF--PRKCA	GAK	DST	44	BPTF	17	67826337	+	PRKCA	17	66732688	+	CGAGGAGGAGGAGGAAGAGGAGGACATGGTCTCCGAGGAGGAGGAGGAGGAGGACGGCGACGCCGAGGAGACCCAGGATTCTGAGGACGACGAGGAGGATGAGATGGAAGAGGACGACGATGACTCCGATTATCCGGAGGAGATGGAAGACGACGACGACGACGCCAGTTACTGCACGGAAAGCAGCTTCAGGAGCCATAGTACCTACAGCAGCACTCCAG|AAAGCCAAACTTGGCCCTGCTGGCAACAAAGTCATCAGTCCCTCTGAAGACAGGAAACAACCTTCCAACAACCTTGACCGAGTGAAACTCACGGACTTCAATTTCCTCATGGTGTTGGGAAAGGGGAGTTTTGGAAAGGTGATGCTTGCCGACAGGAAGGGCACAGAAGAACTGTAT…	TRUE		No	710	No
CGP1959004	BRCA1--KRT43P	SK-LMS-1	DT	12	BRCA1	17	43125277	-	KRT43P	17	41449184	-	CGCGGCGTGAGCTCGCTGAGACTTCCTGGACGGGGGACAGGCTGTGGGGTTTCTCAGATAACTGGGCCCCTGCGCTCAGGAGGCCTTCACCCTCTGCTCTGG|TCTGAAGGCATCAGCCTGCAGGCCATGTCCTGCTCTAGGAGCTGCAGTGCTGTCATTTGGAGATCCTGGAGCTGAGCTGCTCGGTGAACACCCTGGAGGTGGAGCTTCAGGCTCAGCACACGCTGGTGAGTCCCTCTGCATGTATGGGAGCCCCAGCTTG	TRUE		No	0	No
CGP0142988	BRCA2--N4BP2L2	C2BBe1	DST	16	BRCA2	13	32346896	+	N4BP2L2	13	32444126	-	CCTTATCTTAGTGGGAGAACCCTCAATCAAAAGAAACTTATTAAATGAATTTGACAGGATAATAGAAAATCAAGAAAAATCCTTAAAGGCTTCAAAAAGCACTCCAGATGGCACAATAAAAGATCGAAGATTGTTTATGCATCATGTTTCTTTAGAGCCGATTACCTGTGTACCCTTTCG|AGAAAGAGTTTTGAAGAAAACTGGGCATAGGCTCAGCAAAACCAAACAGAAGAGGAACAGAAAAAGAAACAAAAAGCAGAACAGTCAGAATAGAATCATGGAGGAAAACTCATTAGAATTCTTAAGTGATCTTACACCGGGAGATCAGGACCCATCTCAGAGTGAAGAGGAAGACATTGAAAAGACCAGAAGAGAATCAGAATATCCCTTCATTGATG…	TRUE		No	910	Yes
CGP1568810	BRD1--DENND6B	MFE-280	DS	14	BRD1	22	49777034	-	DENND6B	22	50319003	-	AGCCCGCTCTGCGACTCGAGCTTTAATGCGCCCAAATGTGGGCGGGGCAAACCGGCTCTTGTGCGACGGCACACGCTGGAGGACCGCAGTGAGCTGATCTCCTGCATCGAGAATGGGAACTACGCCAAGGCGGCCAGGATCGCAGCCG|CTGGTGTATCCGAACGACTTCCGGCTCACAGACAAGGAGAAAAGCAGCATCTGCTACCTGTCTTTTCCCGACTCGCACTCAGGCTGCCTTGGAGACACTCAGTTCAGCTTCCGCATGCGCCAGTGTGGAGGGCAGAGGAGCCCCTGGCATGCCGACGACAGGCACTACAACAGCAGGGCCCCTGTGGCACTGCAGAGGGAGCCGGCACACTACTTCGGCTACGTGTACTTCAGGCAGGTGAAGGACAGCT…	TRUE		No	710	No
CGP0550671	BRD4--CTNND2	NB13	DST	24	BRD4	19	15331836	-	CTNND2	5	11083955	-	ATTTTGTTAAGTGAGGAGGAGGAGGAGGAGGAGGAAGCGGCCGCCGCGGGGTCCGCGGCGCGCCCGGCCCG|GGGCTGGGCTGAGGATGTGGCAGGCATGGCATATGCCCTACGTTCACTGCCAGAGGGGGCTCCCTGCCTGCCACAGTGGTCAGTATATATCCGAGCCGCTGTCCGAAAAGAGAAAGGCCTGCCCATCCTCGTGGAGCTGCTCCGAATAGACAATGACCGTGTGGTGTGCGCGGTGGCCACTGCGCTGCGGAACATGGCCTTGGACGTCAGAAATAAGGAGCTCATCGGCAAATACGCCATGCGAGACCTAGTCCACAGGCTTCCAGGAGGGAAC	TRUE		No	820	5UTR_CODING
CGP0552754	BRD4--CTNND2	NB13	DST	195	BRD4	19	15332290	-	CTNND2	5	11082846	-	GTTTGTTCTGGTCTCCCGCAGCCGAGGAGCCGAAGCAGTGGCGGCGGCAGCGGCTGCGGCGGCTGCCGGCGGTGCCCGCGGGCGAGCGCGGCCTGTGAGCTCGGCAGAGCGGCGGGCGGGCCCCGGCGCCGCGCAGGCAGCTCGGGGAGGGGGCGGCGGCAGCGGGCGGACGGCCGGCGGGGGCGGCGTGCGGCCTAGCGTCTCAG|TGGTCAGTATATATCCGAGCCGCTGTCCGAAAAGAGAAAGGCCTGCCCATCCTCGT	FALSE		No	820	5UTR_CODING
CGP1285111	BRD7--ATF6	L-540	DT	88	BRD7	16	50320248	-	ATF6	1	161863198	+	TCCACATTTGCAAATATCAGCAAGGATGATTCTGATTTAATCTATTCAACCTATGGGGAAGACTCTGATCTTCCAAGTGATTTCAGCATCCATGAGTTTTTGGCCACGTGCCAAGATTATCCGTATGTCATGGCAGATAGTTTACTGGATGTTTTAACAAAAGGAGGGCATTCCAGGACCCTACAAGAGATGGAGATGTCATTGCCTGAAGATGAAGGCCATACTAGGACACTTGACACAGCAAAAGAAATGGAGATTACAGAAGTAGAGCCACCAGGGCGTTTGGACTCCAGTACTCAAGACAGGCTCATAGCGCTGAAAGCAGTAACAAATTTTGGCGTTCCAGTTGAAGTTTTTGACTCTGAAGAAGCTGAAATATTCCAGAAGAAACTTGATGAG…	TRUE		No	710	No
CGP1568396	BRD8--ETF1	MFE-280	DST	46	BRD8	5	138170345	-	ETF1	5	138510629	-	AGATGCAGAACTAATTCAAGCTGGACACATGGACAGCAGACTGGATGAGCTTTGCAATGACATTGCAACGAAAAAGAAATTGGAAGAAGAGGAGGCTGAAGTAAAGAGGAAGGCTACAGATGCTGCATACCAGG|AGGAGAAAATTCTCTATCTAACTCCAGAGCAAGAAAAGGATAAATCTCATTTCACAGACAAAGAGACCGGACAGGAACATGAGCTTATCGAGAGCATGCCCCTGTTGGAATGGTTTGCTAACAACTATAAAAAATTTGGAGCTACGTTGGAAATTGTCACAGATAAATCACAAGAAGGGTCTCAGTTTGTGAAAGGATTTGGTGGAATTGGAGGTATCTTGCGGTACCGAGTAGATTTCCAGGGAATGGAATACCAAGGAGGAG	TRUE		No	910	Yes
CGP0105849	BRD9--CHSY3	MFH-ino	DST	15	BRD9	5	886592	-	CHSY3	5	130184229	+	AAGTCAGTTACGGAATTTAAGGCAGATTTCAAGCTGATGTGTGATAATGCAATGACATACAATAGGCCAGATACCGTGTACTACAAGTTGGCGAAGAAGATCCTTCACGCAGGCTTTAAGATGATGAGCAAACAGGCAGCTCTTTTGGGCAATGAAGATACAGCTGTTGAGGAACCTGTCCCTGAAGTTGTACCAGTACAAGTAGAAACTGCCAAGAAATCCAAAAAGCCGAGTAGAGAAGTTATC|AGATGCAACAACTGTTCCATGAAAATTATGAACACAATCGGAAGGGTTACATCCAAGACCTTCACAATAGCAAAATCCATGCAGCCATAACACTTCATCCCAACAAAAGGCCTGCATACCAATACAGGCTGCATAATTACATGCTCAGCCGC…	TRUE		No	710	No
CGP1500234	BRE--CLIP4	NB1	ST	12	BRE	2	27929908	+	CLIP4	2	29143709	+	NA	TRUE		No	715	stop-codon
CGP0841271	BRE--DPYSL5	HCC1806	DST	59	BRE	2	28129380	+	DPYSL5	2	26898496	+	GAGAGAACATGGAAATTTATGCTGGGAAAAAAAACAACTGGACTGGTGAATTTTCAGCTCGTTTCCTTTTGAAGCTGCCCGTAGATTTCAGCAATATCCCCACATACCTTCTCAAGGATGTAAATGAAGACCCTGGAGAAGATGTGGCCCTCCTCTCTGTTAGTTTTGAGGACACTGAAGCCACCCAGGTGTACCCCAAGCTGTACTTGTCACCTCGAATTGAGCA|GAACATGCTTGCCAACTCAGCCAGCGTGAGGATCCTCATCAAGGGAGGCAAGGTGGTGAACGATGACTGCACCCACGAGGCTGACGTCTACATCGAGAATGGCATCATCCAGCAGGTGGGCCGCGAGCTCATGATCCCTGGCGGGGCCAAGGTGATTGATGCCACAGGAAAA…	TRUE	Passed	No	100	No
CGP1932257	BRE--NSD1	OVISE	DST	115	BRE	2	27929908	+	NSD1	5	177291954	+	CTGCCCGCGGCGCGCGCGCAGGTCGGTGCGTCTGTCGGGGGCGCGCTCGGGTACCTGTACCCCACGTAGTCGCCGGTTACCGATCGGACTAAGTTCCAGTGGTGATTTACAAGTCAAGTTAAAATGTCCCCAGAAGTGGCCTTGAACCGAATATCTCCAATGCTCTCCCCTTTCATATCTAGCGTGGTCCGGAATGGAAAAGTGGGACTGGATGCTACAAACTGTTTGAGGATAACTGACTTAAAATCTGGCTGCACATCATTGACTCCTGGGCCCAACTGTGACCGATTTAAACTGCACATACCATATGCTGGAGAGACATTAAAGT|AATCAACCCATTGCCACGGAAGAAAAGTCAAAGAAATTCAAGAAGAAGCAACAGGGAAAGCGCAGGACCC…	TRUE		No	715	stop-codon
CGP0153301	BRI3BP--FAM101A	KYAE-1	DST	134	BRI3BP	12	125012636	+	FAM101A	12	124311818	+	CGGGCGCGCAGGGGGCGCGGGGCCGCGGCGGCGCGGAGAAGAACAGCTACCGCCGCACGGTCAACACCTTCTCCCAGAGCGTCAGCAGCCTGTTCGGCGAGGACAACGTGCGCGCCGCTCAGAAGTTCTTGGCCAGGCTGACTGAGAGATTTGTGCTGGGAGTGGATATGTTCGTGGAGACACTGTGGAAAGTCTGGACCGAGCTCTTGGATGTTCTTGGACTTGAC|GCCCCCCTCCCAACTCCCAAATCCCCCGGCGTCGGAGATGAGGCCCCGGATGCTGCCAGTGTTCTTTGGGGAGAGCATCAAGGTGAACCCGGAACCCACGCATGAGATCCGCTGCAACTCTGAGGTCAAGTACGCCTCGGAGAAGCATTTCCAGGACAAGGTCTTCTATGC…	TRUE		No	100	No
CGP0491664	BRI3BP--UBC	UACC-812	DS	16	BRI3BP	12	124994003	+	UBC	12	124913774	-	CCCTCACCCCGCATCGCGACCCCGCGCCCCGCCGGCCGAGCATGGGCGCGCGCGCCTCAGGCGGGCCCCTGGCCCGGGCCGGGCTCCTGCTGCTGCTGCTGCTGCTGCTGCTGCTCGGGCTGCTGGCCCCGGGCGCGCAGGGGGCGCGGGGCCGCGGCGGCGCGGAGAAGAACAGCTACCGCCGCACGGTCAACACCTTCTCCCAGAGCGTCAGCAGCCTGTTCGGCGAGGACAACGTGCGCGCCGCTCAGAAG|ACAATGCAGATCTTCGTGAAGACTCTGACTGGTAAGACCATCACCCTCGAGGTTGAGCCCAGTGACACCATCGAGAATGTCAAGGCAAAGATCCAAGATAAGGAAGGCATCCCTCCTGACCAGCAGAGGCTGATCTTTGCTGGA…	TRUE		No	100	No
CGP0152384	BRI3BP--ZNF664-FAM101A	KYAE-1	DT	12	BRI3BP	12	125012636	+	ZNF664-FAM101A	12	124301793	+	GCTGCTCGGGCTGCTGGCCCCGGGCGCGCAGGGGGCGCGGGGCCGCGGCGGCGCGGAGAAGAACAGCTACCGCCGCACGGTCAACACCTTCTCCCAGAGCGTCAGCAGCCTGTTCGGCGAGGACAACGTGCGCGCCGCTCAGAAGTTCTTGGCCAGGCTGACTGAGAGATTTGTGCTGGGAGTGGATATGTTCGTGGAGACACTGTGGAAAGTCTGGACCGAGCTCTTGGATGTTCTTGGACTTGAC|GGTTGACGGCCCCCACTCTGTTATTGGCTGGCAGAGCTGTGGGTCCCTGCACTCACTTCCCAGAGCTGCCGTGACAAAGTGCCACAGACTGGGTGGCTTAACACAGAAGAAATTCATCCTCTCAGAGTTCCGGAGGCCAAGAAGTCTGAAA…	TRUE		No	100	No
CGP1977629	BRIP1--BCAS3	HCC2218	DT	11	BRIP1	17	61743013	-	BCAS3	17	61128178	+	TCTGGAGTTGGTGAAGACAGTCATTGTAGAACCACAGGGAGGAGAAAAAACAAATTTTGATGAATTACTGCAGGTGTACTATGACGCAATCAAATACAAAGGAGAGAAAGATGGAGCTCTCCTGGTAGCAGTTTGTCGTGGTAAAGTGAGTGAGGGTCTGGATTTCTCAGATGACAATGCCCGTGCTGTCATAACAATAGGAATTCCTTTTCCAAATGTGAAAGATCTAC|AGGAAGCCTTCCACCAGGAATAGTGTGAGTCAAGGATGAGTACATGAAGATGAAGCCCATGCAATGAGGACAGCCTAGGCCGTGTTAGGCTTTGACTTAAATCAGATTTCATCTACGGCTGAGATGCAGAGGAGAGACTTAGTGAAATATGCAGAGCTCCATTCCAGT…	TRUE	Passed	No	740	ambiguous
CGP0415732	BRIP1--VMP1	MDA-MB-361	DST	270	BRIP1	17	61859796	-	VMP1	17	59817712	+	GTGAATCGGAGCTCAGAGCGTTGCTTCGGTTTCCCTCCAGACAGTTAGGAATCTGAAATAAACAGGAAAGCACTATGTCTTCAATGTGGTCTGAATATACAATTGGTGGGGTGAAGATTTACTTTCCTTATAAAGCTTACCCGTCACAGCTTGCTATGATGAATTCTATTCTCAGAGGATTAAACAGCAAGCAACATTGTTTGTTGGAGAGTCCCACAGGAAGTGGAAAAAGCTTAGCCTTACTTTGTTCTGCTTTAGCATGGCAACAATCTCTTAGTG|AAAATTTTTGTTATAATAACATTCAGCAAGCACATAGTGGAGCAAATGGTGGCTTTCATTGGTGCTGTCCCCGGCATAGGTCCATCTCTGCAGAAGCCATTTCAGGAGTACCTGGAGGC…	TRUE		No	710	No
CGP1638206	BRPF1--CPNE9	HDQ-P1	DST	72	BRPF1	3	9732138	+	CPNE9	3	9718475	+	TGGTCCTACACCGACGATAATGATAGACATGGGCAATGAGGAGGCGCTGACGATGGCCTCCTTGGTCTGCGTCATGTCAGAGATGACCCCATCAGTGATGATGAGCAGAACATAGTACTGGGAGCCATCAGAGATCTTGGCTGCAGCCCTGGCCACTTGGTTGATGACAGGAGCAAAGTAGGTGGGCCCATAGAGCTGCACTGTGCGCAGGCTCTGGAAATAGCTCTCCAGCACACCCTCGATGCCCGCACAGTTGGGGTCCTCATCATTGTTGTTC|GGCCACCTCGAGTCCGGGCTCATCGCCGGGGGCGCCCGCCGGGGCTCCGACCCCACTTGGGGAGGTCGGCGGGGAAAGTCGGGCCGGGAAGGGGGAGCCCCAACTCCGGAGACCGTAGACC…	TRUE		No	820	5UTR_CODING
CGP1638317	BRPF1--CPNE9	HDQ-P1	DST	42	BRPF1	3	9732138	+	CPNE9	3	9725949	+	CAGCACATCCTTGGCCAGTCGGGCCATGCTCAACACCTGGTTCCCCGACCGGTCAACATAGTCTCGGAATGGGACGAACTGAACGATGTCCCGCTCTGCGTAGCGTCCCCTAGAGGACACGCGCACATCATCACCGTCCAACTCTTCCATTGCCTCAAACATGGCTGGTCCTACACCGACGATAATGATAGACATGGGCAATGAGGAGGCGCTGACGATGGCCTCCTTGGTCTGCGTCATGTCAGAGATGACCCCATCAGTGATGATGAGCAGAACATAGTACTGGGAGCCATCAGAGATCTTGGCTGCAGCCC|GGCCACCTCGAGTCCGGGCTCATCGCCGGGGGCGCCCGCCGGGGCTCCGACCCCACTTGGGGAGGTCGGCGGGGAAAGTCGGGC…	FALSE		No	820	5UTR_CODING
CGP1638344	BRPF1--CPNE9	HDQ-P1	DT	28	BRPF1	3	9732743	+	CPNE9	3	9718285	+	CTAAGTTCTCGTCTCCCTCGCCTGTGCCTCTGCTGCCGGGTTCCAAGGGGAGATTGCTGATTCGCTGTGCTACTTTGGGAACCATTCACCCGGGACCCAGCTTGGAAAGAGGAGAGCTTGTTTGTGCTTCGGTTGGTTTATGTTTAAAGACACAGCCGCAGGTAGGAAATAGAAGAGTTGCAGTTGGACGTGTAGCGTTACTGATGTGAAAATCAGG|ACATTACTTCAAAGGGCATGTAGAGGAACAGGAAGCTATGAGAGGATAGCAGAGCAGGGAGGGGAGCAGGGCTGGGTTTGGAGGGGAGCATGAAAGGGACTGATGGAAAAAGGAAGGAGTGAGCTGGAATCAGAGCACTCCTGCATGTACCCTGCATG	FALSE		No	820	5UTR_CODING
CGP0841348	BRSK2--TSPAN4	HCC1806	DT	9	BRSK2	11	1390375	+	TSPAN4	11	850288	+	GCGGGGCCCGCGGGGGCGCCCCGGCCGGGTCGGCGCGGACGGCACTCGGCGGACGCGGGCGGACGCTGGGCGGCCCCTCCCTGCCCGCGCGCCCGGGCGCCCCTGGCCGGCGCCGGGCCCCAGAGCGATGACATCGACGGGGAAGGACGGCGGCGCGCAGCACGCGCAGTATGTTGGGCCCTACCGGCTGGAGAAGACGCTGGGCAAGGGGCAGACAG|AACTGAAGCGCTGCGGCATGGCGCGCGCCTGCCTCCAGGCCGTCAAGTACCTCATGTTCGCCTTCAACCTGCTCTTCTGGTTCTTCCTGCTGCTGCTGCTGGTGTTCCTGCTGGAGGCCACCATCGCCATCCTCTTCTTCGCCTACACGGACAAGGTACGGC	TRUE	Failed	No	100	No
CGP0760642	BRWD1--AF064858.6	TE-4	DS	10	BRWD1	21	39228500	-	AF064858.6	21	38923693	-	GATCTTAGGGATCAAGAATTGGTTAAAATAGTTGGAATACGATATGAAGTTGGGCCCCCTACACTCTGTTGCCTAAAACTAGCATTTATAGATCCAGCAACTGGAAAACTTATGGACAAATCTTTCTCTATTAGATATCATGATATGCCAGATGTTATTGACTTTCTTGTATTGCGTCAATTTTATGATGAAGCAAGACAGAGGAATTGGCAGTCTT|GACATCAACTGGGAGTGGCCCAGAAGCCCGAAGCTGAGAGGACAAAGCTCACTGGGGTAAGTTAACATCACTCCAGATCAGCCCCGGTGAAGTCAGCGAGAATTGCCTACACCTGAAAAAATGTGGCAAACTTATTTGTAAAGCTTATCTGACACTTTTGTCTATATTTGATACATTCAGT…	TRUE		No	100	No
CGP1993543	BRWD1--HLCS	HCC1954	ST	5	BRWD1	21	39210866	-	HLCS	21	36897131	-	NA	TRUE		No	715	stop-codon
CGP1993544	BRWD1--HLCS	HCC1954	DS	9	BRWD1	21	39212666	-	HLCS	21	36897131	-	CTTTTGAATCTTGATATAGCAGCAGCTTTTGCAGGCCCTGTTGATTTGTGTACATACCCGAAGTACTGTACTGTAGTAGCTTATCCAACCGATCTTTACACAATTCGAATGAGACTTGTTAATCGATTTTACAGGAGGCTGTCTGCGTTAGTTTGGGAAGTCAGATATATAGAACATAATGCCAGAACATTTAACGAACCTGAGAGTGTAATTGCAAGATCAGCTAAAAAGATAACTGACCAACTTTTAAAATTTATCAAGAATCAACACTGTACAAATATCTCAGAACTTTCTAACACATCTGAAAATGATGAGCAAAATGCTGAGGATTTGGATGATAGTGATCTTCCTAAAACATCTTCTGGAAGGAGGAGA|GAAATCAGGGATCCTCTTATGCA…	FALSE	Passed	No	910	Yes
CGP1993695	BRWD1--HLCS	HCC1954	DT	10	BRWD1	21	39210786	-	HLCS	21	36897131	-	AATGCTGAGGATTTGGATGATAGTGATCTTCCTAAAACATCTTCTGGAAGGAGGAGAGTCCATGATGGGAAAAAAAGCATCAGAGCTACGAACTATGTTGAAAGCAACTGGAAGAAACAGTGTAAGGAACTAGTGAACTTAATTTTTCAGTGTGAAGATTCTGAACCATTTAGACAACCTGTTGATTTGGTTGAATATCCA|GAAATCAGGGATCCTCTTATGCAGTGGCTTGGGAAACATGTGGACTCCGAGGGAGAAATAAAATCCGGCCAGCTCTCTCTTAGATTTGTTTCATCCTACGTGTCTGAAGTAGAAATAACCCCATCTTGTATACCTGTGGTGACCAACATGGAGGCCTTCTCATCAGAACATTTCAACTTAGAGATCTATCGCCAAAA…	FALSE		No	910	Yes
CGP1858885	BRWD3--POF1B	HCC-44	DST	37	BRWD3	X	80808539	-	POF1B	X	85282317	-	CCGCCCCCGCCAGCCCCTCCGGAGCGAAGCCCCCAAACCCCCTCGGGAAAAGGATGGCGGCAGCACCTACCCAGATCGAAGCCGAGCTGTATTACCTGATCGCTAGGTTCTTGCAGTCTGGACCCTGCAACAAATCCGCTCAGGTGCTAGTGCAGGAGCTCGAGGAGCATCAGCTGATTCCGCGCCGCTTAGATTGGGAGGGGAAAGAGCACCGAAGAAGCTTCGAGGATCTGGT|ACAGGACACAATATCCAATCCTAGGCCTCCTATATGATGACTACGAATATATACCACCAGGTAGTGAAACACAGACTATTGTGATTGAGAAAACAGAAGACAAATACACTTGTCCATGAATGGATCCACTTTAAAGTATTACAACTCAAAGCCGTTTTTTTTT…	TRUE		No	710	No
CGP1713491	BSDC1--FAF1	TT	DST	1087	BSDC1	1	32394080	-	FAF1	1	50491801	-	AAATAGTGGTGATGTCATGCAGGCAAGATGGCGGAAGGGGAGGACGTGGGATGGTGGCGGAGCTGGCTGCAGCAGAGCTACCAAGCAGTCAAAGAGAAGG|ATGAACGTGAAGCCAGAGAAAATGTGAAGAGAGAGCAAGATGAGGCCTATCGCCTTTCACTTGAGGCTGACAGAGCAAAGAGGGAAGCTCACGAGAGAGAGATGGCAGAACAGTTTCGTTTGGAGCAGATTCGCAAAGAACAAGAAGAGGAACGTGAGGCCATCCGGCTGTCCTTAGAGCAAGCCCTGCCTCCTGAGCCAAAGGAAGAAAATGCTGAGCCTGTGAGCAAACTGCGGATCCGGACCCCCAGTGGCGAGTTCTTGGAGCGGCGTTTCCTGGCCAGCAACAAG	TRUE		No	910	Yes
CGP0089491	BSDC1--PUM1	SNU-C5	DST	9	BSDC1	1	32383830	-	PUM1	1	31059577	-	GCCAGCGTGGTCAAGGAGAAGCTGGCTACGGAAGGCTCCTCAGGAGCAACAGAGAAGATGAAGAAAGGGTTATCTGACTTCCTAGGGGTGATCTCAGACACCTTTGCCCCTTCGCCAGACAAAACCATCGACTGCGATGTCATCACCCTGATGGGCACACCGTCTGGCACAGCTGAGCCCTATGATGGCACCAAG|GTGTTGGTGGAATGAGCGTTGCATGTGTCTTGAAGAGAAAAGCAGTGCTTTGGCAGGACTCTTTCAGCCCCCACCTGAAACATCACCCTCAAGAACCAGCTAATCCCAACATGCCTGTTGTTTTGACATCTGGAACAGGGTCGCAAGCGCAGCCACAACCAGCTGCAAATCAGGCTCTTGCAGCTGGGACTCACTCCAGCCCT…	TRUE		No	200	No
CGP0166362	BTAF1--MARCH5	NCI-H2135	DS	6	BTAF1	10	92008275	+	2005-03-01	10	92340673	+	TGATGACAGTGTCAAACAAGAGGGTGCAATTGAAGCACTTGCCTGTGTAATGGAACAACTAGATGTTGGTATTGTTCCATATATTGTCCTTTTAGTTGTTCCTGTATTAGGAAGAATGAGTGATCAGACAGACAGTGTGAGATTCATGGCCACGCAGTGCTTTGCAACGCTAATTAGACTCATGCCACTTGAGGCAGGCATTCCAGACCCTCCAAACATGTCAGCAGAATTAATCCAATTGAAAGCCAAGGAGCGACACTTTTTGGAGCAATTGTTAGATGGGAAAAAATTGGAAAATTATAAAATTCCAGTACCAATCAATGCTGAACTCAGAAAATATCAGCAGG|TCCAGTGGTTTACGTCTTGGATCTTGCAGATAGACTGATCTCAAAAGCCTG…	TRUE		Yes	710	No
CGP0166373	BTAF1--MARCH5	NCI-H2135	DS	34	BTAF1	10	92009208	+	2005-03-01	10	92340673	+	ACCAATCAATGCTGAACTCAGAAAATATCAGCAGGATGGTGTGAACTGGTTAGCATTTCTTAATAAGTATAAACTTCATGGAATTCTGTGTGATGACATGGGTTTAGGAAAAACTTTACAGTCCATCTGCATTCTAGCAGGAGATCATTGTCATAGGGCCCAGGAATATGCAAGATCAAAATTAGCAGAATGTATGCCACTTCCTTCCTTAGTGGTTTGTCCGCCAACATTAACAGGCCATTGGGTGGATGAAGTAGGTAAATTTTGCTCTAGAGAATATCTCAACCCGTTGCATTACACTGGACCTCCCACTGAAAGAATAA|GGTCCAGTGGTTTACGTCTTGGATCTTGCAGATAGACTGA	FALSE		Yes	710	No
CGP0400703	BTAF1--TNKS2	SW1463	DT	21	BTAF1	10	91964201	+	TNKS2	10	91817134	+	TATTGCCTAAAGTTTTAACTAGAATAATTGAAGGACTCCAGGATCTTGATGATGATGTCAGAGCTGTTGCTGCAGCATCATTAGTGCCTGTAGTAGAAAGCCTTGTCTATCTTCAGACACAAAAGGTGCCCTTCATTATAAATACATTGTGGGATGCTCTTCTGGAATTAGATGATCTAACAGCTTCAACAAATAGTATTATGACTCTCCTTTCATCCTTGTTAACTTACCCTCAGGTCCAACAATGCA|GTGCTGTTACAGCATGGAGCTGAGCCAACCATCCGAAATACAGATGGAAGGACAGCATTGGATTTAGCAGATCCATCTGCCAAAGCAGTGCTTACTGGTGAATATAAGAAAGATGAACTCTTAGAAAGTGCCAGGAGTGGCAATGAAGA…	TRUE		No	710	No
CGP1591705	BTBD10--TERT	JIMT-1	DST	33	BTBD10	11	13463092	-	TERT	5	1282624	-	GCCGGCCTGCAACCTGCCGGGGCGGCTCCGCTACGCGCAGCCGCCTCAGTGGCTTCCTCCACAGCCACCTCCGGAGGGATCTGGCTGAGGAGGAAGTGGAGGTGTCACTGGCCCCGGCCTTTGCCCCAATCTTGTGTGGGCACTGAAGGGGGACTACAGGTTCGAGAG|GGTTGGCTGTGTTCCGGCCGCAGAGCACCGTCTGCGTGAGGAGATCCTGGCCAAGTTCCTGCACTGGCTGATGAGTGTGTACGTCGTCGAGCTGCTCAGGTCTTTCTTTTATGTCACGGAGACCACGTTTCAAAAGAACAGGCTCTTTTTCTACCGGAAGAGTGTCTGGAGCAAGTTGCAAAGCATTGGAATCAGACAGCACTTGAAGAGGGTGCAGCTGCGGGAGCTGT…	TRUE		No	820	5UTR_CODING
CGP0601829	BTBD16--GSDMC	ALL-PO	DST	91	BTBD16	10	122297837	+	GSDMC	8	129760589	-	GGTTCCTCTATTCTTCCTACTGGGAGGATGTGAACTTGTTCGTATTTTGGCAAATGCCCGCTCAAAAATTGCTGTGTCAGAAATAGCTCTGGTTTTAACTTCATATCATTGGATGAGGCATTGAAGAGGGTTGGAGAGATGGTATGAAATGATGGTAGCAACCCCTCACTCCTCGCAGCACAGTAGCCTACCATTTCGGAAATTTCGTACTCATCTTGAAAGGTTCTCTGTTCATCATCATCTGAGATGAGAATGGCTT|GCAGCCGGCCTCGTAGAATTTCTTGATGGTGCTTGGCTTGAGTCTGGCTATCATCACATCCACGCACCTGGAGAGAGAGAACTGCAGTTTCTGGAGGAACCCCACACTGCTTTTGGAGAAGCG	TRUE		No	710	No
CGP1503656	BTBD7--UBR7	SF268	DS	70	BTBD7	14	93332820	-	UBR7	14	93209824	+	ATCATCTCATCTGGAATCTCGTCTTCAGGATCAGGATAAGGTCTCTTGCAAATGCAGTACAATCCAAAAAAGTTGTCATTGTACTTATTGCCAGAATTTACCTTTGCTTTGTCAGGAAGTAATTTGCATTCCAAATTTTTAAACTTGCTGTTTCCACAATCACAACGAAAATTTCTTTTTGTGTATAGCTCAAATAGTTTGTGACTTCCATGACATTCATAACTGCAAGCTAAACAAATTCCTGCTGGTTCTTCTCCCTCTGGGGTGCAGGTACTACAGGCATATAGTGCTTGTCTCTTTACTGAGC|CCCCGGAGGCTCCTCCCGCCGCTGCTGCTGCCGCTGGGACCGCTGCCGTCGCCTCCGCCGCCGCCGCCACCAGCACCGCCGTCCGCACCGG…	TRUE		Yes	820	5UTR_CODING
CGP0407249	BTBD9--SSPN	NCI-H661	DST	27	BTBD9	6	38577600	-	SSPN	12	26224293	+	CTCAAAATTATGATTTGGATCATGGATTTTCAAGGCACCCAATTGATGATGACTGCCGTTCCGGCATCGAGATTAAGCTAGGTCAGCCATCCATTATCAATCACATACGGATACTCTTGTGGGACCGAGATAGCCGGTCTTACTCATACTTCATTGAAGTGTCAATGGATGAACTTGATTGGGTCAGAGTGATAGATCATTCACAATATCTGTGTCGTTCTTGGCAGAAATTATATTTTCCAGCCCGTGTCTGCAGGT|CTGCTTAGTGGCCTATCTTGGCTTGTTTATGCTTTGTGTCTCATATCAGGTTGACGAACGGACATGTATTCAATTTTCTATGAAACTGTTATACTTTCTGCTGAGTGCCCTGGGCCTGACGGTCTGTGTGCTGGCCGTGG…	TRUE		No	710	No
CGP0608852	BTBD9--ZFPM2-AS1	NOS-1	DST	10	BTBD9	6	38577600	-	ZFPM2-AS1	8	105927717	-	GACCGAGATAGCCGGTCTTACTCATACTTCATTGAAGTGTCAATGGATGAACTTGATTGGGTCAGAGTGATAGATCATTCACAATATCTGTGTCGTTCTTGGCAGAAATTATATTTTCCAGCCCGTGTCTGCAGG|TGGCTCAAAGAGGTCAGGAGGCACCTTCAACACTTTTATTGGAGATCTCCTTGTCTAGATCATCAGATTCTCACTGTGTTACCTAGGCTGCAGTGCAGTGGTGCGATCTCAACTCACTGCAACCTCTACCTCCTGGGTTCAAGCAA	TRUE		No	0	No
CGP0542488	BTD--FGD5	NCI-H510A	DT	10	BTD	3	15601894	+	FGD5	3	14864128	+	TCCACCTTGTGGGTGACACTGGGGTCTCTTGAAGCACTGTCCTCCTCCTCCGAGCTTCTCTGCTCTTCATCCGACGTAAGGTCCTCTTTGGGGGCTGCCGACGAGATGGGACAGACTTTGTAGGGCTCTGTGTAGGCGCT|GCTCTTAGCGCGCCTTCCGCCCTGAATATGCGCATGCGCCATTCTCCCTTTACAGCCCCGAAAACGCTCCAGCTGGCCGACTCGGAGACAATGGCGAGAGGCCTCAGAGTTCGGCTTCTTACCTGCTTTGCATAGGCA	TRUE		No	910	Yes
CGP1954170	BTG3--C21orf91	HCC1569	DST	21	BTG3	21	17598617	-	C21orf91	21	17795270	-	GTGAGGTGTGCTGTCGGTATGGAGAGAAAAACAATGCATTCATTGTTGCCAGCTTTGAAAATAAAGATGAGAACAAGGATGAGATCTCCAGGAAAGTTACCAGGGCCCTTGATAAGGTTACCTCTGATTATCATTCAGGATCCTCTTCTTCAGATGAAGAAACAAGTAAGGAAATGGAAGTGAAACCCAGTTCGGTGACTGCAGCCGCAAGTCCTGTGTACCAG|TGAATTCGATGACTCTTGGTGAGGTAGAGCAACTGAATGCAAAGCTCCTACAGCAAATCCAGGAAGTTTTTGAAGAGTTAACTCACCAAGTGCAAGAAAAAGATTCTTTGGCCTCACAGCTCCATGTCCGCCACGTTGCCATCGAACAGCTTCTGAAGAACTGTTCTAAGTTAC…	TRUE		No	710	No
CGP0263835	BUD31--ARPC1A	NCI-H1993	DST	289	BUD31	7	99411186	+	ARPC1A	7	99338181	+	AAAATGCCTAAAGTCAAAAGAAGCCGGAAAGCACCCCCAGATGGCTGGGAGTTGATTGAGCCAACACTGGATGAATTAGATCAAAAGATGAGAGAAGA|GATTGCCCTCAGTCCCAATAATCACGAAGTGCACATCTATAAGAAGAACGGGAGCCAGTGGGTGAAAGCTCATGAACTCAAGGAGCACAACGGACACATCACAGGTATTGACTGGGCTCCCAAGAGCGACCGCATTGTCACTTGTGGGGCAGACCGCA	TRUE		No	910	Yes
CGP0415021	BZRAP1-AS1--CEP112	MDA-MB-361	DT	31	BZRAP1-AS1	17	58347188	-	CEP112	17	65711123	-	CGGTGCCGAAGGACCTGCGGCATCTGCGGGCCTGTTTGCTGTGTTCGCTGGTCAAGGTACTATAGACCAGTTTGAATATGATGGTTGTGACAATTGTGATGCATATCTACAAATGAAGGGTAACCGAGAGATGGTATATGACTGCACTAGCTCTTCCTTTGATGGAATCATTGCGATGATGAGTCCAGAGGACAGCTGGGTCTCCAAGTGGCAGCGAGTCAGTAACTTTAAGCCAGGTGTATATGCGGTGTCAGTCACTGGTCGCCTGCCCCAAG|ATGAAAACATGGGTTCAAAGAGGTCACATGTCCTGCCTCCAGCCACGCTGCTAGAGAGAAAGTGAAGCTCCAGTTCGCCACCCACTCGTCGCCACCAACGAGCCATGCTGTCTCACCCAGGAA…	TRUE		No	740	ambiguous
CGP0415023	BZRAP1-AS1--CEP112	MDA-MB-361	DT	25	BZRAP1-AS1	17	58347188	-	CEP112	17	65713979	-	CGGCATCTGCGGGCCTGTTTGCTGTGTTCGCTGGTCAAGACTATAGACCAGTTTGAATATGATGGTTGTGACAATTGTGATGCATATCTACAAATGAAGGGTAACCGAGAGATGGTATATGACTGCACTAGCTCTTCCTTTGATGGAATCATTGCGATGATGAGTCCAGAGGACAGCTGGGTCTCCAAGTGGCAGCGAGTCAGTAACTTTAAGCCAGGTGTATATGCGGTGTCAGTCACTGGTCGCCTGCCCCA|AGATGAAGACTGGCCAGACCGAGAGAGAAGAGGTGGCTTTGGTGTTCTTCAGCTCCTTGGAGATGAATTTATGGAAGAAGGAAAGTCAATCGACGGCTGGGCGTGGTGACTCACTCCTGTAATCCCAGCACTTTGGGAGGCCGA…	FALSE		No	740	ambiguous
CGP0415024	BZRAP1-AS1--CEP112	MDA-MB-361	DT	346	BZRAP1-AS1	17	58347188	-	CEP112	17	65715296	-	TTCTTTCACTCCCAGACTATAGACCAGTTTGAATATGATGGTTGTGACAATTGTGATGCATATCTACAAATGAAGGGTAACCGAGAGATGGTATATGACTGCACTAGCTCTTCCTTTGATGGAATCATTGCGATGATGAGTCCAGAGGACAGCTGGGTCTCCAAGTGGCAGCGAGTCAGTAACTTTAAGCCAGGTGTATATGCGGTGTCAGTCACTGGTCGCCTGCCCCAAG|AACAATCCCGACTGAGCACCTGACCCTGGCTTCTCTTCAGGTTCCAGACTGAATAGACACCTCTGCGTGGATGATCTTTTGGCCTCTAGAACTCAGCATATTTCCCCTCCATCCTTATTACTCCTGACTTAAATTGGACTGAGAGTGTCAGCTGACTTTTTCCCTT…	FALSE		No	740	ambiguous
CGP1511653	C10orf11--RNLS	FTC-133	DST	17	C10orf11	10	76324485	+	RNLS	10	88362725	-	CCCGCCACCATGCCTGGAGAAGTTTTTGTATTTTTAGTGGAGACAGGGTTTCACCATGTTAACCAGGATGGTCTCGATCTCCTGACCTCGTGATCCACCCGTCTCGGCCTCCCAAAGTGCTGGGATTACAGGCGTGAGCCACTGCGCCCAGCCCATGGCTTCTAGTGAGGACGTTGCCAGCTCCCCGGAGCGCCACTACACGCCCTTGCCTTCTGCTTCCAGGGAACTCACCAGTCACCAAG|TAATTAGTGAATGCCAAAGGCAGCAACTGGAGGCTGTGAGCTACTCCTCTCGATATGCTCTGGGCCTCTTTTATGAAGCTGGTACGAAGATTGATGTCCCTTGGGCTGGGCAGTACATCACCAGTAATCCCTGCATACGCTTCGTCTCCATTGATA…	TRUE		No	910	Yes
CGP1375124	C10orf11--SAMD8	IPC-298	DT	5	C10orf11	10	75438494	+	SAMD8	10	75150514	+	GTGCGGAACTGTGCGCCCGCCGCGCTCCCCTGCCGCGCTCCCCGCTGCTGCCGCCGCGCCCCCGCGCTCCGTCCCGCGCGCCCGCAGCGTCCTGGCCGCCATGGCCGGGCTCGTGGTGCGTGGAACTCAAGTGTCCTACATAGGCCAGGACTGCAGAGAAATTCCAGAGCACCTTGGCAGGGACTGTGGACATTTCGCAAAGAGGCTTGATCTGAGCTTTAACCTTCTGAGG|CAGCGGAGGAGGAAATGGCAGGTCCTAATCAACTCTGCATTCGCCGCTGGACTACCAAGCATGTAGCTGTGTGGCTGAAGGATGAAGGCTTTTTTGAATATGTGGACATTTTATGCAATAAGCACCGACTTGATGGAATCACATTGCTAACATTGACTGAATATGA…	TRUE		No	100	No
CGP0782236	C10orf11--VCL	VM-CUB-1	DS	19	C10orf11	10	75438494	+	VCL	10	74100948	+	GCCCAGTGCGGAACTGTGCGCCCGCCGCGCTCCCCTGCCGCGCTCCCCGCTGCTGCCGCCGCGCCCCCGCGCTCCGTCCCGCGCGCCCGCAGCGTCCTGGCCGCCATGGCCGGGCTCGTGGTGCGTGGAACTCAAGTGTCCTACATAGGCCAGGACTGCAGAGAAATTCCAGAGCACCTTGGCAGGGACTGTGGACATTTCGCAAAGAGGCTTGATCTGAGCTTTAACCTTCTGAGGT|ATTTGATGAGAGGGCAGCTAACTTTGAAAACCATTCAGGAAAGCTTGGTGCTACGGCCGAGAAGGCGGCTGCGGTTGGTACTGCTAATAAATCAACAGTGGAAGGCATTCAGGCCTCAGTGAAGACGGCCCGAGAACTCACACCCCAGGTGGTCTCGGCT…	TRUE		Yes	710	No
CGP0182121	C10orf111--CDC123	JHOS-3	DST	28	C10orf111	10	15097087	-	CDC123	10	12209967	+	CGCCTCGCAGACGCGACGGGCCGGGGAGGAAGCGCTCGGAGCAGTGCAGGTTTCGTTATCCTGTGTTAGGTCACTCCGGAGAGGGGAAAGCGGCCCACAGCGTCGCGCGACCCGGAAACGACACAACGAGGCCCAATCTTTTAGACTCGAGTTTAGGCCCCGGGGTGGAGTCTCCGGACCGGGTCCCCCCACCCCCGCTACAGGGGCAGTGCGCAGGCGCGAGGGA|TGATCCACCAACACATTCTCAGCCAGACAGTGATGATGAAGCAGAAGAAATACAGTGGTCTGATGATGAGAACACAGCCACGCTTACGGCACCAGAATTTCCTGAGTTTGCCACTAAAGTCCAGGAAGCTATCAATTCCCTCGGGGGCAGTGTCTTTCCTAAGCT	TRUE		No	820	5UTR_CODING
CGP0751646	C10orf71--MYCNOS	COR-L321	DST	147	C10orf71	10	49299233	+	MYCNOS	2	15941097	-	TCCTTTTGCAGCCCTTACCGGGGGGAGTAATGGCTTCTGCGAAAAGAAATTCCCTCGGCTCTAGAAGATCTGTCTGTGTTTGAGCTGTCGGAGAGCCGGTGCGTCCCCACCCCAGGCTGGGGTTCTTCTCCAAAGGGTGCCCCT|AAATAGAGACCCAGCCGGGGGAAACCAAATGGTGTTCTTGGTGGGGAAGAGGCAAACAGTCCGCACTGCAACACCCGCGTGGT	TRUE		No	360	5UTR_5UTR
CGP0753188	C10orf71--MYCNOS	COR-L321	DT	13	C10orf71	10	49299452	+	MYCNOS	2	15941099	-	TTGCAGCCCTTACCGGGGGGAGTAATGGCTTCTGCGAAAAGAAATTCCCTCGGCTCTAGAAGATCTGTCTGTGTTTGAGCTGTCGGAGAGCCGGTGCGTCCCCACCCCAGGCTGGGGTTCTTCTCCAAAGGGTGCCCCT|TCCGCTCTCTGCGTGTCCAGCTGCTCAGGCCTCCTCGGGAATGGGAGAGAAACCCGGCTCTGCCCAGCAGCCAAGACTTCTTTCCTCTTTATCCAGGCTGCCCAAAGGTGATAGGAGAGTGGATTCAGGACCCAAGCCTCCTCTAGCTCA	FALSE		No	360	5UTR_5UTR
CGP1947616	C10orf76--KCNIP2	K-562	DS	39	C10orf76	10	102040013	-	KCNIP2	10	101829199	-	GCAGCGGCAGCGTCGGTGGCGTCGAGAGCGAGCGGGCCCGGGAACGGCGCGGGTGGTAGAGGAGGAGCCGCGGGCTCGATTCTCTAACCATGGCACAGGTAGAGAAACGTGGAGGTTTGCTCCGGAAATCTTCAGCCTCCAAAAAACCACTGAAGGAAAAAGTGGTGCTGATGTATGATGAGATCTTCATGACAG|CGTGGACGATGAATTTGAATTGTCCACCGTGTGTCACCGGCCTGAGGGTCTGGAGCAGCTGCAGGAGCAAACCAAATTCACGCGCAAGGAGTTGCAGGTCCTGTACCGGGGCTTCAAGAACGAATGTCCCAGCGGAATTGTCAATGAGGAGAACTTCAAGCAGATTTACTCCCAGTTCTTTCCTCAAGGAGACTCCAGCACCT…	TRUE		No	710	No
CGP1657738	C11orf30--RP11-18A15.1	SNU-387	DS	35	C11orf30	11	76451957	+	RP11-18A15.1	9	26748216	+	CGCAAACAAACCCAATTCCTGGTGTCCCCTAGTCTTGGCGGAGGAGCCTTTTAGATGAGCCCCGAAAGGCCGGGCAGGGAGGACAAGCTCTTTGGGGCTACCAAACAGAAGCAGCAATGCCTGTTGTGTGGCCAACCCTTCTGGATCTCAGCAGGGATGAATGCAAAAGAATTCTTCGAAAATTGGAATTGGAGGCATATGCTGGAGTTATCAGTGCACTTCGGGCACAGGGGGATCTCACCAAGGAAAAGAAAGATCTTCTTGGAGAACTATCAAAAGTTCTT|AGCACTTCTTTCTCCTGCTGCCCTGTGAAGAAGGACGTGTTTGCATCCCCTTCCACCATGATTGTGAGTTTCCTGAGGCCTTCCCAGCCATGTGGAACTGTGAGTCAATTAAAC…	TRUE		No	100	No
CGP1527058	C11orf49--AC008163.4	EC-GI-10	DST	12	C11orf49	11	46987310	+	AC008163.4	7	81560265	-	GGCAACCTGGGTTCCGGAAGCCGGAGAGCTGGAGCTTTGAAGCCACCCCGGTCAAAGGATGCTGAGTCCGGAGCGCCTAGCCCTACCGGACTACGAGTATCTGGCTCAGCGACATGTCCTCACCTACATGGAGGATGCAGTGTGCCAGCTGCTAGAAAACAGGGAAGATATTAGCCAATATGGAATTGCCAGGTTCTTCACTGAATAG|AGTGATAAAGCTATTAGATTCACTAAACAGAGAAATTGAATCACAGTACAAGATAGCTGTAAAAGTAACAGACTTGGACAACGATGCCATCCCTGACCCCCTCAGACAGAGAAGTGGTACTGCTCAGGTGACCATCAGTGTTCTGGTAAGAATGAGTCACTGCTTGTGACATTGTTATCCCTTTGAAAGC…	TRUE		No	100	No
CGP0180877	C11orf49--ATG13	JHOS-3	ST	4	C11orf49	11	46987310	+	ATG13	11	46669404	+	NA	TRUE		No	715	stop-codon
CGP0182799	C11orf49--ATG13	JHOS-3	DST	15	C11orf49	11	46936851	+	ATG13	11	46668794	+	GTCCCCCTTCCGCCGCGTGGGTGCCATGGCAACGGAGAGAGACGGCAACCTGGGTTCCGGAAGCCGGAGAGCTGGAGCTTTGAAGCCACCCCGGTCAAAGGATGCTGAGTCCGGAGCGCCTAGCCCTACCGGACTACGAGTATCTG|GGTGAATCCTCCAGATTCCCCAGAGACTGAATCTCCTCTCCAGGGCAGCCTGCACTCAGATGGCTCCAGCGGGGGCAGCAGTGGCAATACCCATGATGACTTTGTTATGATAGACTTTAAACCAGCTTTTTCTAAAGATGACATTCTTCCGATGGACCTGGGGACCTTCTATCGGGAGTTTCAGAACCCACCTCAGCTGAGCAGCCTCTCCATAGATATTGGAGCACAG	FALSE		No	710	No
CGP0182910	C11orf49--ATG13	JHOS-3	DST	77	C11orf49	11	46987310	+	ATG13	11	46668794	+	CGGAGAGAGACGGCAACCTGGGTTCCGGAAGCCGGAGAGCTGGAGCTTTGAAGCCACCCCGGTCAAAGGATGCTGAGTCCGGAGCGCCTAGCCCTACCGGACTACGAGTATCTGGCTCAGCGACATGTCCTCACCTACATGGAGGATGCAGTGTGCCAGCTGCTAGAAAACAGGGAAGATATTAGCCAATATGGAATTGCCAGGTTCTTCACTGAATA|GTGAATCCTCCAGATTCCCCAGAGACTGAATCTCCTCTCCAGGGCAGCCTGCACTCAGATGGCTCCAGCGGGGGCAGCAGTGGCAATACCCATGATGACTTTGTTATGATAGACTTTAAACCAGCTTTTTCTAAAGATGACATTCTTCCGATGGACCTGGGGACCTTCTATCGGGAGTTT…	FALSE		No	715	stop-codon
CGP1004688	C11orf49--CTC-497E21.5	HeLa	DT	15	C11orf49	11	46987310	+	CTC-497E21.5	11	13065626	-	GGAAGCCGGAGAGCTGGAGCTTTGAAGCCACCCCGGTCAAAGGATGCTGAGTCCGGAGCGCCTAGCCCTACCGGACTACGAGTATCTGGCTCAGCGACATGTCCTCACCTACATGGAGGATGCAGTGTGCCAGCTGCTAGAAAACAGGGAAGATATTAGCCAATATGGAATTGCCAGGTTCTTCACTGAATA|GTCTGAAGCCGTCAGCTGCCAGCAGCACCCCTTCACTGATTGGTCCTGCCCCTCAGTTCATATGAGGGTGAAGGGAGGTGAGAATGTTTGTATCTCTAACTCAGGTATCCTGCAAGTAG	TRUE		No	100	No
CGP1988454	C11orf49--LRRC4C	UM-UC-3	DT	35	C11orf49	11	47137729	+	LRRC4C	11	40669262	-	GGATGCTGAGTCCGGAGCGCCTAGCCCTACCGGACTACGAGTATCTGGTTTTAACAGTGTATGCCAGGGAACACACATTCTCTTTCGAGAATTCAGCTTCGTCCAAGCCACCCCCCACAATAGGGTATCATTTTTACGGGCCTTCTGGAGATGCTTCCGAACTGTGGGCAAAAATGGCGATTTGCTGACCATGAAAGAATATCACTGTTTGCTGCAATTACTGTGTCCTGATTTCCCGCTGGAGCTCACTCAGAAAGCAGCCAG|GCTGCCTTATGAACTCCTAAAAACTCATTGAAGTCCAGGACATGATGAATTGATTTTGTGAATTCGATATGGGCATGGTGATTAGAAGAAGAGGAGAAGGGGCCCATTCATTTATTCATTTATTATTTTCAGCA…	TRUE		No	100	No
CGP1377279	C11orf73--RP11-320L11.2	OVCAR-4	DT	10	C11orf73	11	86302478	+	RP11-320L11.2	11	86284020	+	GGGTGTAAGCCCCGGAAGTACTTGTTGCCTGAGCAGTGGGCTGCTTAGGAAGAGAAGGTCAGAGTTCGCGGGGGCAGAGGCATTCTTGCCGCTGGCCCAGTCACTATGTAGTGGAGGGGCAGACACCCTCCCGCAAATTCTGGAAGGTTCTTAGTCTCGACTAGGGCAGTAGCCCCAGGACTCCTAGTCGCCGGCTTCAGGTCACTGCCGGCTGAACGGAGCTGCCGTCGCCATGTTTGGCTGCTTGGTGGCGGGGAGGCTG|TCGTGACCACTGATGTGCCAGTCTGCTTCAGTCTCTACCAAGCCCAGAACTTCACCCTCTATCGGGTCCTGAGGAAAAGCAGCTTCCACGGTTTATTTCAAGCTGGATGAGGATCCAATTGATGCCATATCCCTGT…	TRUE		No	0	No
CGP1686901	C11orf80--CCS	HCC2157	DT	8	C11orf80	11	66788269	+	CCS	11	66593642	+	TGTTCCCTGCGCGGCATGGAGGGGACGGCCGTGGCCGTGTTCGAGTTGCTTCTGCAGGAAGCCTTTTTGGTGGCATGGTCCTCAAGAAGTTCCTAAAAGAAATACAGTCCATACTGCCCGGAATCTCTGCAAAGCTGACTTGGACTTCAGAGGAAGGCAGCTATTCTCAGGATATGACAGGGGTAACACCCTTCCAGATGATTTTTGA|GTTGGAGTTCGCGGTGCAGATGACCTGTCAGAGCTGTGTGGACGCGGTGCGCAAATCCCTGCAAGGGGTGGCAGGTGTCCAGGATGTGGAGGTGCACTTGGAGGACCAGATGGTCTTGGTACACACCACTCTACCCAGCCAGGAGGTGCAGGCTCTCCTGGAAGGCACGGGGCGGCAGGCGGTACTCAAG…	TRUE		No	910	Yes
CGP1275520	C11orf80--MAPKAPK5	HSC-3	DST	5	C11orf80	11	66759096	+	MAPKAPK5	12	111880447	+	GAGGGGGCGGCGGCGGCGGCGGCGGCGGCGGGCGGGTACCCTTCGACTGGGCGTTGCCGCTGTTCCCTGCGCGGCATGGAGGGGACGGCCGTGGCCGTGTTCGAGTTGCTTCTGCAGGAAGCCTTTTTGGTGGCATGGTCCTCAAGAAGTTCCTAAAAGG|TACTGGAGGCGCAAAGAAGGCATCAGAAGGAGAAATCTGGCATCATACCTACCTCACCGACGCCCTACACTTACAACAAGAGCTGTGACTTGTGGTCCCTAGGGGTGATTATCTATGTGATGCTGTGCGGATACCCTCCTTTTTACTCCAAACACCACAGCCGGACTATCCCAAAGGATATGCGAAGAAAGATCATGACAGGCAGTTTTGAGTTCCCAGAGGAAGAGTGGAGTCAGAT…	TRUE		No	710	No
CGP0973152	C11orf80--RBM4B	RXF393	DT	37	C11orf80	11	66816199	+	RBM4B	11	66676952	-	ACTTGGGAGCAGCCGATGACTACTTTCTTCAAAGATACCTCTTCTTTAGTTGACTGGAAAAAATACCATTTGTGTATGATACCCAATTTGGATCTCAATTTGGATAGAGATTTGGTGCTTCCAGATGTGAGTTATCAGGTGGAATCCAGTGAGGAGGATCAGTCTCAGACTATGGATCCTCAAGGACAAACTCTGCTGCTTTTTCTCTTTGTGGATTTCCACAGTGCATTTCCAGTCCAGCAAATGGAAATCTGG|GAAGACAAGACGGCAGCTGAGGATGCCATACGCAACCTGCACCATTACAAGCTTCATGGGGTGAACATCAACGTGGAAGCCAGCAAGAATAAGAGCAAAGCTTCAACCAAGTTACACGTGGGTAACATCAGCCCCACTTGTAC…	TRUE		No	910	Yes
CGP1332266	C12orf49--ATP10A	MDA-MB-436	DST	94	C12orf49	12	116737790	-	ATP10A	15	25695146	-	GGGGCCATGCCGCCCGGGACCCGGGCCTGCCGCGTTCCGCGCCCCGGCCGCCGCGCCCCACGTCCGCGCCGGGATGGTGAACCTGGCGGCCATGGTGTGGCGCCGGCTTCTGCGGAAGAGGTGGGTGCTCGCCCTGGTCTTCGGGCTGTCGCTCGTCTACTTCCTCAGCAGCACCTTCAAGCA|GGAGGCGTGTGCAGCCCTGCTAGACCAGTGCCTATGCTACGTGCAGTCCAGAGGCCTCCAGAGAGCCCCTGAGAAGACCAAGGGCAAAGTGAGCATGAGGTTCTCCTCTCTCTGCCCACCCTCCACGTCCACTGCCTCTGGCCGCAGACCCAGCCTCGTGATCGATGGGAGAAGCCTGGCCTACGCTCTCGAGAAAAACCTGGAGGACAAATTCC…	TRUE		No	910	Yes
CGP0322565	C12orf56--RBM10	COR-L303	DST	110	C12orf56	12	64390314	-	RBM10	X	47186065	+	GGAGAGGGCGAGCTGAGGGCCTCGAGTCCCAGCACTCCGCCACGCTGCGGGCGCCGGGCATGGCCAGCCCCTTGCCGTCCGGCTTCCCCGCGCGCAGGAACAGCCGCCTGGATGTGTTCCTGCGGCGGCATCTGCCGCCCGAGGTCTACGACGCGGTCCGCGCCTACGAGCCATGCATCGTGGTGTCCAACTCTGAGAACCACATCCTCAAGTATGTGGTGCTAAGCGACCGGCTCGTCTACCTAACCGAGAACCCGCCCAAGTCCATCCGGCGGGTAGTGGCTCTGCGGGACGTCGTGGCCATTGACCT|GCAAATGAAGTACCGGGACCGTGCAGCTGAACGCAGAGAAAAGTATGGCATCCCCGAGCCGCCAGAGCCCAAGAGGAGGAAGTACGGC…	TRUE		No	910	Yes
CGP1183572	C12orf57--NCAPD2	LU-135	DST	30	C12orf57	12	6945839	+	NCAPD2	12	6509717	+	GCTGCCCGTGGCCACGCAGATCCAGCAGGAGGTTATCAAAGCCTATGGCTTCAGCTGCGACGGGGAAGGTGTCCTTAAGTTTGCTCGCTTGGTCAAGTCCTACGAAGCCCAGGATCCTGAGATCGCCAGCCTGTCAG|CTTTTCAGGCTGCCTTTCGAGCTCAGGGGCCCCTGGCTATGCTGCAGCACTTTGATACTATCTACAGCATTTTGCATCACTTTCGAAGTATAGATCCTGGCCTCAAAGAAGATACTCTGCAATTCCTGATAAAA	TRUE		No	910	Yes
CGP2050493	C12orf66--TMEM132B	NCI-H1793	DST	27	C12orf66	12	64215678	-	TMEM132B	12	125415531	+	GGGCCAGTCTTTCTTCAGCAGGAAGGATTCCATCCGCACCATCTATACTTCATTGCATAATGAGCTGAAGAAGGTGGTGACTGGCCGTGGTGCCCTGGGTGGGACTGCTCCTCACGTGGAAGAACTCCTTTCCCACCTGTCAGAGCAGCTCTGCTTCTTTGTTCAGGCTCGGATGGAGATAGCAGACTTCTATGAGAAGATGTACACCCTCAGCACACAGAAGTTCATCAATGCTGAAGAGCTCGTTGGCCTTTTGGATGCCATCATGAAAAAATACAGCTCC|AGAATTAAGGCGGCAGCAGGTGTGAAGATAACGGCAGTGAGAGTCAGCAGTGAGGACCAATGGGCAGTCCAGGAGGAAATTGATAATGGCAGCACTCAGACGTCGGCCACCCTCA…	TRUE		No	910	Yes
CGP1873733	C12orf73--HSP90B1	SBC-5	ST	10	C12orf73	12	103953414	-	HSP90B1	12	103939509	+	NA	TRUE		No	740	ambiguous
CGP1874292	C12orf73--HSP90B1	SBC-5	DST	34	C12orf73	12	103956631	-	HSP90B1	12	103939509	+	GCCGTCCGCTCCGTCCGCCCTTAGACCTGTTGCCCAGCATCCCTGCAGTTCGCGGTACAGTCTCTAGTAGAGCGCGTGTATAGAGGCAGAGAGGAGTGAAGTCCACAGTTCCTCTCCTCCAAGAGCCTGCCGACCATGCCCGCGGGCGTGCCCATGTCCACCTACCTGAAAATGTTCGCAGCCAGTCTCCTGGCCATGTGCGCAGGGGCAGAAGTGGTGCACAGGTACTACCGACCGGACCTG|GTTGAAAAAACTGTCTGGGACTGGGAACTTATGAATGATATCAAACCAATATGGCAGAGACCATCAAAAGAAGTAGAAGAAGATGAATACAAAGCTTTCTACAAATCATTTTCAAAGGAAAGTGATGACCCCATGGCTTATATTCACTTTACTGC…	FALSE		No	910	Yes
CGP0718650	C12orf75--C12orf45	NCI-H187	DST	11	C12orf75	12	105330937	+	C12orf45	12	104991712	+	CCGTCAGCCTCCCGCTCGGGGTGCGCCGCCCTTCGTCTGGGTCTCCGCCCCCAGGACCCGCGGCCGAGAGCTCCGGAGCGCGGCTTCCCCGGCCGGCTGCGCGATGGGCTGCGGGAACTCCACCGCCACCAGCGCGGGCGCGGGCCAAG|TATTGGACCAGGTACAGACATTTCTCCCACAGATGGCACGGGCAAATGAAAAGCTAAGAAAAGAAATGGCAGCTGCACCACCTGGTCGTTTCAATATTGAAAACATTGATGGGCCTCATAGTAAAGTTATACAAATG	TRUE		No	910	Yes
CGP0102652	C14orf166--SLC25A21	DU-145	DST	5286	C14orf166	14	52001866	+	SLC25A21	14	36711482	-	AATGCAGAACCATTGATCAATTTGGATGTAAATAATCCTGATTTTAAGGCTGGTGTGATGGCTTTGGCTAACCTGCTTCAGATTCAGCGTCATGATGATTACCTGGTAATGCTTAAGGCAATTCGGATTTTGGTTCAGGAGCGCCTGACACAGGATGCAGTTGCTAAGGCAAATCAAACAAAAGA|GCAACCATCCACTGTGGGTTATGCAAGACAAATCATTAAGAAGGAAGGCTGGGGACTCCAGGGCCTCAACAAAGGATTAACTGCAACTTTGGGACGACATGGAGTTTTCAACATGGTTTATTTTGGCTTCTACTACAATGTCAAAAACATGATTCCTGTCAATAAGGTAACTATTTAATAAATTAAAATCCTGGAGGAAAAATCCTATCAGTG…	TRUE		No	910	Yes
CGP1664727	C14orf80--RP11-530C5.1	MIA-PaCa-2	DT	12	C14orf80	14	105493933	+	RP11-530C5.1	12	79719890	+	CTGCTGGCTCTGTCCTGGCTCTTGGCCCGAGGACCTGTGCCCGAGCAGATGCTGGCCCAGGCCCGAGTGCCTCTGGGTGACGAGATGACTGTGTGCCAGTGTGAGGCCCTGGCCAGCCCTGGCCCACCTGCACCCCACATGGAAGCAGAGGGTCCTGTGGATGTCCGCCATGTGCAGTGGCTGATGGGAAAGCTGCGGTTCCGGTGGCGCCAGCTGGTGTCCAGTCAGCAGGAGCAGTGCGCCCTCCTGAGCAAGATCCACCTGTACACACGCGGCTGCCACAGCGACCAGAGCCTTAGCCATCTGTCTGTCACTGAAGCAGAGATGCTCAGGGACCCAGAGGGAGGCCAGC|AGATTTCTAGGTGAGCTCCAAGCCTGCACAGCATCAGCCTGACCTC…	TRUE		No	200	No
CGP0871369	C15orf38-AP3S2--DLGAP1	WM1552C	DT	43	C15orf38-AP3S2	15	89866825	-	DLGAP1	18	3602822	-	AATAAATTCATGAACTGCAGATATAAATAGATCGAGCACTAGATATGTTTATTATCTCCAGCACAGCACTGCCTCCTGGTGCGGATTATATTCCAGTTTTCAAAAGGAACCATAGAAGATACAAGCAATACGATTTTATTTTGGAGGGATTTCTAGCATCATAGGTCAAAGACGTTATTAAG|ATTCTGCCTATCTCTCCACTAGCAAAGCTACTCTCACAGGTGCCTGATAAAAAAGACAGCATTGGAGGAGGTGGGTGATGGGAGTCATTCCAGCAGAGACACCTCAATACACCTCTCCATGGGCTCTTCTCTTGCTTTGAAAACTCCCCCTTTTCCCCTCTCCCTCTCCCTCTCCCTCTCCCCCTACCCCTCCC	TRUE		No	700	No
CGP1879598	C15orf38-AP3S2--PSMB7	Hs-766T	DT	65	C15orf38-AP3S2	15	89866824	-	PSMB7	9	124358031	-	TAGGGGGAGAGGGAGAGGGAGAGGGAGAGGGGAAAAGGGGGAGTTTTCAAAGCAAGAGAAGAGCCCATGGAGAGGTGTATTGAGGTGTCTCTGCTGGAATGACTCCCATCACCCACCTCCTCCAATGCTGTCTTTTTTATCAGGCACCTGTGAGAGTAGCTTTGCTAGTGGAGAGATAGGCAGAAT|GAGCCTGGTTCATTTTTGTCCTCGTTGTATATAGAGCTTGAACTTGGTGTTCCCCAGGTCCAGTACCACTGCCGTTGCTGCCTGCCTTCTGTTTCACTGCTGTTTTCTGAGTGCCTCGTGTGCAGCCTGTCCTTCAGCCCTCCCTGAAGCTCTGCTGACCAGCTGTGTTCCCAGCTCCTTTTCACGTGCTCTTTAGCCAGCCTTACCCTGCA…	TRUE		No	900	Yes
CGP1909618	C15orf39--ADPGK	647-V	DST	10	C15orf39	15	75202059	+	ADPGK	15	72760527	-	GGATGTCAGAAATGGAGGTTACAACCTCCAAGAGTCTCTTCCTCTGGAGCTCCTTGCTTTGTCCCTCCATCATGTGCAATCCAGAGAGGACCACCAGGTCTGGCTGAAACTCCTCCAGGCTAGACACAAACACCTCCAGCATATTCATGGCCCCGTTGGAGAGGTCGTGAGAGAAGATGAATCGGTTGGCATGGGGAGCTTTTAACTGGCCCCACTCCTCCCCTGCTTGATACTCTAAAATGAGGTGGAACTCATCCACTTCCTGCAATGACTCTGGTGGAACAAAGACATTGTCATCAAGAAGCTCATGTAGCTTTGGACCAACTGGACCGCAAAGAAGA|ACCTGCAGAGCGCCAGGACTCCCGCCGCCGCTACCCCAGGCGGCCTCCGCGTCCGCA…	TRUE		No	820	5UTR_CODING
CGP1909729	C15orf39--ADPGK	647-V	DS	48	C15orf39	15	75202059	+	ADPGK	15	72775097	-	CAAATTTCTGTCCAATTAAAGCTGCATTTCCTCCTACATAGTGCTGGGCTCCTGGGAACTCTGATGCAACCTGGGCAATGTCGTGAAAAGTTTCCTTATCACTGAAGAAGCGCTCAGCAGCTGCTCCCTTCCCCATGAAGTGAATGAAGGCTTCTTCCAGATCATTCCTTGAATGCAGAATGCTGTGATCTTTCCCATTCCCAGGACTAAGGCCAAGTGCCTGCAAGAGCTTCACCCCTGAGAGCACCACATCAACACATGCATTGACT|CTGCAGAGCGCCAGGACTCCCGCCGCCGCTACCCCAGGCGGCCTCCGCGTCCGCATCCTCCAGCGTCTCTCAGGCCGCGGGTCCTAGTCCGACCGGGCCCTGCGCGGGAAGTCGCAGTGAGCACCAAGC…	FALSE		No	820	5UTR_CODING
CGP1766653	C16orf45--ABCC1	MCF7	DS	7	C16orf45	16	15434759	+	ABCC1	16	16076326	+	TAGGCGCTCCCGGGCGCTGGCGGCGGCGGAGGAGAGGGAGCAGCGTCACGGGCGCCCGGCCCGTTAAAACGCTGCTGGCTGGAGCCACCTCCCTCCCTGCAGCCCGCAACGGGAATGGAGTAAAGGGAGACCCGTCGACCTGGCCACGGGGATCAGCGATGGAATTAAAGCAATCTTTGTCCACCCATCTGGAAGCCGAGAAGCCTCTGAGGCGCTATGGGGCGGTGGAGGAGACGGCTTGGAAAACGGAGAGACTGGGGAGAA|GCGGGGGCACGAACAGCATCACCGTGAGGAATGCCACATTCACCTGGGCCAGGAGCGACCCTCCCACACTGAATGGCATCACCTTCTCCATCCCCGAAGGTGCTTTGGTGGCCGTGGTGGGCCAGGTGGGCTGC…	TRUE	Failed	No	910	Yes
CGP1824696	C16orf45--RP11-429K17.1	SHP-77	ST	8	C16orf45	16	15434759	+	RP11-429K17.1	16	20390608	+	NA	TRUE		No	500	ambiguous
CGP1839141	C16orf52--PALB2	A172	DS	68	C16orf52	16	22008407	+	PALB2	16	23608012	-	CTGACCATCATCTCAGGATGTCTCTTTCTGGCCGCCGATATCTTCGCCATCGCCAGCATCGCCAACCCGGACTGGATCAACACCGGGGAGTCTGCG|GGGGCTTCTCTTTATTGTCCTGAGTCATCCCTGTGCCAAAGAGAGTGAGTCGTTGCGAAGCCCTGTGTTTCAGCTCATTGTGATTAACCCTAAGACGACTCTCAGCGTGGGTGTGATGCTGTACTGTCTTCCTCCAGGGCAGGCTGGCAGGTTCCTGGAAGGTGACGTGAAAGATCACTGTGCAGCAGCAATCTTGACTTCTGGAACAATTGCCATTTGGGACTTACTTCTCGGTCAGTGTACTGCCCTCCTCCCACCTGTCTCTGACCAACATTGGTCTTTTGTGAAATGGTC	TRUE		No	710	No
CGP0156307	C16orf62--ANKRD30B	DoTc2-4510	DST	28	C16orf62	16	19581653	+	ANKRD30B	18	14851509	+	ATGGGATCTGAAAAAGGCAAAGCTGGGACTGCCACATTGGCAATGTCAGAGAAGGTGCGGACCCGGCTGGAGGAGCTGGATGACTTTGAGGAGGGTTCCCAAAAGGAGCTGTTGAACTTGACTCAGCAGGATTACGTGAACCGCATAGAGGAGCTCAACCAATCGCTGAAGGATGCCTGGGCCTCAGACCAGAAAGTGAAGGCTCTAAAAATAGTCATC|CAGGTTTCTCACACTCATGAAAGTGAAAATGATCTCTTTCATGAAAATTGCATGTTGAAAAAGGAAATTGCCATGCTAAAACTGGAAGTAGCCACACTGAAACATCAACACCAGGTGAAGGAAAATAAATACTTTGAGGACATTAAGATTTTACAAGAAAAGAATGCTG	TRUE		No	910	Yes
CGP1961336	C16orf62--CCP110	JHOS-4	DST	46	C16orf62	16	19569591	+	CCP110	16	19544797	+	GAACTACAAAGCTGAATTTGCATCATGCCGACTGGAGGCTGTACCATTGGAGTTTGGGGACTATCACCCTCTGAAACCCATAACTGTCACAGAGTCAAAGACAAAGAAAGTGAACCGGAAAGGAAGCACTTCTTCCACGTCCTCCTCCTCCTCCAGCTCCGTGGTGGACCCGCTGAGCAGCGTCCTCGATGGGACTGACCCCCTCTCCATGTTTGCAGCCACTGCTGACCCCGCAGCCTTGGCAGCTGCCATG|GATACTATGGAATTCATAAGAAGTTTTCAGTCAGAAGCACCATTAAAGAGAGGCATTGTTTCAGCTCAAGATGCTTCACTTCAGGAAAGAGTGTTAGCTCAGTTGCGAGCTGCCTTGTACGGTATTCATGACATATTCTTTGTAA…	TRUE		No	910	Yes
CGP1274448	C16orf70--ENKD1	VCaP	DST	53	C16orf70	16	67110239	+	ENKD1	16	67667093	-	TTGCCCCCGCTGCCGCGGCTGCTGCAGCTCGGGTCCCTTCTGCGCTGCCGCAGGGAGGCCGCCCGGGCCAGGCGAGCCGAACCAATGCTGGACCTGGAGGTAGTGCCCGAACGCTCTCTGGGGAACGAGCAATGGGAATTCACGCTGG|GTTAAACAGCCTGACGGTCACCTCGGAGGTCTGAGCGCTGCCGGGCTCCTCCGTGAGCTGTCCCTGCCCCACGACCGTCGCCTCCTGGACCCCCGGCCGCCTCTCCGCCCCTGCCGAGGCCATGGCTGCGCAGGCTGAGTGCGTCCTCGACAGCTGCTTGGGGCGGGCCCCAAGGGGCTGGATGGTGGCCCCGCGCTGACCCCGGAGACCGGCCAGCAAGCGAGGGCAGAGCTGGG	TRUE	Failed	No	500	ambiguous
CGP1274658	C16orf70--ENKD1	VCaP	DST	64	C16orf70	16	67110239	+	ENKD1	16	67666265	-	TTGCCCCCGCTGCCGCGGCTGCTGCAGCTCGGGTCCCTTCTGCGCTGCCGCAGGGAGGCCGCCCGGGCCAGGCGAGCCGAACCAATGCTGGACCTGGAGGTAGTGCCCGAACGCTCTCTGGGGAACGAGCAATGGGAATTCACGCTGG|CTCAAGGGCGCCTCGAGGGAAACGCGCTGAAGCTGGACTTGCTGACTTCCGACCGGGCCCTGGACACCACCGCTCCCCGTGGCCCCTGCATCGGTCCCGGTGCCGGAGAGATCCTGGAGCGCGGCCAGCGCGGCGTCGGGGACGTGCTGTTGCAACTCGAGGGGATCTCCCTAGGTCCTGGGGCCTCTCTCAAGAGGAAGGACCCTAAGGACCATGAGAAGGAGAACCTGAGG	FALSE	Failed	No	910	Yes
CGP1946914	C16orf87--ORC6	K-562	ST	6	C16orf87	16	46824386	-	ORC6	16	46695562	+	NA	TRUE		No	710	No
CGP1946915	C16orf87--ORC6	K-562	ST	4	C16orf87	16	46824386	-	ORC6	16	46696017	+	NA	FALSE		No	910	Yes
CGP1946950	C16orf87--ORC6	K-562	DST	17	C16orf87	16	46824386	-	ORC6	16	46693093	+	GCTTGTTTGAGGCCCGCGGGGACTGGGCGGGCGGAGGCCGGGCTGCCGAAGTGTGAGGGGAGGAGCCCGAGCCGTCGCTGCTGCCGCCGCTAAGGGAGAGGAGCATGTCTGCAACTCGAGCCAAGAAAGTGAAGATGGCCACCAAATCATGCCCCGAGTGCGACCAACAGGTTCCTGTTGCATGTAAATCATGTCCTTGTGGTTACATATTTATTAGCAGAAAACTTTTAAATGCAAAACACTCAGAGAAATCACCACCTTCTACAG|CTATGAGTCCAGTCTTCCCCAGACACAGCAAGTGGATCTTGACTTATCCAGGCCACTTTTCACTTCTGCTGCACTGCTTTCAGCATGCAAGATTCTAAAGCTGAAAGTGGATAAAAACAAAATGGTAGCCA…	FALSE		No	710	No
CGP1416109	C17orf62--STRA13	KNS-42	DS	17	C17orf62	17	82445864	-	STRA13	17	82019909	-	CGCTGTGCTCTCGACCCCTCCTCCTGTAGAGAGTGGTGCTGCCCTCTCGGGATGTACCTGCAGGTGGAGACCCGCACCAGCTCCCGCCTCCATCTGAAGAGGGCTCCAGGCATCCGGTCCTGGTCCCTGCTGGTTGGAATCTTGTCGATTGGCCTGGCTGCTGCCTACTACAGCGGAGATAGCCTGGGCTGGAAGCTCTTCTACGTCACAGGCTGCCTGTTTGTGGCTGTGCAGAACTTGGAGGACTGGGAGGAAGCCATCTTCGACAAGAGCACAGGGAAGGTTGTTTTGAAGACGTTCAGCCTCTACAAGAAGCTGCTGACTCTTTTCAGAGCTGGCCACGACCAGGG|AGCTGGTGAGCAGGCTGCTGCACCTGCACTTCAAGGATGACAAGACCA…	TRUE		No	710	No
[truncated: 9,603 more rows]
