# Supplementary material for: Functional linkage of gene fusions to cancer cell fitness assessed by pharmacological and CRISPR-Cas9 screening
Source: Nat Commun. 2019 May 16;10:2198. doi: 10.1038/s41467-019-09940-1 (PMC6522557; doi:10.1038/s41467-019-09940-1)
Supplement: Supplementary file 6 — Supplementary Data 3 [file 41467_2019_9940_MOESM6_ESM.xlsx]

## Sheet: Supplementary Table 3
Gene involved	Gene fusion	Adjusted pvalue	Cancer_type	Gene position	Driver gene
PRR16	PRR16--CTD-2334D19.1	1.76136e-22	pancancer	5	0
DSCR4	DSCR4--KCNJ6	1.45278e-20	pancancer	5	0
PVT1	PVT1--ATG5,PVT1--C12orf40,PVT1--CACNA1H,PVT1--CASC11,PVT1--CASC21,PVT1--CASC8,PVT1--CCDC26,PVT1--CCNB1IP1,PVT1--CD44,PVT1--CHD7,PVT1--ELK2AP,PVT1--EXOC4,PVT1--EYA1,PVT1--FGFR2,PVT1--GSE1,PVT1--IKZF3,PVT1--KCNQ3,PVT1--LINC00536,PVT1--LINC00824,PVT1--LY6H,PVT1--MIEN1,PVT1--MTF1,PVT1--MYC,PVT1--MYH7,PVT1--NSMCE2,PVT1--PNMT,PVT1--POU5F1B,PVT1--PSD3,PVT1--RBBP8NL,PVT1--RP11-103H7.1,PVT1--RP11-1102P16.…	1.84806e-20	pancancer	5	0
RP11-59N23.1	RP11-59N23.1--CMAS	4.8205e-20	pancancer	5	0
RP11-120I21.2	RP11-120I21.2--RALYL	3.95001e-16	pancancer	5	0
CTD-2215E18.1	CTD-2215E18.1--LINC01340	6.3909e-16	pancancer	5	0
IGHJ3	IGHJ3--CASC11,IGHJ3--WHSC1	7.12762e-14	pancancer	5	0
NKD1	NKD1--ADCY7,NKD1--PAPD5	2.86952e-12	pancancer	5	0
TP53	TP53--DNAH2,TP53--EMR1,TP53--GLP2R,TP53--LRRC4C,TP53--VAV1	2.75821e-08	pancancer	5	1
MTAP	MTAP--BNC2,MTAP--CDKN2A,MTAP--CDKN2B-AS1,MTAP--DMRTA1,MTAP--DNAI1,MTAP--LINC00864,MTAP--LINC01239,MTAP--PCDH7,MTAP--RP11-408N14.1,MTAP--SLC24A2,MTAP--TEK	8.93556e-07	pancancer	5	0
RBM6	RBM6--ATRIP,RBM6--DAG1,RBM6--DOCK3,RBM6--FAM212A,RBM6--QRICH1	1.45455e-06	pancancer	5	0
TOM1L2	TOM1L2--ALDH3A2,TOM1L2--DCLRE1A,TOM1L2--FLII,TOM1L2--TOP3A	3.91862e-06	pancancer	5	0
RP11-408A13.2	RP11-408A13.2--NFIB	3.36673e-05	pancancer	5	0
DMXL1	DMXL1--TNFAIP8	4.72045e-05	pancancer	5	0
GIGYF2	GIGYF2--DNER,GIGYF2--EIF4E2,GIGYF2--RUVBL1,GIGYF2--SAG,GIGYF2--SEC61A1	5.66637e-05	pancancer	5	0
IKZF3	IKZF3--C16orf45,IKZF3--CASC21,IKZF3--P4HB,IKZF3--WIPF2	0.000133707	pancancer	5	0
ERBB4	ERBB4--AC079610.1,ERBB4--IKZF2,ERBB4--LL0XNC01-237H1.2,ERBB4--NIF3L1	0.000240204	pancancer	5	1
DDX1	DDX1--AC068286.1,DDX1--COL4A6,DDX1--MBOAT2,DDX1--NBAS	0.000344472	pancancer	5	0
ARID4B	ARID4B--BCL6,ARID4B--CROCC,ARID4B--HMP19	0.000418276	pancancer	5	0
APC	APC--KCNN2,APC--TPST1,APC--YTHDC2	0.000716697	pancancer	5	1
NBAS	NBAS--AC008069.1,NBAS--AC008271.1,NBAS--AC008278.2,NBAS--AC010145.4,NBAS--AC010729.1,NBAS--AC010745.2,NBAS--AC019055.1,NBAS--AC113608.1,NBAS--AC142119.1,NBAS--AGBL4,NBAS--ATG4A,NBAS--CDKAL1,NBAS--COL4A6,NBAS--DDX1,NBAS--GACAT3,NBAS--GPAT2,NBAS--KLHL1,NBAS--LAPTM4A,NBAS--LINC00276,NBAS--LINC01122,NBAS--LOC101926966	0.000716697	pancancer	5	0
FGFR2	FGFR2--AIM1,FGFR2--ATE1,FGFR2--CASC11,FGFR2--COL14A1,FGFR2--LINC01153,FGFR2--LY75,FGFR2--PAMR1,FGFR2--PPAPDC1A,FGFR2--ULK4	0.00087733	pancancer	5	1
CUL5	CUL5--DNAL1,CUL5--DSCAML1,CUL5--ILK,CUL5--RP11-680E19.2	0.00135436	pancancer	5	0
COL8A1	COL8A1--CMSS1	0.00167487	pancancer	5	0
CTNNA1	CTNNA1--MATR3,CTNNA1--PAK2,CTNNA1--SRFBP1	0.00204215	pancancer	5	0
FGFR3	FGFR3--BAIAP2L1,FGFR3--TACC3	0.00276677	pancancer	5	1
PHF8	PHF8--CDX2,PHF8--NEBL,PHF8--PFKFB1,PHF8--URAD	0.00277668	pancancer	5	0
MED1	MED1--ACSF2,MED1--GSDMB,MED1--IKZF3,MED1--RABEP1,MED1--STXBP4	0.0028162	pancancer	5	0
JARID2	JARID2--IRAIN,JARID2--MAB21L3,JARID2--PIGU	0.00286947	pancancer	5	0
TMEM104	TMEM104--CDK12,TMEM104--JUP,TMEM104--RAB37,TMEM104--SLC9A3R1	0.00293014	pancancer	5	0
TBL1X	TBL1X--ARHGAP6,TBL1X--RP11-268G12.1,TBL1X--SHROOM2,TBL1X--WWC3	0.00330227	pancancer	5	0
SCARB1	SCARB1--UBC	0.00366496	pancancer	5	0
GALNT7	GALNT7--CTD-2012I17.1,GALNT7--ORC4,GALNT7--SAP30	0.00488204	pancancer	5	0
WHSC1	WHSC1--GRK4,WHSC1--IGHG1,WHSC1--IGHG4	0.00755596	pancancer	5	1
MARS	MARS--AVIL,MARS--RP11-25I15.2,MARS--TMEM120B	0.00837854	pancancer	5	0
DIP2A	DIP2A--LINC00861,DIP2A--LOC101928107,DIP2A--PCNT	0.00867321	pancancer	5	0
TRIT1	TRIT1--AGBL1,TRIT1--AKT3,TRIT1--EP400,TRIT1--MYCL,TRIT1--PPIE,TRIT1--PPT1,TRIT1--RIMS3,TRIT1--RP11-656D10.3,TRIT1--TSNAX-DISC1	0.00880685	pancancer	5	0
NCOR2	NCOR2--ATP6V0A2,NCOR2--SBNO1,NCOR2--SCARB1,NCOR2--UBC	0.00946006	pancancer	5	1
ALK	ALK--AC006486.9,ALK--AC016907.3,ALK--ERF,ALK--PTPN3	0.0122619	pancancer	5	1
SPAG9	SPAG9--CCDC47,SPAG9--MBTD1,SPAG9--NGFR,SPAG9--P4HB,SPAG9--TP53I13	0.0122619	pancancer	5	0
KDM6A	KDM6A--AL592528.1,KDM6A--LINC01204,KDM6A--WNK1	0.0138684	pancancer	5	1
RPS6KB1	RPS6KB1--DIAPH3,RPS6KB1--RP5-965F6.2,RPS6KB1--SNF8,RPS6KB1--TUBD1,RPS6KB1--VMP1	0.0138684	pancancer	5	0
NDUFA4	NDUFA4--PHF14	0.014255	pancancer	5	0
USP32	USP32--APPBP2,USP32--CLTC,USP32--CSGALNACT2,USP32--CWC25,USP32--GGA3,USP32--LRRC37A2,USP32--LRRC37A3,USP32--MED1,USP32--NLK	0.014255	pancancer	5	0
CCDC6	CCDC6--ANK3,CCDC6--C10orf40,CCDC6--RET	0.0206936	pancancer	5	1
CASC4	CASC4--LINGO1,CASC4--SEMA6D,CASC4--SORD	0.0296345	pancancer	5	0
GPC6	GPC6--GCHFR,GPC6--GPC5,GPC6--LYPLAL1-AS1,GPC6--MYO16,GPC6--PCDH9-AS2	0.0296345	pancancer	5	0
CREBBP	CREBBP--ADARB1,CREBBP--ADCY9,CREBBP--PKD1,CREBBP--RP11-10K17.7,CREBBP--SLX4,CREBBP--SRRM2-AS1,CREBBP--USP7	0.0340487	pancancer	5	1
CLTC	CLTC--GRHL2,CLTC--RPS6KB1,CLTC--TUBD1,CLTC--VMP1,CLTC--YPEL2	0.0350971	pancancer	5	1
RCOR1	RCOR1--EVL,RCOR1--P2RY12,RCOR1--PPM1E,RCOR1--TECPR2,RCOR1--ZNF710	0.0372903	pancancer	5	0
CDKAL1	CDKAL1--AC142119.1,CDKAL1--E2F3,CDKAL1--RNF144B,CDKAL1--WDR27	0.0375908	pancancer	5	0
WWOX	WWOX--CMIP,WWOX--CTD-2336H13.2,WWOX--IQSEC1,WWOX--NUDT7,WWOX--VAT1L	0.0386616	pancancer	5	0
EPRS	EPRS--PCNXL2,EPRS--RP11-418J17.3,EPRS--RYR2	0.0442649	pancancer	5	0
CEP128	CEP128--ALDH6A1,CEP128--DIO2,CEP128--LINC01467	0.0452074	pancancer	5	0
FTH1	FTH1--EIF5A	0.0513958	pancancer	5	0
RLF	RLF--COL9A2,RLF--FAM132A,RLF--MYCL,RLF--PPIE,RLF--PPT1,RLF--RIMS3,RLF--TRIT1,RLF--TTC34,RLF--UBE2J2	0.0513958	pancancer	5	0
ZBTB20	ZBTB20--DAAM2,ZBTB20--KIAA1407,ZBTB20--LSAMP,ZBTB20--PLEKHA5	0.052167	pancancer	5	0
MELK	MELK--CCDC107,MELK--P4HA1,MELK--ZCCHC7	0.055531	pancancer	5	0
RYR2	RYR2--ACTN2,RYR2--BRINP3,RYR2--KIF26B	0.0582084	pancancer	5	0
DCAF7	DCAF7--DDX42,DCAF7--RPTOR,DCAF7--TANC2	0.0649627	pancancer	5	0
PEX1	PEX1--AC007566.10,PEX1--CDK6,PEX1--GATAD1	0.0724033	pancancer	5	0
KIAA0232	KIAA0232--LINC01511,KIAA0232--MRFAP1,KIAA0232--RNA28S5	0.0826917	pancancer	5	0
MED13	MED13--BCAS3,MED13--ERN1,MED13--EYA2,MED13--MARCH10,MED13--TANC2	0.0864748	pancancer	5	0
PSMB2	PSMB2--CELF4,PSMB2--KPNA6,PSMB2--LSM10,PSMB2--STK40	0.0864748	pancancer	5	0
RHOA	RHOA--CCR1,RHOA--DAG1,RHOA--NICN1,RHOA--QRICH1	0.0885563	pancancer	5	1
TULP4	TULP4--GTF2H5,TULP4--RP1-249F5.3	0.0938781	pancancer	5	0
ADNP2	ADNP2--NSF,ADNP2--PLIN3,ADNP2--RP11-111H3.3,ADNP2--RP11-795F19.5	0.0939348	pancancer	5	0
MACF1	MACF1--CAP1,MACF1--HEYL,MACF1--PPIEL,MACF1--SDCCAG8	0.107784	pancancer	5	0
WWP2	WWP2--RNF157-AS1,WWP2--RP11-529K1.2,WWP2--RSPRY1,WWP2--STARD9	0.116025	pancancer	5	0
FAM49B	FAM49B--ASAP1,FAM49B--CCDC26,FAM49B--KCNQ3,FAM49B--MSRB3	0.120938	pancancer	5	0
AKT3	AKT3--ADSS,AKT3--ASPSCR1,AKT3--CEP170,AKT3--GPM6A,AKT3--MACF1,AKT3--MYCL,AKT3--P2RX5-TAX1BP3,AKT3--SDCCAG8,AKT3--UHMK1	0.12503	pancancer	5	0
RFTN1	RFTN1--DAZL,RFTN1--GPD1L	0.12503	pancancer	5	0
BCL2	BCL2--IGHG1,BCL2--IGHG2	0.127001	pancancer	5	1
NF1	NF1--ATAD5,NF1--CSNK1D,NF1--INA,NF1--PLXDC1,NF1--RAB11FIP4,NF1--RNF135,NF1--RP11-848P1.9,NF1--TADA2A,NF1--TLL2,NF1--TMEM57	0.127001	pancancer	5	1
UHRF2	UHRF2--CDC37L1,UHRF2--KDM4C	0.127001	pancancer	5	0
FN1	FN1--ABCA12,FN1--AC012668.1,FN1--ATIC,FN1--MT2A,FN1--S100A6	0.128072	pancancer	5	0
TTC6	TTC6--MIPOL1	0.129217	pancancer	5	0
IKZF2	IKZF2--AC072062.1,IKZF2--ERBB4,IKZF2--KCNK12	0.131369	pancancer	5	0
CLEC16A	CLEC16A--ATF7IP2,CLEC16A--ATP8A2,CLEC16A--CIITA,CLEC16A--OTOA,CLEC16A--RP11-368J21.3,CLEC16A--SNN,CLEC16A--TNFRSF17	0.131436	pancancer	5	0
DTNB	DTNB--AC009498.1,DTNB--GPR113,DTNB--HADHA,DTNB--KLHL29	0.131436	pancancer	5	0
AGBL4	AGBL4--FAF1,AGBL4--TXNDC12,AGBL4--ZFP69B	0.131505	pancancer	5	0
MED13L	MED13L--FAM101A,MED13L--NOS1,MED13L--RP11-214K3.25,MED13L--SLC26A10,MED13L--TMEM132B,MED13L--ZNF664-FAM101A	0.140799	pancancer	5	0
DHX9	DHX9--EP300,DHX9--LINC01035,DHX9--NPL	0.141266	pancancer	5	0
ERBB2	ERBB2--BCAS3,ERBB2--CDK12,ERBB2--CHMP4C,ERBB2--EIF1,ERBB2--JUP,ERBB2--LTBP4,ERBB2--PTPRM,ERBB2--STARD3	0.141266	pancancer	5	1
LASP1	LASP1--CSF3,LASP1--PPP1R1B,LASP1--PSMB3	0.141266	pancancer	5	1
LDLR	LDLR--BRK1,LDLR--FXYD3,LDLR--KANK2,LDLR--OR7E24,LDLR--RPL31P11,LDLR--SMARCA4	0.141266	pancancer	5	0
PSPC1	PSPC1--DACH1,PSPC1--FAM179A,PSPC1--VDR,PSPC1--XPO4	0.141266	pancancer	5	0
TBC1D22A	TBC1D22A--C11orf80,TBC1D22A--GRAMD4,TBC1D22A--WI2-85898F10.2	0.141266	pancancer	5	0
MAP4	MAP4--CBFA2T3,MAP4--CDC25A,MAP4--DHX30,MAP4--DHX40,MAP4--SHISA5	0.151139	pancancer	5	0
TEX2	TEX2--AC074212.6,TEX2--DDX42,TEX2--ERN1,TEX2--PRICKLE2	0.151139	pancancer	5	0
SYNRG	SYNRG--EVX1,SYNRG--RARA,SYNRG--SLC22A20	0.154112	pancancer	5	0
ACOT7	ACOT7--HMCN1,ACOT7--NPHP4,ACOT7--PADI4,ACOT7--SLC25A15	0.155198	pancancer	5	0
FRS2	FRS2--AC025263.3,FRS2--BEST3,FRS2--ENDOU,FRS2--HECTD4,FRS2--LINC00935,FRS2--LOC100130075,FRS2--LYZ,FRS2--MARS,FRS2--MYRFL,FRS2--RP11-956E11.1,FRS2--RPAP3,FRS2--TRHDE-AS1	0.155198	pancancer	5	0
FBXL20	FBXL20--CABP7,FBXL20--CDK12,FBXL20--CHRDL2,FBXL20--CTB-131K11.1,FBXL20--FASTKD2,FBXL20--RFX2,FBXL20--SNF8,FBXL20--TNS4	0.165123	pancancer	5	0
WDFY3	WDFY3--C4orf51,WDFY3--RAP1GDS1,WDFY3--RP11-317M11.1,WDFY3--RP11-89B16.1	0.168158	pancancer	5	0
ZFHX3	ZFHX3--ANKRD11,ZFHX3--C16orf47,ZFHX3--CASC21,ZFHX3--MYC,ZFHX3--PMFBP1,ZFHX3--RP11-140I24.1	0.185663	pancancer	5	1
RP11-120D5.1	RP11-120D5.1--GS1-594A7.3,RP11-120D5.1--MID1	0.185949	pancancer	5	0
IMMP2L	IMMP2L--AC000099.1,IMMP2L--DOCK4,IMMP2L--LAMB1	0.187209	pancancer	5	0
C1orf194	C1orf194--UQCR10	0.195796	pancancer	5	0
NUP214	NUP214--ABL1,NUP214--NTMT1,NUP214--PBX3,NUP214--PRRC2B,NUP214--XKR3	0.198942	pancancer	5	1
WIPF2	WIPF2--CASC3,WIPF2--ERBB2,WIPF2--FMNL1,WIPF2--PPP1R1B,WIPF2--PVT1,WIPF2--RAPGEFL1,WIPF2--SGCA,WIPF2--STARD3,WIPF2--TRPV1,WIPF2--WWOX	0.198942	pancancer	5	0
BCAS3	BCAS3--ATXN7,BCAS3--C17orf64,BCAS3--COL14A1,BCAS3--HOXB7,BCAS3--HOXB8,BCAS3--HOXB9,BCAS3--PECAM1,BCAS3--PTHLH,BCAS3--TG,BCAS3--TMEM71	0.199127	pancancer	5	0
CHKA	CHKA--CASC3,CHKA--CTD-2655K5.1,CHKA--KIAA1549L,CHKA--PPFIA1,CHKA--PPM1L,CHKA--SUV420H1	0.202081	pancancer	5	0
SMARCC2	SMARCC2--ANKRD52,SMARCC2--CS,SMARCC2--TBC1D2B,SMARCC2--TIPIN	0.207069	pancancer	5	0
ERP44	ERP44--PRKCA,ERP44--RP11-218I7.2,ERP44--RP11-554F20.1	0.208	pancancer	5	0
LAMA3	LAMA3--CARM1,LAMA3--RBBP8,LAMA3--S1PR2	0.209802	pancancer	5	0
WNK1	WNK1--CNTN4,WNK1--CWC22,WNK1--ERC1,WNK1--IQSEC3,WNK1--KDM6A,WNK1--USP31	0.209802	pancancer	5	0
OXR1	OXR1--ANGPT1,OXR1--FAM135B,OXR1--MYC,OXR1--ODF1,OXR1--PCAT2,OXR1--PVT1,OXR1--RIMS2,OXR1--SLC25A18	0.212157	pancancer	5	0
RP11-61L23.2	RP11-61L23.2--FAM115A	0.21777	pancancer	5	0
XPR1	XPR1--ATP2B4,XPR1--KIAA1614,XPR1--OVAAL,XPR1--RP11-46A10.2,XPR1--TRMT1L	0.21777	pancancer	5	0
ZC3H15	ZC3H15--FAM171B,ZC3H15--SLC39A10	0.21777	pancancer	5	0
SPON2	SPON2--CTBP1	0.22264	pancancer	5	0
YAP1	YAP1--BAP1,YAP1--CUL5,YAP1--MAML2,YAP1--MMP10,YAP1--PDGFD	0.223486	pancancer	5	0
OLA1	OLA1--CIR1,OLA1--DYSF,OLA1--HMGB1P27,OLA1--LRRFIP1	0.229843	pancancer	5	0
EIF3H	EIF3H--CAPRIN1,EIF3H--FAM65C,EIF3H--RAD21,EIF3H--RP11-785H20.1	0.239004	pancancer	5	0
PPP6R3	PPP6R3--ASRGL1,PPP6R3--CTD-3074O7.11,PPP6R3--DPP3,PPP6R3--IKZF3,PPP6R3--ME2,PPP6R3--RP11-119D9.1,PPP6R3--TENM4	0.239004	pancancer	5	0
CAPZA2	CAPZA2--AC006159.4,CAPZA2--GLIPR1,CAPZA2--LINC01510,CAPZA2--MET,CAPZA2--SRP9,CAPZA2--TPK1,CAPZA2--ZNF277	0.251098	pancancer	5	0
FBXO34	FBXO34--C14orf39,FBXO34--CDKN3,FBXO34--KTN1,FBXO34--RALGAPA1,FBXO34--SAMD4A	0.255647	pancancer	5	0
ATG7	ATG7--RAF1,ATG7--SLC9A9,ATG7--THUMPD3	0.257872	pancancer	5	0
KIF13A	KIF13A--DEK,KIF13A--MTHFD1,KIF13A--TPMT	0.275633	pancancer	5	0
VPS13D	VPS13D--CROCCP3,VPS13D--IFFO2,VPS13D--MIIP	0.277544	pancancer	5	0
CDK5RAP2	CDK5RAP2--C5,CDK5RAP2--MEGF9,CDK5RAP2--STOM,CDK5RAP2--TRAF1	0.286693	pancancer	5	0
DHX40	DHX40--MAP4,DHX40--VMP1	0.286693	pancancer	5	0
FAM172A	FAM172A--KIAA0825,FAM172A--XRCC4	0.286693	pancancer	5	0
MYH9	MYH9--EIF3D,MYH9--FOXRED2,MYH9--MB,MYH9--MT2A,MYH9--RP11-6B19.2,MYH9--RP5-1119A7.14,MYH9--SHANK3	0.286693	pancancer	5	1
RAB31	RAB31--MYOM1,RAB31--RALBP1,RAB31--SS18	0.286693	pancancer	5	0
SPECC1L	SPECC1L--CYTH4,SPECC1L--DIP2B,SPECC1L--ZNF609	0.286693	pancancer	5	0
BOP1	BOP1--DGAT1,BOP1--LMF1,BOP1--RECQL4	0.287054	pancancer	5	0
AP3D1	AP3D1--JSRP1,AP3D1--R3HCC1L,AP3D1--SMIM24	0.293422	pancancer	5	0
TMEM50B	TMEM50B--AP000302.58,TMEM50B--DONSON,TMEM50B--GART	0.293422	pancancer	5	0
PML	PML--GALNTL6,PML--MCTP2,PML--RARA	0.296058	pancancer	5	1
SREBF1	SREBF1--TOM1L2	0.296058	pancancer	5	0
VMP1	VMP1--CLTC,VMP1--LEPREL1-AS1,VMP1--RPS6KB1	0.296058	pancancer	5	0
HIRA	HIRA--ARVCF,HIRA--DNAL4,HIRA--SULT4A1	0.332691	pancancer	5	0
RRBP1	RRBP1--OVOL2,RRBP1--SNX5,RRBP1--TMEM8C	0.342668	pancancer	5	0
PTK2	PTK2--AGO2,PTK2--CASC7,PTK2--PKHD1L1,PTK2--RP11-809O17.1,PTK2--SLC45A4,PTK2--TRAPPC9,PTK2--TSNARE1	0.345387	pancancer	5	0
NPHP4	NPHP4--AC079354.1,NPHP4--ACVR1B,NPHP4--MAP7D1	0.346636	pancancer	5	0
ZHX1	ZHX1--RAD21-AS1,ZHX1--RP11-398G24.2,ZHX1--TAF2	0.350789	pancancer	5	0
THSD4	THSD4--LRRC49,THSD4--RPL29P30,THSD4--SERHL2	0.353438	pancancer	5	0
PLXND1	PLXND1--NBEAL1,PLXND1--TFDP2,PLXND1--TMCC1	0.371077	pancancer	5	0
WHSC1L1	WHSC1L1--ANK1,WHSC1L1--EQTN,WHSC1L1--FGFR1,WHSC1L1--TMEM68	0.380112	pancancer	5	1
LARGE	LARGE--CSNK1E,LARGE--LOC400927-CSNK1E,LARGE--MOB1B,LARGE--RANGAP1,LARGE--SHISA8,LARGE--SSTR3	0.380911	pancancer	5	0
PPHLN1	PPHLN1--ATXN1,PPHLN1--ESPL1,PPHLN1--PAX3	0.381135	pancancer	5	0
SLC44A1	SLC44A1--FKTN,SLC44A1--FSD1L,SLC44A1--LINC01091,SLC44A1--NUCB1	0.381135	pancancer	5	0
ITPR2	ITPR2--ASUN,ITPR2--CCDC91,ITPR2--LRMP,ITPR2--RP11-582E3.2,ITPR2--RP11-625L16.1,ITPR2--SLC30A7,ITPR2--SOX5,ITPR2--TPRG1	0.390801	pancancer	5	0
PRKRIP1	PRKRIP1--CUX1,PRKRIP1--RASA4,PRKRIP1--ST7	0.393842	pancancer	5	0
C14orf80	C14orf80--PACS2,C14orf80--RP11-530C5.1	0.395695	pancancer	5	0
PTEN	PTEN--GBF1,PTEN--IFIT1,PTEN--IFIT1B,PTEN--METTL18,PTEN--PRDX3,PTEN--RP11-163F15.1,PTEN--SOX2-OT	0.400435	pancancer	5	1
CDH13	CDH13--DDX19B,CDH13--HSBP1,CDH13--HYDIN,CDH13--XX-CR54.1	0.403295	pancancer	5	0
ANKRD11	ANKRD11--ARHGAP15,ANKRD11--CHMP2A,ANKRD11--CTC-454I21.3,ANKRD11--FAM174B,ANKRD11--FANCA,ANKRD11--GACAT3,ANKRD11--MYCN,ANKRD11--MYCNUT,ANKRD11--PLA2G6,ANKRD11--PPP2R2A,ANKRD11--SPATA2L,ANKRD11--SPG7	0.429153	pancancer	5	0
BRD4	BRD4--CTNND2,BRD4--NUTM1	0.429153	pancancer	5	1
RCC1	RCC1--ABHD12B,RCC1--CTD-2354A18.1,RCC1--EYA3,RCC1--GNAS,RCC1--GNB1,RCC1--HMGB1,RCC1--ICA1,RCC1--IGHG1,RCC1--INADL,RCC1--INSIG1,RCC1--ITGB3BP,RCC1--NVL,RCC1--PHACTR4,RCC1--PHF20,RCC1--RHOA,RCC1--SEPT9,RCC1--SERINC2,RCC1--SNX5,RCC1--TAF12,RCC1--UBE2D2	0.429153	pancancer	5	0
SIL1	SIL1--CTNNA1,SIL1--DNAJC18,SIL1--MZB1,SIL1--SLC27A6,SIL1--TRAPPC9	0.429153	pancancer	5	0
MLLT6	MLLT6--CISD3,MLLT6--GTF2A2,MLLT6--LOC100131347,MLLT6--PLXDC1	0.429404	pancancer	5	1
RBM14	RBM14--BBS1,RBM14--CCS,RBM14--LRTOMT,RBM14--PACS1	0.429404	pancancer	5	0
TBC1D23	TBC1D23--ABI3BP,TBC1D23--PLCL1,TBC1D23--TDRD12	0.429404	pancancer	5	0
VGLL4	VGLL4--PRKG1,VGLL4--SH3BP5,VGLL4--UBXN7,VGLL4--ULK4	0.439426	pancancer	5	0
PPT1	PPT1--EP400,PPT1--PPIE,PPT1--RP1-63P18.2,PPT1--USP35	0.441366	pancancer	5	0
PPP2R1A	PPP2R1A--ARHGEF1,PPP2R1A--FPR2,PPP2R1A--KLK5	0.443653	pancancer	5	1
RP11-123O10.4	RP11-123O10.4--DYRK2,RP11-123O10.4--RP11-314D7.1,RP11-123O10.4--RP11-81H14.2	0.443653	pancancer	5	0
TTC28	TTC28--AP1B1,TTC28--CHEK2,TTC28--MN1,TTC28--NUMA1,TTC28--PITPNB,TTC28--RP1-63G5.5,TTC28--TPST2,TTC28--XBP1	0.443653	pancancer	5	0
PACSIN2	PACSIN2--A4GALT,PACSIN2--CABIN1,PACSIN2--HPS4,PACSIN2--MCAT,PACSIN2--ST13,PACSIN2--TTLL1	0.445126	pancancer	5	0
LGR4	LGR4--KIF18A,LGR4--LIN7C	0.448222	pancancer	5	0
LIN54	LIN54--PLAC8,LIN54--SCD5	0.474558	pancancer	5	0
AC016907.3	AC016907.3--ALK	0.478482	pancancer	5	0
CCDC57	CCDC57--CCNE1,CCDC57--CSNK1D,CCDC57--LINC00511,CCDC57--PACS1,CCDC57--SLC38A10	0.478482	pancancer	5	0
DNMT1	DNMT1--AC013394.2,DNMT1--CRTC1,DNMT1--FDX1L,DNMT1--KEAP1,DNMT1--TYK2,DNMT1--ZGLP1	0.478482	pancancer	5	0
EIF5A	EIF5A--FTH1,EIF5A--NLRP1,EIF5A--TMEM158,EIF5A--YBX2	0.478482	pancancer	5	0
PGAP3	PGAP3--CDK12,PGAP3--GSDMB,PGAP3--NOV,PGAP3--NT5C3B,PGAP3--PIPOX,PGAP3--PPM1D	0.478482	pancancer	5	0
PPP1R12B	PPP1R12B--ELF3,PPP1R12B--LGR6,PPP1R12B--SNX27,PPP1R12B--TRMT1L	0.478482	pancancer	5	0
RERE	RERE--CLSTN1,RERE--ENO1,RERE--EPHA2,RERE--KLHL21,RERE--PIK3CD,RERE--PKN2,RERE--SLC25A33,RERE--SLC2A5,RERE--VPS13D	0.478482	pancancer	5	0
RNF115	RNF115--ANKRD34A,RNF115--ARNTL2,RNF115--TRNAU1AP	0.478482	pancancer	5	0
RNF24	RNF24--RASSF2,RNF24--RP11-352D3.2,RNF24--VSX1	0.478482	pancancer	5	0
TPX2	TPX2--BCL2L1,TPX2--COX4I2,TPX2--DEFB123,TPX2--HM13	0.478482	pancancer	5	0
TRPC4AP	TRPC4AP--ACSBG2,TRPC4AP--AVPI1,TRPC4AP--EDEM2,TRPC4AP--RP11-33I11.2	0.478482	pancancer	5	0
TTC39C	TTC39C--CABLES1,TTC39C--LAMA3,TTC39C--SNRPD1	0.478482	pancancer	5	0
GATC	GATC--AL021546.6,GATC--CCDC64,GATC--PLA2G1B	0.482072	pancancer	5	0
ARID4A	ARID4A--ACTR10,ARID4A--PSMA3,ARID4A--SYT1	0.483423	pancancer	5	0
PUM1	PUM1--RP11-26E5.1,PUM1--TRERF1,PUM1--UHRF1	0.483423	pancancer	5	0
RB1	RB1--AC096582.8,RB1--DLEU1,RB1--LINC00578	0.483423	pancancer	5	1
ZMYND8	ZMYND8--CEP250,ZMYND8--RP1-148H17.1,ZMYND8--SULF2	0.483423	pancancer	5	0
ASCC1	ASCC1--CCER1,ASCC1--DNAJB12,ASCC1--MICU1	0.496657	pancancer	5	0
ZNF571	ZNF571--AHSP,ZNF571--SPINT2,ZNF571--ZNF8	0.496657	pancancer	5	0
MKL1	MKL1--CBX7,MKL1--CLDN1,MKL1--PHF5A	0.503605	pancancer	5	1
ADAMTS2	ADAMTS2--CLK4,ADAMTS2--RNF130,ADAMTS2--RP11-798K23.4	0.518902	pancancer	5	0
KIAA1671	KIAA1671--ADRBK2,KIAA1671--APOL2,KIAA1671--CRYBB2,KIAA1671--SGSM1,KIAA1671--USP18	0.518902	pancancer	5	0
SCAPER	SCAPER--NOX5,SCAPER--RP11-759A24.3,SCAPER--TM6SF1,SCAPER--TSPAN3,SCAPER--UBL3	0.518902	pancancer	5	0
ZMIZ1	ZMIZ1--LINC00856,ZMIZ1--LINC00858,ZMIZ1--STAT6	0.518902	pancancer	5	0
ARID2	ARID2--ITGA5,ARID2--KCTD16,ARID2--MACC1,ARID2--SCAF11,ARID2--TMEM117	0.520258	pancancer	5	1
PSMD1	PSMD1--C2orf72,PSMD1--RP11-566H8.3,PSMD1--SPATA3	0.520258	pancancer	5	0
C11orf80	C11orf80--CCS,C11orf80--MAPKAPK5,C11orf80--RBM4B	0.520751	pancancer	5	0
DOCK5	DOCK5--CDCA2,DOCK5--CTD-2168K21.1,DOCK5--RP11-566H8.3,DOCK5--SGCZ,DOCK5--TIMM44	0.520751	pancancer	5	0
LIX1L	LIX1L--MSRB2,LIX1L--NCR2,LIX1L--TXNIP	0.520751	pancancer	5	0
MECOM	MECOM--EZH2,MECOM--LINC00506,MECOM--PTPN23	0.520751	pancancer	5	1
PPFIA1	PPFIA1--ANO1,PPFIA1--RNF169,PPFIA1--SHANK2-AS2,PPFIA1--SPA17	0.520751	pancancer	5	0
TMEM135	TMEM135--GRM5-AS1,TMEM135--PRSS23,TMEM135--RP11-820L6.1	0.520751	pancancer	5	0
TP73	TP73--C12orf76,TP73--CA6,TP73--PACSIN2	0.520751	pancancer	5	0
TRAF3	TRAF3--DAB1,TRAF3--TECPR2	0.520751	pancancer	5	0
COL4A1	COL4A1--COL4A2	0.523	pancancer	5	0
FHOD3	FHOD3--DLGAP1,FHOD3--ELP2,FHOD3--GALNT1,FHOD3--MOCOS,FHOD3--SLC25A4	0.523169	pancancer	5	0
NDRG3	NDRG3--RBL1,NDRG3--YAP1	0.533383	pancancer	5	0
SMURF2	SMURF2--CEP112,SMURF2--CEP95,SMURF2--LRRC37A3,SMURF2--MIR6080	0.539013	pancancer	5	0
TMEM38B	TMEM38B--CNTNAP3,TMEM38B--FKTN,TMEM38B--UNC13B	0.54588	pancancer	5	0
HMGA2	HMGA2--LUM,HMGA2--MSRB3,HMGA2--RERE	0.545967	pancancer	5	1
SUMF1	SUMF1--AC018816.3,SUMF1--AC026188.1,SUMF1--LRRFIP2	0.545967	pancancer	5	0
AFAP1	AFAP1--ABLIM2	0.55178	pancancer	5	0
CBLC	CBLC--BCL3,CBLC--CEACAM16	0.55178	pancancer	5	1
CHST11	CHST11--SYK,CHST11--TXNRD1	0.55178	pancancer	5	0
MEIS2	MEIS2--ANAPC5,MEIS2--C15orf41,MEIS2--TMOD3,MEIS2--WDR72	0.55178	pancancer	5	0
PARG	PARG--BMS1	0.55178	pancancer	5	0
PDXDC1	PDXDC1--BFAR,PDXDC1--CASC8,PDXDC1--IKZF3	0.55178	pancancer	5	0
PKN3	PKN3--SET,PKN3--SPTAN1	0.55178	pancancer	5	0
RARA	RARA--KIAA0195,RARA--PKIA,RARA--PML,RARA--PNMT,RARA--STARD3,RARA--TCAP,RARA--ZPBP2	0.55178	pancancer	5	1
SLMAP	SLMAP--ANO10,SLMAP--PXK,SLMAP--RP11-755B10.3	0.55178	pancancer	5	0
HNRNPH1	HNRNPH1--C5orf60,HNRNPH1--RP11-1379J22.7,HNRNPH1--RUFY1,HNRNPH1--TUBA4A	0.555685	pancancer	5	0
MED15	MED15--RP1-288L1.4,MED15--RPTOR,MED15--TEF	0.555685	pancancer	5	0
CROCCP2	CROCCP2--ABCC1,CROCCP2--CLIC6,CROCCP2--MEGF6	0.566508	pancancer	5	0
CTDSP2	CTDSP2--DYRK2,CTDSP2--METTL21B,CTDSP2--OS9,CTDSP2--RP11-542B15.1,CTDSP2--RP11-571M6.15,CTDSP2--RP11-620J15.3	0.566508	pancancer	5	0
CTTN	CTTN--DISC1FP1,CTTN--SHANK2,CTTN--TRIM37	0.566508	pancancer	5	0
FBXW7	FBXW7--LOC101928911,FBXW7--RPS6KA5,FBXW7--TMEM154	0.566508	pancancer	5	1
FNDC3B	FNDC3B--ARFIP1,FNDC3B--BTLA,FNDC3B--RP11-298O21.3,FNDC3B--TMEM212	0.566508	pancancer	5	0
MYCN	MYCN--AC010145.4,MYCN--FAM49A,MYCN--GPN1,MYCN--KCNS3	0.566508	pancancer	5	1
PAFAH1B2	PAFAH1B2--CCDC84,PAFAH1B2--FOXR1,PAFAH1B2--SIK3	0.566508	pancancer	5	1
PIP4K2B	PIP4K2B--C17orf98,PIP4K2B--FBXO47,PIP4K2B--RAD51C	0.566508	pancancer	5	0
PTPRM	PTPRM--AC002383.2,PTPRM--MIB1,PTPRM--RP11-449D8.1,PTPRM--RP11-705C15.2,PTPRM--TSKS,PTPRM--TTC39C	0.566508	pancancer	5	0
ST7	ST7--BAIAP2L1,ST7--CAPZA2,ST7--GS1-124K5.12,ST7--KPNA7,ST7--MET,ST7--PRKAG2,ST7--TFEC	0.566508	pancancer	5	0
STAG1	STAG1--ARMC8,STAG1--MSL2,STAG1--RP11-731C17.1	0.566508	pancancer	5	0
TANC2	TANC2--CA4,TANC2--CHRNA4,TANC2--ERN1,TANC2--MGAT5B,TANC2--MTMR4,TANC2--PSMD12	0.566508	pancancer	5	0
TRIO	TRIO--ARHGEF3,TRIO--CTB-51A17.1,TRIO--CTD-2296D1.5,TRIO--DLG2,TRIO--FBXL7	0.566508	pancancer	5	0
UBE2O	UBE2O--MFSD11,UBE2O--MXRA7,UBE2O--ST6GALNAC1	0.566508	pancancer	5	0
MSL2	MSL2--GSK3B,MSL2--RNF14,MSL2--TRA2B	0.570401	pancancer	5	0
TCP11L1	TCP11L1--ASCC3,TCP11L1--QSER1	0.570401	pancancer	5	0
BRWD1	BRWD1--AF064858.6,BRWD1--HLCS,BRWD1--LCA5L	0.594183	pancancer	5	0
RP11-384F7.2	RP11-384F7.2--LSAMP	0.594183	pancancer	5	0
ASAP2	ASAP2--CD2AP,ASAP2--HPCAL1,ASAP2--RP11-734K21.2	0.597152	pancancer	5	0
DOCK1	DOCK1--AC107218.3,DOCK1--CSMD1,DOCK1--GFM1	0.597152	pancancer	5	0
DPYD	DPYD--LINC00393,DPYD--MIR137HG,DPYD--RGS13,DPYD--RP11-272L13.3,DPYD--RP11-490G2.2	0.597152	pancancer	5	0
EGFR	EGFR--CUX1,EGFR--FSCN1,EGFR--LANCL2,EGFR--PPARGC1A,EGFR--VOPP1	0.597152	pancancer	5	1
FMN1	FMN1--GREM1,FMN1--TFDP2	0.597152	pancancer	5	0
GTF2I	GTF2I--GTF2IRD1,GTF2I--GTF2IRD2B,GTF2I--PLAA,GTF2I--VOPP1	0.597152	pancancer	5	0
DNAJC11	DNAJC11--ADAM9,DNAJC11--SDC3,DNAJC11--TTC34	0.597515	pancancer	5	0
LAMA5	LAMA5--ITCH,LAMA5--OSBPL2,LAMA5--RBBP8NL,LAMA5--RP5-908M14.10	0.606671	pancancer	5	0
BCL2L13	BCL2L13--CECR2,BCL2L13--EP300,BCL2L13--MLC1	0.623903	pancancer	5	0
MTUS1	MTUS1--ASAH1,MTUS1--FGL1,MTUS1--TACC1	0.623903	pancancer	5	0
CHCHD3	CHCHD3--PLXNA4,CHCHD3--RP1-309H15.2,CHCHD3--ZNF728	0.626839	pancancer	5	0
HSD17B4	HSD17B4--ADAMTS19,HSD17B4--CTC-552D5.1,HSD17B4--DMXL1,HSD17B4--TNFAIP8	0.626839	pancancer	5	0
UPF3A	UPF3A--CDC16	0.626839	pancancer	5	0
MTA2	MTA2--bP-21201H5.1,MTA2--C12orf76,MTA2--TP73,MTA2--UBXN1	0.627667	pancancer	5	0
MTSS1	MTSS1--ATE1,MTSS1--COL14A1,MTSS1--KB-1562D12.1,MTSS1--RP1-60O19.2	0.627667	pancancer	5	0
MSH2	MSH2--MSH6,MSH2--PPP1R21,MSH2--RP11-467L13.5	0.629557	pancancer	5	1
IGF2R	IGF2R--RP3-466P17.2,IGF2R--SYTL3,IGF2R--TTC17	0.64176	pancancer	5	0
MYO9A	MYO9A--HEXA,MYO9A--KCNN1,MYO9A--LOC100287010,MYO9A--PARP6	0.64176	pancancer	5	0
PDE4D	PDE4D--ADAMTS6,PDE4D--C5orf47,PDE4D--CWC27,PDE4D--ERAP1,PDE4D--FAM172A,PDE4D--POU4F3,PDE4D--RP5-1009E24.9	0.64176	pancancer	5	0
PPL	PPL--C16orf89,PPL--SEC14L5	0.64176	pancancer	5	0
ZFAND3	ZFAND3--B3GALT4,ZFAND3--C6orf89,ZFAND3--CHADL	0.64176	pancancer	5	0
ZNF148	ZNF148--HEG1,ZNF148--SLC12A8,ZNF148--ZYG11A	0.64176	pancancer	5	0
FUT8	FUT8--FNTB,FUT8--GALNT16,FUT8--NUMB	0.644055	pancancer	5	0
PLCB1	PLCB1--MACROD2,PLCB1--MPP5,PLCB1--PLCB4	0.644055	pancancer	5	0
RNF121	RNF121--AP000439.1,RNF121--RP11-843A23.1,RNF121--SCAF11,RNF121--WDR92	0.659034	pancancer	5	0
DIP2B	DIP2B--ASIC1,DIP2B--ATF1,DIP2B--CTD-2341M24.1,DIP2B--PPHLN1	0.659587	pancancer	5	0
HM13	HM13--BCL2L1,HM13--SLC25A13	0.659587	pancancer	5	0
LIMCH1	LIMCH1--UCHL1	0.659871	pancancer	5	0
ACAP2	ACAP2--KALRN,ACAP2--OPCML,ACAP2--XXYLT1	0.66685	pancancer	5	0
WNT5B	WNT5B--ADIPOR2,WNT5B--WNK1	0.668774	pancancer	5	0
CDC6	CDC6--AC004231.2,CDC6--ASIC2,CDC6--GRB7,CDC6--IKZF3,CDC6--KRT223P,CDC6--RAPGEFL1	0.677359	pancancer	5	0
MAPK1	MAPK1--EXOC4,MAPK1--LL22NC03-63E9.3,MAPK1--OSBP2,MAPK1--PRAME	0.677359	pancancer	5	1
PRKCE	PRKCE--CIAO1,PRKCE--CYS1,PRKCE--MBOAT2,PRKCE--SNX17,PRKCE--THADA,PRKCE--TTC7A	0.677359	pancancer	5	0
PSD3	PSD3--CASC8,PSD3--CSGALNACT1,PSD3--LY6K,PSD3--RP11-1080G15.1	0.677359	pancancer	5	0
SIK2	SIK2--C11orf88,SIK2--DDX10,SIK2--DIXDC1,SIK2--MCM3	0.677359	pancancer	5	0
ANKHD1	ANKHD1--CYSTM1,ANKHD1--PCDH1	0.678061	pancancer	5	0
BRE	BRE--CLIP4,BRE--DPYSL5,BRE--NSD1	0.678061	pancancer	5	0
CDC27	CDC27--GPHN,CDC27--RP11-290H9.4,CDC27--RP11-488P3.1	0.678061	pancancer	5	0
DCBLD2	DCBLD2--MDGA2,DCBLD2--PCGF3,DCBLD2--STXBP5L	0.678061	pancancer	5	0
ERC1	ERC1--SYCP2,ERC1--WNK1	0.678061	pancancer	5	1
GMCL1	GMCL1--ANXA4	0.678061	pancancer	5	0
KDM5A	KDM5A--FBXL14,KDM5A--LINC01054,KDM5A--NUP98	0.678061	pancancer	5	1
LRP6	LRP6--ATAD2,LRP6--DUSP16,LRP6--LOH12CR2,LRP6--MANSC1,LRP6--SLC27A6	0.678061	pancancer	5	0
PAWR	PAWR--GNS,PAWR--LINC00504,PAWR--RP1-78O14.1	0.678061	pancancer	5	0
PRKCI	PRKCI--ERICH6,PRKCI--MECOM,PRKCI--MYCNUT,PRKCI--RP11-23D24.2	0.678061	pancancer	5	0
SLC12A2	SLC12A2--AP3S1,SLC12A2--LINC01183,SLC12A2--LINC01184	0.678061	pancancer	5	0
TULP3	TULP3--FKBP4,TULP3--LRBA	0.678061	pancancer	5	0
ZC3H7B	ZC3H7B--ERBB3,ZC3H7B--L3MBTL2,ZC3H7B--YPEL2	0.678061	pancancer	5	0
SYT14	SYT14--DIEXF,SYT14--KCNH1,SYT14--LINC01221,SYT14--MARK1,SYT14--RBP7,SYT14--RP11-543B16.3	0.679855	pancancer	5	0
EML4	EML4--ALK,EML4--MTA3,EML4--PKDCC	0.680215	pancancer	5	1
PLEC	PLEC--ENPP2,PLEC--LINC00669,PLEC--NDUFAF6	0.680215	pancancer	5	0
RIMS2	RIMS2--ATP6V1C1,RIMS2--CTHRC1,RIMS2--LPHN3	0.680215	pancancer	5	0
SBNO2	SBNO2--ABCA7,SBNO2--CIRBP-AS1,SBNO2--TPGS1	0.680215	pancancer	5	0
TBL1XR1	TBL1XR1--DDHD1,TBL1XR1--FXR1,TBL1XR1--RGS17,TBL1XR1--YEATS2	0.680215	pancancer	5	1
TCF7L2	TCF7L2--MAGI1,TCF7L2--RP11-57H14.3	0.680215	pancancer	5	1
DNM2	DNM2--PDZD2,DNM2--QTRT1,DNM2--RP11-393J16.4,DNM2--SLC44A2	0.681625	pancancer	5	1
RGL1	RGL1--OVAAL,RGL1--PKP1,RGL1--SMG7	0.683023	pancancer	5	0
SIPA1L3	SIPA1L3--PGLYRP1,SIPA1L3--POU2F2,SIPA1L3--RRBP1,SIPA1L3--SPINT2,SIPA1L3--TFCP2	0.683023	pancancer	5	0
ABHD12	ABHD12--NUP98,ABHD12--PYGB,ABHD12--SCFD2	0.689498	pancancer	5	0
ACACA	ACACA--DDX52,ACACA--ERC1,ACACA--FAM193A,ACACA--LINC00540,ACACA--NBR2,ACACA--NPLOC4,ACACA--STAC2	0.689498	pancancer	5	0
CTNND1	CTNND1--SERPING1,CTNND1--SMTNL1,CTNND1--SSRP1,CTNND1--ZDHHC5	0.689498	pancancer	5	0
DIP2C	DIP2C--ADARB2,DIP2C--SRGAP3,DIP2C--ZAK	0.689498	pancancer	5	0
NARS2	NARS2--FCHSD2,NARS2--GAB2,NARS2--MMP10	0.689498	pancancer	5	0
RUNX1	RUNX1--ATP8A2,RUNX1--CTD-2021H9.2,RUNX1--CTD-2021H9.3,RUNX1--PRDM7,RUNX1--RUNX1T1,RUNX1--SLC6A19,RUNX1--UBE2Q2P2	0.689498	pancancer	5	1
STIM1	STIM1--C16orf62,STIM1--PPFIBP2,STIM1--SENP7	0.689498	pancancer	5	0
STK3	STK3--GRHL2,STK3--NIPAL2,STK3--OSR2,STK3--VPS13B	0.690365	pancancer	5	0
PTPN14	PTPN14--ABHD17AP3,PTPN14--ADAR	0.695452	pancancer	5	0
CMTM4	CMTM4--AKR1C4,CMTM4--CCDC79,CMTM4--CPPED1,CMTM4--WDR59	0.696383	pancancer	5	0
BICD1	BICD1--KIAA1551,BICD1--PPP1R13L,BICD1--RP11-50I19.1,BICD1--YARS2	0.697163	pancancer	5	0
EHMT1	EHMT1--COL5A1,EHMT1--EXD3,EHMT1--RP11-399H11.2	0.697163	pancancer	5	0
FAM117A	FAM117A--COQ10A,FAM117A--DLX3	0.697163	pancancer	5	0
FBXO11	FBXO11--AC007403.2,FBXO11--AC018462.2,FBXO11--AC073283.4,FBXO11--MAP2K5	0.697163	pancancer	5	1
FOXJ3	FOXJ3--ERMAP,FOXJ3--HYI,FOXJ3--PIGC,FOXJ3--ZMYND12	0.697163	pancancer	5	0
GAPVD1	GAPVD1--GLE1,GAPVD1--NRCAM,GAPVD1--ODF2,GAPVD1--RABEPK	0.697163	pancancer	5	0
GMEB1	GMEB1--RCC1,GMEB1--RP11-442N24__B.1,GMEB1--TRNAU1AP	0.697163	pancancer	5	0
KIAA1958	KIAA1958--HSDL2,KIAA1958--LINGO2,KIAA1958--SLC31A1	0.697163	pancancer	5	0
LMF1	LMF1--CASC21,LMF1--FOXK2	0.697163	pancancer	5	0
NFAT5	NFAT5--CYB5B,NFAT5--IQCE,NFAT5--KCNJ4,NFAT5--SNTB2,NFAT5--VPS4A,NFAT5--WWP2	0.697163	pancancer	5	0
NUMA1	NUMA1--RP11-807H22.7,NUMA1--TMX2,NUMA1--TTC28	0.697163	pancancer	5	1
NUMB	NUMB--COL4A1,NUMB--DPF3,NUMB--ENTPD5,NUMB--HEATR4	0.697163	pancancer	5	0
PTPN12	PTPN12--CCDC146,PTPN12--PHTF2,PTPN12--RSBN1L	0.697163	pancancer	5	0
RALGAPA2	RALGAPA2--AFF3,RALGAPA2--CFAP61,RALGAPA2--NSMCE2,RALGAPA2--TYRL	0.697163	pancancer	5	0
SWAP70	SWAP70--WEE1,SWAP70--ZNF143	0.697163	pancancer	5	0
WDR1	WDR1--CECR2,WDR1--FHIT,WDR1--STX18	0.697163	pancancer	5	0
ZC3H7A	ZC3H7A--BCAR4,ZC3H7A--SNX29,ZC3H7A--TVP23A	0.697163	pancancer	5	0
UBR5	UBR5--ENPP2,UBR5--NCALD,UBR5--OXR1,UBR5--RP11-642D21.2,UBR5--SLC25A32	0.703558	pancancer	5	1
NEGR1	NEGR1--NR2C2,NEGR1--RIMS3,NEGR1--TCF20	0.704825	pancancer	5	0
MNAT1	MNAT1--L2HGDH,MNAT1--PLXNA2,MNAT1--RP11-486O13.4	0.710952	pancancer	5	0
EFTUD2	EFTUD2--IFIH1,EFTUD2--KIF18B,EFTUD2--MAP3K14,EFTUD2--PLCD3	0.730248	pancancer	5	0
NAA25	NAA25--HECTD4,NAA25--RP11-956E11.1	0.7342	pancancer	5	0
ARHGEF10L	ARHGEF10L--CTD-2509G16.5,ARHGEF10L--PADI6,ARHGEF10L--ZNF595	0.737109	pancancer	5	0
SS18L1	SS18L1--CDH4,SS18L1--LSM14B,SS18L1--MYH15	0.737523	pancancer	5	1
RASA2	RASA2--HSP90AB1,RASA2--PXYLP1,RASA2--SPINK5	0.750511	pancancer	5	0
ASAP1	ASAP1--ADCY8,ASAP1--FAM19A5,ASAP1--FAM49B,ASAP1--HHLA1,ASAP1--LOC102724957,ASAP1--PARK2,ASAP1--RNF111,ASAP1--RP11-396O20.1,ASAP1--STMN2,ASAP1--TG,ASAP1--TRPS1	0.752455	pancancer	5	0
SHANK2	SHANK2--CARD17,SHANK2--CCDC77,SHANK2--FGF3,SHANK2--OTUB1,SHANK2--P4HA3,SHANK2--RP11-9B6.1,SHANK2--RPS6KA4,SHANK2--SYNRG	0.752455	pancancer	5	0
CSNK1G2	CSNK1G2--ADAT3,CSNK1G2--C4orf36,CSNK1G2--DOT1L,CSNK1G2--SCAMP4,CSNK1G2--TRAF7	0.754476	pancancer	5	0
DNAJC13	DNAJC13--PPARGC1A,DNAJC13--TLN2,DNAJC13--UBA5	0.754476	pancancer	5	0
EWSR1	EWSR1--CREM,EWSR1--EMID1,EWSR1--ERG,EWSR1--FLI1,EWSR1--ZNRF3	0.754476	pancancer	5	1
HECTD1	HECTD1--CYP46A1,HECTD1--MDGA2,HECTD1--MED26,HECTD1--ST7L,HECTD1--TTC21B	0.754476	pancancer	5	0
LAMB1	LAMB1--LAMB4	0.754476	pancancer	5	0
TXLNG	TXLNG--PHKA2,TXLNG--SYAP1	0.754476	pancancer	5	0
KDM2A	KDM2A--C12orf45,KDM2A--SCAPER,KDM2A--SYT12	0.757989	pancancer	5	0
LMAN2	LMAN2--AP3S1,LMAN2--FAM193B,LMAN2--KAT6B,LMAN2--PDLIM7	0.757989	pancancer	5	0
TAF15	TAF15--AP2B1,TAF15--MPP2,TAF15--TAOK1	0.757989	pancancer	5	1
ITCH	ITCH--CATSPERD,ITCH--RALY,ITCH--RP11-410N8.1,ITCH--RP11-410N8.4,ITCH--RP3-453C12.15	0.762317	pancancer	5	0
MAP3K1	MAP3K1--ABLIM3,MAP3K1--KLHL20,MAP3K1--NDUFAF2	0.76378	pancancer	5	1
UIMC1	UIMC1--CREBRF,UIMC1--NSD1,UIMC1--SPTY2D1	0.770869	pancancer	5	0
FLI1	FLI1--EWSR1,FLI1--FHIT	0.778319	pancancer	5	1
EXOSC10	EXOSC10--MTOR	0.782949	pancancer	5	0
CRTC1	CRTC1--MAML2,CRTC1--TMEM59L,CRTC1--ZNF536	0.783504	pancancer	5	1
BCL7A	BCL7A--DYRK1A,BCL7A--RP11-324E6.6,BCL7A--WDR66	0.786206	pancancer	5	1
EHBP1	EHBP1--AC092155.4,EHBP1--MDH1,EHBP1--USP34	0.786857	pancancer	5	0
PICALM	PICALM--CCDC81,PICALM--DLG2,PICALM--ME3,PICALM--MLLT10,PICALM--NOX4,PICALM--SYTL2	0.787099	pancancer	5	1
FAM117B	FAM117B--BMPR2,FAM117B--CARF,FAM117B--KBTBD12	0.787991	pancancer	5	0
GATAD2A	GATAD2A--CTR9,GATAD2A--MAU2,GATAD2A--NWD1	0.787991	pancancer	5	0
GPHN	GPHN--LINC00238,GPHN--MPP5,GPHN--SMIM9	0.787991	pancancer	5	1
SPRED2	SPRED2--AC092669.3,SPRED2--DEAF1,SPRED2--MEIS1,SPRED2--RAB1A,SPRED2--RP11-320N7.1,SPRED2--RP11-320N7.2,SPRED2--THSD7B	0.787991	pancancer	5	0
UHRF1BP1L	UHRF1BP1L--ANKS1B,UHRF1BP1L--DEPDC4	0.787991	pancancer	5	0
C10orf11	C10orf11--ADK,C10orf11--RNLS,C10orf11--SAMD8,C10orf11--VCL	0.789122	pancancer	5	0
FLNB	FLNB--MCC,FLNB--SLC11A2,FLNB--SLMAP	0.789122	pancancer	5	0
ZNF609	ZNF609--ANKDD1A,ZNF609--RBPMS2,ZNF609--TRIP4	0.789122	pancancer	5	0
CHD7	CHD7--C8orf34,CHD7--CLVS1,CHD7--RP11-787D18.1	0.7923	pancancer	5	0
INPP4B	INPP4B--AMPH,INPP4B--ANAPC10,INPP4B--G3BP2,INPP4B--PHKB	0.7923	pancancer	5	0
ITSN1	ITSN1--AF127577.8,ITSN1--C21orf49,ITSN1--EVA1C	0.7923	pancancer	5	0
TTLL7	TTLL7--ERI3,TTLL7--GNG5,TTLL7--RP11-486G15.2	0.7923	pancancer	5	0
ABL1	ABL1--BCR,ABL1--CBFB,ABL1--GINS3	0.793181	pancancer	5	1
ATAD2	ATAD2--ANXA13,ATAD2--CTD-2207P18.1,ATAD2--RP11-1101K5.1,ATAD2--TAF2	0.793181	pancancer	5	0
CIITA	CIITA--BCL6,CIITA--C15orf65,CIITA--EBF1	0.793181	pancancer	5	1
GAB2	GAB2--KCTD14,GAB2--NARS2,GAB2--PACS1	0.793181	pancancer	5	0
ITGA2	ITGA2--ESYT3,ITGA2--ITGA1	0.793181	pancancer	5	0
MBNL1	MBNL1--BCL6,MBNL1--FXR1,MBNL1--IGF2BP3,MBNL1--RAF1,MBNL1--TANC2	0.793181	pancancer	5	0
NUP98	NUP98--BEAN1,NUP98--CTA-392E5.1,NUP98--KDM5A,NUP98--RHOG	0.793181	pancancer	5	1
PPP1R12A	PPP1R12A--MGAT4C,PPP1R12A--PAWR,PPP1R12A--PSEN1,PPP1R12A--RP1-78O14.1	0.793181	pancancer	5	0
PRPF6	PRPF6--HUNK,PRPF6--TP53,PRPF6--TPD52L2	0.793181	pancancer	5	0
PXN	PXN--KRT86,PXN--MSI1,PXN--OGFOD2,PXN--PLA2G1B	0.793181	pancancer	5	0
RSF1	RSF1--GAB2,RSF1--TENM4	0.793181	pancancer	5	0
SMARCC1	SMARCC1--CELSR3,SMARCC1--EMCN,SMARCC1--MAP4,SMARCC1--PACS2,SMARCC1--ZPLD1	0.793181	pancancer	5	0
SNX8	SNX8--MAD1L1	0.793181	pancancer	5	0
SPECC1	SPECC1--DRG2,SPECC1--FGFR2,SPECC1--NTN1,SPECC1--TATDN1	0.793181	pancancer	5	1
TATDN1	TATDN1--DEPTOR,TATDN1--GSDMB,TATDN1--MTSS1	0.793181	pancancer	5	0
TCF12	TCF12--CGNL1,TCF12--DMD,TCF12--MLH3,TCF12--NKAIN2,TCF12--RP11-1129I3.1,TCF12--RP11-548M13.1,TCF12--ZNF826P	0.793181	pancancer	5	1
TMEM123	TMEM123--BIRC2,TMEM123--MMP20	0.793181	pancancer	5	0
VCL	VCL--ADK,VCL--PLAU,VCL--SEC24C	0.793181	pancancer	5	0
XRCC6	XRCC6--ACO2,XRCC6--CENPM,XRCC6--UQCC2	0.793181	pancancer	5	0
GGA3	GGA3--MUC20,GGA3--NUP85	0.795419	pancancer	5	0
SBF2	SBF2--AC073218.1,SBF2--CTD-2003C8.2,SBF2--RNF141	0.795419	pancancer	5	0
ADAM9	ADAM9--ANKFY1,ADAM9--LSM1,ADAM9--PLEKHA2,ADAM9--RANGRF	0.80069	pancancer	5	0
CARS	CARS--ATL1,CARS--DCHS1,CARS--OSBPL5	0.80069	pancancer	5	1
AKAP13	AKAP13--FAM174B,AKAP13--PDE8A,AKAP13--RP11-561C5.7	0.801827	pancancer	5	0
ATP2A2	ATP2A2--IFT81	0.801827	pancancer	5	0
B4GALT1	B4GALT1--BAG1,B4GALT1--FAM205CP,B4GALT1--RP11-778H2.1	0.801827	pancancer	5	0
BRWD3	BRWD3--HMGN5,BRWD3--POF1B	0.801827	pancancer	5	0
CABIN1	CABIN1--CSNK1E,CABIN1--NRF1,CABIN1--VSTM2A	0.801827	pancancer	5	0
CCDC88A	CCDC88A--PNPT1,CCDC88A--RTN4,CCDC88A--SMEK2	0.801827	pancancer	5	0
COL14A1	COL14A1--DEPTOR,COL14A1--RNU4-25P,COL14A1--SKAP1	0.801827	pancancer	5	0
CTCF	CTCF--GRAP2,CTCF--RP11-293N14.1,CTCF--SCUBE2	0.801827	pancancer	5	1
DEPDC1B	DEPDC1B--ELOVL7,DEPDC1B--HSD17B12,DEPDC1B--PDE4D	0.801827	pancancer	5	0
DLG1	DLG1--AC128709.3,DLG1--PCYT1A,DLG1--SH3D19,DLG1--UHRF1	0.801827	pancancer	5	0
HELLS	HELLS--EYS,HELLS--TBC1D12,HELLS--ZKSCAN5	0.801827	pancancer	5	0
INPP5A	INPP5A--C10orf91,INPP5A--DPYSL4,INPP5A--JAKMIP3,INPP5A--PWWP2B	0.801827	pancancer	5	0
LINGO2	LINGO2--ANKRD18B,LINGO2--CDKN2B-AS1,LINGO2--GATS,LINGO2--KANSL1L	0.801827	pancancer	5	0
MICAL3	MICAL3--ATP6V1E1,MICAL3--CECR2,MICAL3--COPG2,MICAL3--RP4-576H24.2,MICAL3--SIRPD	0.801827	pancancer	5	0
NAP1L1	NAP1L1--RP1-34H18.1,NAP1L1--RP11-114H23.1,NAP1L1--RP11-114H23.2	0.801827	pancancer	5	0
NCOA3	NCOA3--EYA2,NCOA3--MIR646HG,NCOA3--PRKD2,NCOA3--SPINT1	0.801827	pancancer	5	0
PAPOLA	PAPOLA--AK7,PAPOLA--GSKIP	0.801827	pancancer	5	0
PAPSS2	PAPSS2--IFIT2,PAPSS2--MINPP1,PAPSS2--PTEN,PAPSS2--RP11-149I23.3	0.801827	pancancer	5	0
PCNX	PCNX--AC011625.1,PCNX--PLEKHD1,PCNX--RAD51B,PCNX--UBAC2	0.801827	pancancer	5	0
PPFIBP1	PPFIBP1--AC079630.4,PPFIBP1--BICD1,PPFIBP1--CCDC91,PPFIBP1--SMCO2	0.801827	pancancer	5	1
PRRC2B	PRRC2B--FUBP3,PRRC2B--HTR3C,PRRC2B--HTR3D,PRRC2B--MGMT,PRRC2B--PPAPDC3	0.801827	pancancer	5	0
PTBP2	PTBP2--ELAVL4,PTBP2--LOXHD1,PTBP2--MYSM1	0.801827	pancancer	5	0
RALA	RALA--CDK13,RALA--YAE1D1	0.801827	pancancer	5	0
RASSF3	RASSF3--COLEC12,RASSF3--TBK1,RASSF3--TMEM5	0.801827	pancancer	5	0
RFX3	RFX3--GLIS3,RFX3--KIAA2026	0.801827	pancancer	5	0
ST3GAL1	ST3GAL1--CASC8,ST3GAL1--RP11-103H7.2,ST3GAL1--RP11-946L20.2	0.801827	pancancer	5	0
SUPT3H	SUPT3H--CLIC5,SUPT3H--ENTHD1	0.801827	pancancer	5	0
TBC1D8	TBC1D8--CREG2,TBC1D8--IL1RL1,TBC1D8--LINC00152,TBC1D8--RNF149	0.801827	pancancer	5	0
UNK	UNK--C17orf77,UNK--FAM104A,UNK--ITGB4,UNK--MYO15B	0.801827	pancancer	5	0
USP43	USP43--AHSP,USP43--CNTLN,USP43--PRPF8	0.801827	pancancer	5	0
WDFY2	WDFY2--KLHL1,WDFY2--LINC00371,WDFY2--SERPINE3	0.801827	pancancer	5	0
CLIP2	CLIP2--CACNA2D2,CLIP2--LAT2,CLIP2--RB1	0.804109	pancancer	5	0
FAM168A	FAM168A--IDO2,FAM168A--RAB6A	0.804109	pancancer	5	0
GNB1	GNB1--KIAA1751,GNB1--TMEM52	0.804109	pancancer	5	0
KDM4C	KDM4C--PARD6G,KDM4C--RIC1,KDM4C--TPD52L3	0.804109	pancancer	5	0
LIMK2	LIMK2--DRG1,LIMK2--EMID1,LIMK2--RNF185,LIMK2--SMTN	0.804109	pancancer	5	0
NIPBL	NIPBL--RHOXF2B,NIPBL--SIMC1,NIPBL--WDR70	0.804109	pancancer	5	0
TAF5L	TAF5L--C1orf95,TAF5L--EGLN1,TAF5L--LIN9	0.804109	pancancer	5	0
TMCO3	TMCO3--C17orf85,TMCO3--LINC01035,TMCO3--RBM14,TMCO3--RBM14-RBM4	0.804109	pancancer	5	0
TSPAN15	TSPAN15--HK1	0.804109	pancancer	5	0
LMO7	LMO7--DACH1,LMO7--MPRIP,LMO7--PROSC,LMO7--SCEL,LMO7--UCHL3	0.80517	pancancer	5	0
ZNRF3	ZNRF3--GACAT3,ZNRF3--HSCB,ZNRF3--TTC28	0.805694	pancancer	5	0
AFF1	AFF1--KMT2A,AFF1--PTPN13,AFF1--SBNO2,AFF1--TMSB4X	0.811049	pancancer	5	1
CELF1	CELF1--C1QTNF4,CELF1--KBTBD4,CELF1--MTCH2,CELF1--SPI1	0.811049	pancancer	5	0
CENPP	CENPP--CCSER1,CENPP--PALM2,CENPP--RP11-62C3.6	0.811049	pancancer	5	0
EPN2	EPN2--AC004448.5,EPN2--LINC00964,EPN2--LINC01153,EPN2--SPACA3	0.811049	pancancer	5	0
FRYL	FRYL--CORIN,FRYL--GABRA4,FRYL--OCIAD2	0.811049	pancancer	5	0
NOL9	NOL9--ACOT7,NOL9--DNAJC11,NOL9--GNB1,NOL9--NPHP4	0.811049	pancancer	5	0
TNS3	TNS3--CDK14,TNS3--H2AFV,TNS3--HUS1,TNS3--INTS1,TNS3--PKD1L1	0.811049	pancancer	5	0
UBAP1	UBAP1--DCAF12,UBAP1--JADE3,UBAP1--PTPRD,UBAP1--RP11-537H15.3	0.811049	pancancer	5	0
C11orf49	C11orf49--AC008163.4,C11orf49--ATG13,C11orf49--CTC-497E21.5,C11orf49--LRRC4C	0.820774	pancancer	5	0
MICAL2	MICAL2--PARVA,MICAL2--RP13-631K18.2,MICAL2--SUV420H1,MICAL2--USP47	0.820774	pancancer	5	0
PRKCH	PRKCH--MPP1,PRKCH--RP11-47I22.4,PRKCH--RP11-618G20.1	0.820774	pancancer	5	0
CHD2	CHD2--AC013394.2,CHD2--AGBL1,CHD2--NUP85,CHD2--SRSF1,CHD2--STARD9	0.821323	pancancer	5	0
EEF2	EEF2--MT2A,EEF2--PIAS4,EEF2--SIRT6,EEF2--SLC25A42	0.821323	pancancer	5	0
GMDS	GMDS--FKBP5,GMDS--PACSIN1,GMDS--PDE8B,GMDS--RIC8B,GMDS--RP11-284J1.1	0.821323	pancancer	5	0
HERC1	HERC1--ADAM12,HERC1--DAPK2,HERC1--FAM96A,HERC1--FSIP1,HERC1--MAP2K1,HERC1--RBPMS2	0.821323	pancancer	5	0
IGHG1	IGHG1--CASC11,IGHG1--IFITM9P,IGHG1--WHSC1	0.821323	pancancer	5	0
IPO7	IPO7--MYH9,IPO7--SLC22A18AS,IPO7--SWAP70	0.821323	pancancer	5	0
RAD9A	RAD9A--C11orf80,RAD9A--CIC,RAD9A--DDX54,RAD9A--KDM2A,RAD9A--SHANK2,RAD9A--ZDHHC5	0.821323	pancancer	5	0
RNF213	RNF213--AL163953.3,RNF213--BAIAP2,RNF213--SLC26A11,RNF213--TACC1	0.821323	pancancer	5	1
SLC38A10	SLC38A10--NPLOC4,SLC38A10--RNA28S5,SLC38A10--STRA13	0.821323	pancancer	5	0
SRGAP1	SRGAP1--ACSS3,SRGAP1--MSRB3,SRGAP1--RP11-315E17.1,SRGAP1--TMEM5,SRGAP1--USP15	0.821323	pancancer	5	0
TFG	TFG--ALK,TFG--DLG2,TFG--PAK3	0.821323	pancancer	5	1
VTI1A	VTI1A--GFRA1,VTI1A--TCF7L2,VTI1A--TECTB,VTI1A--UBE2D1	0.821323	pancancer	5	1
MYO6	MYO6--ME1,MYO6--SENP6	0.823764	pancancer	5	0
GMEB2	GMEB2--KANSL1,GMEB2--OGFR-AS1,GMEB2--TEF	0.825291	pancancer	5	0
IGF1R	IGF1R--LRRC28,IGF1R--MAPK6,IGF1R--PLIN1	0.833502	pancancer	5	0
SSH2	SSH2--MICAL3,SSH2--RP11-6B4.1,SSH2--STK11,SSH2--USP32	0.833502	pancancer	5	0
PPP1R16A	PPP1R16A--AC008088.4,PPP1R16A--BAI1,PPP1R16A--FOXH1,PPP1R16A--SLC13A2,PPP1R16A--ZFPM2-AS1	0.838978	pancancer	5	0
GRB7	GRB7--ATAD2,GRB7--MED13,GRB7--PGAP3,GRB7--PPP1R1B	0.839502	pancancer	5	0
ANXA2	ANXA2--ICE2,ANXA2--RP11-745A24.3	0.847012	pancancer	5	0
PDE8A	PDE8A--MYCN,PDE8A--SCAND2P,PDE8A--SLC28A1,PDE8A--SND1	0.847012	pancancer	5	0
TNRC18	TNRC18--ACTB,TNRC18--FBXL18,TNRC18--FOXK1,TNRC18--KDM7A,TNRC18--MYLPF,TNRC18--RNF216,TNRC18--ZNF629,TNRC18--ZNF664-FAM101A	0.847012	pancancer	5	0
GNG10	GNG10--UGCG	0.847202	pancancer	5	0
IQGAP1	IQGAP1--CIB1,IQGAP1--CTD-2315E11.1,IQGAP1--FAM174B,IQGAP1--MCTP2,IQGAP1--ZNF774	0.847841	pancancer	5	0
NEMF	NEMF--L2HGDH,NEMF--RP11-305L7.3,NEMF--RP11-58E21.5,NEMF--SOS2	0.847841	pancancer	5	0
TIAM1	TIAM1--ATP5O,TIAM1--MIS18A,TIAM1--NRIP1,TIAM1--SCAF4	0.847841	pancancer	5	0
DYNC2H1	DYNC2H1--BIRC2,DYNC2H1--CASP4,DYNC2H1--NADSYN1	0.848179	pancancer	5	0
TAF2	TAF2--ANAPC10,TAF2--COLEC10,TAF2--FER1L6	0.848179	pancancer	5	0
UHRF1	UHRF1--DDX11L5,UHRF1--PIAS4,UHRF1--PLIN3	0.848179	pancancer	5	0
BCR	BCR--ABHD2,BCR--ABL1,BCR--CES5AP1,BCR--PI4KA	0.848608	pancancer	5	1
EIF4G3	EIF4G3--HP1BP3,EIF4G3--RAB11FIP4,EIF4G3--SVIP	0.848608	pancancer	5	0
EPS15	EPS15--CALR4P,EPS15--FAF1,EPS15--RASSF3,EPS15--TTPAL	0.849858	pancancer	5	1
FAM129B	FAM129B--HCRTR1,FAM129B--METRNL,FAM129B--RP11-251M1.1	0.849858	pancancer	5	0
KIF1B	KIF1B--UBE4B	0.849858	pancancer	5	0
MSI2	MSI2--FOXK2,MSI2--KIAA0100,MSI2--RNF123,MSI2--RP11-429O1.1,MSI2--SCPEP1,MSI2--SLFN12L,MSI2--TRIM37	0.849858	pancancer	5	1
SMCHD1	SMCHD1--EXOSC7,SMCHD1--NDC80,SMCHD1--XPC	0.849858	pancancer	5	0
BAZ2A	BAZ2A--MMP19,BAZ2A--NACA,BAZ2A--PDZRN4,BAZ2A--PRIM1,BAZ2A--TESC	0.849978	pancancer	5	0
VAV2	VAV2--CCDC67,VAV2--ELAVL2,VAV2--NDST4,VAV2--RP11-406O23.2,VAV2--TRUB2	0.853633	pancancer	5	0
SMARCA4	SMARCA4--C19orf38,SMARCA4--C19orf44,SMARCA4--CARM1,SMARCA4--DNM2,SMARCA4--GMEB2,SMARCA4--MOCS2	0.854757	pancancer	5	1
UBE4B	UBE4B--C6orf195,UBE4B--CHRM3-AS2,UBE4B--PADI1,UBE4B--TBCB	0.854757	pancancer	5	0
TMX2	TMX2--SHANK2,TMX2--SMTNL1	0.854815	pancancer	5	0
FOXP1	FOXP1--CAPN13,FOXP1--EIF4E3,FOXP1--PDCD6IP,FOXP1--RYBP	0.854951	pancancer	5	1
NCOA6	NCOA6--GGT7,NCOA6--GSS,NCOA6--SPDEF	0.854951	pancancer	5	0
SF1	SF1--FUS,SF1--MEN1	0.860998	pancancer	5	0
NSF	NSF--FAM134C,NSF--PLEKHM1,NSF--SAMD12	0.8619	pancancer	5	0
PHF12	PHF12--AC005562.1,PHF12--GRB7,PHF12--MAPT,PHF12--MYO18A	0.862799	pancancer	5	0
RAF1	RAF1--ACTR2,RAF1--ACTR6,RAF1--GJD4,RAF1--SLC6A11	0.868923	pancancer	5	1
THRAP3	THRAP3--AGO3,THRAP3--HCG20,THRAP3--TEKT2	0.870364	pancancer	5	1
TRAF2	TRAF2--EPB41L4B,TRAF2--RP11-216L13.17,TRAF2--TSPAN1	0.870364	pancancer	5	0
UBQLN1	UBQLN1--GKAP1,UBQLN1--SHC3	0.870364	pancancer	5	0
VPS53	VPS53--FAM57A,VPS53--GEMIN4,VPS53--GLOD4,VPS53--GPC5,VPS53--SRR	0.870364	pancancer	5	0
ATP2B4	ATP2B4--FRMD4A,ATP2B4--PRELP,ATP2B4--REC114	0.870757	pancancer	5	0
CHD6	CHD6--CA3,CHD6--LINC01440,CHD6--MLIP,CHD6--SKAP1	0.870757	pancancer	5	0
CUX1	CUX1--A2M,CUX1--ABCF2,CUX1--AC016700.2,CUX1--ACHE,CUX1--C1orf168,CUX1--CREB3L3,CUX1--GINS3,CUX1--HBP1,CUX1--MARK3,CUX1--MKLN1,CUX1--TMEM176A	0.870757	pancancer	5	1
EXT1	EXT1--CAST,EXT1--CEP72,EXT1--GSDMA,EXT1--MAP1B,EXT1--PCAT1,EXT1--RP11-94A24.1,EXT1--SAMD12,EXT1--SLC39A11,EXT1--TSG101,EXT1--UGT8,EXT1--ZDHHC21	0.870757	pancancer	5	1
FAM188A	FAM188A--ACBD7,FAM188A--DCLRE1C,FAM188A--SNX9	0.870757	pancancer	5	0
KIAA0368	KIAA0368--CDKL5,KIAA0368--KIAA1324L,KIAA0368--SUSD1	0.870757	pancancer	5	0
PTGES3	PTGES3--AC108051.1,PTGES3--MFSD5,PTGES3--PNRC2,PTGES3--PRIM1	0.870757	pancancer	5	0
RSRC1	RSRC1--ADIPOQ,RSRC1--CASD1,RSRC1--KCNAB1,RSRC1--MLF1,RSRC1--TSC22D2	0.870757	pancancer	5	0
SUV420H1	SUV420H1--CATSPER1,SUV420H1--CTD-2655K5.1,SUV420H1--SHANK2	0.870757	pancancer	5	0
TRAPPC9	TRAPPC9--AGO2,TRAPPC9--COL22A1,TRAPPC9--COLEC10,TRAPPC9--KCNK9	0.872582	pancancer	5	0
RPTOR	RPTOR--EYA2,RPTOR--JMJD6,RPTOR--RNF213	0.878424	pancancer	5	0
UVRAG	UVRAG--ATM,UVRAG--CCDC67,UVRAG--DYNC2H1,UVRAG--ERH,UVRAG--MOGAT2,UVRAG--PELI3,UVRAG--POLD3,UVRAG--TBX10	0.878424	pancancer	5	0
MLLT10	MLLT10--GACAT3,MLLT10--MALRD1,MLLT10--PICALM	0.880108	pancancer	5	1
UBAP2	UBAP2--CCDC171,UBAP2--TOM1,UBAP2--ZBTB5	0.880108	pancancer	5	0
PTPN23	PTPN23--ELP6,PTPN23--KLHL18,PTPN23--MECOM	0.883945	pancancer	5	0
SAE1	SAE1--BBC3,SAE1--RP11-100G15.7,SAE1--SHC2	0.886435	pancancer	5	0
USP34	USP34--AC016747.3,USP34--CAPN13,USP34--CCT4,USP34--EHBP1,USP34--NRXN1,USP34--PHACTR4,USP34--RP11-444A22.1,USP34--XPO1	0.886763	pancancer	5	0
ARHGAP10	ARHGAP10--EDNRA,ARHGAP10--RP11-138I17.1,ARHGAP10--TMEM184C	0.894686	pancancer	5	0
ARHGAP23	ARHGAP23--CCL18,ARHGAP23--F13A1,ARHGAP23--PRTFDC1	0.894686	pancancer	5	0
BCAR3	BCAR3--ABCA4,BCAR3--ALG14,BCAR3--DNTTIP2,BCAR3--GCLM,BCAR3--LOC101928241,BCAR3--RP5-898J17.1,BCAR3--STRN4	0.894686	pancancer	5	0
BIRC6	BIRC6--ITGA9,BIRC6--LTBP1,BIRC6--TTC27	0.894686	pancancer	5	0
C7orf50	C7orf50--AC060834.3,C7orf50--CCL17,C7orf50--MAD1L1,C7orf50--ZFAND2A	0.894686	pancancer	5	0
EXOC4	EXOC4--BPGM,EXOC4--LRGUK,EXOC4--PVT1	0.894686	pancancer	5	0
GON4L	GON4L--ARHGEF2,GON4L--DDX19A,GON4L--DDX19B,GON4L--KIAA0907	0.894686	pancancer	5	0
KLF7	KLF7--AC007879.2,KLF7--AC007879.5,KLF7--PTH2R	0.894686	pancancer	5	0
RALGAPB	RALGAPB--AP1M2,RALGAPB--LBP,RALGAPB--RPRD1B,RALGAPB--SCNN1G	0.894686	pancancer	5	0
TANC1	TANC1--CRLF1,TANC1--DAPL1,TANC1--PKP4	0.894686	pancancer	5	0
TRMT11	TRMT11--NCOA7	0.894686	pancancer	5	0
CCDC91	CCDC91--FAM72C,CCDC91--FAM72D,CCDC91--OVCH1-AS1,CCDC91--RAD51AP1,CCDC91--SERGEF	0.903319	pancancer	5	0
TBCD	TBCD--AANAT,TBCD--FN3KRP,TBCD--RP11-122L4.2	0.903319	pancancer	5	0
FOXK2	FOXK2--NARF,FOXK2--TMC8,FOXK2--TP63,FOXK2--VAT1L	0.903941	pancancer	5	0
AHCTF1	AHCTF1--C1orf105,AHCTF1--DYRK3,AHCTF1--NAAA,AHCTF1--SYT14	0.906472	pancancer	5	0
ARID1A	ARID1A--MAST2,ARID1A--NUDC,ARID1A--RPS6KA1,ARID1A--WDTC1	0.906472	pancancer	5	1
AXIN1	AXIN1--CEP131,AXIN1--DNAJC15,AXIN1--LMF1	0.906472	pancancer	5	1
C16orf70	C16orf70--CBFB,C16orf70--ENKD1	0.906472	pancancer	5	0
DCAKD	DCAKD--CUEDC1,DCAKD--NMT1,DCAKD--PLCD3	0.906472	pancancer	5	0
FCHSD2	FCHSD2--CARNS1,FCHSD2--FAM168A,FCHSD2--LINC01184,FCHSD2--LRTOMT,FCHSD2--NCF2,FCHSD2--OR10J1,FCHSD2--PKNOX2,FCHSD2--RAB6A,FCHSD2--RP11-180D21.3,FCHSD2--STARD10,FCHSD2--UVRAG	0.906472	pancancer	5	0
GBF1	GBF1--MRC2,GBF1--PRDX3,GBF1--WBP1L	0.906472	pancancer	5	0
MEF2D	MEF2D--BCL9,MEF2D--HNRNPUL1,MEF2D--IQGAP3,MEF2D--OR10J1	0.906472	pancancer	5	0
MYO9B	MYO9B--FCHO1,MYO9B--NR2F6,MYO9B--TMOD2,MYO9B--ZNF730	0.906472	pancancer	5	0
RPRD2	RPRD2--ARHGAP9,RPRD2--ASPH,RPRD2--GOLPH3L	0.906472	pancancer	5	0
SCAF4	SCAF4--CHMP1A,SCAF4--KBTBD11,SCAF4--TIAM1	0.906472	pancancer	5	0
SMAP2	SMAP2--BEND5,SMAP2--BMP8B,SMAP2--MACF1,SMAP2--MYCL,SMAP2--RFX5	0.906472	pancancer	5	0
TAOK1	TAOK1--CCL13,TAOK1--NLK,TAOK1--PCGF2,TAOK1--RP11-1018N14.1,TAOK1--SPECC1,TAOK1--WSB1	0.906472	pancancer	5	0
TEP1	TEP1--HNRNPC,TEP1--OSGEP,TEP1--RNASE11	0.906472	pancancer	5	0
GRAMD4	GRAMD4--ATXN10,GRAMD4--CUX2,GRAMD4--GTSE1	0.912469	pancancer	5	0
PUS7	PUS7--ATXN7L1,PUS7--CTB-111H14.1,PUS7--SRPK2	0.912469	pancancer	5	0
SUFU	SUFU--GBF1,SUFU--RPARP-AS1,SUFU--TMEM180	0.912469	pancancer	5	1
NCOA2	NCOA2--CALB1,NCOA2--LYN,NCOA2--ZNF704	0.913834	pancancer	5	1
FLOT2	FLOT2--PHF12,FLOT2--SEZ6	0.916252	pancancer	5	0
ARFGEF2	ARFGEF2--APCDD1L-AS1,ARFGEF2--KRT222,ARFGEF2--RTFDC1,ARFGEF2--SULF2	0.920511	pancancer	5	0
ATRN	ATRN--CBLN4,ATRN--STK35,ATRN--VPS16	0.920511	pancancer	5	0
CNOT1	CNOT1--ARHGAP17,CNOT1--RP11-481J2.2,CNOT1--SLC38A7	0.920511	pancancer	5	0
CTD-2152M20.2	CTD-2152M20.2--GOLPH3	0.920511	pancancer	5	0
DOCK4	DOCK4--C7orf60,DOCK4--IMMP2L,DOCK4--RP4-537K23.4	0.920511	pancancer	5	0
GABPB1	GABPB1--ANKS1B,GABPB1--C15orf52,GABPB1--TNFAIP8L3	0.920511	pancancer	5	0
SNRPD3	SNRPD3--FBXO7,SNRPD3--SPECC1L-ADORA2A,SNRPD3--UPB1	0.920511	pancancer	5	0
GDPD5	GDPD5--ARHGAP42,GDPD5--MAP6,GDPD5--WNT11	0.920535	pancancer	5	0
PCGF2	PCGF2--HOXB-AS3,PCGF2--PIP4K2B,PCGF2--ZNF652	0.920535	pancancer	5	0
EPB41	EPB41--ARHGEF10L,EPB41--OPRD1	0.920648	pancancer	5	0
NDUFS4	NDUFS4--CCDC130,NDUFS4--DDX46,NDUFS4--GZMA,NDUFS4--PHF3	0.925839	pancancer	5	0
LPP	LPP--GALNTL6,LPP--KNTC1,LPP--RP11-430L16.1	0.927374	pancancer	5	1
R3HDM2	R3HDM2--ARHGAP9,R3HDM2--DCTN2,R3HDM2--DTX3,R3HDM2--IPO5,R3HDM2--KRT76,R3HDM2--LRP1,R3HDM2--NFE2,R3HDM2--OS9,R3HDM2--RP11-383H17.4,R3HDM2--RP11-58A17.4,R3HDM2--TMEM194A	0.928293	pancancer	5	0
ACTN4	ACTN4--C19orf47,ACTN4--CDH13,ACTN4--POTEA,ACTN4--RYR1,ACTN4--SIPA1L3	0.932056	pancancer	5	0
PARD3	PARD3--AL109761.5,PARD3--AQP9,PARD3--CUL2,PARD3--KDM3A,PARD3--PLEKHA2,PARD3--RP11-297A16.2,PARD3--RP11-92J19.3	0.932056	pancancer	5	0
QKI	QKI--CCNT1,QKI--PACRG,QKI--WDR27	0.934373	pancancer	5	1
SREBF2	SREBF2--DBF4B,SREBF2--MEI1,SREBF2--XRCC6	0.934373	pancancer	5	0
TEAD1	TEAD1--ABCC8,TEAD1--KANSL3,TEAD1--PARVA	0.934373	pancancer	5	0
ZNF331	ZNF331--ANO1,ZNF331--POU2F2,ZNF331--ZIM2	0.934373	pancancer	5	1
CORO7	CORO7--NMRAL1,CORO7--POLR3K,CORO7--VPS13D	0.943418	pancancer	5	0
INTS1	INTS1--LINC01169,INTS1--PRKAR1B,INTS1--TMEM184A	0.943418	pancancer	5	0
MTMR3	MTMR3--APOH,MTMR3--ATXN10,MTMR3--CABP7,MTMR3--HSCB,MTMR3--SH3BP5,MTMR3--UQCR10,MTMR3--WI2-85898F10.2	0.943418	pancancer	5	0
CDKN2A	CDKN2A--AKAP10,CDKN2A--CDKN2B-AS1,CDKN2A--MTAP,CDKN2A--PTPRD	0.944242	pancancer	5	1
MID1	MID1--GPR143,MID1--SPATA13,MID1--YIPF6	0.946762	pancancer	5	0
PDCD6	PDCD6--CCDC127,PDCD6--FAM219A,PDCD6--RP11-138J23.1,PDCD6--SDHA,PDCD6--SLC12A7	0.946762	pancancer	5	0
MAD1L1	MAD1L1--CPNE2,MAD1L1--GNA12,MAD1L1--MROH3P,MAD1L1--PCAT18,MAD1L1--SNX8	0.947699	pancancer	5	0
STK24	STK24--ALG5,STK24--DOCK9,STK24--RP11-403A3.3	0.950746	pancancer	5	0
CLIC4	CLIC4--FMNL2,CLIC4--KB-1448A5.1,CLIC4--RP11-435D7.3,CLIC4--SRRM1,CLIC4--TRNP1	0.95109	pancancer	5	0
ARHGAP5	ARHGAP5--AKAP6,ARHGAP5--NUBPL,ARHGAP5--RALGAPA1,ARHGAP5--SLC25A21	0.959619	pancancer	5	0
TSHZ2	TSHZ2--APCDD1L-AS1,TSHZ2--RP5-907D15.3,TSHZ2--RP5-955M13.4,TSHZ2--SLC35A1,TSHZ2--STX16-NPEPL1	0.959619	pancancer	5	0
GSK3B	GSK3B--AC026188.1,GSK3B--GPR156	0.960947	pancancer	5	0
HIF1A	HIF1A--CTD-2277K2.1,HIF1A--FLJ22447,HIF1A--ICAM3,HIF1A--PRKCH,HIF1A--SYT16	0.960947	pancancer	5	1
NXN	NXN--ABR,NXN--COX10-AS1,NXN--GLOD4,NXN--PNPO,NXN--RBX1,NXN--VPS53	0.960947	pancancer	5	0
PAK4	PAK4--LEUTX,PAK4--RYR1,PAK4--SLC24A4	0.960947	pancancer	5	0
RABGAP1L	RABGAP1L--CACYBP,RABGAP1L--DDR2,RABGAP1L--DNM3,RABGAP1L--KLHL20,RABGAP1L--SUCO	0.960947	pancancer	5	0
SMYD3	SMYD3--ADSS,SMYD3--AKT3,SMYD3--FBXO28,SMYD3--RP11-488L18.8,SMYD3--TFB2M,SMYD3--ZNF670	0.960947	pancancer	5	0
TNPO2	TNPO2--EYS,TNPO2--HGNC:9982,TNPO2--LYL1,TNPO2--RFX1,TNPO2--ZNF791	0.960947	pancancer	5	0
TUFT1	TUFT1--CGN,TUFT1--EFNA3,TUFT1--PBXIP1,TUFT1--PSMB4,TUFT1--RORC	0.960947	pancancer	5	0
NSD1	NSD1--NCOA7,NSD1--ZNF346	0.965536	pancancer	5	1
THADA	THADA--C2orf91,THADA--DYTN,THADA--LOC102723824,THADA--MBOAT2,THADA--MTA3	0.965536	pancancer	5	0
UBE2E1	UBE2E1--AP2A2,UBE2E1--C2orf88,UBE2E1--COL24A1,UBE2E1--DAZL,UBE2E1--WNT7A	0.967189	pancancer	5	0
APIP	APIP--RP1-68D18.4,APIP--SLC1A2	0.971272	pancancer	5	0
CD44	CD44--PAMR1,CD44--RP11-358H18.3,CD44--SLC1A2	0.977276	pancancer	5	0
CDK13	CDK13--SUGCT	0.979634	pancancer	5	0
SRPK2	SRPK2--EFCAB10,SRPK2--PUS7,SRPK2--RP11-788H18.1	0.982376	pancancer	5	0
CAMK2G	CAMK2G--C10orf55,CAMK2G--KCNJ10,CAMK2G--KIAA1279	0.98435	pancancer	5	0
NPM1	NPM1--ALK	0.98435	pancancer	5	1
PTPN1	PTPN1--BCAS4,PTPN1--CYP1B1,PTPN1--RP11-112L6.2	0.98435	pancancer	5	0
CEP85	CEP85--C1orf109,CEP85--HNRNPCL2,CEP85--ZNF593	0.984432	pancancer	5	0
PACS1	PACS1--FADS2,PACS1--OVOL1,PACS1--TSGA10IP	0.984432	pancancer	5	0
ANP32E	ANP32E--GOLPH3L,ANP32E--IL24,ANP32E--S100A10	0.990083	pancancer	5	0
CNTLN	CNTLN--ADAMTSL1,CNTLN--RP11-132E11.2,CNTLN--RTTN	0.990083	pancancer	5	0
CPSF6	CPSF6--C9orf3,CPSF6--CHMP1A,CPSF6--IGKC,CPSF6--KBTBD11,CPSF6--MIR223,CPSF6--NR0B1,CPSF6--RP11-426C22.5	0.990083	pancancer	5	0
GLG1	GLG1--FA2H,GLG1--LECT1,GLG1--NUP210L,GLG1--RFWD3,GLG1--WDR59	0.990083	pancancer	5	0
GNB1L	GNB1L--SEPT5,GNB1L--TBX1,GNB1L--TXNRD2	0.990083	pancancer	5	0
KIRREL	KIRREL--ILDR2,KIRREL--MPTX1,KIRREL--P2RX1,KIRREL--SOX13,KIRREL--ZFYVE9	0.990083	pancancer	5	0
KRIT1	KRIT1--COG5,KRIT1--IGSF3,KRIT1--STEAP1	0.990083	pancancer	5	0
LSM14A	LSM14A--PSMC4,LSM14A--SCGB2B2,LSM14A--UBA2	0.990083	pancancer	5	1
OSBPL1A	OSBPL1A--ABHD3,OSBPL1A--ROCK1,OSBPL1A--ULK4	0.990083	pancancer	5	0
PRSS23	PRSS23--RP11-317J19.1,PRSS23--TMEM135	0.990083	pancancer	5	0
PSME4	PSME4--ACYP2,PSME4--GPR75-ASB3,PSME4--TYRL	0.990083	pancancer	5	0
WDR33	WDR33--SAP130	0.990083	pancancer	5	0
ZNF227	ZNF227--CEACAM22P,ZNF227--COLEC10,ZNF227--GAB2	0.990083	pancancer	5	0
DDX27	DDX27--AC007796.1,DDX27--CEP250,DDX27--EIF6	0.992711	pancancer	5	0
FRMD6	FRMD6--LINC00640,FRMD6--SLC5A10	0.992711	pancancer	5	0
TXNRD1	TXNRD1--ASCL1,TXNRD1--C12orf73,TXNRD1--CHST11,TXNRD1--CIT,TXNRD1--KRT86,TXNRD1--RP11-818F20.4,TXNRD1--TBK1	0.992711	pancancer	5	0
ATXN2	ATXN2--BRAP,ATXN2--CS,ATXN2--RAD9B,ATXN2--UNC5C	0.993816	pancancer	5	0
ILF3	ILF3--SLC44A2,ILF3--SMARCA4,ILF3--TPST1	0.993816	pancancer	5	0
FBXW11	FBXW11--CRTC3-AS1,FBXW11--LRRC6,FBXW11--RP11-387D10.2,FBXW11--STK10	0.994763	pancancer	5	0
KDM4B	KDM4B--NKAIN1,KDM4B--PLEKHF1,KDM4B--ZNF616	0.994763	pancancer	5	0
KLC1	KLC1--IGHM,KLC1--MARK3	0.994763	pancancer	5	0
NPLOC4	NPLOC4--OXLD1,NPLOC4--PDE6G	0.994763	pancancer	5	0
TKT	TKT--C3orf67,TKT--DCP1A	0.994763	pancancer	5	0
LDLRAD3	LDLRAD3--EPHX2,LDLRAD3--GALNT18,LDLRAD3--LINC00824,LDLRAD3--SYT9,LDLRAD3--TCP11L1	0.999802	pancancer	5	0
TRIM44	TRIM44--ARRB1,TRIM44--HIPK3,TRIM44--PDHX,TRIM44--RP11-159D8.1	0.999802	pancancer	5	0
UTRN	UTRN--GPHN,UTRN--GRM1,UTRN--STX11,UTRN--STXBP5-AS1	0.999802	pancancer	5	0
AC010145.4	GREB1--AC010145.4,KLF11--AC010145.4,MYCN--AC010145.4,NBAS--AC010145.4	1.80469e-73	pancancer	3	0
CTD-2334D19.1	PRR16--CTD-2334D19.1	2.46018e-39	pancancer	3	0
FOXR1	CBL--FOXR1,DDX6--FOXR1,PAFAH1B2--FOXR1	2.14082e-27	pancancer	3	0
RP11-807H22.7	INPPL1--RP11-807H22.7,NUMA1--RP11-807H22.7	4.36876e-26	pancancer	3	0
MYH7	ACIN1--MYH7,HOMEZ--MYH7,MIR1204--MYH7,PVT1--MYH7,SLC22A17--MYH7	5.62023e-22	pancancer	3	0
CDKN2B-AS1	CDKN2A--CDKN2B-AS1,FOCAD--CDKN2B-AS1,LINGO2--CDKN2B-AS1,MPDZ--CDKN2B-AS1,MTAP--CDKN2B-AS1,RP11-145E5.5--CDKN2B-AS1	5.29846e-19	pancancer	3	0
SLC13A2	AKAP1--SLC13A2,PPP1R16A--SLC13A2,SUPT6H--SLC13A2,ZFPM2-AS1--SLC13A2	1.32734e-18	pancancer	3	0
RP11-582E3.2	ITPR2--RP11-582E3.2,LINC01194--RP11-582E3.2,ZNF341--RP11-582E3.2	3.1338e-18	pancancer	3	0
DAZL	RFTN1--DAZL,UBE2E1--DAZL	7.12119e-18	pancancer	3	0
RP1-78O14.1	PAWR--RP1-78O14.1,PPP1R12A--RP1-78O14.1	2.69278e-17	pancancer	3	0
ALK	AC016907.3--ALK,EML4--ALK,NPM1--ALK,TERT--ALK,TFG--ALK	9.15251e-17	pancancer	3	1
AC142119.1	CDKAL1--AC142119.1,CTD-3094K11.1--AC142119.1,GREB1--AC142119.1,NBAS--AC142119.1	1.12689e-14	pancancer	3	0
SLC1A2	APIP--SLC1A2,CD44--SLC1A2,LMNTD2--SLC1A2,PAMR1--SLC1A2,PVT1--SLC1A2	5.81416e-13	pancancer	3	0
EYS	CADM1--EYS,HELLS--EYS,PHF3--EYS,RAB2A--EYS,TNPO2--EYS,TPPP--EYS,UBE2M--EYS	5.5452e-12	pancancer	3	0
ERG	EWSR1--ERG,TMPRSS2--ERG	1.09836e-11	pancancer	3	1
ADAM18	RAB8A--ADAM18,RBM4--ADAM18,SAMHD1--ADAM18	2.85949e-11	pancancer	3	0
CTB-31N19.2	SMG1P3--CTB-31N19.2	4.05013e-11	pancancer	3	0
NUP210L	ANXA9--NUP210L,DENND4B--NUP210L,GATAD2B--NUP210L,GLG1--NUP210L	1.30131e-10	pancancer	3	0
PLA2G1B	GATC--PLA2G1B,GCN1L1--PLA2G1B,PXN--PLA2G1B	2.73894e-10	pancancer	3	0
TCAP	NEUROD2--TCAP,RARA--TCAP	5.38819e-09	pancancer	3	0
MMRN1	CCSER1--MMRN1	6.06168e-09	pancancer	3	0
AC008271.1	LPIN1--AC008271.1,NBAS--AC008271.1,NHP2L1--AC008271.1	1.21819e-08	pancancer	3	0
METTL21B	AGAP2--METTL21B,CTDSP2--METTL21B,IGHMBP2--METTL21B	2.22658e-08	pancancer	3	0
KCNJ6	DSCR4--KCNJ6	2.39306e-08	pancancer	3	0
SNTG1	ATP5A1--SNTG1,SPIDR--SNTG1,TBCE--SNTG1	7.35655e-08	pancancer	3	0
PMFBP1	AP1G1--PMFBP1,CYB5B--PMFBP1,TXNL4B--PMFBP1,ZFHX3--PMFBP1	7.89781e-08	pancancer	3	0
AGBL1	CHD2--AGBL1,GPCPD1--AGBL1,TRIT1--AGBL1	8.06094e-08	pancancer	3	0
DDX1	FAM49A--DDX1,GBP4--DDX1,NBAS--DDX1,RDX--DDX1	1.00471e-07	pancancer	3	0
LAMB4	LAMB1--LAMB4	1.00471e-07	pancancer	3	0
PFKFB1	APEX2--PFKFB1,PHF8--PFKFB1,UBA1--PFKFB1	1.44409e-07	pancancer	3	0
MYC	CLVS1--MYC,CSMD3--MYC,GPCPD1--MYC,MIR1204--MYC,OXR1--MYC,PVT1--MYC,ZFHX3--MYC	1.53539e-06	pancancer	3	1
KPNA7	ARPC1B--KPNA7,GNAI1--KPNA7,SMURF1--KPNA7,ST7--KPNA7	1.59115e-06	pancancer	3	0
IKZF3	AC023590.1--IKZF3,CDC6--IKZF3,MED1--IKZF3,PDXDC1--IKZF3,PPP6R3--IKZF3,PVT1--IKZF3,SLC35G1--IKZF3,VAPB--IKZF3	1.83818e-06	pancancer	3	0
OPRD1	C1orf159--OPRD1,EPB41--OPRD1,ZMYM4--OPRD1	5.83809e-06	pancancer	3	0
DLG2	ALG9--DLG2,AMBRA1--DLG2,ARHGAP42--DLG2,PICALM--DLG2,TFG--DLG2,TRIO--DLG2	7.19258e-06	pancancer	3	0
PACRG	QKI--PACRG	7.19258e-06	pancancer	3	0
HIF3A	C19orf12--HIF3A,NBEA--HIF3A,PPP5C--HIF3A	1.23239e-05	pancancer	3	0
FER1L6	COX10--FER1L6,PRR4--FER1L6,SPIDR--FER1L6,TAF2--FER1L6	1.78483e-05	pancancer	3	0
RALYL	RP11-120I21.2--RALYL,TRHDE--RALYL	2.25508e-05	pancancer	3	0
TDRD12	TBC1D23--TDRD12,ZNF256--TDRD12,ZNF793--TDRD12	2.55334e-05	pancancer	3	0
ZPLD1	CTD-2545G14.6--ZPLD1,SEMA5B--ZPLD1,SMARCC1--ZPLD1	2.70375e-05	pancancer	3	0
ARHGAP15	ANKRD11--ARHGAP15,GTDC1--ARHGAP15,KYNU--ARHGAP15	2.91549e-05	pancancer	3	0
KCTD1	PCAT18--KCTD1,ZBTB24--KCTD1	5.3456e-05	pancancer	3	0
LRRC37A3	KANSL1--LRRC37A3,MAP3K3--LRRC37A3,MRC2--LRRC37A3,SMURF2--LRRC37A3,USP32--LRRC37A3	6.13599e-05	pancancer	3	0
PPP1R1B	GRB7--PPP1R1B,LASP1--PPP1R1B,PSMD3--PPP1R1B,WIPF2--PPP1R1B	6.13599e-05	pancancer	3	0
RBFOX1	FTO--RBFOX1,IFT140--RBFOX1,PCYT1A--RBFOX1,PDPK1--RBFOX1	7.33363e-05	pancancer	3	0
SLC5A12	BBOX1-AS1--SLC5A12	7.79573e-05	pancancer	3	0
CCDC146	FBXL13--CCDC146,PTPN12--CCDC146	8.97036e-05	pancancer	3	0
FLI1	ARHGAP32--FLI1,EWSR1--FLI1	8.97036e-05	pancancer	3	1
MLLT4	KMT2A--MLLT4,RP11-503C24.1--MLLT4	8.97036e-05	pancancer	3	1
MYOM1	LPIN2--MYOM1,RAB31--MYOM1,TES--MYOM1	0.000122242	pancancer	3	0
POU2F3	ARHGEF12--POU2F3,NAPEPLD--POU2F3,TRMT10C--POU2F3	0.000126817	pancancer	3	0
CECR2	BCL2L13--CECR2,MICAL3--CECR2,WDR1--CECR2	0.000133046	pancancer	3	0
NBAS	AC008278.2--NBAS,ANKRD36C--NBAS,ATG4A--NBAS,COL4A6--NBAS,DDX1--NBAS,FAM49A--NBAS,KIDINS220--NBAS	0.000223914	pancancer	3	0
PBX1	MGST3--PBX1,TCF3--PBX1,TSNAX-DISC1--PBX1	0.00027734	pancancer	3	1
C9orf3	CPSF6--C9orf3,MIR205HG--C9orf3,PARN--C9orf3,THBS2--C9orf3	0.00028133	pancancer	3	0
TG	ASAP1--TG,BCAS3--TG,PUS10--TG	0.00028133	pancancer	3	0
SMTNL1	CTNND1--SMTNL1,TMX2--SMTNL1	0.000418158	pancancer	3	0
ROS1	RWDD1--ROS1,SLC34A2--ROS1	0.000591198	pancancer	3	1
IGLC2	IGLV1-40--IGLC2,IGLVI-70--IGLC2	0.000675364	pancancer	3	0
PRKG1	EYA1--PRKG1,IPMK--PRKG1,VGLL4--PRKG1	0.000679337	pancancer	3	0
AFF3	AC027612.6--AFF3,MAP4K4--AFF3,POLR1A--AFF3,RALGAPA2--AFF3,REV1--AFF3,UBXN2A--AFF3	0.000884843	pancancer	3	1
WHSC1	IGHG1--WHSC1,IGHJ3--WHSC1,ZNF677--WHSC1	0.000940867	pancancer	3	1
ANKS1B	GABPB1--ANKS1B,RFTN2--ANKS1B,SCYL2--ANKS1B,SLC25A3--ANKS1B,UHRF1BP1L--ANKS1B	0.00113345	pancancer	3	0
MBTD1	GOSR1--MBTD1,NME2--MBTD1,SPAG9--MBTD1	0.00113345	pancancer	3	0
MYO18A	FAM222B--MYO18A,NOS2--MYO18A,PHF12--MYO18A,SUZ12P1--MYO18A	0.00113781	pancancer	3	0
KIAA0556	EIF3C--KIAA0556,IL4R--KIAA0556,NSMCE1--KIAA0556	0.001208	pancancer	3	0
LHFPL3	KMT2E--LHFPL3,RP11-325F22.2--LHFPL3	0.00124082	pancancer	3	0
GSDMC	BTBD16--GSDMC,CCDC26--GSDMC,LRRC6--GSDMC	0.00180542	pancancer	3	0
COL24A1	ARHGAP29--COL24A1,UBE2E1--COL24A1,ZNHIT6--COL24A1	0.00182724	pancancer	3	0
PARK2	ABCC4--PARK2,ASAP1--PARK2,FAM120B--PARK2,GNA11--PARK2	0.00183744	pancancer	3	0
DAPK2	CSNK1G1--DAPK2,HERC1--DAPK2,SPG11--DAPK2	0.00192587	pancancer	3	0
TEK	MOB3B--TEK,MTAP--TEK,PAIP1--TEK	0.00194138	pancancer	3	0
SBNO1	CNTN1--SBNO1,MPHOSPH9--SBNO1,NCOR2--SBNO1	0.00199274	pancancer	3	0
COL14A1	BCAS3--COL14A1,FGFR2--COL14A1,MTSS1--COL14A1,TRIB1--COL14A1	0.00269141	pancancer	3	0
KIF6	MIRLET7BHG--KIF6,POLH--KIF6,VEGFA--KIF6	0.00282805	pancancer	3	0
TOM1L2	SREBF1--TOM1L2	0.00307408	pancancer	3	0
TMEM68	ERLIN2--TMEM68,LYN--TMEM68,WHSC1L1--TMEM68	0.00408182	pancancer	3	0
HEATR4	NUMB--HEATR4	0.00533453	pancancer	3	0
DEPTOR	COL14A1--DEPTOR,DDX5--DEPTOR,MTBP--DEPTOR,TATDN1--DEPTOR	0.00592449	pancancer	3	0
CYP46A1	EML1--CYP46A1,HECTD1--CYP46A1,WDR25--CYP46A1	0.00597838	pancancer	3	0
ABCA4	BCAR3--ABCA4,FAM69A--ABCA4,GCLM--ABCA4	0.00640914	pancancer	3	0
TRIT1	COL9A2--TRIT1,RLF--TRIT1,ZMPSTE24--TRIT1	0.00660203	pancancer	3	0
LSAMP	RP11-384F7.2--LSAMP,SEC61A1--LSAMP,ZBTB20--LSAMP	0.00920935	pancancer	3	0
CBFA2T3	DNAH3--CBFA2T3,MAP4--CBFA2T3,PIEZO1--CBFA2T3	0.0112354	pancancer	3	1
SLCO3A1	ELMO1--SLCO3A1,RP11-661P17.1--SLCO3A1,SH3RF1--SLCO3A1	0.0124574	pancancer	3	0
SCEL	C19orf12--SCEL,KLF12--SCEL,LMO7--SCEL	0.0128355	pancancer	3	0
GAB2	KCTD21--GAB2,NARS2--GAB2,RSF1--GAB2,ZNF227--GAB2	0.014194	pancancer	3	0
RP11-114H23.2	EPHB2--RP11-114H23.2,KRR1--RP11-114H23.2,NAP1L1--RP11-114H23.2,WWTR1--RP11-114H23.2	0.0143768	pancancer	3	0
ITGB3BP	RCC1--ITGB3BP	0.0151859	pancancer	3	0
ZNF300P1	CSNK1A1--ZNF300P1,ZNF300--ZNF300P1	0.0155393	pancancer	3	0
TEF	ENOSF1--TEF,GMEB2--TEF,MED15--TEF	0.0169444	pancancer	3	0
DAG1	ARIH2--DAG1,RBM6--DAG1,RHOA--DAG1	0.0172679	pancancer	3	0
NR0B1	CPSF6--NR0B1,RP11-268G12.1--NR0B1	0.0172679	pancancer	3	0
HERC2P3	REREP3--HERC2P3,RP11-603B24.1--HERC2P3	0.0175318	pancancer	3	0
IFT81	ATP2A2--IFT81	0.0175359	pancancer	3	0
VAT1L	FOXK2--VAT1L,WWOX--VAT1L	0.0179158	pancancer	3	0
SKAP1	CHD6--SKAP1,COL14A1--SKAP1,NFE2L1--SKAP1	0.0203851	pancancer	3	0
MYCNOS	AC008271.1--MYCNOS,ATG4A--MYCNOS,C10orf71--MYCNOS,KLF11--MYCNOS	0.0208589	pancancer	3	0
CTBP1	SPON2--CTBP1,UVSSA--CTBP1	0.0216944	pancancer	3	0
SLC27A6	ADAMTS19--SLC27A6,LRP6--SLC27A6,SIL1--SLC27A6	0.0227428	pancancer	3	0
CA3	CHD6--CA3,EXTL3--CA3,POMK--CA3	0.0232239	pancancer	3	0
WNK2	ANP32B--WNK2,C9orf3--WNK2,SMYD2--WNK2,SPIN1--WNK2	0.0236755	pancancer	3	0
ABLIM2	AFAP1--ABLIM2	0.0251968	pancancer	3	0
TMCC1	PLXND1--TMCC1	0.0253578	pancancer	3	0
COLEC10	TAF2--COLEC10,TRAPPC9--COLEC10,ZNF227--COLEC10	0.026807	pancancer	3	0
CEP112	BZRAP1-AS1--CEP112,CC2D1A--CEP112,SMURF2--CEP112,SUPT4H1--CEP112	0.026841	pancancer	3	0
RAPGEF4	NUTM2B-AS1--RAPGEF4,ZAK--RAPGEF4	0.0270155	pancancer	3	0
ABL1	BCR--ABL1,NUP214--ABL1	0.0303864	pancancer	3	1
BCR	ABL1--BCR	0.0307371	pancancer	3	1
ZZEF1	ATP2A3--ZZEF1,UBE2G1--ZZEF1	0.0316353	pancancer	3	0
PPFIA1	CHKA--PPFIA1,LINC01237--PPFIA1,RAB30--PPFIA1	0.0348313	pancancer	3	0
EYA2	MED13--EYA2,NCOA3--EYA2,OSER1--EYA2,RPTOR--EYA2,TOP1--EYA2	0.0409534	pancancer	3	0
NEBL	PHF8--NEBL,PIP4K2A--NEBL,RP11-275N1.1--NEBL	0.0412795	pancancer	3	0
CDKAL1	CASC15--CDKAL1,CDYL--CDKAL1,NBAS--CDKAL1	0.0492871	pancancer	3	0
GREB1L	C18orf25--GREB1L,ROCK1--GREB1L	0.0494315	pancancer	3	0
PLCD3	DCAKD--PLCD3,EFTUD2--PLCD3,FAM134C--PLCD3	0.0494315	pancancer	3	0
P4HB	HGS--P4HB,IKZF3--P4HB,SPAG9--P4HB	0.0499285	pancancer	3	0
BCAS3	BCAS4--BCAS3,ERBB2--BCAS3,MED13--BCAS3,PCTP--BCAS3,SLC23A2--BCAS3	0.0511214	pancancer	3	0
GINS3	ABL1--GINS3,CUX1--GINS3,WDR59--GINS3	0.0526889	pancancer	3	0
MID1	RP11-120D5.1--MID1	0.0526889	pancancer	3	0
PHACTR4	CELSR2--PHACTR4,RCC1--PHACTR4,USP34--PHACTR4	0.0526889	pancancer	3	0
PLIN3	ADNP2--PLIN3,TICAM1--PLIN3,UHRF1--PLIN3	0.0529986	pancancer	3	0
E2F3	CDKAL1--E2F3	0.0555749	pancancer	3	0
HECW1	ADCY1--HECW1,BLVRA--HECW1,HELZ--HECW1	0.0555749	pancancer	3	0
PACS2	C14orf80--PACS2,CRIP1--PACS2,SMARCC1--PACS2	0.0555749	pancancer	3	0
FTH1	EIF5A--FTH1,GNPTAB--FTH1,HNRNPL--FTH1,MTCH1--FTH1,RALY--FTH1	0.0569955	pancancer	3	0
DOCK4	IMMP2L--DOCK4	0.0575257	pancancer	3	0
TERT	BTBD10--TERT,SLC12A7--TERT,WWP1--TERT	0.0580925	pancancer	3	1
PPARGC1A	DNAJC13--PPARGC1A,EGFR--PPARGC1A,FGF5--PPARGC1A	0.0586951	pancancer	3	0
BCL6	ARID4B--BCL6,CIITA--BCL6,LINC-PINT--BCL6,MBNL1--BCL6,POU2AF1--BCL6,RHOH--BCL6	0.0602844	pancancer	3	1
TSPAN3	HOMER2--TSPAN3,MCF2L--TSPAN3,SCAPER--TSPAN3	0.0605059	pancancer	3	0
TANC2	DCAF7--TANC2,MBNL1--TANC2,MED13--TANC2	0.0623996	pancancer	3	0
TFDP2	DZIP1L--TFDP2,FMN1--TFDP2,PLXND1--TFDP2	0.0667071	pancancer	3	0
TMEM5	GRM5-AS1--TMEM5,RASSF3--TMEM5,SRGAP1--TMEM5	0.068958	pancancer	3	0
CHST11	CERCAM--CHST11,TXNRD1--CHST11	0.0697117	pancancer	3	0
TRERF1	C6orf132--TRERF1,PUM1--TRERF1,REV3L--TRERF1,TFEB--TRERF1	0.0697117	pancancer	3	0
PLXDC1	CD47--PLXDC1,MLLT6--PLXDC1,NF1--PLXDC1	0.0738152	pancancer	3	0
MT2A	EEF2--MT2A,FN1--MT2A,MYH9--MT2A	0.0748478	pancancer	3	0
IGHG1	BCL2--IGHG1,DANCR--IGHG1,RCC1--IGHG1,WHSC1--IGHG1	0.0783535	pancancer	3	0
MECOM	HMCES--MECOM,PRKCI--MECOM,PTPN23--MECOM,SKIL--MECOM	0.0817421	pancancer	3	1
CCDC57	DUS1L--CCDC57,HGS--CCDC57,VSTM2B--CCDC57	0.0878991	pancancer	3	0
FAM168A	FCHSD2--FAM168A,PAAF1--FAM168A	0.0894044	pancancer	3	0
SHANK2	CTTN--SHANK2,GLTSCR2--SHANK2,MACROD2--SHANK2,RAD9A--SHANK2,SPTSSA--SHANK2,SUV420H1--SHANK2,TMX2--SHANK2,TMX2-CTNND1--SHANK2	0.0894044	pancancer	3	0
TRAPPC9	AGO2--TRAPPC9,PPM1D--TRAPPC9,PTK2--TRAPPC9,SIL1--TRAPPC9	0.0894044	pancancer	3	0
SMARCA4	FARSA--SMARCA4,ILF3--SMARCA4,LDLR--SMARCA4	0.0902688	pancancer	3	1
TNFAIP8	DMXL1--TNFAIP8,HSD17B4--TNFAIP8	0.0913477	pancancer	3	0
EMID1	EWSR1--EMID1,LIMK2--EMID1	0.0922873	pancancer	3	0
KIAA0825	FAM172A--KIAA0825,IPO11--KIAA0825	0.0944816	pancancer	3	0
GKAP1	UBQLN1--GKAP1	0.0962501	pancancer	3	0
SNX5	RCC1--SNX5,RRBP1--SNX5	0.0962501	pancancer	3	0
ZNF346	NSD1--ZNF346	0.0979134	pancancer	3	0
PRKCH	FLJ22447--PRKCH,HIF1A--PRKCH,SNAPC1--PRKCH,VWA2--PRKCH	0.102225	pancancer	3	0
PVT1	CASC19--PVT1,CASC8--PVT1,CCAT1--PVT1,EXOC4--PVT1,FAM84B--PVT1,GSDMC--PVT1,LRRK2--PVT1,MAP2K3--PVT1,MSRA--PVT1,OXR1--PVT1,VIPR1--PVT1,WIPF2--PVT1,ZFAND1--PVT1	0.102337	pancancer	3	0
VMP1	AC099850.1--VMP1,CLTC--VMP1,DHX40--VMP1,INTS2--VMP1,PALLD--VMP1,RP11-178C3.1--VMP1,RPS6KB1--VMP1,TUBD1--VMP1	0.102337	pancancer	3	0
PTPRD	CDKN2A--PTPRD,JAK2--PTPRD,UBAP1--PTPRD	0.10242	pancancer	3	0
DRG2	LLGL1--DRG2,MPRIP--DRG2,SPECC1--DRG2	0.104745	pancancer	3	0
CLTC	TUBD1--CLTC,USP32--CLTC,VMP1--CLTC	0.107859	pancancer	3	1
TCF12	ARIH1--TCF12,CGNL1--TCF12,RNF111--TCF12	0.10874	pancancer	3	1
CNTN5	ITGAV--CNTN5,MRE11A--CNTN5,NELFA--CNTN5	0.11787	pancancer	3	0
MACROD2	LSM4--MACROD2,NDUFAF5--MACROD2,PLCB1--MACROD2,RBM19--MACROD2	0.122865	pancancer	3	0
GTF2IRD1	GTF2I--GTF2IRD1	0.124261	pancancer	3	0
RPS6KB1	CLTC--RPS6KB1,INTS2--RPS6KB1,VMP1--RPS6KB1	0.132953	pancancer	3	0
MTA3	EML4--MTA3,THADA--MTA3	0.135465	pancancer	3	0
RAB6A	FAM168A--RAB6A,FCHSD2--RAB6A	0.136895	pancancer	3	0
KBTBD11	CLEC12A--KBTBD11,CPSF6--KBTBD11,SCAF4--KBTBD11	0.137086	pancancer	3	0
FHIT	CADPS--FHIT,FLI1--FHIT,LRIG1--FHIT,TMEM74B--FHIT,TNRC6B--FHIT,TTC3--FHIT,WDR1--FHIT	0.138883	pancancer	3	1
STARD3	ERBB2--STARD3,RARA--STARD3,SLC25A51--STARD3,WIPF2--STARD3	0.138883	pancancer	3	0
PAPLN	KIAA0513--PAPLN,LIN52--PAPLN,RBM25--PAPLN	0.139497	pancancer	3	0
NEGR1	DDAH1--NEGR1,GRTP1--NEGR1,LTBP1--NEGR1,MTF1--NEGR1,PARM1--NEGR1,RP4-660H19.1--NEGR1	0.14267	pancancer	3	0
MTSS1	CCNYL1--MTSS1,TATDN1--MTSS1,THOC2--MTSS1	0.147339	pancancer	3	0
ANAPC10	DLEU7--ANAPC10,INPP4B--ANAPC10,TAF2--ANAPC10	0.15391	pancancer	3	0
MSRB3	AP003900.6--MSRB3,FAM49B--MSRB3,HMGA2--MSRB3,SRGAP1--MSRB3	0.15391	pancancer	3	0
PDE8A	AKAP13--PDE8A	0.15391	pancancer	3	0
DNM2	SMARCA4--DNM2	0.155573	pancancer	3	1
PIK3C3	PIAS2--PIK3C3,TWSG1--PIK3C3,ZNF587B--PIK3C3	0.159394	pancancer	3	0
ASB7	ALDH1A3--ASB7,LA16c-306E5.2--ASB7,PEAK1--ASB7	0.159857	pancancer	3	0
DOCK3	CDK5RAP1--DOCK3,RBM6--DOCK3	0.172436	pancancer	3	0
IQCH	LRRC28--IQCH,PAQR5--IQCH,SMAD3--IQCH	0.177789	pancancer	3	0
DMD	TADA2A--DMD,TCF12--DMD,ZNF407--DMD	0.187848	pancancer	3	0
CLIC5	ARHGAP12--CLIC5,SUPT3H--CLIC5	0.198944	pancancer	3	0
NFIB	RP11-408A13.2--NFIB	0.199546	pancancer	3	1
ADCY7	NKD1--ADCY7	0.200017	pancancer	3	0
ERBB2	DNAJC8--ERBB2,MMP16--ERBB2,WIPF2--ERBB2	0.200017	pancancer	3	1
ACAD10	MAPKAPK5--ACAD10,TMEM116--ACAD10	0.201973	pancancer	3	0
SBNO2	AFF1--SBNO2,LPPR3--SBNO2,MED16--SBNO2,MIDN--SBNO2	0.206496	pancancer	3	0
SLC44A2	DNM2--SLC44A2,ILF3--SLC44A2,KEAP1--SLC44A2,QTRT1--SLC44A2	0.215229	pancancer	3	0
CABIN1	MTMR1--CABIN1,PACSIN2--CABIN1,WNT7B--CABIN1	0.216931	pancancer	3	0
PI4KA	BCR--PI4KA,CAMSAP1--PI4KA,HIC2--PI4KA	0.216931	pancancer	3	0
UQCR10	C1orf194--UQCR10,MTMR3--UQCR10	0.222341	pancancer	3	0
WDTC1	ARID1A--WDTC1,GPR3--WDTC1,SYTL1--WDTC1	0.222341	pancancer	3	0
KDM2A	ADRBK1--KDM2A,RAD9A--KDM2A,RPS6KB2--KDM2A	0.224651	pancancer	3	0
FMNL2	AC012501.2--FMNL2,CLIC4--FMNL2,DPYSL3--FMNL2,NEB--FMNL2	0.224719	pancancer	3	0
ADAMTS20	IGHMBP2--ADAMTS20,PHF2--ADAMTS20,SMARCA5--ADAMTS20,STK38L--ADAMTS20,TSFM--ADAMTS20	0.235953	pancancer	3	0
AKAP6	ARHGAP5--AKAP6,BAZ1A--AKAP6,FOXN3--AKAP6,LARS--AKAP6	0.237641	pancancer	3	0
AKT3	MYCL--AKT3,SMYD3--AKT3,TRIT1--AKT3,WARS2--AKT3	0.237641	pancancer	3	0
SAP130	WDR33--SAP130	0.237641	pancancer	3	0
SNRPB2	KIF16B--SNRPB2,PVT1--SNRPB2,SH3PXD2A--SNRPB2	0.237641	pancancer	3	0
COL4A2	COL4A1--COL4A2,ING1--COL4A2	0.239426	pancancer	3	0
RAB11FIP4	EIF4G3--RAB11FIP4,NF1--RAB11FIP4	0.243022	pancancer	3	0
TECPR2	CTD-2555C10.3--TECPR2,RCOR1--TECPR2,TMX1--TECPR2,TRAF3--TECPR2	0.243022	pancancer	3	0
JUP	EIF1--JUP,ERBB2--JUP,TMEM104--JUP	0.243829	pancancer	3	0
AVIL	MARS--AVIL,OS9--AVIL,TSFM--AVIL	0.248828	pancancer	3	0
CHSY3	ADAMTS19--CHSY3,BRD9--CHSY3,RAD51B--CHSY3,SLC25A46--CHSY3	0.250989	pancancer	3	0
NF1	RAB11FIP4--NF1,SH2D3C--NF1,TLL2--NF1,TMEM57--NF1	0.250989	pancancer	3	1
NPHP4	AC079354.1--NPHP4,ACOT7--NPHP4,ACVR1B--NPHP4,NOL9--NPHP4	0.250989	pancancer	3	0
ASAP2	CD2AP--ASAP2,CPSF3--ASAP2,IAH1--ASAP2	0.252609	pancancer	3	0
HIVEP3	ABL2--HIVEP3,PRKACB--HIVEP3,SCMH1--HIVEP3	0.252609	pancancer	3	0
PHACTR3	FITM2--PHACTR3,PLCG1--PHACTR3,RAB22A--PHACTR3,ZFP64--PHACTR3	0.252609	pancancer	3	0
SOX5	ETNK1--SOX5,ITPR2--SOX5,LRMP--SOX5,PKN2--SOX5	0.252609	pancancer	3	0
TBK1	MSRB3--TBK1,RASSF3--TBK1,TXNRD1--TBK1	0.253613	pancancer	3	0
RP11-809O17.1	PTK2--RP11-809O17.1	0.257724	pancancer	3	0
CGN	SNX27--CGN,TUFT1--CGN	0.271167	pancancer	3	0
CDK12	ERBB2--CDK12,FBXL20--CDK12,PGAP3--CDK12,PRIM2--CDK12,TMEM104--CDK12	0.277028	pancancer	3	1
ZNF595	ARHGEF10L--ZNF595,CTNNBL1--ZNF595,KPNB1--ZNF595,SYNJ1--ZNF595,ZNF718--ZNF595	0.286466	pancancer	3	0
NUP98	ABHD12--NUP98,KDM5A--NUP98,ZNF195--NUP98	0.287139	pancancer	3	1
EIF5A	FTH1--EIF5A,HMGN2--EIF5A	0.290985	pancancer	3	0
MAP7	MAP3K5--MAP7,NHSL1--MAP7,TPD52L1--MAP7	0.290985	pancancer	3	0
PTPLAD1	CAMSAP2--PTPLAD1,DPP8--PTPLAD1,GOLPH3L--PTPLAD1,RAB11A--PTPLAD1	0.310783	pancancer	3	0
PRICKLE2	CGGBP1--PRICKLE2,SULF2--PRICKLE2,TDRKH--PRICKLE2,TEX2--PRICKLE2	0.320016	pancancer	3	0
NSMCE2	KIAA0196--NSMCE2,PVT1--NSMCE2,RALGAPA2--NSMCE2,SQLE--NSMCE2	0.328143	pancancer	3	0
GPHN	CDC27--GPHN,DLGAP5--GPHN,MPP5--GPHN,UTRN--GPHN	0.336891	pancancer	3	1
ANO1	PPFIA1--ANO1,ZNF331--ANO1	0.338739	pancancer	3	0
DMRTA1	FOCAD--DMRTA1,MTAP--DMRTA1	0.338739	pancancer	3	0
HSCB	CCDC117--HSCB,MTMR3--HSCB,ZNRF3--HSCB	0.338739	pancancer	3	0
MET	CAPZA2--MET,CFTR--MET,EXOC2--MET,ST7--MET	0.338739	pancancer	3	1
MLLT3	KMT2A--MLLT3	0.338739	pancancer	3	1
PPIE	COPA--PPIE,PPT1--PPIE,RLF--PPIE,TRIT1--PPIE	0.338739	pancancer	3	0
SCAPER	KDM2A--SCAPER,KIF23--SCAPER,TBC1D2B--SCAPER,UBL3--SCAPER	0.338739	pancancer	3	0
SRSF1	CHD2--SRSF1,IGLL5--SRSF1	0.338739	pancancer	3	0
PALM	AC006273.5--PALM,GNG7--PALM,POLRMT--PALM	0.341623	pancancer	3	0
BCL2L1	HM13--BCL2L1,RAPGEF6--BCL2L1,TPX2--BCL2L1	0.344201	pancancer	3	0
DLGAP1	C15orf38-AP3S2--DLGAP1,ENOSF1--DLGAP1,FHOD3--DLGAP1,MYOM1--DLGAP1,ZNF503-AS2--DLGAP1	0.344201	pancancer	3	0
VDR	GNAQ--VDR,HDAC7--VDR,PSPC1--VDR	0.346264	pancancer	3	0
EXOC4	ELP4--EXOC4,GALNT11--EXOC4,MAPK1--EXOC4,PVT1--EXOC4	0.346352	pancancer	3	0
GLIS3	EARS2--GLIS3,RFX3--GLIS3	0.350067	pancancer	3	0
HNRNPUL1	MEF2D--HNRNPUL1,TGFB1--HNRNPUL1	0.350067	pancancer	3	0
PARVA	MICAL2--PARVA,TEAD1--PARVA,TPD52L1--PARVA	0.350067	pancancer	3	0
RPTOR	CCDC137--RPTOR,CHMP6--RPTOR,DCAF7--RPTOR,MED15--RPTOR	0.367292	pancancer	3	0
APOLD1	GPRC5A--APOLD1,RP11-392P7.6--APOLD1,SP100--APOLD1	0.376151	pancancer	3	0
DLGAP4	ADCK5--DLGAP4,SNAP25--DLGAP4,SNPH--DLGAP4,TGIF2--DLGAP4	0.376151	pancancer	3	0
FAM174B	AKAP13--FAM174B,ANKRD11--FAM174B,IQGAP1--FAM174B	0.376151	pancancer	3	0
GSDMB	MED1--GSDMB,MYO1D--GSDMB,PGAP3--GSDMB,TATDN1--GSDMB	0.376151	pancancer	3	0
ERC1	ACACA--ERC1,WNK1--ERC1	0.380669	pancancer	3	1
RGS5	C1orf110--RGS5,IGSF8--RGS5,TIMM17A--RGS5	0.382239	pancancer	3	0
ALG14	BCAR3--ALG14,CACNA1A--ALG14,CCDC18--ALG14,LARS2--ALG14,LINC01057--ALG14,RABEP1--ALG14	0.387089	pancancer	3	0
CSNK1D	CCDC57--CSNK1D,NF1--CSNK1D	0.401949	pancancer	3	0
ANXA4	GMCL1--ANXA4	0.42763	pancancer	3	0
COL9A2	EP400NL--COL9A2,FBRSL1--COL9A2,NFYC--COL9A2,RLF--COL9A2	0.443503	pancancer	3	0
FAM115A	RP11-61L23.2--FAM115A	0.443503	pancancer	3	0
NRCAM	CLASP1--NRCAM,GAPVD1--NRCAM,GLIPR1--NRCAM	0.443503	pancancer	3	0
DPYD	MIR137HG--DPYD,PHTF2--DPYD,RBKS--DPYD,ZRANB2-AS2--DPYD	0.453719	pancancer	3	0
SLC35A1	TSHZ2--SLC35A1	0.458714	pancancer	3	0
GLOD4	NXN--GLOD4,VPS53--GLOD4	0.477962	pancancer	3	0
RBMS1	ITGB6--RBMS1,LY75--RBMS1,PLA2R1--RBMS1	0.479323	pancancer	3	0
SASH1	RP11-307P5.1--SASH1,UST--SASH1	0.498815	pancancer	3	0
CEP250	DDX27--CEP250,ROMO1--CEP250,ZMYND8--CEP250	0.508949	pancancer	3	0
PTPRF	KDM4A--PTPRF,KIZ--PTPRF,ST3GAL3--PTPRF	0.508949	pancancer	3	0
SENP6	MYO6--SENP6	0.509741	pancancer	3	0
MAP3K13	ARF4--MAP3K13,PPP1R2--MAP3K13,SENP2--MAP3K13	0.516566	pancancer	3	1
SLC39A11	CCNT2--SLC39A11,EXT1--SLC39A11,FOSL2--SLC39A11,LINC00511--SLC39A11	0.516566	pancancer	3	0
HSDL2	KIAA1958--HSDL2	0.535609	pancancer	3	0
MYH9	APOL2--MYH9,IPO7--MYH9,TTC21B--MYH9	0.538051	pancancer	3	1
DPY19L3	EXOSC5--DPY19L3,MICU2--DPY19L3,ZNF790-AS1--DPY19L3	0.539684	pancancer	3	0
ATXN10	GRAMD4--ATXN10,MTMR3--ATXN10,RP11-191L9.4--ATXN10	0.545712	pancancer	3	0
GOLPH3	CTD-2152M20.2--GOLPH3	0.545712	pancancer	3	0
PHF12	CDK11B--PHF12,FAM222B--PHF12,FLOT2--PHF12	0.545712	pancancer	3	0
SIPA1L3	ACTN4--SIPA1L3,FAM98C--SIPA1L3,PSMD8--SIPA1L3,ZNF649--SIPA1L3	0.550328	pancancer	3	0
VAC14	AARS--VAC14,CIRH1A--VAC14,KATNB1--VAC14	0.551836	pancancer	3	0
CCDC91	ITPR2--CCDC91,PPFIBP1--CCDC91,PYROXD1--CCDC91	0.56342	pancancer	3	0
TTC28	CHEK2--TTC28,MCM5--TTC28,NUMA1--TTC28,ZNRF3--TTC28	0.56701	pancancer	3	0
EWSR1	FLI1--EWSR1,SH3D19--EWSR1,SMCO4--EWSR1	0.571013	pancancer	3	1
GALNTL6	CEP44--GALNTL6,FAM19A2--GALNTL6,LPP--GALNTL6,PML--GALNTL6	0.578231	pancancer	3	0
ATE1	FGFR2--ATE1,MTSS1--ATE1	0.578333	pancancer	3	0
AC005562.1	LLGL2--AC005562.1,PHF12--AC005562.1,SUZ12P1--AC005562.1	0.582464	pancancer	3	0
CBFB	ABL1--CBFB,C16orf70--CBFB,RERG--CBFB	0.582464	pancancer	3	1
CTNNA1	MATR3--CTNNA1,PAIP2--CTNNA1,SIL1--CTNNA1	0.582464	pancancer	3	0
HK1	TSPAN15--HK1	0.582464	pancancer	3	0
MARK3	CUX1--MARK3,KLC1--MARK3,SMARCB1--MARK3	0.582464	pancancer	3	0
SHISA5	C21orf33--SHISA5,CH507-9B2.4--SHISA5,MAP4--SHISA5,RFT1--SHISA5	0.582464	pancancer	3	0
UBE4B	KIF1B--UBE4B,PADI4--UBE4B	0.582464	pancancer	3	0
MAD1L1	C7orf50--MAD1L1,SNX8--MAD1L1	0.583495	pancancer	3	0
TXNDC12	AGBL4--TXNDC12,NRD1--TXNDC12,RAB3B--TXNDC12	0.583495	pancancer	3	0
UCHL1	LIMCH1--UCHL1	0.583666	pancancer	3	0
AP3S1	COMMD10--AP3S1,LMAN2--AP3S1,SLC12A2--AP3S1	0.59111	pancancer	3	0
CARM1	LAMA3--CARM1,SMARCA4--CARM1	0.59111	pancancer	3	0
DDX10	BIRC2--DDX10,EXPH5--DDX10,PDGFD--DDX10,SIK2--DDX10,TMA7--DDX10	0.59111	pancancer	3	1
IMMP2L	ABCB1--IMMP2L,DOCK4--IMMP2L	0.59111	pancancer	3	0
MYCN	ANKRD11--MYCN,LINC00276--MYCN,PDE8A--MYCN,YPEL5--MYCN	0.59111	pancancer	3	1
NAALADL2	MYNN--NAALADL2,NLGN1--NAALADL2,OSBPL11--NAALADL2	0.59111	pancancer	3	0
NADSYN1	DYNC2H1--NADSYN1,LRCH1--NADSYN1,PDGFRA--NADSYN1,TPCN2--NADSYN1	0.59111	pancancer	3	0
PHTF2	PTPN12--PHTF2	0.59111	pancancer	3	0
RTN4	AHCY--RTN4,CCDC88A--RTN4,SMEK2--RTN4	0.59111	pancancer	3	0
RUNX1	C21orf59--RUNX1,ETV6--RUNX1,RCAN1--RUNX1	0.59111	pancancer	3	1
SND1	C22orf34--SND1,IGJ--SND1,PDE8A--SND1	0.59111	pancancer	3	1
WWOX	TECPR2--WWOX,USP9Y--WWOX,WIPF2--WWOX	0.59111	pancancer	3	0
EP300	BCL2L13--EP300,DHX9--EP300,L3MBTL2--EP300,XPNPEP3--EP300	0.60111	pancancer	3	1
DACH1	CCDC9--DACH1,LMO7--DACH1,PSPC1--DACH1	0.635864	pancancer	3	0
ASRGL1	PPP6R3--ASRGL1,RTF1--ASRGL1,ZNF140--ASRGL1	0.641775	pancancer	3	0
WRAP53	MAEA--WRAP53,SDK2--WRAP53,ZBTB4--WRAP53	0.644182	pancancer	3	0
EPHA6	BARD1--EPHA6,PLS1--EPHA6,ST3GAL6--EPHA6,VPS8--EPHA6	0.647954	pancancer	3	0
CNTNAP2	CLEC1A--CNTNAP2,TPK1--CNTNAP2,ZNF282--CNTNAP2	0.651378	pancancer	3	0
SAMD12	EXT1--SAMD12,NSF--SAMD12,NSFP1--SAMD12,ORMDL3--SAMD12,PHF20L1--SAMD12	0.667839	pancancer	3	0
MPP5	GPHN--MPP5,PLCB1--MPP5	0.669189	pancancer	3	0
BMS1	PARG--BMS1	0.675557	pancancer	3	0
FAF1	AGBL4--FAF1,BSDC1--FAF1,EPS15--FAF1,MAML3--FAF1,SPG7--FAF1	0.682476	pancancer	3	0
GNB1	CDK11A--GNB1,NOL9--GNB1,RCC1--GNB1,SLC35E2--GNB1	0.682476	pancancer	3	0
WDR70	NIPBL--WDR70	0.689151	pancancer	3	0
ULK4	CTNNB1--ULK4,FGFR2--ULK4,OSBPL1A--ULK4,TRANK1--ULK4,VGLL4--ULK4	0.69783	pancancer	3	0
HM13	TMEM241--HM13,TPX2--HM13	0.708439	pancancer	3	0
SPG7	ANKRD11--SPG7,CDK10--SPG7,LINC00221--SPG7,RSPRY1--SPG7	0.709304	pancancer	3	0
ARHGEF3	FAM208A--ARHGEF3,HESX1--ARHGEF3,TRIO--ARHGEF3	0.710957	pancancer	3	0
FOXK2	FN3KRP--FOXK2,LMF1--FOXK2,MSI2--FOXK2,TP63--FOXK2	0.711061	pancancer	3	0
UBE2D2	LRRC75A-AS1--UBE2D2,MATR3--UBE2D2,RCC1--UBE2D2	0.712727	pancancer	3	0
UHRF1BP1L	ACTR6--UHRF1BP1L,ANKS1B--UHRF1BP1L,SCYL2--UHRF1BP1L	0.724151	pancancer	3	0
RABGAP1L	LHX4-AS1--RABGAP1L,PLXNA4--RABGAP1L,ZNF124--RABGAP1L	0.73631	pancancer	3	0
FAM96A	CSNK1G1--FAM96A,HERC1--FAM96A,ZC3H13--FAM96A	0.742804	pancancer	3	0
XPC	GOLGA3--XPC,ROBO1--XPC,SMCHD1--XPC	0.764986	pancancer	3	1
B2M	CTDSPL2--B2M,MIR6723--B2M	0.766337	pancancer	3	1
NMT2	CDC123--NMT2,ENPEP--NMT2,PTPN3--NMT2	0.767202	pancancer	3	0
RAB10	CENPO--RAB10,GAREML--RAB10	0.773052	pancancer	3	0
SH3D19	DLG1--SH3D19,LRBA--SH3D19	0.773125	pancancer	3	0
MAML2	CRTC1--MAML2,CTSC--MAML2,YAP1--MAML2	0.773916	pancancer	3	1
PACS1	ANO9--PACS1,CCDC57--PACS1,CCS--PACS1,GAB2--PACS1,RBM14--PACS1,RTN3--PACS1	0.776017	pancancer	3	0
TACC1	MTUS1--TACC1,RNF213--TACC1,TYW1B--TACC1	0.779049	pancancer	3	0
RBL1	NDRG3--RBL1,PHF20--RBL1,SAMHD1--RBL1	0.785165	pancancer	3	0
NAP1L1	IGJ--NAP1L1,OSBPL8--NAP1L1,RP11-114H23.1--NAP1L1	0.785945	pancancer	3	0
PICALM	MLLT10--PICALM,TYR--PICALM	0.789234	pancancer	3	1
CDC16	RABL6--CDC16,UPF3A--CDC16	0.793233	pancancer	3	0
DIP2B	ATF1--DIP2B,SLC37A3--DIP2B,SPECC1L--DIP2B,SPECC1L-ADORA2A--DIP2B	0.805992	pancancer	3	0
AP2B1	RASL10B--AP2B1,RFFL--AP2B1,TAF15--AP2B1	0.818563	pancancer	3	0
RALGPS1	DAB2IP--RALGPS1,SLC27A4--RALGPS1,ZNF79--RALGPS1	0.818563	pancancer	3	0
PRKCA	AIFM3--PRKCA,BPTF--PRKCA,ERP44--PRKCA,SLC35B1--PRKCA	0.822441	pancancer	3	0
RHOA	DAG1--RHOA,LRRC75A-AS1--RHOA,RCC1--RHOA,VPRBP--RHOA	0.827303	pancancer	3	1
SUV420H1	AP001462.6--SUV420H1,CHKA--SUV420H1,MICAL2--SUV420H1	0.827549	pancancer	3	0
SMURF2	CEP95--SMURF2,ERN1--SMURF2,FMNL1--SMURF2,GNA13--SMURF2	0.831009	pancancer	3	0
SLC43A2	ABR--SLC43A2,MYO1C--SLC43A2,PITPNA--SLC43A2	0.842739	pancancer	3	0
WNK1	ERC1--WNK1,KDM6A--WNK1,WNT5B--WNK1	0.842739	pancancer	3	0
UGCG	GNG10--UGCG	0.853614	pancancer	3	0
CMAS	RP11-59N23.1--CMAS,RP11-59N23.3--CMAS	0.854255	pancancer	3	0
CUX1	A2M--CUX1,EGFR--CUX1,PRKRIP1--CUX1,PTCD1--CUX1,SH2B2--CUX1	0.868282	pancancer	3	1
NCOA7	HINT3--NCOA7,NSD1--NCOA7,TRMT11--NCOA7	0.868282	pancancer	3	0
PACSIN2	CENPM--PACSIN2,THOC5--PACSIN2,TP73--PACSIN2	0.872245	pancancer	3	0
PKP1	NAV1--PKP1,RGL1--PKP1	0.885632	pancancer	3	0
GRAMD4	SH2B3--GRAMD4,TBC1D22A--GRAMD4	0.888371	pancancer	3	0
RCC1	EYA3--RCC1,GMEB1--RCC1,SPEN--RCC1	0.888371	pancancer	3	0
WDR82	PBRM1--WDR82,POC1A--WDR82	0.897561	pancancer	3	0
MIPOL1	TTC6--MIPOL1	0.900376	pancancer	3	0
RIMS3	NEGR1--RIMS3,NT5C1A--RIMS3,RLF--RIMS3,TRIT1--RIMS3	0.900376	pancancer	3	0
NUP160	FNBP4--NUP160,INTS4--NUP160	0.910545	pancancer	3	0
ANKRD11	PPP2R2A--ANKRD11,SPG7--ANKRD11,ZFHX3--ANKRD11	0.926675	pancancer	3	0
CHMP1A	CPSF6--CHMP1A,FAM9C--CHMP1A,SCAF4--CHMP1A,ZNF736--CHMP1A,ZNF738--CHMP1A	0.927762	pancancer	3	0
OS9	ADAMTS20--OS9,CTDSP2--OS9,R3HDM2--OS9,SRSF4--OS9	0.927762	pancancer	3	0
SMG6	CRK--SMG6,METTL16--SMG6,YWHAE--SMG6	0.929559	pancancer	3	0
ADK	C10orf11--ADK,PPIF--ADK,SAMD8--ADK,VCL--ADK	0.938722	pancancer	3	0
FRMD8	CMB9-22P13.1--FRMD8,MALAT1--FRMD8,SCYL1--FRMD8	0.938722	pancancer	3	0
TMEM135	PRSS23--TMEM135,SIRT1--TMEM135	0.943038	pancancer	3	0
NPLOC4	ACACA--NPLOC4,ACTG1--NPLOC4,C17orf70--NPLOC4,SLC38A10--NPLOC4	0.943286	pancancer	3	0
ATAD2	GRB7--ATAD2,LRP6--ATAD2,WDYHV1--ATAD2	0.945581	pancancer	3	0
NSD1	BRE--NSD1,RGS14--NSD1,UIMC1--NSD1	0.945581	pancancer	3	1
CYB5B	INAFM1--CYB5B,NFAT5--CYB5B,NUP93--CYB5B	0.947255	pancancer	3	0
USP47	MICAL2--USP47,PARVA--USP47,SLC22A18AS--USP47	0.94729	pancancer	3	0
MTHFD1L	CRACR2A--MTHFD1L,PLEKHG1--MTHFD1L	0.95411	pancancer	3	0
TYW1	KCTD7--TYW1,STAU1--TYW1,VOPP1--TYW1	0.95411	pancancer	3	0
FUS	ASPH--FUS,SF1--FUS	0.955292	pancancer	3	1
MTAP	CDKN2A--MTAP,CDKN2B-AS1--MTAP,FOCAD--MTAP	0.955292	pancancer	3	0
NUP85	CHD2--NUP85,GGA3--NUP85,RP11-649A18.12--NUP85	0.955292	pancancer	3	0
SCD5	LIN54--SCD5,MYO3A--SCD5	0.955292	pancancer	3	0
ITGB4	UNK--ITGB4	0.96418	pancancer	3	0
PHF14	DNAH11--PHF14,MPP6--PHF14,NDUFA4--PHF14	0.96418	pancancer	3	0
ARHGAP26	HAVCR1--ARHGAP26,SLC1A5--ARHGAP26	0.983572	pancancer	3	1
EIF3L	KDELR3--EIF3L,MICALL1--EIF3L	0.983572	pancancer	3	0
MOCOS	FHOD3--MOCOS	0.983572	pancancer	3	0
SET	CAAP1--SET,PKN3--SET	0.983572	pancancer	3	1
TMEM117	ARID2--TMEM117,CAPRIN2--TMEM117,CYP27B1--TMEM117,PARP11--TMEM117	0.983572	pancancer	3	0
CAMTA1	PRDM16--CAMTA1,PRKCZ--CAMTA1,PSMB9--CAMTA1,SRF--CAMTA1	0.986658	pancancer	3	1
CDKN2A	CDKN2B-AS1--CDKN2A,LLPH-AS1--CDKN2A,MTAP--CDKN2A	0.986658	pancancer	3	1
NMT1	DBF4B--NMT1,DCAKD--NMT1,DUSP3--NMT1	0.986658	pancancer	3	0
ACTR10	ARID4A--ACTR10,PSMA3--ACTR10	0.987206	pancancer	3	0
UBC	BRI3BP--UBC,NCOR2--UBC,SCARB1--UBC	0.989532	pancancer	3	0
MTOR	EXOSC10--MTOR	0.996387	pancancer	3	1
PSD3	CCAT1--PSD3,EZH2--PSD3,PVT1--PSD3,RP11-383H13.1--PSD3	0.996387	pancancer	3	0
TRPC4AP	GGT7--TRPC4AP,PRIM2--TRPC4AP,TTI1--TRPC4AP	0.996387	pancancer	3	0
