# Supplementary material for: Functional linkage of gene fusions to cancer cell fitness assessed by pharmacological and CRISPR-Cas9 screening
Source: Nat Commun. 2019 May 16;10:2198. doi: 10.1038/s41467-019-09940-1 (PMC6522557; doi:10.1038/s41467-019-09940-1)
Supplement: Supplementary file 8 — Supplementary Data 5 [file 41467_2019_9940_MOESM8_ESM.xlsx]

## Sheet: Supplementary Table 5
Drug ID	Version	Drug name	Drug target	Drug effector pathway	FDA approved	SIDM00636	SIDM01132	SIDM00848	SIDM00265	SIDM00263	SIDM00269	SIDM00203	SIDM01111	SIDM00644	SIDM00909	SIDM00807	SIDM01085	SIDM01160	SIDM01190	SIDM00889	SIDM00905	SIDM00627	SIDM00982	SIDM00998	SIDM00799	SIDM00581	SIDM01171	SIDM01193	SIDM01189	SIDM00315	SIDM00924	SIDM01120	SIDM00922	SIDM00512	SIDM00548	SIDM00734	SIDM00747	SIDM00746	SIDM00745	SIDM00742	SIDM00737	SIDM00769	SIDM00709	SIDM00775	SIDM00716	SIDM00729	SIDM00727	SIDM00726	SIDM00724
Drug ID	Version	Drug name	Drug target	Drug effector pathway	FDA approved	683665	683667	684052	684055	684057	684059	684062	684072	684681	687448	687452	687455	687457	687459	687505	687506	687514	687561	687562	687563	687568	687586	687588	687590	687592	687596	687600	687777	687780	687787	687794	687798	687799	687800	687802	687804	687807	687812	687814	687815	687816	687819	687820	687821
1	v17	Erlotinib	EGFR	EGFR signaling	Yes	2.44142	NA	NA	3.35315	3.58141	3.1922	2.46795	2.04157	4.15992	3.088	NA	NA	NA	NA	NA	NA	NA	NA	2.5651	NA	3.29504	NA	NA	3.81707	NA	NA	3.25905	NA	NA	NA	NA	NA	-3.12864	NA	NA	3.03444	2.10211	NA	3.9689	NA	NA	NA	NA	NA
3	v17	Rapamycin	MTORC1	PI3K/MTOR signaling	Yes	-0.616846	NA	NA	0.104237	0.577938	-0.0171609	-2.12687	-2.25954	-1.37825	1.31241	NA	NA	NA	NA	NA	NA	NA	NA	-2.19118	NA	NA	NA	NA	-1.97092	NA	NA	-4.05876	NA	NA	NA	NA	NA	-2.49126	NA	NA	0.0330319	-0.12924	NA	NA	NA	NA	NA	NA	NA
5	v17	Sunitinib	PDGFR, KIT, VEGFR, FLT3, RET, CSF1R	RTK signaling	Yes	2.1687	NA	NA	3.13378	3.2428	2.97165	3.5673	0.827301	5.0914	5.66198	NA	NA	NA	NA	NA	NA	NA	NA	1.93543	NA	0.194903	NA	NA	5.01874	NA	NA	4.1085	NA	NA	NA	NA	NA	2.29831	NA	NA	2.19882	4.77259	NA	3.94482	NA	NA	NA	NA	NA
6	v17	PHA-665752	MET	RTK signaling		2.67114	NA	NA	3.11327	2.63548	2.46906	1.93907	3.28268	1.75997	3.26971	NA	NA	NA	NA	NA	NA	NA	NA	3.00363	NA	2.54713	NA	NA	2.25462	NA	NA	1.45235	NA	NA	NA	NA	NA	3.13854	NA	NA	0.778448	3.94564	NA	3.76995	NA	NA	NA	NA	NA
9	v17	MG-132	Proteasome, CAPN1	Protein stability and degradation		0.54345	NA	NA	1.41325	0.885004	-0.455649	0.233164	0.824351	2.79665	-1.34054	NA	NA	NA	NA	NA	NA	NA	NA	-1.83402	NA	-1.32747	NA	NA	2.3621	NA	NA	2.18622	NA	NA	NA	NA	NA	0.318457	NA	NA	2.31666	3.37095	NA	0.00088238	NA	NA	NA	NA	NA
11	v17	Paclitaxel	Microtubule stabiliser	Mitosis	Yes	-3.64687	NA	NA	-0.206162	0.103883	0.0857803	0.958288	-4.23206	-0.41009	0.263004	NA	NA	NA	NA	NA	NA	NA	NA	-5.19514	NA	-3.19878	NA	NA	-0.308563	NA	NA	-0.498052	NA	NA	NA	NA	NA	-5.28801	NA	NA	0.06301	-0.295812	NA	-3.55027	NA	NA	NA	NA	NA
17	v17	Cyclopamine	SMO	Other		4.33346	NA	NA	5.07255	5.40073	5.25352	5.73799	5.48928	5.17546	3.20852	NA	NA	NA	NA	NA	NA	NA	NA	2.21881	NA	3.56847	NA	NA	5.84775	NA	NA	5.31944	NA	NA	NA	NA	NA	4.20329	NA	NA	4.36804	6.20207	NA	6.13757	NA	NA	NA	NA	NA
29	v17	AZ628	BRAF	ERK MAPK signaling		2.06786	NA	NA	2.13244	2.61	3.5375	1.48548	2.82657	2.26191	-3.04155	NA	NA	NA	NA	NA	NA	NA	NA	1.33837	NA	1.45581	NA	NA	3.43051	NA	NA	1.67701	NA	NA	NA	NA	NA	-0.47979	NA	NA	2.94361	2.48029	NA	1.69947	NA	NA	NA	NA	NA
30	v17	Sorafenib	PDGFR, KIT, VEGFR, RAF	RTK signaling	Yes	3.50611	NA	NA	2.11217	3.38053	2.70767	3.31517	2.27646	3.26417	3.49234	NA	NA	NA	NA	NA	NA	NA	NA	0.648439	NA	1.8658	NA	NA	2.61416	NA	NA	1.96412	NA	NA	NA	NA	NA	2.29882	NA	NA	2.67613	4.51389	NA	2.21779	NA	NA	NA	NA	NA
32	v17	Tozasertib	AURKA, AURKB, AURKC, others	Mitosis		0.7047	NA	NA	2.85897	3.19225	2.98226	3.9303	-2.3727	3.77761	3.5756	NA	NA	NA	NA	NA	NA	NA	NA	1.1076	NA	0.491696	NA	NA	3.39088	NA	NA	-0.0505644	NA	NA	NA	NA	NA	0.0643298	NA	NA	1.59961	4.09173	NA	1.03132	NA	NA	NA	NA	NA
34	v17	Imatinib	ABL, KIT, PDGFR	RTK signaling	Yes	2.87382	NA	NA	1.59098	3.11063	2.31332	2.14439	3.40228	2.01568	3.06271	NA	NA	NA	NA	NA	NA	NA	NA	2.93087	NA	3.58081	NA	NA	2.93344	NA	NA	2.52174	NA	NA	NA	NA	NA	3.20489	NA	NA	0.983194	3.72488	NA	3.93186	NA	NA	NA	NA	NA
35	v17	NVP-TAE684	ALK	RTK signaling		2.76865	NA	NA	2.3043	1.61888	3.13876	1.60795	-0.679132	0.537881	1.81701	NA	NA	NA	NA	NA	NA	NA	NA	0.737295	NA	-1.10315	NA	NA	2.43442	NA	NA	0.298836	NA	NA	NA	NA	NA	-1.25181	NA	NA	2.35707	3.18504	NA	0.79835	NA	NA	NA	NA	NA
37	v17	Crizotinib	MET, ALK, ROS1	RTK signaling	Yes	2.88179	NA	NA	3.21237	3.55374	3.00418	3.9303	2.0279	3.38734	4.15741	NA	NA	NA	NA	NA	NA	NA	NA	2.99741	NA	2.20999	NA	NA	2.522	NA	NA	1.74561	NA	NA	NA	NA	NA	1.86945	NA	NA	3.04471	3.48234	NA	3.05003	NA	NA	NA	NA	NA
38	v17	Saracatinib	ABL, SRC	RTK signaling		2.83614	NA	NA	1.78623	3.50125	3.19836	3.06094	3.32323	2.06242	3.30748	NA	NA	NA	NA	NA	NA	NA	NA	2.6876	NA	0.669272	NA	NA	3.45234	NA	NA	2.10391	NA	NA	NA	NA	NA	-1.16499	NA	NA	3.04471	3.26225	NA	2.38868	NA	NA	NA	NA	NA
41	v17	S-Trityl-L-cysteine	KIF11	Mitosis		0.308236	NA	NA	3.36679	4.28091	3.35994	3.80013	0.862969	2.09073	4.23644	NA	NA	NA	NA	NA	NA	NA	NA	1.93832	NA	1.20229	NA	NA	4.45981	NA	NA	4.15628	NA	NA	NA	NA	NA	-0.277381	NA	NA	2.07955	4.57539	NA	0.824374	NA	NA	NA	NA	NA
45	v17	Z-LLNle-CHO	gamma-secretase	Other		-0.287237	NA	NA	2.73238	3.05257	1.97177	3.94391	0.986901	2.79463	1.32002	NA	NA	NA	NA	NA	NA	NA	NA	-0.0240986	NA	-0.262355	NA	NA	3.125	NA	NA	2.51246	NA	NA	NA	NA	NA	0.892872	NA	NA	0.779457	1.75169	NA	3.75764	NA	NA	NA	NA	NA
51	v17	Dasatinib	ABL, SRC, Ephrins, PDGFR, KIT	Other	Yes	0.479511	NA	NA	1.76126	2.99866	1.0027	3.16564	2.59807	1.91253	-2.87998	NA	NA	NA	NA	NA	NA	NA	NA	-1.88309	NA	-3.57835	NA	NA	2.60593	NA	NA	1.27823	NA	NA	NA	NA	NA	-3.77998	NA	NA	2.09272	-0.172279	NA	0.881282	NA	NA	NA	NA	NA
52	v17	GNF-2	BCR-ABL	ABL signaling		2.42385	NA	NA	1.42244	3.06705	1.32464	3.40183	2.96353	3.2698	2.76858	NA	NA	NA	NA	NA	NA	NA	NA	2.55606	NA	1.68046	NA	NA	3.37078	NA	NA	1.02203	NA	NA	NA	NA	NA	1.57695	NA	NA	2.59267	3.32157	NA	2.53408	NA	NA	NA	NA	NA
53	v17	CGP-60474	CDK1,CDK2,CDK5,CDK7,CDK9, PKC	Cell Cycle		-2.91823	NA	NA	-0.774926	0.387423	-1.49376	0.365799	-2.75249	-2.31199	-1.20497	NA	NA	NA	NA	NA	NA	NA	NA	-2.82684	NA	-3.51465	NA	NA	-0.168477	NA	NA	0.366468	NA	NA	NA	NA	NA	-2.75369	NA	NA	-1.44745	-0.176695	NA	-0.318684	NA	NA	NA	NA	NA
54	v17	CGP-082996	CDK4	Cell Cycle		2.05812	NA	NA	1.98476	4.20378	2.58153	3.69897	2.15258	2.9783	4.26534	NA	NA	NA	NA	NA	NA	NA	NA	2.40421	NA	1.6162	NA	NA	3.89833	NA	NA	3.78709	NA	NA	NA	NA	NA	1.8929	NA	NA	1.76389	3.77453	NA	3.27741	NA	NA	NA	NA	NA
55	v17	A-770041	LCK, FYN	Other, kinases		0.737331	NA	NA	3.36063	4.38174	2.94267	4.10686	4.11517	2.49532	2.11685	NA	NA	NA	NA	NA	NA	NA	NA	1.08324	NA	-0.836674	NA	NA	3.09245	NA	NA	1.20599	NA	NA	NA	NA	NA	-0.873818	NA	NA	2.67051	3.95308	NA	3.2639	NA	NA	NA	NA	NA
56	v17	WH-4-023	SRC, LCK	Other, kinases		2.44087	NA	NA	3.96945	4.02254	2.66122	4.60479	3.60703	2.91701	-1.22984	NA	NA	NA	NA	NA	NA	NA	NA	2.04846	NA	-0.49361	NA	NA	4.6904	NA	NA	3.88674	NA	NA	NA	NA	NA	-0.760307	NA	NA	3.86676	4.51001	NA	2.97129	NA	NA	NA	NA	NA
59	v17	WZ-1-84	BMX	Other, kinases		4.3808	NA	NA	3.49595	5.13362	3.18949	5.42468	4.20284	4.85782	5.21356	NA	NA	NA	NA	NA	NA	NA	NA	3.74924	NA	2.6386	NA	NA	5.45022	NA	NA	3.10268	NA	NA	NA	NA	NA	1.88544	NA	NA	4.67705	4.39638	NA	4.57	NA	NA	NA	NA	NA
60	v17	BI-2536	PLK1, PLK2, PLK3	Cell cycle		-1.86124	NA	NA	0.270286	0.923787	0.28206	1.86072	-2.62318	0.107418	0.441487	NA	NA	NA	NA	NA	NA	NA	NA	-3.11583	NA	-1.74811	NA	NA	1.54559	NA	NA	-1.70104	NA	NA	NA	NA	NA	-4.20813	NA	NA	0.557309	1.55706	NA	-2.4335	NA	NA	NA	NA	NA
62	v17	BMS-536924	IGF1R, IR	IGF1R signaling		1.7741	NA	NA	2.04655	3.13016	2.94573	4.09095	-0.995322	4.81644	4.76151	NA	NA	NA	NA	NA	NA	NA	NA	1.2842	NA	-0.619045	NA	NA	4.36696	NA	NA	3.72288	NA	NA	NA	NA	NA	-1.61222	NA	NA	1.32401	4.32109	NA	1.3327	NA	NA	NA	NA	NA
63	v17	BMS-509744	ITK	Other		3.39669	NA	NA	2.12477	3.13391	2.96215	2.44803	1.54316	4.57282	5.15028	NA	NA	NA	NA	NA	NA	NA	NA	2.83614	NA	2.39484	NA	NA	4.1427	NA	NA	4.41135	NA	NA	NA	NA	NA	1.91817	NA	NA	3.11876	4.03306	NA	2.71216	NA	NA	NA	NA	NA
64	v17	CMK	RSK2	ERK MAPK signaling		0.725693	NA	NA	2.94642	3.39255	2.00858	4.25306	1.49032	3.6128	4.84632	NA	NA	NA	NA	NA	NA	NA	NA	1.23871	NA	1.23039	NA	NA	2.64461	NA	NA	1.83464	NA	NA	NA	NA	NA	2.1359	NA	NA	1.9659	4.45207	NA	4.3163	NA	NA	NA	NA	NA
71	v17	Pyrimethamine	Dihydrofolate reductase (DHFR)	Other	Yes	5.12622	NA	NA	3.76992	5.45129	2.51957	4.14652	1.2495	3.21338	0.83487	NA	NA	NA	NA	NA	NA	NA	NA	2.87668	NA	5.63762	NA	NA	4.94224	NA	NA	3.06698	NA	NA	NA	NA	NA	5.31575	NA	NA	3.51215	5.62866	NA	4.22448	NA	NA	NA	NA	NA
83	v17	JW-7-52-1	MTOR	PI3K/MTOR signaling		-0.90185	NA	NA	0.876585	0.897439	0.282781	1.35041	-2.54561	0.24162	-1.31635	NA	NA	NA	NA	NA	NA	NA	NA	-2.97615	NA	-3.97447	NA	NA	0.702506	NA	NA	-0.619966	NA	NA	NA	NA	NA	-3.19891	NA	NA	0.0459803	0.86888	NA	-2.10359	NA	NA	NA	NA	NA
86	v17	A-443654	AKT1, AKT2, AKT3	PI3K/MTOR signaling		0.235465	NA	NA	0.547571	1.7086	0.765216	3.22821	-1.58035	2.19547	1.82921	NA	NA	NA	NA	NA	NA	NA	NA	-1.88583	NA	-1.61318	NA	NA	2.56863	NA	NA	-1.63995	NA	NA	NA	NA	NA	-1.84388	NA	NA	2.37523	2.16601	NA	-0.968754	NA	NA	NA	NA	NA
87	v17	GW843682X	PLK1	Cell cycle		-3.03845	NA	NA	0.232088	0.363529	0.0264655	1.84197	-3.2844	-1.28624	0.853886	NA	NA	NA	NA	NA	NA	NA	NA	-3.8965	NA	-3.72157	NA	NA	1.46866	NA	NA	-1.05533	NA	NA	NA	NA	NA	-4.75145	NA	NA	-1.12226	1.30242	NA	-2.84992	NA	NA	NA	NA	NA
88	v17	Entinostat	HDAC1, HDAC3	Chromatin histone acetylation		2.79026	NA	NA	2.76188	2.90674	0.770418	2.72494	1.36113	0.99891	0.551972	NA	NA	NA	NA	NA	NA	NA	NA	0.263209	NA	0.548607	NA	NA	1.01201	NA	NA	0.718095	NA	NA	NA	NA	NA	1.32248	NA	NA	2.2742	4.67846	NA	2.41128	NA	NA	NA	NA	NA
89	v17	Parthenolide	HDAC1ÿ	Chromatin histone acetylation		2.84201	NA	NA	4.30256	4.28246	4.04021	4.84659	2.63552	4.45003	2.66888	NA	NA	NA	NA	NA	NA	NA	NA	1.53515	NA	4.59458	NA	NA	1.81907	NA	NA	1.32407	NA	NA	NA	NA	NA	3.96126	NA	NA	2.78511	4.93627	NA	3.94769	NA	NA	NA	NA	NA
91	v17	GSK319347A	IKK	Other		3.78722	NA	NA	2.79086	4.443	4.0409	4.40516	3.44266	3.4886	4.94682	NA	NA	NA	NA	NA	NA	NA	NA	3.91997	NA	4.56826	NA	NA	3.08051	NA	NA	3.68722	NA	NA	NA	NA	NA	3.39807	NA	NA	3.961	3.86324	NA	4.83377	NA	NA	NA	NA	NA
94	v17	TGX221	PI3Kbeta	PI3K/MTOR signaling		4.47491	NA	NA	4.08826	5.00794	2.09668	5.34629	4.94591	4.32109	2.29659	NA	NA	NA	NA	NA	NA	NA	NA	4.32057	NA	2.89434	NA	NA	3.65519	NA	NA	3.64181	NA	NA	NA	NA	NA	3.34992	NA	NA	4.6525	5.49175	NA	4.68056	NA	NA	NA	NA	NA
104	v17	Bortezomib	Proteasome	Protein stability and degradation	Yes	-3.8163	NA	NA	-3.8386	-4.39793	-7.13837	-2.72636	-4.06332	-2.87771	-7.15742	NA	NA	NA	NA	NA	NA	NA	NA	-8.06687	NA	-5.78988	NA	NA	-3.96894	NA	NA	-4.67546	NA	NA	NA	NA	NA	-5.36675	NA	NA	-2.72543	-0.589851	NA	-6.20812	NA	NA	NA	NA	NA
106	v17	XMD8-85	ERK5, BET	Other		1.12648	NA	NA	4.74318	2.29693	2.39769	1.95402	2.53088	3.89184	2.91435	NA	NA	NA	NA	NA	NA	NA	NA	2.25894	NA	3.08075	NA	NA	2.04976	NA	NA	4.64534	NA	NA	NA	NA	NA	3.60736	NA	NA	1.12869	4.10266	NA	5.01854	NA	NA	NA	NA	NA
110	v17	Seliciclib	CDK2, CDK7, CDK9	Cell cycle		3.64344	NA	NA	3.43452	5.48546	4.71819	5.44503	3.05791	4.6374	6.06287	NA	NA	NA	NA	NA	NA	NA	NA	4.01687	NA	3.90253	NA	NA	5.07691	NA	NA	4.85006	NA	NA	NA	NA	NA	3.90526	NA	NA	4.19816	4.40451	NA	3.01813	NA	NA	NA	NA	NA
111	v17	Salubrinal	EIF2A	Other		3.21825	NA	NA	3.68319	5.46238	3.27881	4.6843	3.43121	2.83206	4.28791	NA	NA	NA	NA	NA	NA	NA	NA	2.25823	NA	5.60418	NA	NA	4.82152	NA	NA	1.85883	NA	NA	NA	NA	NA	3.67941	NA	NA	3.26061	3.14844	NA	3.9036	NA	NA	NA	NA	NA
119	v17	Lapatinib	ERBB2, EGFR	EGFR signaling	Yes	2.68948	NA	NA	3.23589	3.58141	1.69835	3.3127	3.34507	3.60306	4.10278	NA	NA	NA	NA	NA	NA	NA	NA	2.64029	NA	3.56702	NA	NA	3.29072	NA	NA	3.25905	NA	NA	NA	NA	NA	-3.46596	NA	NA	2.63871	3.37106	NA	3.65429	NA	NA	NA	NA	NA
127	v17	GSK269962A	ROCK1, ROCK2	Cytoskeleton		3.10483	NA	NA	2.90957	1.84384	1.08936	4.14017	3.63226	2.93045	0.595482	NA	NA	NA	NA	NA	NA	NA	NA	1.96104	NA	3.60067	NA	NA	3.85651	NA	NA	0.355201	NA	NA	NA	NA	NA	3.44541	NA	NA	2.76026	4.30457	NA	1.81969	NA	NA	NA	NA	NA
133	v17	Doxorubicin	Anthracycline	DNA replication	Yes	-3.03697	-1.02807	-1.54545	-2.93532	-0.156503	-3.49555	-1.05931	-3.0667	2.13493	0.126458	-3.79717	-0.187422	2.01943	-0.519634	-3.12842	-2.48736	-1.94668	-1.10343	-3.61467	-2.61879	-1.32078	0.426418	-0.139329	-1.35338	-3.69508	-2.19196	1.10749	-3.04871	-3.35251	-0.664507	-2.67316	-0.465673	-2.26908	NA	-1.26201	-2.08861	-0.874378	-1.54366	-1.89865	-2.16431	-4.5763	-3.24761	-1.89524	-1.43836
134	v17	Etoposide	TOP2	DNA replication	Yes	-0.712138	3.19665	0.895255	-0.342967	2.34626	-0.273338	1.40132	-0.249522	5.10224	0.53037	-0.209448	4.06276	2.24381	2.16902	-0.618873	0.358353	0.0218119	2.44493	-2.38117	1.67605	0.396711	2.20953	5.04902	2.52498	0.198468	1.19123	5.05946	-0.459449	1.86955	0.383497	1.26866	2.22459	2.55997	NA	3.43333	1.06991	6.13084	1.61475	1.67441	0.56127	0.937476	-0.277855	2.23558	0.985192
135	v17	Gemcitabine	Pyrimidine antimetabolite	DNA replication	Yes	-4.40918	-0.398553	-3.70672	-2.99493	-2.40969	-4.27343	-1.43688	-5.78747	2.17369	3.20878	-1.232	1.87876	2.90636	0.106107	-5.11503	-3.08522	-2.99816	-2.50652	-5.07374	-3.71104	-5.33544	-1.19185	-0.326545	-1.28306	-5.27093	-1.25859	2.09434	-3.75818	-3.92947	-0.036309	-4.20486	-1.97115	-1.41358	NA	-2.65654	-2.63673	3.45127	-1.01358	-0.0321862	-4.86896	-6.33385	-5.01783	-0.771214	-3.80404
136	v17	Mitomycin-C	DNA crosslinker	DNA replication	Yes	-1.5978	1.5674	-0.262797	-3.4953	0.302957	-3.87421	-0.793561	-3.31984	0.786872	0.635235	-2.81817	0.404138	2.00978	-0.724852	-0.707707	-1.78722	-2.75618	0.986	-2.11078	-0.710202	-0.533523	-0.664926	0.974702	0.290208	-0.505264	0.365213	0.688023	-1.29166	-1.37131	-0.724121	-2.11829	0.0739195	-0.902225	NA	-0.0872213	-1.41044	-0.78723	1.26916	-1.24433	-4.06139	-4.21886	-2.93769	-0.133786	-0.999061
140	v17	Vinorelbine	Microtubule destabiliser	Mitosis	Yes	-4.54396	-4.20072	-4.84216	-4.03712	-3.56482	-5.17861	-3.28858	-4.59079	-2.43067	-7.66194	-5.24027	-2.3554	-4.32367	-4.26637	-5.14487	-4.3946	-4.01078	-1.11876	-6.30531	-4.3092	-2.05682	-4.0063	-2.58945	-3.44632	-5.30894	-5.58443	-0.183763	-3.95218	-4.76329	-4.59422	-5.39937	-3.35432	-5.36535	NA	1.06446	-5.18793	0.676735	-2.50848	-4.03659	-4.42711	-5.03256	-5.28859	-3.68028	-3.02956
147	v17	NSC-87877	SHP-1 (PTPN6), SHP-2 (PTPN11)	Other		4.93305	5.51742	3.75555	3.92164	5.19593	3.63885	4.73643	5.40399	6.10616	6.39151	4.81683	5.55155	5.66087	5.56	3.96824	2.72798	5.2484	5.51769	4.41767	4.24478	5.12492	4.41212	5.89082	5.47773	3.43662	5.82207	4.59654	5.73671	4.09286	2.99593	3.56379	5.73379	5.07709	NA	6.53503	4.9059	5.74564	5.59778	5.51145	5.5176	4.62514	5.21759	4.81137	4.10571
150	v17	Bicalutamide	AR	Hormone-related	Yes	1.90812	2.70675	2.12979	2.67076	2.91198	2.01412	2.79856	2.41933	3.44591	3.25251	2.2735	2.88045	1.67214	1.99314	2.54298	2.87729	2.51946	2.76713	2.33495	2.52972	2.59359	2.41981	3.02903	3.11441	2.63457	2.99073	2.55898	2.53654	2.46144	2.44435	2.69573	3.33615	2.75543	NA	3.4733	2.32212	3.44013	2.89455	3.39094	2.80883	2.10319	2.78444	2.59598	2.85576
151	v17	QS11	ARFGAP1	Other		2.34841	3.82307	2.89749	1.73666	3.46046	2.26003	3.91794	1.40976	4.87591	4.5637	1.2672	5.18303	5.20777	3.35691	3.88491	4.07554	4.22967	5.01254	1.42449	1.87536	1.59869	4.72073	3.66954	4.14268	1.99924	3.43386	4.8922	2.40471	1.75782	3.65655	1.68058	3.86324	3.70649	NA	2.65792	2.07288	5.503	5.20912	4.98179	2.75439	3.76712	1.38121	3.04776	3.22189
152	v17	CP466722	ATM	Genome integrity		0.35528	2.02277	2.46715	1.63581	1.36902	0.848889	0.872395	1.03151	3.61516	3.69163	1.80128	1.03758	4.78985	3.70738	1.33187	5.23154	1.78395	3.51962	1.68836	4.69397	1.75086	2.44819	5.85623	2.87871	2.41579	2.86339	5.26112	2.39246	1.68178	2.05245	1.86181	5.33506	1.38427	NA	3.64743	2.87672	3.99452	2.10162	4.33217	3.69539	3.25615	3.45491	2.04709	1.89848
153	v17	Midostaurin	PKC, PPK, FLT1, c-FGR, others	Other		0.405504	1.47951	-0.208946	0.215169	0.231419	-0.805329	1.20844	-0.391312	2.49836	0.80479	-1.01279	0.530274	-0.856758	-2.35933	0.165204	-0.410657	1.23238	-1.83764	-1.7199	-1.20386	-0.31375	-1.5613	1.33402	0.696332	-1.41032	0.423921	1.89462	-1.19322	1.05152	-1.34631	0.549738	2.21723	-0.532185	NA	0.281975	-1.12591	1.90466	-0.999826	-0.276241	-0.969603	0.921742	-2.2084	0.697965	-0.695204
154	v17	CHIR-99021	GSK3A, GSK3B	WNT signaling		2.35963	2.74852	3.15489	3.34295	3.82827	3.18286	4.0761	3.59059	4.37561	-0.300377	3.20199	2.73558	3.54194	3.76097	2.32476	2.35531	3.52953	2.73566	2.45126	1.31552	3.72362	1.69317	1.69078	4.06282	3.52151	3.99068	3.45744	4.2509	3.25769	3.30805	3.36954	4.22951	2.52978	NA	4.34088	2.21174	4.27307	3.72559	4.30723	2.33728	4.50573	2.57963	4.05622	3.16183
155	v17	Ponatinib	ABL, PDGFRA, VEGFR2, FGFR1, SRC, TIE2, FLT3	RTK signaling	Yes	-0.392745	1.70201	0.119759	0.63332	0.201842	-0.360241	1.11964	-0.178016	2.34183	0.435863	0.360045	-1.23593	-0.765871	-0.424095	0.837678	2.00521	-0.216873	-1.4419	-0.898614	-1.05629	-2.22613	-1.63743	0.466091	2.42959	1.34434	1.24995	1.8917	0.582069	1.20926	0.616393	1.17839	2.64301	1.31014	NA	3.04161	-0.12953	2.43473	0.436709	1.86797	0.524593	1.40299	-1.59512	-0.000953786	0.108519
156	v17	AZD6482	PI3Kbeta	PI3K/MTOR signaling		1.46323	2.99311	2.38493	2.97458	2.38778	-0.522944	2.41691	2.17197	3.25695	1.03036	3.15729	4.47965	2.22921	1.3792	3.58855	3.54294	3.10852	1.02745	0.945957	2.61684	2.27381	1.18303	2.84414	2.26387	1.89352	3.74997	4.19893	1.12854	3.35621	3.98124	2.32021	2.81084	1.81872	NA	2.61244	2.65873	4.73258	-0.371877	3.5018	2.77433	3.22184	-0.18131	2.27656	3.19092
157	v17	JNK-9L	JNK2, JNK3	JNK and p38 signaling		-0.944585	-0.23692	-0.393321	-0.0887891	0.416848	-0.41526	-0.0650601	-0.399651	1.46018	-0.577827	1.15935	0.448572	-0.490043	1.12531	-1.37093	-0.896934	-0.431132	0.381751	-2.29509	-1.16527	-1.32617	-0.555661	1.89331	0.535984	-1.01975	0.340598	4.19878	-0.0108721	-0.261678	-0.378015	-1.0263	0.418841	-0.74818	NA	1.44721	-0.714136	3.17588	-0.186532	-0.647314	-0.84809	-0.645092	-0.734527	-0.471894	0.120602
158	v17	PF-562271	FAK, FAK2	Cytoskeleton		1.72503	2.45242	2.20065	2.9936	1.66809	3.44459	2.38031	1.08995	3.79923	-0.0373698	0.695469	2.66313	1.13002	3.39855	0.662387	1.25248	3.13291	1.28764	0.910694	1.55247	1.95453	1.69732	3.74804	3.14994	1.71429	2.19784	3.47039	1.43817	1.01585	1.63833	1.94725	3.86015	1.43623	NA	3.80734	1.19903	4.05531	1.79306	2.04268	1.85397	3.32372	2.87969	1.74602	2.17286
159	v17	HG6-64-1	BRAF	ERK MAPK signaling		0.513962	3.01117	0.734905	1.10174	0.568185	0.179533	0.686484	0.513103	4.4905	-1.43078	0.44347	0.233427	-0.659853	-1.21123	-0.44062	2.96897	-0.402593	-0.150921	-1.71825	-0.385947	-3.63971	-0.169142	2.4718	3.7136	1.59168	2.32653	4.19839	1.75232	1.02762	1.34153	2.13496	4.73381	1.94563	NA	3.92195	0.584626	3.66872	0.815205	3.07723	2.46295	0.735583	-0.664082	2.16211	-0.88459
163	v17	JQ1	BRD2, BRD3, BRD4, BRDT	Chromatin other		-0.845421	2.23033	2.14043	0.000142467	0.069525	0.598879	0.441888	-0.202914	4.39689	0.328282	-0.390033	0.92981	-0.142228	-1.35729	0.11268	-0.186482	-0.191711	0.637916	-2.77393	1.13391	0.525161	-0.139106	0.951208	1.61865	-0.720918	0.846117	3.50553	-0.279658	0.942398	1.72148	-1.28602	3.09921	0.835254	NA	0.0623699	-0.186925	4.34308	0.112691	1.581	1.20893	1.10202	-1.06985	-0.056071	1.12896
164	v17	JQ12	HDAC1, HDAC2	Chromatin histone acetylation		-0.0801507	2.18879	0.572838	1.79779	0.368163	2.16209	3.15888	2.07262	4.49171	-0.808194	0.103347	3.7294	1.2767	0.903477	-0.284032	2.23263	3.31529	3.25314	-0.334424	-0.21306	-0.807419	1.63925	3.82717	2.6767	0.649043	3.4573	4.19777	-1.8155	1.11699	-0.897368	-0.648599	3.10889	1.34988	NA	1.77319	0.342876	4.99534	1.86936	0.579071	0.300529	0.479629	-0.541671	0.899361	2.74139
165	v17	DMOG	HIF-PH	Metabolism		6.20411	5.81576	5.80789	6.3649	6.45169	6.11671	6.93479	6.95503	9.54573	4.8202	6.69937	6.45218	4.93883	6.12985	7.685	7.5066	5.46146	7.43736	4.87129	6.26667	4.51523	6.38553	6.80308	5.30871	6.41229	7.20539	9.33729	4.47256	7.47912	7.1005	4.67833	4.72181	7.56332	NA	7.35751	8.1308	9.42179	5.16055	7.07935	7.60211	4.04025	4.79307	4.73224	5.54789
166	v17	FTI-277	Farnesyl-transferase (FNTA)	Other		1.10445	2.35784	2.31247	2.30752	2.53198	1.93892	2.65219	1.90683	3.0413	0.831707	1.53802	2.85873	1.65816	0.246161	1.86431	2.095	2.64636	2.7599	1.62346	1.09749	2.61159	2.21287	2.25044	2.70262	2.62393	2.73702	2.58881	1.4432	1.42825	1.9635	0.357837	3.33615	2.46396	NA	3.40419	1.98997	3.3988	2.6305	3.33258	2.52201	2.22944	2.15468	2.66507	2.96638
167	v17	OSU-03012	PDK1 (PDPK1)	Other, kinases		0.757588	2.50236	1.20519	1.64477	1.48359	2.16812	2.39899	0.636684	2.9339	6.37024	0.0501374	2.70948	5.64312	1.55146	1.2758	2.12415	1.44177	2.54237	0.35417	1.27064	-0.251878	2.674	2.97143	2.42704	0.684521	2.05925	3.28804	1.93058	0.102363	2.0598	2.08816	2.90849	1.59573	NA	4.01854	1.45194	5.88008	1.52595	3.00918	1.49418	2.38271	0.23376	1.68914	1.20428
170	v17	Shikonin	not defined	Other		-0.239162	2.54918	-0.268617	-0.49943	0.882126	-0.66013	-0.524662	0.0413109	3.69553	-0.60484	2.52299	1.29248	-0.588083	-0.69023	-0.433665	0.358947	-0.979648	0.643767	-1.97832	-0.318418	-0.415299	0.160738	0.0538527	0.281508	-1.52164	-0.331619	5.05678	0.136443	-0.523079	2.04582	0.707475	1.36869	2.0104	NA	2.42592	-1.62793	3.83964	-1.20073	1.26846	0.551064	0.235633	-1.84827	-0.164579	-0.540474
171	v17	AKT inhibitor VIII	AKT1, AKT2, AKT3	PI3K/MTOR signaling		1.50153	3.55373	2.41448	2.21546	1.26223	0.0595571	1.64905	2.74028	3.79205	2.67167	3.20307	3.74218	1.03518	1.43916	1.72848	1.69258	0.794657	2.00952	1.64493	2.14786	2.37186	2.32172	1.97657	3.72463	0.523123	2.03093	3.50155	0.947162	3.24404	3.2869	0.15281	2.27926	1.26816	NA	3.39341	2.06519	4.06558	1.56676	2.16907	1.315	0.557283	-0.257934	2.10734	2.12108
172	v17	Embelin	XIAP	Apoptosis regulation		1.49218	2.88109	2.5641	2.59642	2.67419	1.84559	4.07972	2.39823	5.24642	1.76976	2.64499	4.34663	2.561	2.41028	2.66254	2.8058	3.27345	3.4789	1.50445	2.31045	1.74408	2.7631	3.4856	3.75824	2.2802	2.05361	5.92775	2.15829	2.38786	2.15055	1.86182	3.45799	2.41867	NA	5.80941	2.31546	5.29892	2.1834	3.59471	2.18458	3.7918	1.97559	2.23866	2.02537
173	v17	FH535	PPARgamma, PPARdelta	WNT signaling		1.96396	1.74811	0.963473	2.04558	2.39469	2.37866	3.79913	1.43596	5.79751	-0.454834	1.99343	4.762	1.58489	1.50329	0.85876	1.34926	1.95472	3.75189	1.37411	1.53166	1.07113	2.08092	3.49864	3.23788	1.30244	1.46489	4.76235	1.12255	1.00295	-0.18731	0.918911	4.12851	0.813492	NA	4.2411	2.47427	4.94407	1.78948	2.89929	-0.0426554	3.07906	1.56356	1.88707	0.764466
175	v17	PAC-1	Procaspase-3, Procaspase-7	Apoptosis regulation	Yes	0.173052	2.55985	3.14731	1.13886	0.777953	0.912566	1.50843	0.650042	3.42804	4.08143	1.71837	3.61126	3.27648	3.33694	2.64271	3.13553	3.24344	2.26621	3.25006	2.80345	1.98723	3.28876	3.45697	4.00795	NA	2.11402	3.33337	0.480034	1.86795	1.02384	0.887244	3.96848	3.59578	NA	3.94579	2.24268	3.57107	1.95863	4.11601	0.72462	2.73314	1.5903	0.665784	2.30596
176	v17	IPA-3	PAK1	Cytoskeleton		1.70744	5.57253	5.74412	2.29907	3.37972	3.0206	3.79701	1.64714	6.29461	7.03366	3.23102	5.80608	6.34778	3.92768	5.72262	5.07018	6.12143	6.20982	3.63662	2.93262	1.4956	5.86159	6.5592	5.08781	2.29556	3.32494	5.16216	6.55408	2.03509	2.66984	4.89109	5.05821	5.7976	NA	7.26569	2.41892	5.5829	2.12897	6.15184	5.17961	6.24979	2.34102	2.74464	2.03216
177	v17	GSK650394	SGK2, SGK3	Other		2.93838	3.21164	2.29398	3.62396	5.43173	5.1285	5.99351	1.58295	5.58297	6.40608	0.157553	3.30953	5.62475	5.54975	1.67971	1.34952	3.29588	2.13953	2.63438	2.62326	1.44959	3.62088	3.95425	3.93991	1.76814	3.17667	5.32311	2.23419	1.19822	5.10997	1.6218	5.7713	3.17519	NA	5.03688	0.985378	5.96984	2.75197	5.8621	2.58117	0.961917	0.736029	3.92416	3.39341
178	v17	BAY-61-3606	SYK	Other, kinases		0.121361	1.648	2.17363	1.06369	1.31528	0.178585	2.02945	0.199696	4.15841	5.71083	2.11168	1.59238	4.73202	2.97373	0.429108	2.51394	3.86005	1.57647	2.23883	0.831717	1.01248	3.13246	2.07452	3.22309	-0.707195	3.92774	4.63992	3.08919	0.924976	2.58686	0.805672	4.88035	1.67568	NA	3.34462	1.18425	3.80946	2.25889	4.10259	1.71904	1.95343	0.605215	1.77639	2.0605
179	v17	5-Fluorouracil	Antimetabolite (DNA & RNA)	Other	Yes	0.146501	3.77862	4.71405	3.74254	1.93702	0.616216	5.20164	2.63955	5.80506	5.98031	3.16761	3.08359	5.74282	4.68649	2.4163	5.08202	4.12175	2.21177	3.1742	3.39147	1.92481	4.52955	6.58196	3.79851	4.02928	4.39203	5.13269	6.77283	0.453975	1.87336	4.50076	6.09833	2.82688	NA	6.88212	3.10865	4.22496	2.15577	6.18272	3.88129	4.73156	5.70875	5.02129	5.52292
180	v17	Thapsigargin	SERCA	Other		-3.59364	-4.15683	-5.27536	-4.64816	-3.13939	-4.43633	-2.91722	-5.79169	-2.16215	-3.99527	-4.77348	-5.18149	-1.15508	-3.22909	-4.76624	-4.71284	-0.354394	NA	-5.56505	-6.90761	-2.40543	-4.90925	-3.58799	-1.97131	-4.85599	-4.63994	1.78328	-1.27575	-4.82853	-4.98734	-4.98986	-1.36678	-5.82704	NA	-0.503531	-4.68965	1.76649	-4.70265	-3.54173	-5.27167	-5.04416	-7.49992	-4.60865	-5.93544
182	v17	Obatoclax Mesylate	BCL2, BCL-XL, BCL-W, MCL1	Apoptosis regulation		-2.18696	0.196708	-0.222548	-1.72628	-0.854369	-2.55399	1.07183	-2.17272	2.65545	-0.163374	-2.41883	0.349466	0.516746	0.284273	-4.04233	-0.340847	0.366612	1.04018	-2.2512	-0.0456378	-1.76794	0.959662	-0.933789	0.972686	-1.86046	-0.6323	2.29302	-1.36765	-2.32581	-2.59533	-0.768136	1.31663	-2.03643	NA	0.380914	-2.34835	4.5819	-2.48049	0.944579	-1.62312	-0.319562	-2.75603	-0.222408	-1.41861
184	v17	BMS-754807	IGF1R, IR	IGF1R signaling		0.458383	0.525613	-0.13008	-1.87849	-3.68551	0.93791	-2.50926	-2.79967	3.99243	1.24459	-1.02561	2.65648	3.45723	-0.781177	1.53893	1.29828	1.9992	1.29273	0.590517	0.539743	-1.37123	1.77941	1.20893	2.93257	-0.377178	1.26935	3.50394	2.34554	-0.0704861	-0.984226	-2.16338	0.0701422	-1.34234	NA	4.66451	-1.04848	4.10536	1.4682	0.220364	0.337748	-2.1078	-0.303896	1.26809	0.529927
185	v17	Linsitinib	IGF1R	IGF1R signaling		2.02069	1.855	1.38208	-0.184627	-1.91983	1.62513	-1.14221	-1.43687	4.34713	4.57349	1.22755	3.79138	3.82462	1.3236	2.54221	3.5064	3.47559	3.49202	2.01907	1.06931	0.122483	3.33496	3.37601	4.05996	3.54293	2.31851	3.50591	2.44181	2.40335	1.77821	1.41965	1.27653	1.03711	NA	3.46899	0.0991593	3.99806	2.33822	1.80156	2.28402	1.24625	2.46883	2.15658	1.61727
186	v17	Bexarotene	Retinioic X receptor (RXR) agonist	Other	Yes	2.3086	4.83385	2.82511	3.8059	4.87133	2.2467	4.16479	3.12364	4.72991	2.72095	3.53558	4.88292	4.61851	5.0665	1.82322	2.50593	4.43775	3.70468	2.38029	NA	2.74232	2.38394	3.36763	4.77682	3.40374	3.44301	4.50359	4.27087	2.61798	2.70595	2.95082	4.44491	2.27059	NA	4.45274	4.431	5.35127	3.24864	4.28734	2.63931	2.20291	2.3407	4.4258	2.80106
190	v17	Bleomycin	dsDNA break induction	DNA replication	Yes	0.474319	3.3476	2.37738	0.296618	1.68142	-0.466339	1.73347	-0.31051	4.63828	3.41596	-1.69579	-2.72817	6.94566	2.71775	-0.511275	0.602011	3.94588	2.12827	0.311995	2.74074	-0.469536	3.33695	3.67993	2.30126	0.835477	2.5085	4.37001	2.05533	-1.72654	0.667769	-0.0252061	3.36667	2.62392	NA	2.3897	1.80679	3.10323	0.829488	4.54374	-1.85853	0.144672	-2.37318	1.50346	1.50632
192	v17	LFM-A13	BTK	Other, kinases		3.91659	5.26009	4.19248	4.62675	4.41051	3.25852	3.62252	3.52556	5.54447	5.31161	4.28077	4.96055	5.57541	5.02858	3.00583	3.13285	5.29116	4.66902	3.70259	2.75256	4.87728	4.66446	5.24536	5.13775	5.32001	5.38489	5.33849	4.71784	3.44909	4.57215	4.5476	6.06801	4.1221	NA	5.38316	4.73928	6.03365	4.48658	5.82433	4.64898	4.09579	4.88554	5.61918	4.83974
193	v17	GW-2580	CSF1R	RTK signaling		4.70955	5.73728	4.28081	4.67529	5.1403	5.17364	6.23289	5.33664	4.57177	6.62363	4.35815	5.29209	5.80536	5.98461	4.99476	5.60826	5.35048	5.74039	4.74856	5.19754	4.17514	5.39032	5.25712	5.59629	5.08404	5.91921	5.50516	6.24584	5.39186	5.29964	5.69554	5.86649	4.81772	NA	6.5121	5.12116	6.42521	5.59682	5.8342	5.6146	6.56689	4.3454	5.93887	5.26379
194	v17	Luminespib	HSP90	Protein stability and degradation		-3.63467	-2.25594	-3.44252	-3.20531	-2.94636	-3.71731	-2.81266	-4.10968	1.14703	-0.722731	-3.96563	1.44744	1.1279	0.776211	-4.33501	-3.80496	-2.6064	-2.99655	-4.00528	-3.20299	-4.59227	-3.30875	-3.87955	-3.00529	-4.62476	-3.03185	-0.0990437	-3.09485	-4.31724	-2.25365	-3.60053	1.2528	-4.2122	NA	-3.11923	-2.70599	1.46735	-3.83868	-1.29715	-2.62865	-4.30404	-4.4351	-2.75922	-4.23401
196	v17	Phenformin	Biguanide agent	Other		7.89701	6.96878	8.31363	8.02227	5.27972	4.88424	6.09024	7.33272	10.0473	11.3795	9.79791	8.89684	7.15626	9.83727	3.7155	9.37139	8.10022	8.33103	6.74379	6.03341	4.7544	7.85891	8.20722	8.14158	7.08516	8.0356	7.7786	9.46358	7.65356	6.13124	6.734	8.28151	6.67913	NA	8.51952	5.50842	8.14225	8.06318	8.58315	8.08484	7.06129	8.43065	7.85645	8.21644
197	v17	Bryostatin 1	PKC	Other, kinases		-3.10594	-2.0739	-2.5734	-2.39387	-2.02387	-2.44566	-2.8021	-2.82058	-1.36076	-3.89417	-3.24944	-1.97757	-1.97656	-3.14706	-2.74616	-2.19631	-2.39101	-2.08545	-2.6533	-2.35948	-2.01746	-3.04605	-1.73877	-1.71274	-5.3452	-3.05064	-2.42681	-2.02607	-3.34364	-4.704	-4.38093	-1.51588	-4.27323	NA	-3.01321	-3.07056	-1.39883	-2.02053	-1.70836	-3.3777	-1.2134	-3.97846	-2.13479	-2.35472
199	v17	Pazopanib	CSF1R, KIT, PDGFRA, PDGFRB	RTK signaling	Yes	3.06204	4.02908	4.30963	4.06188	4.00504	2.25161	4.02136	0.292474	4.39296	4.95819	3.64009	2.16595	4.16905	4.15237	2.59601	4.60517	3.9141	-0.312915	2.86894	1.32917	1.64685	1.95558	2.24228	4.5962	NA	2.65114	4.64513	1.91314	2.80977	0.971136	3.23434	5.39188	4.33287	NA	3.44103	3.40281	5.19709	4.2312	4.64939	2.19576	5.63958	0.753122	2.97082	3.11567
200	v17	Dacinostat	HDAC1	Chromatin histone acetylation		-3.69741	-1.48164	-2.7554	-2.45741	-3.80438	-2.39151	-2.97174	-3.31229	0.960818	-1.03511	-3.60321	-1.79064	-0.386282	-2.84342	-3.30054	-2.4949	-2.37399	-1.99821	-2.82091	-2.10978	-3.58353	-0.917545	-1.80228	-1.08338	-3.0354	-2.10155	1.64829	-3.31716	-3.64086	-4.13244	-3.90889	-1.78895	-2.8935	NA	-2.48892	-3.16849	1.93279	-2.82467	-3.36628	-3.19179	-3.76441	-3.0559	-2.45829	-2.94836
201	v17	Epothilone B	Microtubule stabiliser	Mitosis		-4.92303	-4.24318	-5.7503	-4.6164	-3.47342	-5.0065	-3.14135	-5.4701	-1.94362	-0.986972	-7.12194	-2.92931	-0.566424	-5.45463	-5.68453	-5.55686	-4.84512	-3.65473	-5.67835	-6.18078	-8.27286	-4.16734	-4.00801	-4.05524	-6.51627	-4.84484	-1.13288	-6.33828	-6.71382	-5.72351	-6.79701	-4.02074	-6.80085	NA	-2.31036	-7.01857	-0.623365	-4.86039	-3.9345	-5.88794	-7.67337	-7.22306	-3.33908	-5.09548
202	v17	GSK1904529A	IGF1R, IR	IGF1R signaling		2.09811	2.77813	2.24184	0.982992	2.52514	0.575937	2.68869	2.5668	3.49127	3.11664	2.28227	2.53004	2.67771	2.98499	0.573629	2.03023	1.70329	1.60033	2.33495	2.19385	2.83079	2.23784	2.22668	3.14764	2.62535	1.42442	2.58949	3.04578	2.30248	2.24801	1.10602	3.33615	1.88765	NA	3.5915	2.36715	3.194	1.27928	3.1954	2.80472	2.88919	0.235678	2.47784	1.92825
203	v17	BMS-345541	IKK1, IKK2	Other, kinases		1.22827	2.91344	3.12353	2.58268	1.53764	1.38433	2.87392	2.75955	2.62527	5.15055	2.67686	2.82038	3.96927	4.48596	2.83918	3.15438	2.03822	4.36468	2.7184	3.18947	3.56192	3.40373	5.70212	4.06046	2.42951	2.8912	5.08135	5.37158	2.93717	3.24876	2.0487	4.60718	2.65781	NA	5.50086	3.33265	4.43496	2.65212	4.61335	3.87237	3.7835	4.53082	3.20774	3.04722
204	v17	Tipifarnib	Farnesyl-transferase (FNTA)	Other		0.898283	3.10731	2.13725	1.9796	1.38894	0.620207	3.34429	-0.712503	3.55193	2.93202	0.0147702	1.73322	4.75025	1.31638	0.953574	2.22986	1.6592	2.81169	0.503358	1.11024	0.452807	1.95819	2.04449	5.01764	-0.786436	0.479122	5.29091	1.00769	1.97629	-0.0441637	1.51977	3.58968	0.775348	NA	3.63954	1.72424	5.90135	1.756	3.14384	1.85942	1.0902	-0.691485	1.70976	2.08834
205	v17	Avagacestat	Amyloid beta20, Amyloid beta40	Other		3.42635	5.08008	4.18551	4.73645	5.13591	4.83151	5.56346	5.03442	5.63411	5.57998	4.59115	3.89849	5.17953	5.31518	4.70908	5.07415	4.60348	5.06556	4.55361	4.58484	5.28582	4.72245	4.76958	5.21826	4.8021	5.36566	3.37101	4.73825	4.1726	4.75628	4.98167	5.44946	2.73244	NA	3.27761	4.67786	5.75578	5.22256	5.55863	4.97126	4.70079	5.26828	5.02469	5.16742
206	v17	Ruxolitinib	JAK1, JAK2	Other, kinases	Yes	3.50925	4.34738	3.89005	3.07852	3.57991	2.98298	4.78713	3.38062	4.92127	5.25879	3.92085	4.46292	4.53766	4.64452	3.97005	4.53433	4.11314	4.29036	3.88782	3.85244	4.63234	4.02681	4.71499	4.77827	4.22725	4.56531	3.44007	4.95219	3.75589	4.06725	4.35137	4.90219	4.38373	NA	4.98016	3.98687	4.88483	4.2704	4.94927	4.26708	3.14696	4.5983	4.38051	3.99918
207	v17	AS601245	JNK1, JNK2, JNK2	JNK and p38 signaling		1.45964	3.14617	2.03769	2.0832	2.844	1.12796	3.96304	2.28419	4.34803	2.7818	1.81879	2.06185	4.40703	2.72978	0.651927	1.92312	3.34508	2.40266	1.57468	0.85343	2.67625	1.3661	3.79943	3.30672	0.815054	1.57305	4.60924	3.44556	1.66358	1.07637	1.57799	1.91869	1.29276	NA	4.89162	1.47919	4.59378	2.02286	2.27738	1.17163	1.21383	1.12757	2.43235	1.49848
208	v17	Ispinesib Mesylate	KSP	Mitosis		-3.71587	-3.29178	-4.1897	-4.12477	-4.08567	-4.64124	-1.89919	-3.09992	-0.725977	-0.0330091	-2.8621	-2.89167	0.00739489	0.885756	-3.30609	-1.99218	-3.79985	0.637039	-1.29919	-0.771472	-1.88546	-1.46908	0.888914	0.801267	-4.07642	-2.19865	-0.952905	1.19138	-3.34313	-3.34402	-3.22604	0.930152	-3.82053	NA	1.69522	-1.83973	1.22586	-2.1528	0.56448	-0.739544	-0.221793	0.613999	0.205951	-1.22867
211	v17	TL-2-105	not defined			2.10375	4.67597	3.54943	1.47532	1.4495	0.044647	3.41872	2.94762	3.82376	5.68252	3.71159	3.77785	5.21459	5.1397	4.1655	5.17857	2.43491	4.1675	3.47106	4.41917	4.20091	4.39933	5.22395	5.44299	4.61278	3.72505	4.6725	5.60543	3.95633	2.67432	0.615783	5.5005	3.07597	NA	6.18371	4.4045	4.3038	5.04737	4.97259	4.89571	3.00389	4.74759	3.90225	2.0109
219	v17	AT-7519	CDK1, CDK2, CDK4, CDK6, CDK9	Cell cycle		-0.55023	-0.901066	0.0505662	-0.549713	-1.38287	-1.28535	-0.599647	0.586474	0.445092	2.87273	0.353218	-0.0814178	3.66623	4.59928	1.69337	2.96177	-0.00343141	2.1511	-0.427769	NA	3.71825	2.32412	5.39475	2.12232	0.758944	0.503603	4.89211	3.50089	-0.702734	2.27581	-0.891118	4.17644	-0.402119	NA	4.36262	2.9874	3.59155	0.624454	2.9187	2.59219	2.8743	2.21413	1.11999	2.12959
221	v17	TAK-715	p38alpha, p38beta	JNK and p38 signaling		2.62068	4.55861	3.28931	3.84854	1.92977	2.83451	6.15539	3.98786	5.82636	6.61811	3.73442	3.47397	5.02485	5.58791	3.83031	5.02926	2.51372	5.52706	3.39317	3.79355	4.83076	4.84407	5.92237	5.64442	3.70779	4.34958	3.74256	6.0062	3.69837	4.2511	3.37223	5.81094	3.94503	NA	6.27931	3.79895	6.23079	3.24303	5.23669	4.91526	5.23905	4.0679	6.12757	4.22202
222	v17	BX-912	PDK1 (PDPK1)	PI3K/MTOR signaling		1.28225	3.43903	1.64751	0.472564	-0.830864	-1.18513	1.6142	0.418961	4.38422	5.9589	0.286419	1.69904	3.34765	4.65909	3.54278	4.26518	1.45944	1.90013	2.42964	1.79529	3.67237	3.57457	5.24809	4.32297	2.82226	4.16301	4.72841	3.5685	2.44796	0.170408	3.27652	5.26433	2.89405	NA	4.87286	2.3728	4.82245	4.02682	5.18086	3.40961	4.44357	4.43916	4.66585	3.14024
223	v17	ZSTK474	PI3K (class 1)	PI3K/MTOR signaling		-2.35443	0.747353	0.362202	0.222172	-1.94459	-2.6857	-1.59832	0.127276	1.04322	0.622776	0.226919	1.10609	3.80822	2.71312	0.733944	3.93817	-0.586243	2.25273	0.797421	3.47309	0.319977	1.83861	4.24948	1.04979	0.979489	2.48364	3.96808	-0.436242	0.67057	1.58228	-0.0519872	4.01138	-0.915827	NA	1.85776	2.22511	2.74355	-1.3114	3.29903	2.56558	0.610855	1.91417	1.08988	0.786735
224	v17	AS605240	PI3Kgamma	PI3K/MTOR signaling		0.541159	3.09802	2.63733	3.85116	1.84955	1.98605	1.78263	2.80866	5.66018	3.04762	1.66638	5.8095	5.02912	4.22391	2.77317	5.34159	1.53775	4.31283	2.7697	3.20235	2.36963	4.67314	6.04831	4.77617	3.50533	3.79826	4.40701	2.8149	2.46158	3.67266	0.795022	4.18649	2.033	NA	4.77657	1.97029	4.08726	1.54536	4.32497	3.86077	4.09254	3.50663	2.18867	-0.0870497
225	v17	Genentech Cpd 10	AURKA, AURKB	Mitosis		0.270515	2.65621	2.13619	0.00141329	-0.783359	-1.04871	1.0757	1.67421	2.62395	4.34794	-0.425117	1.88867	5.21459	2.56129	2.60312	5.20567	-0.0610061	3.52611	1.92745	2.89954	2.35017	2.29185	5.3802	2.44929	0.911991	2.91711	3.6735	3.7095	1.97347	2.41645	1.62368	5.63874	0.891627	NA	5.16143	4.67786	5.48559	1.88516	4.78188	3.77511	2.57491	4.7073	3.73528	4.60021
226	v17	GSK1070916	AURKA, AURKC	Mitosis		0.436162	2.59706	1.13995	NA	-2.24874	-4.53323	0.405825	-3.24186	4.23117	3.5529	-3.98092	0.625081	3.7991	3.39284	2.05202	2.85889	1.01443	2.67958	1.68417	2.1341	2.49565	2.42398	4.05342	3.33255	0.768369	2.04491	3.10553	2.51277	0.956941	NA	2.29074	4.25244	2.976	NA	3.61529	NA	3.80145	1.94492	4.25231	1.96088	2.31286	3.63462	1.9198	2.39901
228	v17	AKT inhibitor VIII	AKT1, AKT2, AKT3	PI3K/MTOR signaling		-0.418669	2.86797	2.58843	1.10254	-0.463747	-0.482984	0.250387	1.88424	1.84732	3.11745	2.34805	2.45076	5.21459	5.13509	2.45049	4.66572	0.617049	3.10299	2.7419	3.25669	4.17063	3.77772	5.44074	3.37963	3.032	1.71755	4.7801	2.19249	2.46978	2.10289	0.131097	4.32581	1.90799	NA	5.60299	2.48249	3.42079	1.63844	3.21701	3.57139	0.681828	4.39923	2.03497	3.44062
229	v17	Enzastaurin	PKCB	Other, kinases		1.15837	5.61037	5.28449	2.74285	1.18	1.27276	6.22658	4.53953	2.43259	2.50189	1.93615	2.94175	5.88383	5.71804	4.86788	5.84535	-0.169174	3.81	2.87834	3.84231	5.71328	3.59839	6.11397	4.89825	2.9812	2.34692	5.56163	6.00683	4.27369	3.8337	0.21772	5.42987	0.34222	NA	6.86289	3.0357	4.45237	2.50503	5.83236	3.39024	1.60574	4.11885	1.26471	3.09286
230	v17	GSK429286A	ROCK1, ROCK2	Cytoskeleton		4.06958	5.22196	4.65032	4.11563	3.94092	2.56154	4.8304	4.95594	5.31716	5.25215	3.80387	5.85246	5.87852	5.70296	4.03629	5.57288	5.41728	5.1287	3.86425	4.92845	5.14107	4.76982	6.11284	5.85108	4.38459	4.86365	5.56163	6.30705	3.87279	4.06914	5.08212	6.27113	5.72744	NA	6.74676	5.26703	4.6033	5.13336	6.23663	5.48274	5.49437	5.68714	6.13681	4.04323
231	v17	FMK	RSK	Other, kinases		3.65748	5.69217	5.28449	4.55693	5.13089	3.68574	6.07623	4.76972	5.73011	NA	5.18645	4.71211	5.26031	NA	5.00228	5.8751	4.8445	5.07517	4.54242	4.88914	5.18595	5.01065	6.11387	5.855	5.38457	5.01851	5.56163	5.64229	4.50423	5.42571	5.01133	6.30817	5.21564	NA	6.01707	5.3473	5.18152	5.41009	6.3147	5.78022	5.71231	5.4191	5.23454	5.20972
235	v17	QL-XII-47	BTK, BMX	Other, kinases		-0.585808	1.68816	1.90224	0.994732	-0.0149226	-0.68114	1.31597	2.187	3.09144	2.90337	0.302583	0.275666	5.20926	1.56806	0.697401	4.84537	-0.583381	2.72105	-0.827753	2.13337	1.0788	3.2954	5.38557	1.06234	-1.155	0.563569	4.89083	2.25419	0.37037	3.68499	0.047865	3.8834	1.44858	NA	4.0546	2.84716	3.47462	0.024601	4.23462	4.10002	2.01498	2.44861	2.30245	2.13833
238	v17	Idelalisib	PI3Kdelta	PI3K/MTOR signaling		1.34049	4.48374	4.4214	4.34764	2.42753	0.48828	3.43638	4.61782	4.66317	4.37761	4.20395	5.33749	5.82612	5.63635	5.08241	5.82956	4.47538	4.82316	3.99335	5.13069	4.58071	4.15766	5.84939	4.11717	4.48306	4.85693	4.14743	4.05751	3.98924	5.2498	4.46138	5.82412	4.55309	NA	6.70526	5.29391	5.61448	2.30323	6.13225	5.55562	4.7301	4.93642	4.09355	5.92661
245	v17	UNC0638	G9a and GLP methyltransferases	Chromatin histone methylation		1.56945	3.25831	5.67729	2.51209	0.854339	1.77843	1.84351	2.08389	2.95752	1.87074	2.24116	2.28579	3.70093	3.77987	2.49671	5.61914	4.00021	2.03817	2.3506	2.78184	2.2144	4.93654	3.83505	2.68242	3.58694	3.9391	5.2901	4.59585	2.35712	2.04141	3.04918	3.69013	3.32859	NA	2.79344	3.43323	5.08234	2.91671	6.59854	3.93874	5.51593	4.73556	3.23883	4.61829
249	v17	Cabozantinib	VEGFR, MET, RET, KIT, FLT1, FLT3, FLT4, TIE2,AXL	Other, kinases		1.62827	2.91804	2.76022	3.07957	1.10188	-0.251063	2.23337	2.46467	4.2348	3.54549	2.89252	0.548757	2.74351	3.35769	1.92323	3.31585	1.60994	2.42818	2.32216	2.02987	1.2212	1.88564	1.61597	2.45567	2.1915	4.33629	4.19812	2.53826	2.8886	3.37953	3.48935	4.05664	2.33188	NA	3.45787	2.71518	4.63667	2.94985	4.49768	4.2692	2.97705	3.62781	1.53151	2.86176
252	v17	WZ3105	SRC, ROCK2, NTRK2, FLT3, IRAK1, others	Other		-0.0683305	-0.912451	-0.172829	-2.30574	-1.94477	-2.63042	-1.99817	-2.46825	-1.18935	0.738559	-1.25168	-1.12024	1.31432	3.06287	0.248757	0.953349	-1.1112	0.54309	-0.988411	-0.866912	2.24946	1.28098	0.589882	0.0213213	-0.870876	-0.570585	1.86295	2.82867	-1.44658	-0.25574	-0.702518	1.96718	-1.03251	NA	2.4514	1.45427	1.33408	0.0778663	2.35227	0.715012	1.05968	3.15901	-0.0852072	0.476949
253	v17	XMD14-99	ALK, CDK7, LTK, others	Other		3.13472	4.86685	4.46282	2.88968	2.8114	2.07888	3.00943	4.37308	5.57077	5.46919	4.13089	5.11881	5.2109	5.30232	4.31819	4.80216	4.52614	5.05248	3.43765	4.20281	5.17339	4.50489	5.33072	4.97473	4.38956	5.38763	4.59192	5.60218	3.70442	3.73048	3.93729	5.53811	3.74553	NA	5.69202	4.67786	5.15791	4.99777	5.58293	4.76908	2.90205	5.26828	5.14652	5.20708
254	v17	Quizartinib	FLT3	RTK signaling		1.32344	2.6703	2.30953	-0.381997	1.02882	-0.0567572	1.70161	0.823221	3.10412	2.75901	1.95661	1.74008	2.91033	2.99559	1.46199	2.90172	2.0777	1.97451	2.15955	2.51518	1.26126	2.05536	1.67468	3.0499	2.41396	2.50249	2.56809	3.12644	2.49543	1.3687	0.447403	2.56887	1.7478	NA	3.53498	2.37396	1.88226	2.20465	2.9745	2.53224	1.69226	2.84165	3.13696	2.54832
255	v17	CP724714	ERBB2	EGFR signaling		4.29669	4.68182	4.18386	2.68671	4.43472	3.24727	5.52024	3.88617	5.15363	5.52609	4.06195	3.68	4.78758	5.2682	2.9575	4.55797	3.14272	5.04629	3.68446	4.15314	4.98916	4.17688	4.5901	5.40373	4.42149	5.01485	4.8922	1.53101	3.79329	3.24649	3.89335	5.01857	3.46709	NA	5.69136	4.24369	5.6904	4.14217	5.1078	3.62581	5.86855	4.34466	5.46738	4.71263
256	v17	JW-7-24-1	LCK	Other, kinases		-0.242336	1.00189	1.74472	-0.106057	-1.03598	-0.921208	-1.0022	1.02422	1.56988	1.34018	1.59604	1.86087	4.68702	2.30322	1.40519	2.47035	-0.419939	2.0729	0.301709	1.0617	1.54803	1.66385	1.32242	1.4556	0.563233	2.69619	2.71574	1.64068	0.662081	0.866659	0.430084	4.35162	1.61997	NA	2.1009	2.68527	1.9134	1.29378	4.4628	2.44531	1.46073	4.04815	2.05882	1.75131
257	v17	NPK76-II-72-1	PLK3	Cell cycle		-0.473282	2.34655	2.55649	1.2035	-0.674795	-0.3212	1.59655	2.1337	2.9852	3.84623	1.65563	1.05827	4.76555	4.83027	-0.477493	4.09099	1.84625	3.70588	2.53004	2.4722	1.85237	4.09952	4.36545	4.09292	3.16565	3.89713	4.75849	5.24844	1.70399	0.863458	2.74838	5.03886	2.18377	NA	6.18114	1.44644	5.75513	4.54262	5.26443	3.37074	3.57147	4.97854	4.57528	3.37872
258	v17	STF-62247	Autophagy inducer	Other		2.81963	4.51773	4.4609	4.97091	3.05705	3.18879	5.51865	3.55434	4.98383	5.95249	4.14588	5.16694	5.17039	5.31003	3.36001	4.98636	4.99331	4.74263	2.94069	4.66408	5.15056	4.35395	5.35319	4.86432	3.67057	5.34968	4.04784	5.50028	3.46613	3.59454	4.43265	5.63636	4.33705	NA	5.70057	4.61125	5.16442	3.29721	5.66441	4.91452	4.91498	5.25723	4.81788	5.25986
260	v17	NG-25	TAK1, MAP4K2	Other, kinases		1.24526	3.72044	3.55589	2.80275	1.47594	1.08422	2.11842	2.29612	2.44509	3.11423	1.87366	0.935853	4.38191	2.61669	0.813011	4.34779	2.37884	2.32277	2.24191	2.67346	1.31821	2.09811	4.08849	2.67827	2.95376	3.29003	4.60956	5.63762	2.42135	2.79848	3.15543	3.47992	2.524	NA	3.95702	3.18333	4.51186	2.54108	5.52584	4.33187	4.36852	4.08177	3.48049	3.92008
261	v17	TL-1-85	TAK	Other, kinases		1.7681	3.91629	3.66044	3.05106	1.84602	1.66887	2.21479	2.48591	4.08517	4.36885	3.28945	1.64212	4.53922	4.8914	1.23801	4.78559	2.74834	2.8825	2.38944	2.8555	2.49679	2.85843	4.00077	4.00176	3.62719	4.22029	4.77187	5.63762	2.98486	3.07207	3.79485	5.11443	3.61466	NA	4.70169	3.46862	5.13618	2.64826	5.59809	5.05685	4.67371	4.68022	4.63115	3.1656
262	v17	VX-11e	ERK2	ERK MAPK signaling		1.84678	4.16426	3.74901	3.17925	2.42712	1.23748	4.79733	3.38529	4.78868	2.08639	2.48763	0.13971	3.05048	4.61181	1.70446	4.40152	3.44604	4.20424	3.28706	4.13988	0.99108	3.72108	4.72568	4.62055	3.31559	4.37299	4.08279	4.94447	1.80633	2.77282	1.98195	4.2396	2.0128	NA	3.23036	0.455842	3.96549	3.14016	4.79102	4.36641	4.39824	3.88381	4.01418	1.94778
263	v17	FR-180204	ERK1, ERK2	ERK MAPK signaling		3.66909	5.39004	4.74079	4.58952	3.81982	4.14161	3.99897	4.15468	6.18626	5.68271	4.65613	4.45852	5.875	5.56465	4.58596	5.69624	4.43661	4.93973	4.82832	4.83089	5.51989	4.94662	4.96172	5.54054	5.06894	5.62018	5.14801	6.30705	4.89333	5.41833	5.55813	5.37782	5.01065	NA	4.08885	3.65269	5.35135	4.66396	6.19169	5.57241	5.96803	5.45065	5.89373	3.89501
265	v17	Tubastatin A	HDAC1, HDAC6, HDAC8	Chromatin histone acetylation		2.64127	4.57268	4.8365	5.19247	1.57761	2.2983	2.71519	4.70198	5.42301	5.74634	3.5094	3.27936	5.881	5.80937	2.94547	5.8751	5.58685	4.83405	3.491	5.45113	4.21583	5.07344	5.90861	5.37939	4.49412	5.73828	4.67276	5.08669	3.50867	3.78602	5.11162	5.28849	4.17161	NA	4.83072	4.08483	6.39264	5.11471	6.07388	5.30419	6.43657	5.74635	4.57214	5.91869
266	v17	Zibotentan	Endothelin-1 receptor (EDNRA)	Other		5.0516	5.7328	5.13986	5.53243	5.79952	4.48461	5.61597	5.39444	6.3208	6.62619	5.22087	5.76274	5.70805	5.79864	5.49758	5.85615	5.66013	5.65756	5.22002	5.50118	4.15528	5.18857	5.84205	5.21572	5.02826	5.76256	5.52641	6.28073	5.42573	5.42309	5.69041	6.25549	4.98948	NA	6.23891	5.08559	6.35294	5.82222	6.36295	5.72904	6.30099	5.34779	5.79484	5.68567
268	v17	Sepantronium bromide	BIRC5	Apoptosis regulation		-4.41508	-5.73107	-5.38727	-5.84794	-5.89664	-5.80959	-5.6777	-4.20235	-2.77798	-4.48217	-5.49967	-2.76549	-0.469145	-5.47675	-5.64774	NA	-5.05601	-5.87752	-5.72234	-2.52096	-5.64633	NA	-0.462626	NA	NA	-3.53396	-0.152961	-2.39492	-4.944	-5.29038	-5.04954	-3.25397	-4.22203	NA	-5.11816	-2.52755	-2.95987	-4.92533	-1.58243	-2.24965	-2.81957	-5.18539	-5.97371	-3.26594
269	v17	NSC-207895	MDM4	p53 pathway		3.20135	4.63217	1.71609	5.6343	3.28889	3.72321	5.2007	3.31626	5.40292	3.90084	2.78085	2.87275	5.87358	3.4279	0.7661	5.28004	4.52016	5.72591	4.71804	5.08328	2.39985	4.5156	6.11397	6.01838	3.40755	6.01838	4.4799	6.22297	5.1956	4.23215	4.3584	4.21107	4.14174	NA	6.25968	5.23834	6.40683	3.33389	6.32742	5.53813	6.21904	3.28371	4.69961	5.9301
271	v17	VNLG/124	HDAC,RAR	Chromatin histone acetylation		2.80497	4.02502	3.49209	4.32421	2.54521	1.09026	2.21238	2.08052	4.89653	5.26043	3.88985	3.39231	4.01853	4.59269	3.712	4.4531	3.38002	4.37826	2.89811	4.01196	4.00933	2.85659	4.38709	4.00639	2.32363	4.62988	3.24879	3.45192	4.12759	3.94294	4.00231	4.66557	3.32907	NA	5.49774	3.56537	5.03566	3.41089	4.95672	4.13975	3.43255	4.45685	4.60662	4.55206
272	v17	AR-42	HDAC1	Chromatin histone acetylation		-2.14744	-0.115704	-0.230939	-1.38987	-3.17629	-2.25337	-1.74634	-0.232017	0.866011	0.197403	-1.9394	-2.13133	2.87202	0.0123232	-2.27183	2.90195	-0.380257	0.0773438	-0.895776	-0.338406	-2.48246	-0.0276119	0.632807	1.50845	-0.189566	0.931745	2.47019	0.956074	-0.856901	-0.955247	-0.135616	-0.695852	-1.28759	NA	-1.33992	-1.07827	2.6895	0.958935	2.15099	0.875417	1.82749	1.70789	-0.780873	0.13299
273	v17	CUDC-101	HDAC1-10, EGFR, ERBB2	Other		-1.50042	-0.221238	0.149027	-1.18516	-2.71194	-2.84404	-1.47065	-0.94647	1.28944	-0.1182	-3.07541	-1.48999	2.59373	0.454486	-1.90599	0.606954	-1.42946	-0.354244	-0.742493	-0.561375	-1.80742	1.618	0.338743	0.860573	NA	1.16784	2.33084	-0.226256	-1.02546	-0.930015	0.492042	-0.55768	-1.31309	NA	-1.67372	-0.452692	1.87312	0.366726	2.00173	0.831375	1.95969	1.72899	-0.219541	0.616835
274	v17	Belinostat	HDAC1	Chromatin histone acetylation		-1.43258	1.38692	0.0280303	-0.773035	-2.64796	-2.16081	-1.20897	-1.91858	0.863551	0.676739	-1.6296	-0.930213	4.23378	0.216785	-1.68394	1.51235	-0.371822	0.374443	-0.128332	0.105794	-1.59177	1.73751	1.1917	1.69462	1.91876	1.1002	3.69421	1.67232	-0.506685	-0.945276	0.653906	-0.239071	-0.899273	NA	1.00212	0.0398242	3.44051	1.19722	3.49505	1.36114	2.02472	3.00576	0.25478	1.34578
275	v17	I-BET-762	BRD2, BRD3, BRD4	Chromatin other		0.521606	5.59619	4.38129	2.00435	2.26017	1.99897	4.01355	3.8106	6.15542	4.30091	1.91501	3.95789	5.80824	5.95964	5.51016	5.1932	4.04059	4.00361	4.55709	4.38293	3.10486	5.07291	5.10925	3.71133	4.94655	4.9789	4.74853	6.30413	3.80195	2.9996	3.54442	5.38818	4.27142	NA	3.32791	3.42323	5.80615	4.32529	5.94528	4.58922	5.53919	5.93669	5.20834	5.51981
276	v17	CAY10603	HDAC1, HDAC6	Chromatin histone acetylation		-1.10496	1.2473	0.142203	-0.511327	-1.98783	-1.74145	-0.177278	-1.25865	1.51427	1.05903	-0.613548	-0.450658	3.77378	1.14432	-1.15061	4.93609	0.659032	1.13699	0.820923	0.380893	-1.35493	0.914618	1.57171	1.50489	0.658162	1.97339	4.30319	2.22704	-0.230215	-0.123456	1.06531	0.871453	0.0550561	NA	0.872923	1.22017	3.56451	1.41184	3.91086	0.980689	2.35	3.79736	1.29519	2.72626
277	v17	Linifanib	VEGFR1, VEGFR2, VEGFR3, CSF1R, FLT3, KIT	RTK signaling		2.15485	2.32413	2.25686	2.52752	2.63869	1.59139	3.22548	2.68175	3.40022	3.00704	1.68213	2.24458	2.88629	2.99503	2.5155	2.45821	2.19103	1.86043	1.62829	2.31566	2.99955	1.88595	1.85865	2.842	2.05983	2.94884	2.58962	3.28111	2.46066	2.1643	2.57099	3.04906	2.57164	NA	3.64227	2.37481	3.4532	2.26723	3.04253	2.48805	3.12579	2.96569	2.43831	2.72787
279	v17	BIX02189	MEK5, ERK5	ERK MAPK signaling		2.52787	4.57333	4.55083	3.3971	3.33269	2.43701	3.51902	3.62534	4.94026	6.22988	4.25375	1.94081	5.87878	5.69371	2.44678	5.83517	3.42348	4.19782	3.67052	4.32227	3.64495	4.01229	4.45202	5.25476	5.37493	5.4499	5.56059	6.30561	3.62776	3.52504	5.48664	5.62396	4.95564	NA	3.22076	5.01636	5.83655	4.30005	6.17351	5.40498	4.68261	4.69437	4.52872	4.6173
281	v17	Alectinib	ALK	RTK signaling	Yes	3.72565	4.37153	3.90014	2.04858	1.27381	1.0761	-0.182164	2.86129	3.54746	NA	3.68073	3.86868	4.52131	4.59635	4.01439	4.19587	3.75641	4.34395	2.94845	4.11869	4.20049	3.86276	4.52717	4.6978	3.87412	4.36866	4.19906	4.70309	4.09018	3.9598	3.74659	4.64546	2.02847	NA	4.70637	3.98366	3.04475	2.53963	4.57124	3.76737	1.49156	3.86604	4.05127	3.78852
282	v17	Pelitinib	EGFR	EGFR signaling		-0.966497	1.73547	2.5538	-0.407894	0.837175	-1.02555	1.09501	0.168457	4.33901	3.57931	0.429479	2.33665	3.69306	3.36913	0.195172	2.80094	-0.870585	2.86473	0.433695	2.20549	2.20295	2.279	3.60757	3.62889	1.98346	2.89474	3.48117	-0.532221	0.174015	2.89184	2.06843	2.78322	0.838123	NA	2.16715	3.26693	3.63716	0.707913	3.77141	1.55638	2.47894	2.93617	2.40526	1.63927
283	v17	Omipalisib	PI3K (class 1), MTORC1, MTORC2	PI3K/MTOR signaling		-5.40342	-4.10486	-2.12925	-4.55526	-7.06676	-5.63785	-6.11544	-4.67986	-1.47277	-3.34036	-4.09735	-1.52166	-0.515298	-1.69334	-2.46185	-0.00505534	-5.06159	-2.37688	-4.30407	-3.40917	-3.8355	-3.05542	-4.4026	-4.10313	-4.44492	-0.929107	0.119036	-5.07459	-4.53326	-2.095	-3.74156	-0.882312	-5.04943	NA	-0.870474	-0.930232	-1.55501	-5.13896	-0.569474	-1.07396	-2.61036	-0.951495	-2.71779	-2.14332
286	v17	KIN001-236	Angiopoietin-1 receptor	Other		3.07922	4.47036	4.61506	3.68818	3.17314	3.05819	3.47566	3.84403	4.63214	5.93683	4.58029	2.92716	5.21124	5.29452	2.99836	4.3762	3.85113	4.13348	3.60407	3.81892	3.76477	4.0114	5.11813	4.57896	3.9283	5.04714	4.75208	5.19904	3.75018	4.06071	4.49348	5.16716	2.47728	NA	5.61846	3.18327	5.31369	4.90483	5.65005	4.73858	5.77323	5.02789	5.46738	4.5439
287	v17	KIN001-244	PDK1 (PDPK1)	Other, kinases		1.20735	3.64038	3.87052	2.65111	2.49549	0.836393	1.99565	2.7002	3.91542	2.98849	3.23918	2.8797	5.56736	4.24427	2.94429	3.47022	2.40084	3.18351	2.61759	3.00361	3.56885	3.19668	3.17879	2.56516	3.22987	3.67144	5.00948	3.89026	2.39601	3.29565	3.70712	3.79151	3.39947	NA	5.1806	3.48852	4.62302	2.3982	5.58467	5.08828	3.91435	3.23709	4.05685	4.20421
288	v17	WHI-P97	JAK3	Other, kinases		2.95476	4.29555	4.26246	3.52062	3.41201	3.01316	3.75282	3.21751	5.57879	5.34997	2.96478	2.87971	5.12863	4.90344	2.17317	5.03436	3.04339	4.73521	3.74022	4.15841	3.65558	3.97636	4.27251	5.30917	4.13143	5.0703	4.63915	5.09131	3.62219	3.69834	4.31535	3.22979	2.04051	NA	2.99176	4.6749	4.90627	2.43412	4.62108	3.78778	3.54936	3.65038	5.26689	3.69919
290	v17	KIN001-260	IKKB	Other		2.79879	4.79295	4.88335	3.89072	3.31564	2.43151	4.91909	4.31965	5.88365	6.62698	4.31116	5.76847	5.85452	5.96471	4.38473	5.84276	4.87996	5.04526	4.50225	5.16382	4.46943	4.67736	4.96163	4.86027	5.44962	5.11168	5.45238	6.28925	3.92141	4.79991	4.78895	5.7836	5.54099	NA	6.6503	5.13646	6.09221	3.70919	5.84387	5.52149	5.0091	5.08926	5.23827	5.06758
291	v17	KIN001-266	MAP3K8	Other, kinases		2.54083	4.18892	4.0516	2.60218	2.78979	2.0473	3.09291	3.38011	3.35137	3.64213	2.57575	2.75277	5.87577	3.11457	1.67788	4.62504	2.6714	2.93527	4.68451	2.75362	2.91887	3.05457	4.68241	3.18015	2.97119	3.88494	4.1484	4.70354	1.86106	2.78242	3.13641	4.06444	2.96988	NA	5.53545	4.85802	4.35673	2.87958	5.21213	4.99821	3.74515	3.5604	3.30451	3.96706
292	v17	Masitinib	KIT, PDGFRA, PDGFRB	Other, kinases	Yes	2.47278	4.30122	4.58677	3.05398	2.13484	0.98725	3.37261	3.94088	4.07395	4.48492	3.1731	3.81415	5.43834	3.61594	3.19205	4.94048	3.15141	4.45372	2.78604	2.95774	4.6288	4.13137	4.2354	3.35124	3.06151	4.78986	4.97542	6.10975	2.94064	1.8768	2.57592	5.56264	3.2671	NA	5.19402	4.3485	3.88458	3.51933	5.08743	4.63403	4.43437	5.22342	5.62445	4.00411
293	v17	Amuvatinib	KIT, PDGFRA, FLT3	Other, kinases		4.25763	3.47188	4.06543	1.9463	3.66516	2.49625	5.34535	1.22405	5.6968	4.8501	3.75762	3.51618	1.08446	5.10409	2.63963	2.21959	3.32565	5.10806	3.6014	3.62199	3.25553	4.16198	4.48046	5.86088	3.11199	5.79663	4.80796	6.239	3.78752	3.38384	3.33398	5.61824	3.25909	NA	6.86124	3.42367	5.29173	5.57448	3.95523	4.0342	6.35907	1.88918	5.33161	4.66673
294	v17	MPS-1-IN-1	MPS1	Mitosis		2.36993	3.5038	3.49592	2.3637	0.586024	2.08072	1.90061	2.1488	6.15781	3.6873	2.77931	3.62965	5.88402	5.69949	3.11565	4.71711	3.45694	3.58126	3.21756	4.06973	2.45701	4.61361	5.64505	3.71257	3.56692	4.24332	5.53216	4.45041	2.94228	3.07398	3.5167	3.97751	2.74432	NA	6.44233	2.87434	4.81979	4.62532	5.36295	5.5942	1.55447	5.57549	2.98634	4.98613
295	v17	NVP-BHG712	EPHB4	Other		0.61781	4.33186	4.46784	3.12277	2.4857	1.97319	4.33691	3.40232	3.85017	2.99969	2.20825	0.720084	4.53582	5.28479	2.03899	4.00848	2.62707	3.40626	3.29944	3.2679	2.08989	3.59102	4.43283	4.0616	3.71749	3.71845	4.63326	5.61151	3.05699	3.73254	4.0678	4.66404	2.37673	NA	4.86714	1.99738	4.99579	2.93831	5.43438	4.95025	4.86014	5.26828	3.27267	2.156
298	v17	OSI-930	KIT	RTK signaling		2.57852	4.30582	3.42404	3.46081	1.78915	2.3742	3.63486	3.2158	4.51398	5.36226	4.01	5.08931	4.55377	5.30739	3.8379	4.27151	4.0118	4.36009	2.88441	3.57648	4.91947	4.19603	3.91953	5.28627	2.95753	5.25299	4.24311	5.5615	2.58439	3.42411	3.43321	4.97565	3.36523	NA	6.19101	3.87305	4.99212	3.83485	4.89404	4.18451	4.45614	4.59971	3.47947	3.7506
299	v17	OSI-027	MTORC1, MTORC2	PI3K/MTOR signaling		-2.06947	-0.220039	NA	-0.582178	-2.33722	-1.70579	-2.02579	0.0355601	3.16394	-0.527365	0.951226	1.46571	4.60935	2.2835	-2.0481	3.45511	-1.9178	2.27944	-0.91247	-0.437486	-0.828437	2.21988	2.4297	-0.234498	-0.448727	2.80833	5.51605	-0.793005	-0.526387	1.04612	-0.0491768	4.31049	-0.870659	NA	0.885942	4.31282	4.83073	-0.144233	4.33054	3.82713	1.72499	3.80375	1.40494	1.83999
300	v17	CX-5461	RNA Polymerase 1	Other		0.216116	5.07585	4.61506	3.08333	0.651093	-0.817557	1.94728	-1.78379	3.90856	4.64828	2.7954	2.47475	5.21459	5.2504	1.48623	5.16251	2.76494	3.56455	2.3257	2.70014	-0.944826	4.51293	5.44454	3.94555	1.29432	5.0911	4.85719	5.63528	0.10599	3.15728	4.97245	5.63874	1.27905	NA	6.18332	4.66723	5.46093	2.1633	5.69352	3.6291	3.61152	5.165	4.07694	4.65952
301	v17	PHA-793887	CDK2, CDK7, CDK5	Cell cycle		0.869077	0.437606	4.45556	0.282413	1.28881	-1.34136	1.05276	0.934551	3.01583	3.29205	2.30051	3.00209	4.24174	5.31518	2.61106	4.16643	0.605549	3.4371	0.53612	2.09907	4.72159	3.13566	5.44341	2.69094	0.588348	2.89342	4.81961	5.63762	-0.186048	2.33833	0.302595	4.38253	1.09206	NA	5.08876	4.06107	5.47976	3.36737	4.47787	3.60464	4.69732	5.0947	3.08991	3.32832
302	v17	PI-103	PI3Kalpha, DAPK3, CLK4, PIM3, HIPK2	PI3K/MTOR signaling		-2.36398	4.58511	0.991956	-0.874347	-2.02404	-1.54922	-1.47308	-0.0721479	1.08887	-0.886205	1.46023	4.99512	5.21459	3.43893	NA	4.8437	-2.46371	0.971738	-0.781923	3.94256	0.00243011	3.29274	-0.939954	0.666788	-0.890777	3.738	4.7922	3.46851	-1.04004	0.951528	-0.326286	4.31246	-0.820285	NA	0.720525	4.67407	3.6945	-2.49643	3.88648	2.8948	2.18901	4.26512	0.16511	2.29617
303	v17	PIK-93	PI3Kgamma	PI3K/MTOR signaling		-1.08139	2.39835	3.31921	1.21521	-0.384787	-0.430259	1.05926	0.795582	3.69627	3.42352	2.02654	0.463764	5.81566	4.48626	1.63314	4.56695	1.89489	2.56666	2.83727	2.92524	1.04218	2.34116	3.26417	2.31217	2.84189	3.2648	3.77324	2.80436	1.96875	2.83845	3.55547	4.10422	1.53198	NA	3.10956	3.11457	4.99009	2.62108	5.75033	3.9531	3.26481	5.7954	3.0286	3.77957
304	v17	SB52334	ALK5	RTK signaling		4.01247	3.74654	4.47298	1.64241	3.05486	2.34118	2.05309	2.02213	5.65867	4.42603	3.04893	4.03579	5.88402	5.45788	2.12264	5.043	2.9658	4.06805	4.25923	4.40023	2.75146	4.8291	4.58234	5.201	4.5338	4.67736	4.94267	6.09041	4.49417	3.42794	4.33737	5.76123	4.83178	NA	3.21067	4.56758	5.15465	5.62502	5.81603	4.87754	5.8341	5.93771	2.90306	4.27201
305	v17	TPCA-1	IKK2	Other, kinases		0.529227	2.8931	3.31501	1.72208	0.72524	1.06244	1.6025	1.76339	4.47334	4.4957	2.33774	-0.00361577	4.35418	4.55358	0.471195	3.64431	1.30853	3.32125	2.95227	3.71523	1.43466	3.50907	4.58631	6.11965	3.75916	4.56967	4.75603	6.20008	2.50149	2.01342	3.85757	4.58333	3.47208	NA	2.90067	2.69606	4.64956	2.45259	5.58182	4.46765	3.53708	4.55053	3.34344	3.20745
306	v17	Fedratinib	JAK2	Other, kinases		-0.619139	1.74593	2.35831	0.708202	-0.423789	0.0461196	0.210035	0.576105	1.59197	3.99864	1.42061	2.23068	3.49305	3.41653	4.35881	4.56971	1.27648	1.74363	2.05017	2.08206	3.09207	2.34474	5.41897	3.75527	2.45221	4.35113	4.85037	5.55816	1.71221	2.11931	1.6898	5.04166	3.06891	NA	2.82443	2.53802	3.40578	2.94579	4.94861	3.57029	3.26693	4.63233	2.93996	3.39834
308	v17	WIKI4	TNKS1, TNKS2	WNT signaling		-1.2022	0.425085	0.664915	0.0369388	-2.02375	-2.77272	-1.09529	-0.222351	0.0731706	0.511639	-0.543253	-0.816751	0.785892	0.276857	-0.666588	0.57467	-0.680793	-0.563623	-0.21729	-0.0997679	-1.58676	-0.415068	-0.479059	0.606993	-0.0299153	0.952324	0.806041	1.70745	0.853981	-0.799626	0.684272	1.23897	0.284427	NA	1.56809	-0.377221	2.00864	-0.0581452	3.25723	2.28369	-0.118551	1.26685	0.200125	0.793657
309	v17	Y-39983	ROCK	Cytoskeleton		2.5367	3.30651	5.03307	3.58862	3.56447	2.3026	6.22442	3.89924	5.06427	6.38928	3.51158	4.64495	5.6337	4.69015	2.86351	4.30976	4.93682	4.26354	3.73386	3.97475	3.03585	4.10278	6.10656	5.51242	3.50053	4.65107	5.05623	6.30705	3.4327	2.89099	4.95201	5.85699	5.72744	NA	6.77635	4.65747	5.2962	4.02965	6.08391	5.32108	5.79516	5.93771	6.13681	4.5539
310	v17	YM201636	PYKFYVE	Other		0.740027	3.02132	2.58181	0.480955	-0.282723	-1.53228	1.2234	0.677957	2.20863	3.6302	1.82346	1.37993	4.52144	3.14352	0.562554	3.51699	1.28556	2.60947	2.36168	2.14113	2.05881	2.47279	2.44708	1.75142	3.2124	2.04689	4.18039	4.49028	1.97741	1.38725	1.36513	2.51111	2.04327	NA	4.2868	2.85089	4.24315	1.86196	3.09525	3.16702	1.63525	3.86349	2.56933	3.24467
312	v17	Tivozanib	VEGFR1, VEGFR2, VEGFR3	RTK signaling		-0.787425	0.649379	0.221515	0.189142	0.444662	-1.55377	0.858678	0.397257	1.37202	1.06142	0.207126	0.3606	0.829816	0.811467	0.420085	0.820548	0.4338	-1.1845	-0.195188	0.45105	0.400582	-0.0482658	0.157853	0.441342	0.210085	0.584159	0.357367	0.577079	0.216969	0.296658	0.306634	1.21125	0.49472	NA	1.38808	0.234891	1.33392	0.724172	1.31017	0.714051	0.408176	0.877879	0.980925	0.444066
326	v17	GSK690693	AKT1, AKT2, AKT3	PI3K/MTOR signaling		1.28618	4.78834	4.59927	-0.365068	-1.79269	2.17839	-0.247268	2.27083	4.17188	4.34261	2.65164	5.18303	5.2145	5.27394	1.79698	5.20567	-0.224221	3.09377	2.36066	4.83221	5.13821	4.02663	3.16261	3.33383	2.6083	4.52992	4.78744	3.25753	3.48878	4.75628	3.87784	5.24576	3.17315	NA	6.14989	4.67786	5.64185	3.34026	5.69352	5.09643	3.20982	5.26404	5.41891	5.25341
328	v17	SNX-2112	HSP90	Protein stability and degradation		-3.64082	-2.3557	0.542214	-2.09663	-2.84635	-3.8419	-1.48711	-2.32896	1.23069	2.13006	-1.04678	-2.20963	2.90513	-1.47894	-2.4491	-0.575726	-1.80211	-1.53083	-2.55287	0.40071	-3.17952	-0.928026	-1.62664	-1.15056	-0.978549	0.503967	1.5099	0.6805	-1.00632	0.560671	1.24411	2.02524	-0.318336	NA	3.92527	-2.67809	2.97198	-0.311052	3.24231	1.94703	0.878058	3.54567	3.98157	1.20223
329	v17	QL-XI-92	DDR1	Other		1.3885	3.83128	4.32138	3.19517	2.52095	2.26019	3.16528	3.70663	4.48969	4.87165	2.6961	4.39692	5.20889	4.65033	4.27297	5.20396	2.39892	3.80515	2.08296	2.74162	3.63184	4.30156	5.03117	3.21938	2.10312	3.92918	4.89209	5.61868	3.06225	4.58388	3.19413	5.62074	3.21243	NA	5.44329	4.67756	5.60516	3.72165	5.53999	5.00295	4.1514	5.24595	4.82569	3.83847
330	v17	XMD13-2	RIPK1	Apoptosis regulation		1.63711	2.19168	3.02046	2.31714	0.965392	0.451795	2.46908	2.42174	4.79726	4.91408	2.24422	3.34557	4.43435	4.14909	3.07153	3.93961	1.5497	3.41682	2.05459	3.13396	4.27006	3.61917	4.69966	5.08246	2.51419	3.943	4.53158	5.35219	2.404	1.62048	2.65179	5.63874	3.04543	NA	5.0375	3.79428	5.51904	4.59438	5.69352	4.95138	4.79569	5.22392	5.19693	4.15792
331	v17	QL-X-138	BTK	Other, kinases		-0.150832	0.379935	3.34608	-0.432069	-0.846898	-1.25505	-0.400348	0.427299	3.46433	1.55652	1.09035	0.726822	4.02764	1.78892	0.0976843	2.99901	-0.220094	2.03778	-0.0355348	0.29846	1.71783	2.92981	1.87464	0.747236	-0.0919932	1.90063	4.89059	1.2329	0.275322	1.94188	0.290851	3.62379	1.13825	NA	2.24613	3.21943	3.90285	0.969184	4.03651	3.65612	1.96677	3.03033	2.58689	1.92239
332	v17	XMD15-27	CAMK2	Other, kinases		3.31475	4.97586	4.44767	3.89279	5.19085	3.35266	4.83027	4.69888	5.79385	5.95339	4.59076	5.07153	5.21452	5.28638	4.41189	5.20567	4.04874	4.38521	3.35832	4.47036	5.03507	4.63246	5.36197	5.0893	4.63616	5.16122	4.87317	5.63757	4.16955	4.75628	3.90008	5.63874	4.59158	NA	5.88235	4.64403	5.5041	5.17962	5.69352	5.11141	3.32318	5.26828	5.46274	5.24887
333	v17	T0901317	LXR, FXR	Other		3.5967	4.56739	3.61662	4.67773	4.40669	3.76575	5.54206	3.54247	5.79385	5.95567	4.59115	5.14414	5.08451	4.71714	3.75916	4.51033	3.2417	4.35385	4.17052	4.3462	5.30889	3.84996	4.49862	5.03601	4.73934	4.81759	3.9994	5.51343	3.68975	3.23858	3.43817	5.63623	4.81259	NA	6.13693	4.60296	4.9294	4.71633	5.46139	4.83867	4.13442	5.22033	5.46645	5.18845
341	v17	Selisistat	SIRT1	Chromatin histone acetylation		5.11602	4.05382	5.11989	5.20313	5.40872	4.2081	5.35168	5.64239	6.20745	5.70114	5.26058	5.85246	5.64998	5.98059	4.72132	4.99796	5.60113	5.73571	4.01408	5.42734	2.38824	4.88897	6.01116	6.03342	4.98454	6.0666	5.56082	6.2138	4.84153	5.42571	5.69554	6.29838	5.26597	NA	6.38982	5.16938	5.92278	4.86211	6.36035	5.69986	6.58846	5.759	5.78972	5.84852
344	v17	THZ-2-49	CDK9	Cell cycle		-0.284437	2.38577	5.28449	0.0998473	-1.51054	-1.89576	1.27818	1.10035	3.208	6.23808	4.37264	0.944902	5.88402	5.98461	2.03541	3.08961	4.67776	0.754216	0.426571	1.29566	0.0868543	1.1387	2.63411	0.692122	0.579067	1.59849	3.97321	3.2939	-0.0739988	0.618898	2.93334	3.03103	-0.0581751	NA	2.0483	2.81929	3.85593	1.02581	3.34324	1.12073	1.54889	5.93771	3.46465	2.23572
345	v17	KIN001-270	CDK9	Cell cycle		4.02732	4.55134	4.93678	3.90271	4.26488	3.30474	5.15524	4.95863	5.10992	6.41126	4.91328	4.66909	5.4331	5.64529	2.63695	4.74758	5.29585	4.88915	3.80367	4.76086	5.00795	4.61075	5.76579	5.10752	4.27038	5.08905	5.12831	5.51091	4.29581	5.01191	5.65777	5.65083	4.5297	NA	6.16125	4.90902	5.84611	4.40407	6.18882	5.4455	6.53236	5.85077	6.01021	5.5517
346	v17	THZ-2-102-1	CDK7	Cell cycle		-4.25496	-2.52439	0.597566	-4.28147	-5.25749	-5.84023	-4.07343	-3.9992	-3.1747	-0.72757	-2.32115	-2.29	3.38413	1.51981	-3.70812	0.433858	-2.59872	-1.51681	-2.55628	-2.02864	-4.15227	0.488894	0.347102	-2.06022	-1.67736	-1.03758	2.20967	3.21127	-3.33139	-2.41221	-0.508252	0.38097	-4.31527	NA	-0.369946	-1.213	1.85094	0.793582	3.24477	1.27943	1.51558	3.16974	-0.124031	0.934425
1001	v17	AICA Ribonucleotide	AMPK agonist	Metabolism		5.23886	9.14717	NA	NA	8.12881	7.43524	7.43278	6.25639	10.4047	NA	8.02027	8.92979	7.8196	NA	9.25039	8.2353	5.91607	7.60503	7.7347	NA	8.29384	8.07253	7.00543	8.48529	6.46462	NA	6.91383	7.8432	6.66077	7.97669	7.07992	9.19269	7.43404	NA	8.17105	6.2727	9.58787	NA	7.93766	NA	NA	8.07805	8.46468	9.53951
1003	RS	Camptothecin	TOP1	DNA replication	Yes	-1.7381	-2.00672	-4.9587	NA	-2.51004	-5.23942	-4.3358	-5.10625	-1.58972	-1.01218	-2.17953	-2.73821	-1.49705	-1.73247	-3.60489	-1.65636	-3.49964	-2.86638	-4.58533	-3.09775	-3.16346	-2.36153	-3.16467	-2.79169	NA	NA	1.00199	-2.07647	-1.33018	-0.137498	NA	-4.13736	-2.7895	1.34405	1.10447	NA	1.21376	0.576983	NA	-3.94221	-2.8683	1.08668	2.54603	0.780955
1003	v17	Camptothecin	TOP1	DNA replication	Yes	-4.527	-4.45902	NA	NA	-6.61514	-7.40406	-6.04753	-6.49075	-2.53187	NA	-5.81075	-3.86931	-3.71214	NA	-6.37973	-3.93731	-5.90202	-5.3192	-6.31837	NA	-5.24768	-3.91289	-4.0461	-4.89663	-5.3605	NA	-1.89761	-3.86815	-4.93622	-3.49834	-3.79169	-6.32667	-3.14975	NA	-4.07319	-1.0895	-1.7513	NA	-1.98488	NA	NA	-1.96209	-2.06188	-2.91839
1004	RS	Vinblastine	Microtubule destabiliser	Mitosis	Yes	-5.87384	-5.01053	-6.0429	NA	NA	-5.7668	-4.80712	-5.16068	-5.10299	-0.216303	-4.02548	-4.03439	-2.56218	-1.24962	-4.9484	-4.03703	-0.895729	-4.7585	-5.08967	-5.15916	-2.20902	-2.76612	-2.59773	-1.3806	NA	NA	-1.93977	1.72949	-1.59456	-4.32906	NA	-0.972885	-4.97489	3.08507	-0.847986	NA	-0.220612	-1.86678	NA	-4.55076	-0.610122	2.31572	2.44061	4.1382
1005	RS	Cisplatin	DNA crosslinker	DNA replication	Yes	2.6908	3.02613	-0.0836612	NA	NA	0.307057	0.75547	-0.433515	3.67426	6.57155	2.10843	2.92655	4.48681	2.35911	2.66506	4.19751	2.68042	2.66964	1.9071	3.97033	1.33571	3.63286	2.80706	3.90755	NA	NA	5.41566	5.56791	1.9176	4.20799	NA	2.54106	3.53563	8.85968	7.24374	NA	6.45756	5.0271	NA	1.1584	2.91613	6.44401	8.13067	8.14864
1005	v17	Cisplatin	DNA crosslinker	DNA replication	Yes	2.80969	1.75933	NA	NA	1.1323	0.877677	1.34407	1.31741	3.55877	NA	1.5234	2.7243	2.54031	NA	1.38117	2.60001	0.814383	3.0863	1.68437	NA	0.716704	3.44036	2.74534	3.10748	1.85079	NA	3.83862	5.15273	1.67841	3.32184	2.73751	3.88705	3.23383	NA	4.18155	4.44847	5.33016	NA	4.00891	NA	NA	3.45365	4.38552	3.00143
1006	RS	Cytarabine	Antimetabolite	DNA replication	Yes	-1.87691	3.01797	-1.45708	NA	NA	0.0568796	1.42086	-2.91448	3.36567	5.48215	2.73173	2.27052	3.74793	3.57687	0.571289	2.88115	3.4996	1.09026	-0.472247	0.90037	2.82052	2.66926	0.360959	1.14225	NA	NA	3.51395	4.58848	2.94941	1.19637	NA	-0.891637	3.8111	6.5315	4.07427	NA	5.4783	4.52465	NA	0.571431	-0.0984879	5.02759	5.24688	3.38225
1007	RS	Docetaxel	Microtubule stabiliser	Mitosis	Yes	-5.32358	-5.56859	-6.28867	NA	NA	-6.54449	-4.84891	-6.23719	-3.80439	0.255837	-6.04709	-4.2967	-3.4314	-4.06831	-5.28213	-5.51863	-4.22611	-5.12564	-5.52609	-6.16167	-3.98065	-5.15342	-3.18238	-2.92277	NA	NA	-4.17738	-1.57288	-3.23864	-5.36038	NA	-2.9988	-5.73452	-1.65142	-1.46831	NA	-0.902256	-3.56839	NA	-5.55905	-3.97444	-0.00737297	0.647364	-0.591335
1008	v17	Methotrexate	Antimetabolite	DNA replication	Yes	-2.60439	-1.29602	NA	NA	-1.45891	-1.87575	-0.909269	-4.32262	0.86648	NA	-1.63872	-1.15961	-2.33507	NA	0.166786	1.26993	-0.250387	-0.682893	0.501538	NA	1.31014	0.619508	0.582537	1.39296	0.93378	NA	0.340629	1.05919	-2.50382	-1.27083	-1.37931	1.51292	0.764377	NA	1.62805	0.670029	0.129651	NA	1.55952	NA	NA	1.33254	1.19463	1.31487
1009	v17	Tretinoin	Retinoic acid	Other	Yes	3.93033	3.98975	NA	NA	4.54462	2.54847	2.53587	2.71465	4.95836	NA	4.36386	4.12069	4.08072	NA	4.40424	5.18195	1.66973	3.80916	4.41887	NA	3.41463	4.08578	3.54555	5.422	4.03247	NA	4.84804	4.44666	4.16023	4.73257	3.39418	2.87876	1.9345	NA	4.83999	4.29024	3.92603	NA	3.36046	NA	NA	4.77621	5.43272	5.19002
1010	RS	Gefitinib	EGFR	EGFR signaling	Yes	2.43465	1.98236	3.34478	NA	NA	2.40475	4.0665	3.17598	3.81051	5.18705	2.00419	2.3472	4.32584	3.56765	2.33235	2.68111	1.66165	4.07813	2.54415	2.87016	4.35831	3.01222	3.49708	3.80383	NA	NA	3.99197	2.60307	4.01185	4.44229	NA	1.83157	0.248315	3.70105	2.92945	NA	3.55945	3.50201	NA	0.872298	4.12857	4.67615	6.65249	5.63358
1010	v17	Gefitinib	EGFR	EGFR signaling	Yes	1.47042	1.1902	NA	NA	2.16139	1.68881	0.751843	1.10407	2.60932	NA	0.422502	2.16358	2.12883	NA	0.247701	0.8309	-0.111157	1.7422	0.584971	NA	1.97507	1.69657	1.39722	1.68761	1.43584	NA	1.85894	1.0044	1.47073	1.73683	1.29476	-0.895852	-0.377126	NA	0.683551	1.4721	1.02903	NA	-0.0926865	NA	NA	1.48643	2.13405	0.990381
1011	RS	Navitoclax	BCL2, BCL-XL, BCL-W	Apoptosis regulation	Yes	-1.73292	2.37975	1.1771	NA	NA	0.992632	0.556312	-0.0370027	NA	7.58235	3.15221	1.43725	5.7735	2.35508	2.56247	0.837396	1.89477	2.55948	2.38046	2.64211	2.61143	4.50561	1.04231	4.51845	NA	NA	-2.00035	-0.066222	1.59437	1.55883	NA	3.77478	1.39802	3.03418	5.57961	NA	2.84401	1.56079	NA	-0.222513	3.98976	2.60053	3.09503	3.96748
1011	v17	Navitoclax	BCL2, BCL-XL, BCL-W	Apoptosis regulation	Yes	-3.77181	-0.0441653	2.80122	0.794378	0.224559	0.0400965	0.61285	-1.95702	4.01773	NA	1.03814	3.54967	1.31635	2.83518	2.88867	1.92428	1.88254	2.37989	3.00417	3.07991	2.28493	1.63704	1.19911	3.74684	2.71749	2.61237	-2.36461	0.997677	1.73077	1.17448	2.45556	1.22416	0.530956	NA	2.51913	-1.98899	2.45272	0.760514	NA	NA	NA	0.337139	2.10904	1.15328
1012	RS	Vorinostat	HDAC inhibitor Class I, IIa, IIb, IV	Chromatin histone acetylation	Yes	0.654215	0.344742	1.22054	NA	NA	1.10388	0.800934	0.844764	3.15352	2.19722	1.5008	2.9347	3.11853	2.13823	0.417915	2.19569	2.15508	1.84441	1.31794	1.08487	1.99147	2.43272	2.03361	3.29457	NA	NA	1.0823	2.33835	0.648235	1.59601	NA	3.00823	1.45012	5.09107	2.15029	NA	2.81396	3.10513	NA	0.970168	2.37354	3.00278	3.46837	4.28588
1012	v17	Vorinostat	HDAC inhibitor Class I, IIa, IIb, IV	Chromatin histone acetylation	Yes	-0.104119	0.0508673	NA	NA	0.167835	0.581235	0.623761	0.814855	2.81853	NA	1.03099	1.98282	1.91466	NA	-0.114105	0.718722	0.932399	1.8876	1.12965	NA	1.11117	1.43949	2.68645	2.43585	1.04534	NA	0.757155	1.85486	0.981901	1.1277	0.750786	2.35563	1.58478	NA	2.48911	0.318054	2.35355	NA	1.06868	NA	NA	3.68461	2.94398	2.58592
1013	RS	Nilotinib	ABL	ABL signaling	Yes	2.73454	2.02822	3.7818	NA	NA	1.26254	4.41245	2.08623	4.08382	4.70492	4.8275	3.09241	4.43706	5.24006	3.22227	3.35067	4.69154	2.09527	2.7353	3.90788	5.53341	3.30019	3.94203	5.11474	NA	NA	4.25259	4.94236	4.80277	4.72754	NA	5.34125	3.25047	7.33607	6.22684	NA	5.72126	4.79699	NA	3.79571	5.46257	5.29996	7.22068	5.64863
1013	v17	Nilotinib	ABL	ABL signaling	Yes	2.38603	1.72533	NA	NA	1.97037	1.83648	2.91067	2.60441	4.1607	NA	2.95765	3.05648	3.56609	NA	3.21394	3.57156	2.73862	1.50571	2.66174	NA	3.65832	0.841062	3.03745	3.75029	2.43976	NA	2.72109	3.61047	3.19107	3.06129	3.16678	3.98586	2.457	NA	1.96978	2.63372	4.05937	NA	4.06037	NA	NA	2.75733	3.83423	2.90176
1014	v17	Refametinib	MEK1, MEK2	ERK MAPK signaling		1.06294	3.819	2.40294	3.60198	3.07402	3.94376	3.74871	2.84917	1.74304	NA	1.72036	2.76122	-0.193463	1.63592	1.77713	0.521349	1.71068	2.15697	2.41414	NA	0.697934	2.38268	1.60403	1.85173	-0.136344	3.26623	3.97358	1.87018	0.978784	3.12853	-0.822677	0.716172	2.55184	NA	2.65244	3.60785	2.86728	1.69918	NA	NA	NA	3.40782	-0.571309	0.446906
1015	v17	CI-1040	MEK1, MEK2	ERK MAPK signaling		2.39902	3.21518	NA	NA	3.54473	2.38342	3.19309	3.62647	5.07765	NA	2.7903	4.29661	1.14014	NA	2.86815	1.77653	1.92062	2.18708	1.31041	NA	3.16906	2.09988	2.42058	2.40013	2.10391	NA	3.90587	3.06821	2.09895	4.73257	-0.197377	1.83621	2.7375	NA	1.43142	4.42016	3.19201	NA	1.72618	NA	NA	3.1166	2.27346	3.57201
1016	v17	Temsirolimus	MTOR	PI3K/MTOR signaling	Yes	-3.95928	-4.56424	NA	NA	-3.48411	-2.88598	-4.40097	-2.28932	-0.226915	NA	-1.62186	-0.839537	-5.00769	NA	-3.25758	-1.68384	-3.8187	-4.33511	-2.18383	NA	-1.46843	-4.10094	NA	-0.78168	-2.42831	NA	-1.87034	-1.28338	-1.34642	-2.05504	-3.41732	-1.31082	-1.69816	NA	-2.96686	-0.156911	-0.986014	NA	-3.03482	NA	NA	-1.46748	-0.0347641	0.386334
1017	RS	Olaparib	PARP1, PARP2	Genome integrity	Yes	2.7112	4.27198	1.84386	NA	NA	1.59767	1.86314	0.573069	3.71996	3.588	4.49678	3.61377	5.29648	4.92476	4.12351	3.12844	3.99538	3.3044	1.90996	2.7719	4.35028	5.20155	2.74665	4.91929	NA	NA	4.5236	5.48119	3.80913	4.64191	NA	3.25927	4.18442	5.57408	5.67648	NA	7.42834	6.28128	NA	4.07863	4.532	4.6049	5.62126	5.14122
1017	v17	Olaparib	PARP1, PARP2	Genome integrity	Yes	3.79809	2.19477	NA	NA	1.26056	1.61777	1.68602	1.39477	4.32269	NA	1.8773	4.46617	3.05044	NA	2.62566	4.4787	4.21598	2.38114	1.78088	NA	2.25636	2.73138	4.56179	3.74189	2.32976	NA	4.17534	4.66149	2.99515	4.03772	3.99662	4.92188	4.27979	NA	2.90072	3.89956	5.03692	NA	4.37118	NA	NA	4.55142	3.8112	4.30837
1018	v17	Veliparib	PARP1, PARP2	Genome integrity		3.79809	2.3079	NA	NA	3.35416	4.01228	4.32141	3.86808	4.67146	NA	3.87394	4.26795	4.24546	NA	3.88344	4.48568	3.82004	3.78279	3.34461	NA	3.14229	2.45718	4.37295	4.58708	4.01734	NA	4.17534	4.08977	4.1207	4.03942	4.11065	4.60909	4.21117	NA	2.90551	3.9034	4.12389	NA	4.75722	NA	NA	3.42242	4.72232	4.55286
1019	v17	Bosutinib	SRC, ABL, TEC	Other, kinases	Yes	0.556861	2.2493	NA	NA	0.181346	1.25272	1.31698	0.835507	2.83552	NA	0.0326304	3.42028	1.24136	NA	-0.81146	0.170738	0.242487	2.07655	0.717005	NA	2.23648	2.55993	0.648434	2.75377	1.05116	NA	3.25905	3.96521	1.13324	2.50459	2.09841	3.5305	1.77833	NA	0.118534	3.0283	2.17224	NA	3.20681	NA	NA	1.88314	3.83373	3.37719
1020	v17	Lenalidomide	CRBN	Protein stability and degradation	Yes	3.79809	3.79438	NA	NA	4.22589	4.07166	3.79657	4.18679	4.86986	NA	3.86375	4.28304	4.49514	NA	4.02438	4.48271	4.07325	3.58829	3.61069	NA	3.35666	4.00422	4.4683	4.72574	4.21919	NA	4.17534	4.84089	4.12039	4.03942	3.68045	4.90102	4.23454	NA	3.44931	3.85416	4.37848	NA	4.19179	NA	NA	3.31675	4.73618	3.76925
1021	RS	Axitinib	PDGFR, KIT, VEGFR	RTK signaling	Yes	NA	NA	NA	NA	NA	NA	NA	NA	NA	NA	NA	NA	NA	NA	NA	NA	NA	NA	NA	NA	NA	NA	NA	NA	NA	NA	NA	NA	NA	NA	NA	NA	NA	NA	NA	NA	NA	NA	NA	NA	NA	NA	NA	NA
1021	v17	Axitinib	PDGFR, KIT, VEGFR	RTK signaling	Yes	0.403498	0.774655	NA	NA	0.307025	0.190756	1.18925	1.72367	3.17896	NA	0.814826	0.580088	0.775278	NA	1.71388	0.617328	0.931951	1.53342	1.23383	NA	2.85097	1.52508	2.38476	3.32191	2.07821	NA	1.03714	3.68182	2.05466	0.968967	1.93428	3.76334	2.28046	NA	3.5197	2.52599	4.12177	NA	NA	NA	NA	3.29482	3.82195	1.93877
1022	RS	AZD7762	CHEK1, CHEK2	Cell cycle		-1.2055	-0.0319588	-0.491515	NA	NA	-1.33943	-0.707879	-0.66273	-0.91633	1.51198	0.442782	1.33523	1.43175	0.0794707	-0.739453	-0.414433	0.942922	-1.04079	-1.57559	-0.171914	1.03777	-0.800084	0.826103	1.77582	NA	NA	0.814899	2.12345	-1.03311	0.940304	NA	0.633149	-0.230226	0.034055	1.00295	NA	1.70017	0.227465	NA	-0.526541	0.33465	1.98302	3.37014	2.59316
1022	v17	AZD7762	CHEK1, CHEK2	Cell cycle		-1.80673	-1.39879	NA	NA	-1.7543	-1.70789	-0.690327	-0.0995586	-1.45703	NA	-1.38348	0.851968	0.353714	NA	-1.98386	-2.55437	-0.501124	-1.25483	-1.22451	NA	0.154631	-1.24001	0.282607	0.369075	0.324884	NA	-0.590294	2.04121	-0.813664	0.557462	-0.519909	0.723536	1.02652	NA	-0.216425	2.889	0.976361	NA	1.7909	NA	NA	1.16227	0.529904	2.09218
1023	v17	GW441756	NTRK1	RTK signaling		2.88083	0.537204	NA	NA	1.67191	1.76527	3.13223	3.38207	2.92528	NA	2.85856	1.20815	3.17807	NA	2.12132	1.10026	1.6988	3.43825	2.93107	NA	2.96394	3.00985	3.74385	3.76787	3.29255	NA	1.89403	3.53425	3.19741	1.86888	1.82192	1.44214	2.2409	NA	2.98708	3.02223	3.03267	NA	2.95584	NA	NA	3.28258	3.07688	3.32965
1024	v17	Lestauritinib	FLT3, JAK2, NTRK1, NTRK2, NTRK3	Other, kinases		-2.08337	1.03019	NA	NA	-3.66398	-2.36311	-2.03601	-2.13159	-1.82734	NA	-2.63925	0.887316	-1.11859	NA	-0.553714	-1.38054	-0.859671	-1.25173	-2.12271	NA	-1.65463	-0.91118	0.460922	1.09332	-1.44755	NA	-0.607853	1.16858	-0.64073	-1.74053	-0.57227	1.00013	1.85667	NA	3.91668	0.161068	1.24594	NA	1.33607	NA	NA	1.88377	1.00008	0.517391
1025	RS	SB216763	GSK3A, GSK3B	WNT signaling		NA	NA	NA	NA	NA	NA	NA	NA	NA	NA	NA	NA	NA	NA	NA	NA	NA	NA	NA	NA	NA	NA	NA	NA	NA	NA	NA	NA	NA	NA	NA	NA	NA	NA	NA	NA	NA	NA	NA	NA	NA	NA	NA	NA
1026	v17	Tanespimycin	HSP90	Protein stability and degradation		0.54785	0.186928	1.85506	-0.511413	0.501942	0.801783	2.8902	0.401671	-1.82209	NA	-2.8221	-0.662888	-3.13801	-2.73304	1.74482	-2.81558	-2.31655	-2.50339	-2.25725	-1.49629	1.4602	-2.96419	-1.21304	-2.30799	-2.76248	-1.46134	-0.984184	1.36598	-0.576862	-1.56696	-2.07098	-0.126013	-1.73605	NA	2.89539	-0.51044	0.0438625	1.69413	NA	NA	NA	1.39254	-1.79622	-0.943841
1028	v17	VX-702	p38	JNK and p38 signaling		2.88179	3.44756	NA	NA	2.63854	2.67443	2.18567	1.82569	3.05608	NA	2.958	2.66182	3.57572	NA	3.18833	3.56329	2.67759	3.38862	3.00438	NA	3.50949	3.08687	3.80665	3.36247	3.2977	NA	3.00645	2.83632	3.20159	2.96191	3.30531	3.77876	2.03846	NA	4.07594	2.79191	3.097	NA	3.90713	NA	NA	3.63512	3.82132	3.5998
1029	v17	Motesanib	VEGFR, RET, KIT, PDGFR	RTK signaling		1.94995	0.756818	1.54429	1.66518	1.75236	1.63915	3.45933	3.3964	4.1607	NA	2.04944	2.96853	2.44935	2.65751	2.44172	3.24767	1.88622	1.02709	2.8107	2.59728	3.61385	2.38267	2.87381	2.7245	3.25728	1.09928	3.204	3.95736	2.05296	1.92453	2.51955	3.80807	0.601742	NA	2.55501	3.00688	3.57493	3.0905	NA	NA	NA	3.42608	3.70462	3.50649
1030	RS	KU-55933	ATM	Genome integrity		NA	NA	NA	NA	NA	NA	NA	NA	NA	NA	NA	NA	NA	NA	NA	NA	NA	NA	NA	NA	NA	NA	NA	NA	NA	NA	NA	NA	NA	NA	NA	NA	NA	NA	NA	NA	NA	NA	NA	NA	NA	NA	NA	NA
1030	v17	KU-55933	ATM	Genome integrity		2.54421	3.65603	3.78425	3.12586	3.38131	2.47164	5.43805	3.20262	3.86974	NA	3.19347	5.15932	4.14919	4.26252	4.15146	3.76548	3.46118	3.96999	3.31026	4.71328	1.29542	4.30278	4.35391	5.42618	3.24272	5.13224	4.47002	5.20746	4.76107	3.94582	3.07724	4.3448	2.66934	NA	4.76705	4.65202	2.14436	2.9287	NA	NA	NA	5.22885	3.96778	4.77497
1031	v17	Elesclomol	HSP90	Protein stability and degradation		-3.98352	-5.88309	NA	NA	-4.4549	-5.49359	-5.44483	-3.70022	-4.22547	NA	-3.45052	0.266764	-3.49319	NA	-4.94918	-5.70099	-4.45451	-4.77965	-4.599	NA	-4.99537	-3.44719	-0.0922344	-1.42899	-4.27849	NA	-2.03358	0.332159	-0.399643	-3.76331	-2.27889	-2.50469	-1.87187	NA	-4.56485	-1.13172	-2.23505	NA	-4.06259	NA	NA	-2.99786	-3.34237	-3.1579
1032	RS	Afatinib	ERBB2, EGFR	EGFR signaling	Yes	1.9936	1.40102	2.08596	NA	1.32391	1.33273	1.47397	1.48686	2.89677	4.48092	-0.0662472	2.18078	3.49435	3.81406	0.21843	0.855124	0.292496	1.77252	1.20716	1.70892	3.16237	2.75543	3.08078	4.32594	NA	NA	2.1417	-0.622344	2.35014	2.63545	NA	-0.906962	-1.63816	2.28764	0.740075	NA	2.56609	2.43722	NA	-2.77505	2.83838	2.94871	5.42926	7.08346
1032	v17	Afatinib	ERBB2, EGFR	EGFR signaling	Yes	1.4955	1.88597	NA	NA	0.466581	1.02326	1.24295	1.67464	2.34563	NA	-0.60072	2.16358	1.42114	NA	-1.33313	-0.597254	-1.10288	1.98444	1.48362	NA	1.81881	1.42884	2.26195	0.311447	-0.159513	NA	1.08506	-0.590021	1.42862	1.02661	1.93055	-2.74775	-1.0075	NA	-0.288932	1.65811	-0.455298	NA	-1.21994	NA	NA	1.86727	2.34865	1.65989
1033	v17	Vismodegib	SMO	Other	Yes	4.4405	4.5441	NA	NA	3.73499	3.36944	3.52275	4.51297	5.77013	NA	4.11044	5.15536	5.19087	NA	4.34415	4.81739	3.21299	4.89166	3.32499	NA	4.25237	4.50853	5.17831	5.27556	3.70717	NA	4.85935	4.97695	3.82532	4.73257	4.32933	5.60824	4.31814	NA	4.77235	4.65408	4.44396	NA	5.66981	NA	NA	5.24456	5.44366	5.24845
1036	RS	PLX-4720	BRAF	ERK MAPK signaling		3.47775	4.75951	3.43394	NA	3.38097	3.41998	3.29124	3.41823	5.19115	0.785169	4.49969	4.89147	5.60465	5.76927	3.86793	4.29173	3.92407	4.72712	2.96775	5.32335	3.74203	3.20789	5.05024	5.76482	NA	NA	6.02753	5.67108	4.67888	5.11663	NA	6.42786	3.14281	8.39822	7.89639	NA	6.5563	5.33136	NA	4.03949	5.09293	4.34403	7.07793	5.59322
1036	v17	PLX-4720	BRAF	ERK MAPK signaling		3.26261	3.05579	3.22485	3.67808	1.50571	4.05054	4.78908	3.00458	5.4264	NA	2.86055	4.01374	4.20502	3.44432	4.2261	5.18195	3.93042	5.01482	1.87365	4.80699	3.44252	2.85409	5.41074	5.12915	2.13055	3.8158	4.86784	5.44781	3.0616	4.73257	4.3947	5.60522	2.14652	NA	5.12333	4.46209	4.02828	4.26127	NA	NA	NA	4.30831	5.33414	4.87989
1037	v17	BX796	TBK1, PDK1 (PDPK1), IKK, AURKB, AURKC	Other		0.988306	1.85356	3.22745	0.9982	0.290125	-0.0532684	2.18003	1.05562	2.94788	NA	1.08944	4.06681	1.29044	2.04219	3.07056	2.96082	1.89924	0.816377	0.740842	1.11392	1.23481	0.898784	1.87754	2.45796	0.720944	3.91515	1.18602	2.70181	1.51771	0.571871	1.73674	3.79978	2.47912	NA	3.10112	1.87872	2.46582	1.39135	NA	NA	NA	2.35138	1.68122	1.53637
1038	RS	NU7441	DNAPK	Genome integrity		NA	NA	NA	NA	NA	NA	NA	NA	NA	NA	NA	NA	NA	NA	NA	NA	NA	NA	NA	NA	NA	NA	NA	NA	NA	NA	NA	NA	NA	NA	NA	NA	NA	NA	NA	NA	NA	NA	NA	NA	NA	NA	NA	NA
1038	v17	NU7441	DNAPK	Genome integrity		1.02911	1.48549	2.70543	2.77551	0.687939	0.704359	3.09261	1.33117	2.71445	NA	2.21997	3.19621	3.34188	2.88009	2.55463	2.87986	1.98941	1.53496	1.60401	1.64137	1.59469	2.5853	2.43676	2.94964	2.30112	3.13722	3.25112	3.36939	2.79742	3.08135	1.79618	2.89371	2.7812	NA	3.52189	3.03864	3.87872	2.74843	NA	NA	NA	3.60258	1.60487	3.01414
1039	v17	SL0101	RSK, AURKB, PIM1, PIM3	Other		3.13047	4.52996	3.70954	4.29137	4.34582	4.54809	4.7147	3.9777	4.96377	NA	4.39994	4.50474	4.72712	3.92676	4.55581	5.18195	4.70168	4.51058	4.00169	4.65627	4.65117	4.68226	4.59106	4.44485	3.10777	3.70139	4.86849	4.06746	3.21599	3.85616	4.88867	5.61349	3.16738	NA	5.14274	4.65412	4.38696	4.82629	NA	NA	NA	5.24456	5.20331	4.80567
1042	RS	Doramapimod	p38, JNK2	JNK and p38 signaling		NA	NA	NA	NA	NA	NA	NA	NA	NA	NA	NA	NA	NA	NA	NA	NA	NA	NA	NA	NA	NA	NA	NA	NA	NA	NA	NA	NA	NA	NA	NA	NA	NA	NA	NA	NA	NA	NA	NA	NA	NA	NA	NA	NA
1042	v17	Doramapimod	p38, JNK2	JNK and p38 signaling		4.49087	1.90147	4.29963	4.42711	3.85675	3.69413	4.42554	4.57076	3.77365	NA	4.45277	3.69217	3.67594	5.28378	3.88023	3.54644	2.57865	4.17084	4.31875	4.65982	3.33164	4.64644	5.27584	5.41383	4.30437	2.99145	4.86668	5.23259	3.98136	3.09272	3.04838	5.45649	3.63484	NA	4.58055	4.38396	4.06061	3.55547	NA	NA	NA	5.03829	5.10968	4.01421
1043	v17	JNK Inhibitor VIII	JNK	JNK and p38 signaling		3.58279	2.55265	4.27217	2.85032	4.5022	4.33044	4.99719	5.00209	5.23875	NA	3.84994	NA	3.81722	5.26168	4.11181	5.07256	3.7459	4.09974	4.6026	4.44172	4.49841	4.41996	5.2123	4.4874	3.88261	3.8638	4.22852	4.97044	3.48516	4.72479	4.322	5.61502	3.07488	NA	4.28185	4.54511	3.86802	4.93571	NA	NA	NA	4.8765	5.36259	5.2463
1046	RS	Wee1 inhibitor	WEE1, CHEK1	Cell cycle		0.413335	1.53749	1.57812	NA	NA	2.11803	1.85675	0.436113	1.74805	3.48785	2.05286	2.6592	4.11699	3.2812	1.12353	1.95784	3.05879	3.06133	0.534952	2.06321	2.53838	1.8184	3.51364	2.98221	NA	NA	2.09211	5.28347	0.920047	2.69854	NA	4.98387	2.03092	6.77265	5.04333	NA	5.01876	1.51646	NA	1.06067	5.04113	5.61133	6.65289	6.12338
1047	RS	Nutlin-3a (-)	MDM2	p53 pathway		4.18386	4.04174	4.72078	NA	NA	4.23501	5.22971	4.41598	6.1133	6.24493	5.59017	2.53125	3.78082	6.54035	4.64411	5.04626	5.61144	5.75714	4.68204	1.83631	6.30311	4.32087	5.74293	3.57603	NA	NA	5.15542	5.66454	5.22922	5.24188	NA	6.4894	4.79633	8.22428	7.6201	NA	7.28085	5.7434	NA	5.61748	6.1622	7.66342	8.2872	9.08168
1047	v17	Nutlin-3a (-)	MDM2	p53 pathway		2.31892	3.09847	4.11244	1.77845	3.50229	3.73973	5.18625	3.7355	5.49332	NA	4.19506	4.92616	0.999093	4.28814	4.60023	4.95748	3.89937	4.32127	4.30871	0.990835	3.90428	3.78157	4.76521	5.01125	3.82817	3.30173	4.42944	4.45414	2.54145	4.50942	3.67802	4.9312	2.87619	NA	4.24017	4.27692	4.62497	2.66736	NA	NA	NA	4.44559	4.60331	4.09709
1048	RS	Mirin	MRE11	Genome integrity		4.10304	4.06874	4.26491	NA	3.8075	3.66152	4.35863	4.53106	4.88249	6.70486	5.21933	4.8233	6.95272	7.26988	4.27626	4.69153	4.44954	4.01895	4.04379	4.37987	5.96358	5.29472	6.00371	4.84633	NA	NA	5.12014	4.89996	5.93613	5.52901	NA	3.75725	NA	6.60664	6.25908	NA	NA	6.91808	NA	4.79158	5.87986	NA	NA	10.5934
1049	RS	PD173074	FGFR1, FGFR3	RTK signaling		3.24863	3.88156	3.80191	NA	NA	3.77209	4.00167	2.64144	2.77777	6.58015	5.26772	1.05339	1.96188	5.72952	4.06383	4.50545	5.0766	3.41735	3.49326	1.72505	2.68795	3.89149	5.20998	5.39265	NA	NA	4.6699	4.9344	5.32715	1.62729	NA	5.27175	4.34015	7.12358	6.00929	NA	6.74113	4.20345	NA	3.35504	5.22323	5.86704	7.42615	6.51796
1049	v17	PD173074	FGFR1, FGFR3	RTK signaling		1.12901	3.06411	2.97569	2.99828	0.95059	3.19215	3.82574	1.86329	3.80573	NA	2.93155	1.85323	0.777707	2.36169	3.21394	3.57076	3.36016	1.78995	2.67243	-0.0253233	3.41943	2.0718	3.78529	3.81707	2.06234	3.37344	3.25905	3.93033	3.14735	0.481155	3.39296	3.98606	2.44088	NA	3.09929	2.92015	3.75157	2.58813	NA	NA	NA	3.63512	3.79742	3.54804
1050	RS	ZM447439	AURKA, AURKB	Mitosis		NA	NA	NA	NA	NA	NA	NA	NA	NA	NA	NA	NA	NA	NA	NA	NA	NA	NA	NA	NA	NA	NA	NA	NA	NA	NA	NA	NA	NA	NA	NA	NA	NA	NA	NA	NA	NA	NA	NA	NA	NA	NA	NA	NA
1050	v17	ZM447439	AURKA, AURKB	Mitosis		0.752656	1.52894	3.05805	-0.755011	0.144426	-0.0899928	4.10227	0.896537	3.70654	NA	0.55825	3.94855	1.10234	2.17621	2.6336	2.73208	2.11991	1.37945	1.42058	0.0908933	2.15061	1.37879	2.47392	2.55411	1.21299	1.32067	0.701428	3.00589	1.18288	0.234393	1.8708	2.69925	1.84068	NA	2.54978	1.85768	3.82082	1.40241	NA	NA	NA	3.44105	3.81891	4.25657
1051	RS	Alisertib	AURKA	Mitosis		-2.72313	1.31326	0.665935	NA	-2.22706	-2.08903	2.5619	-2.55678	1.39458	4.76218	0.773003	1.86843	3.80257	2.17195	3.34537	4.3038	2.48915	1.55075	0.989911	1.66545	4.88889	1.89733	2.40349	2.75776	NA	NA	0.123173	2.35632	3.31747	-3.00155	NA	3.47078	NA	2.71074	5.89947	NA	NA	1.02897	NA	1.25076	1.18519	NA	NA	7.40325
1052	RS	RO-3306	CDK1	Cell cycle		NA	NA	NA	NA	NA	NA	NA	NA	NA	NA	NA	NA	NA	NA	NA	NA	NA	NA	NA	NA	NA	NA	NA	NA	NA	NA	NA	NA	NA	NA	NA	NA	NA	NA	NA	NA	NA	NA	NA	NA	NA	NA	NA	NA
1052	v17	RO-3306	CDK1	Cell cycle		3.27488	2.03814	3.81248	1.59147	3.34811	2.48708	4.8403	3.8513	3.99684	NA	1.18437	4.38436	3.78898	4.48627	3.1776	2.43167	1.30014	0.190978	1.24533	1.24608	2.38455	0.361455	4.56863	4.44169	2.58928	2.90618	4.17531	3.30176	1.65557	3.8623	2.65269	3.76681	3.82764	NA	4.4741	3.961	5.03892	1.16429	NA	NA	NA	4.53182	4.22567	1.52204
1053	RS	MK-2206	AKT1, AKT2	PI3K/MTOR signaling		2.42969	2.32165	3.45304	NA	NA	1.86556	0.776225	2.40249	2.35892	4.69314	5.54281	4.71897	4.3118	5.19629	3.14098	3.99669	2.19747	1.65901	2.149	3.83218	3.4775	4.10109	3.32591	3.36263	NA	NA	0.261252	3.58488	2.51815	4.56804	NA	3.66729	1.21841	5.51099	4.70244	NA	3.33781	4.05528	NA	3.01145	2.22511	2.81857	7.79521	6.57877
1054	RS	Palbociclib	CDK4, CDK6	Cell cycle		3.66587	4.08528	2.24127	NA	NA	1.92413	2.91811	1.50297	4.48055	3.53113	4.96825	3.79925	4.33693	6.20962	3.699	5.01109	5.15173	5.36161	2.99014	2.93404	4.14805	4.14159	3.95631	4.07708	NA	NA	4.91385	6.03265	4.60642	5.10119	NA	6.23097	2.49242	5.89916	4.73188	NA	6.91375	5.71017	NA	3.10476	4.4405	6.27048	7.32227	5.99654
1057	RS	Dactolisib	PI3K (Class 1), MTORC1, MTORC2	PI3K/MTOR signaling		-1.35529	-2.08216	-2.82037	NA	NA	-3.01673	-2.84566	-2.84375	-0.882177	0.499719	-1.09922	-2.5596	-1.85111	-1.25607	-2.33782	-0.0702979	-1.18177	-3.26575	-3.07999	-3.06774	-2.02222	-2.09444	-1.99616	-1.10261	NA	NA	-1.84207	-1.30756	-3.10676	-1.48051	NA	-0.0673391	-2.69716	2.74141	-1.34433	NA	2.13993	-0.693907	NA	-2.6299	-1.7612	1.47092	0.205792	1.63949
1058	RS	Pictilisib	PI3K (class 1)	PI3K/MTOR signaling		2.34335	0.995201	1.25721	NA	NA	0.342879	0.157127	0.397879	1.55135	3.83631	1.99065	2.11115	2.3566	2.58672	1.08053	0.925131	0.83039	0.493863	0.590926	0.93935	1.6486	0.849167	1.85258	1.26203	NA	NA	0.140375	1.4879	1.08113	2.28606	NA	0.308469	-0.888824	2.95224	2.27901	NA	3.23575	1.14616	NA	-0.511313	0.795677	2.67765	5.39473	5.68555
1059	RS	AZD8055	MTORC1, MTORC2	PI3K/MTOR signaling		NA	NA	NA	NA	NA	NA	NA	NA	NA	NA	NA	NA	NA	NA	NA	NA	NA	NA	NA	NA	NA	NA	NA	NA	NA	NA	NA	NA	NA	NA	NA	NA	NA	NA	NA	NA	NA	NA	NA	NA	NA	NA	NA	NA
1060	RS	PD0325901	MEK1, MEK2	ERK MAPK signaling		0.669332	1.48411	0.534936	NA	0.352118	1.63553	2.64589	1.07244	1.42372	-2.64969	0.927853	1.50042	0.337066	1.83164	1.03653	1.05332	1.19033	2.18628	0.0614683	1.12976	3.68786	1.36581	1.44107	0.761318	NA	NA	2.49474	2.46868	1.68235	1.60278	NA	0.303364	0.227373	5.44827	2.41935	NA	4.27797	1.50133	NA	2.22664	2.95077	2.6508	2.24442	-0.0480081
1060	v17	PD0325901	MEK1, MEK2	ERK MAPK signaling		-1.23965	-1.6239	-0.10514	0.822659	1.16856	1.08636	1.43734	1.27813	-0.317777	NA	0.486681	-0.0423012	-2.42806	0.60058	-1.16611	-3.33441	-1.96174	-0.201931	-0.284916	NA	-0.0259566	0.168508	-0.637246	0.0575737	-0.893441	-1.15325	0.926402	0.983118	-1.38798	0.717715	-4.23386	-0.989797	1.7888	NA	-0.144224	0.875572	1.96426	-0.941999	NA	NA	NA	0.453467	-2.09116	-0.793927
1061	v17	SB590885	BRAF	ERK MAPK signaling		2.02002	4.13364	3.77408	4.27779	3.17686	3.38256	4.81922	3.21563	5.07699	NA	3.22544	3.74505	4.28831	4.58012	4.13023	4.48881	4.27645	3.40943	3.39694	NA	3.11829	3.99615	4.72502	4.55571	3.52937	4.02071	4.17534	4.90598	2.9432	3.94999	4.29543	4.92188	NA	NA	4.27651	3.95143	4.33095	3.91273	NA	NA	NA	4.55142	4.15402	4.08182
1062	v17	Selumetinib	MEK1, MEK2	ERK MAPK signaling		1.49129	3.40845	3.12243	-0.16171	2.62542	3.8666	4.60985	2.20638	4.20053	NA	3.1624	NA	-0.562265	3.64161	3.90709	4.24728	2.85333	1.96805	2.80267	NA	2.11158	2.27919	2.47735	2.2937	1.25665	3.24105	3.9522	4.44182	0.992844	3.8023	2.56276	1.51373	NA	NA	1.9495	3.65963	NA	0.96401	NA	NA	NA	3.95344	0.583288	3.84597
1066	v17	AZD6482	PI3Kbeta	PI3K/MTOR signaling		1.08836	4.35837	1.93604	2.6042	2.48749	0.528688	4.53485	1.85035	0.714775	3.48834	2.69122	4.45974	1.69442	2.3541	3.20593	1.94079	2.73635	0.805253	2.38525	1.95214	4.39999	1.64976	0.776833	NA	1.92264	NA	3.23302	3.16796	2.46569	3.0509	2.63452	1.12758	0.997328	2.84022	2.24675	3.09828	NA	1.61121	1.54241	3.36245	NA	NA	1.38892	2.10488
1067	v17	CCT007093	PPM1D	Other		3.08962	4.64148	3.5751	3.87494	4.36559	4.06765	5.09274	4.09474	3.08045	4.01042	3.68646	4.7438	3.91719	3.93877	3.9002	4.76644	4.02021	3.34622	2.62756	2.51663	4.00025	3.78267	3.80798	3.81756	3.58893	2.37802	4.45287	5.16955	3.74827	3.85645	2.30182	3.26854	2.85892	4.14814	5.01385	3.91715	NA	4.69341	4.82402	4.53751	NA	NA	4.61144	3.60874
1068	RS	Obatoclax Mesylate	BCL2, BCL-XL, BCL-W, MCL1	Apoptosis regulation		0.591631	0.62561	1.01941	NA	1.21805	0.365393	1.60241	1.47734	2.14331	3.705	1.25024	2.73338	1.4145	2.09542	0.364864	1.03496	1.22009	0.743004	-0.309125	-0.0525964	0.642849	1.94248	1.29378	1.65476	NA	NA	2.85482	1.91189	2.78827	2.30905	NA	1.73489	NA	4.16682	2.12295	NA	NA	0.195504	NA	2.54469	2.99111	NA	NA	3.60188
1069	v17	EHT-1864	RAC1, RAC2, RAC3	Cytoskeleton		3.79196	3.75403	3.35782	3.51641	3.8666	2.31931	5.09945	4.3505	1.51828	4.14394	2.7791	5.15932	3.93876	4.20198	2.96281	4.98506	4.0742	2.57877	3.04228	2.65878	4.89433	4.04564	1.86321	3.25412	4.44693	4.85159	4.32335	4.40843	3.99447	3.45403	3.51465	3.30929	3.4328	4.92107	4.49733	4.40808	NA	5.18476	3.8197	4.63535	NA	NA	4.6224	4.46811
1072	v17	Avagacestat	Amyloid beta20, Amyloid beta40	Other		2.74623	1.95027	2.56519	1.93807	2.22832	2.36814	1.07629	3.80619	3.22313	2.45258	3.63159	4.46617	3.92594	4.06361	3.91236	3.99062	3.28508	3.3049	3.72954	2.27014	4.34812	3.95021	4.66106	2.95064	3.78001	4.67385	3.81239	3.03956	2.0246	2.64395	4.18668	2.4789	0.802041	4.93668	5.38667	3.88536	NA	4.50708	3.38791	4.27073	NA	NA	3.56175	2.35223
1073	RS	5-Fluorouracil	Antimetabolite (DNA & RNA)	Other	Yes	5.46501	5.35489	4.28339	NA	4.3475	2.89624	4.09265	3.94749	5.62218	9.6086	3.43067	4.45069	5.33597	6.49872	3.81812	5.47411	5.06515	3.41599	3.2816	2.43163	5.9888	4.87116	6.81203	6.12694	NA	NA	6.65871	7.23078	5.37236	5.34427	NA	2.79367	3.71224	7.59295	7.42779	NA	6.82713	7.32416	NA	4.4286	4.8849	8.09817	9.56064	10.6859
1079	RS	Dasatinib	ABL, SRC, Ephrins, PDGFR, KIT	Other	Yes	2.90592	2.05383	2.87775	NA	NA	1.97156	3.74523	3.20676	1.1008	2.04209	-1.90727	2.53045	1.92611	1.57581	0.403659	1.02671	-0.472013	-1.82815	-0.993701	0.686921	0.911922	-1.68301	1.38676	4.93039	NA	NA	3.34918	3.42634	1.23798	4.66196	NA	5.11048	-1.51442	0.669505	0.579407	NA	0.971256	-1.64936	NA	0.957935	1.75739	5.4214	6.80981	5.00185
1080	RS	Paclitaxel	Microtubule stabiliser	Mitosis	Yes	-4.64721	-4.0673	-5.26071	NA	NA	-4.89304	-4.49961	-5.31778	-1.95941	1.88836	-4.14221	-3.38869	0.558439	-1.21175	-3.75021	-2.20379	-0.239634	-3.29461	-5.05043	-4.49786	-0.0631277	-4.20815	-0.0697779	0.694175	NA	NA	-3.75032	0.334597	-0.528965	-3.67006	NA	0.115455	-4.81265	2.71955	1.70407	NA	1.82239	-2.08281	NA	-4.3583	-1.67736	1.01772	2.5604	3.21266
1083	RS	Crizotinib	MET, ALK, ROS1	RTK signaling	Yes	2.85839	1.09453	2.5244	NA	1.7714	3.06002	2.81587	1.80728	3.58768	5.30576	4.839	4.09137	4.69811	4.58044	3.14669	3.66326	4.11167	3.55337	2.90267	3.7596	4.69722	3.64298	3.58615	4.79292	NA	NA	3.95978	3.81456	4.70642	2.73774	NA	5.05289	NA	6.28284	5.76155	NA	NA	4.41108	NA	3.91878	0.389285	NA	NA	7.18442
1084	RS	Rapamycin	MTORC1	PI3K/MTOR signaling	Yes	-1.83056	-2.64774	-3.97059	NA	NA	-1.28771	-3.89953	-3.81345	NA	1.1244	-0.168725	-4.40845	-2.26428	-0.534034	-2.16511	-1.99329	-1.65945	-3.70861	-2.88443	-3.26865	-0.664911	-3.00541	-2.63442	-3.05078	NA	NA	-2.98569	-2.52255	-2.23656	-0.479707	NA	-1.80203	-1.30814	1.53395	-0.926262	NA	-1.57323	0.253805	NA	-3.83997	-1.0974	-3.19502	0.607731	0.375633
1085	RS	Sorafenib	PDGFR, KIT, VEGFR, RAF	RTK signaling	Yes	0.732792	1.8917	2.41501	NA	NA	1.94636	1.95	2.24022	3.34271	4.22925	3.1805	2.07353	3.23117	4.08949	1.59164	2.09077	2.81736	1.85539	1.7114	1.97647	2.66461	2.79296	2.46776	3.58181	NA	NA	2.23629	3.22078	2.97892	3.10458	NA	3.74993	1.26793	6.4838	4.13365	NA	5.59629	4.27435	NA	3.14317	3.69239	1.43661	5.54252	4.34141
1086	RS	BI-2536	PLK1, PLK2, PLK3	Cell cycle		NA	NA	NA	NA	NA	NA	NA	NA	NA	NA	NA	NA	NA	NA	NA	NA	NA	NA	NA	NA	NA	NA	NA	NA	NA	NA	NA	NA	NA	NA	NA	NA	NA	NA	NA	NA	NA	NA	NA	NA	NA	NA	NA	NA
1088	RS	Irinotecan	TOP1	DNA replication	Yes	2.47147	2.41102	-0.3937	NA	0.563108	-2.00571	-0.287255	-0.312109	2.39333	3.98004	2.37424	2.74178	3.96714	3.82383	1.50117	3.64754	1.3482	1.81601	0.705234	1.7515	1.70184	3.66993	2.09039	2.62199	NA	NA	5.54066	5.22368	3.46895	4.13108	NA	0.629076	0.842239	6.6176	4.595	NA	5.62633	5.29475	NA	1.60862	2.2933	6.23554	6.74302	6.00725
1089	RS	Oxaliplatin	DNA alkylating agent	DNA replication	Yes	2.85153	3.10192	3.40529	NA	2.93573	2.14755	3.67252	2.61301	4.67805	7.82549	3.63366	3.17968	3.8437	5.91804	3.19741	4.80387	2.56807	3.83011	2.52276	1.92213	4.46877	3.88603	4.02983	6.21452	NA	NA	5.30638	5.63272	3.37929	4.88755	NA	5.02697	1.8085	7.75186	6.13876	NA	6.05072	6.64159	NA	3.45772	4.54906	6.31256	6.54036	9.08533
1091	RS	BMS-536924	IGF1R, IR	IGF1R signaling		2.56829	0.434174	0.829643	NA	NA	1.8409	0.532728	1.00219	2.15753	3.41721	1.87387	2.06221	1.93322	1.59951	3.12123	2.54742	2.98288	1.69988	1.49746	1.88683	1.16106	1.74664	2.44064	3.4852	NA	NA	1.56325	3.56281	0.557649	2.03423	NA	3.12931	-0.251166	2.65267	3.53901	NA	2.45906	2.73689	NA	1.62371	0.131391	3.50456	4.38395	3.53883
1091	v17	BMS-536924	IGF1R, IR	IGF1R signaling		2.65536	0.268437	0.452745	0.323352	0.0724171	2.04435	-0.72916	0.659734	3.22561	4.24594	2.95992	2.36191	1.42969	2.84254	1.28659	2.81287	1.86646	1.77649	1.56185	2.83317	1.75618	1.25331	3.60263	1.89254	2.60078	1.66672	2.76571	2.87211	2.95798	1.6434	0.43679	3.19161	1.91368	1.96856	3.4533	2.51937	2.80774	3.60331	1.06845	2.04592	0.574772	2.41007	2.39109	2.37555
1093	RS	GSK1904529A	IGF1R, IR	IGF1R signaling		3.91015	4.01352	3.63351	NA	4.16165	2.34047	5.07324	3.34235	4.45793	7.09657	5.9151	3.93394	5.20719	5.37201	3.41425	2.94359	4.42759	4.5044	4.20752	3.86	5.1005	5.3157	4.38304	5.0685	NA	NA	3.41907	4.56376	4.29023	4.53789	NA	4.28856	5.20382	6.77779	4.88106	NA	6.91181	5.61372	NA	4.75142	4.90714	5.15669	7.3056	6.74494
1096	RS	Tozasertib	AURKA, AURKB, AURKC, others	Mitosis		NA	NA	NA	NA	NA	NA	NA	NA	NA	NA	NA	NA	NA	NA	NA	NA	NA	NA	NA	NA	NA	NA	NA	NA	NA	NA	NA	NA	NA	NA	NA	NA	NA	NA	NA	NA	NA	NA	NA	NA	NA	NA	NA	NA
1114	v17	Cetuximab	EGFR	EGFR signaling	Yes	6.29963	NA	6.39803	4.95636	6.40074	5.92309	7.2403	6.62558	7.41167	NA	5.19868	6.77593	5.21923	5.05694	6.59446	NA	6.27833	6.49283	5.87888	5.00804	5.58067	5.67387	6.83169	4.10357	5.81593	6.50407	6.33157	6.34884	6.59841	6.51815	NA	5.43459	5.90379	NA	7.79534	6.21084	6.37225	6.26189	5.69308	6.7696	NA	5.68358	6.0978	5.20745
1129	RS	PF-4708671	S6K1	PI3K/MTOR signaling		NA	NA	NA	NA	NA	NA	NA	NA	NA	NA	NA	NA	NA	NA	NA	NA	NA	NA	NA	NA	NA	NA	NA	NA	NA	NA	NA	NA	NA	NA	NA	NA	NA	NA	NA	NA	NA	NA	NA	NA	NA	NA	NA	NA
1129	v17	PF-4708671	S6K1	PI3K/MTOR signaling		3.57912	NA	4.56572	NA	3.37298	3.0596	5.16868	4.40024	4.15303	4.12911	3.75342	5.0425	4.30563	3.7995	3.06066	4.82483	4.1004	3.37107	3.97376	2.8979	4.28764	3.82353	4.41817	4.16144	3.24205	4.9602	4.86849	4.90854	3.96005	3.52086	3.84091	3.01157	2.99642	4.49056	3.06994	3.72678	5.36223	5.20022	4.37796	3.5323	NA	2.52297	3.83622	3.55476
1131	RS	PRIMA-1MET	TP53 activation	Genome integrity		2.696	3.07274	3.52538	NA	3.84027	4.95835	5.47499	5.14098	5.7016	6.48427	4.19384	5.94767	7.053	6.65686	2.93252	6.53366	5.58785	5.97949	2.93472	3.21779	6.89942	6.25719	3.38055	5.799	NA	NA	4.47451	6.59238	6.54983	6.52555	NA	3.60506	NA	7.84844	3.1449	NA	NA	2.613	NA	5.8993	5.68713	NA	NA	9.35628
1133	v17	Serdemetan	MDM2	p53 pathway		2.76893	NA	2.96277	NA	2.98921	2.28542	3.31508	2.02261	2.30694	4.6286	1.41115	5.15525	1.94918	1.78211	2.42623	2.04072	4.16895	1.67118	1.87277	2.07558	3.95874	1.76063	0.929322	2.17308	2.05008	2.91814	4.86849	2.61459	1.97574	2.97815	2.22135	3.44263	2.3577	2.18194	1.52915	4.64999	2.64338	4.02241	4.73381	3.1226	NA	1.72394	2.18698	3.79608
1142	v17	HG-5-113-01	LOK, LTK, TRCB, ABL(T315I)	Other		-0.15072	0.865501	0.41561	0.281729	0.45969	-0.236941	0.420532	NA	2.82613	4.61663	NA	2.12508	NA	NA	NA	1.84313	NA	NA	0.993259	NA	1.48674	NA	NA	NA	NA	NA	2.24919	2.41939	1.39649	0.513749	1.19258	2.94403	0.540222	NA	NA	1.96516	NA	NA	1.84895	NA	NA	NA	1.69074	NA
1143	v17	HG-5-88-01	EGFR, ADCK4	Other, kinases		3.39703	0.950418	2.04103	1.26031	0.652449	3.62756	-0.000113643	NA	5.58309	5.2795	NA	4.88613	NA	NA	NA	3.8661	NA	NA	2.82328	NA	3.30623	NA	NA	NA	NA	NA	4.27754	4.28812	2.70427	4.5682	1.99486	3.26444	0.627975	NA	NA	2.08384	NA	NA	2.15552	NA	NA	NA	2.98501	NA
1149	v17	TW 37	BCL2, BCL-XL, MCL1	Apoptosis regulation		-1.78115	NA	-1.88983	NA	-0.83598	-1.13197	-0.54394	-1.00722	-0.318291	-0.193844	-0.555201	2.14879	1.81482	-1.26224	-2.00078	-2.41049	-2.16943	-0.824098	-1.49959	-0.0988985	-1.88927	-0.362611	-1.40398	-1.86114	-2.11698	-0.947917	-0.932337	0.0268054	-0.466994	0.273504	-0.874235	-0.685029	0.336281	1.46872	0.286555	-1.39343	0.54743	1.40183	-0.453274	-0.0467686	NA	-1.59162	0.324639	-0.480498
1158	v17	XMD11-85h	BRSK2, FLT4, MARK4, PRKCD, RET, SPRK1	Other		2.43077	2.69321	4.51605	2.47061	3.95689	NA	3.32701	NA	4.94925	5.26981	NA	4.96864	NA	NA	NA	3.17167	NA	NA	2.9521	NA	3.66027	NA	NA	NA	NA	NA	4.02008	5.26654	4.70268	3.79038	3.62866	5.46112	4.82684	NA	NA	4.42342	NA	NA	5.49786	NA	NA	NA	3.2983	NA
1161	v17	ZG-10	JNK1	JNK and p38 signaling		0.315805	-0.131761	0.0744356	0.429434	0.504722	0.124844	1.17046	NA	1.57939	2.51005	NA	1.72514	NA	NA	NA	3.17159	NA	NA	0.745458	NA	3.28657	NA	NA	NA	NA	NA	2.13827	2.99366	1.89875	1.37027	1.76569	1.44693	1.44188	NA	NA	1.30728	NA	NA	2.6995	NA	NA	NA	1.16267	NA
1164	v17	XMD8-92	MAPK7	Other, kinases		1.77309	1.63474	4.01672	2.46039	2.47319	3.27925	2.02186	NA	5.01296	5.29307	NA	3.8114	NA	NA	NA	3.37964	NA	NA	1.88185	NA	3.62518	NA	NA	NA	NA	NA	3.70086	2.75084	4.39298	3.0188	3.45582	5.4626	4.1159	NA	NA	4.13463	NA	NA	3.52239	NA	NA	NA	2.56919	NA
1166	v17	QL-VIII-58	MTOR, ATR	Other		-3.31109	-3.36702	-2.5305	-2.68705	-2.67174	-3.53277	-2.36495	NA	0.0983178	-0.177163	NA	-1.73455	NA	NA	NA	-0.761257	NA	NA	-2.01292	NA	0.562198	NA	NA	NA	NA	NA	-1.21693	-0.0732933	-1.69789	-1.00822	-1.90696	-0.741201	-0.824864	NA	NA	-1.28627	NA	NA	-1.32262	NA	NA	NA	-2.52691	NA
1168	RS	Erlotinib	EGFR	EGFR signaling	Yes	2.82397	1.95625	2.35464	NA	NA	2.94034	3.40771	1.68798	4.30303	4.01042	0.837359	2.1001	4.32093	2.64279	1.91881	2.09514	1.51907	3.56655	2.5219	2.73835	2.29492	3.50389	2.86795	2.75819	NA	NA	2.81183	2.75059	2.73492	3.90352	NA	0.744168	-0.127442	1.69967	1.88761	NA	4.44003	4.52238	NA	0.587329	3.69985	4.24823	5.83789	3.91413
1170	v17	CCT-018159	HSP90	Protein stability and degradation		1.76399	NA	2.35247	NA	2.8765	2.32016	2.00162	2.8943	4.81852	3.50893	1.98404	5.02265	2.36599	2.80172	NA	2.66062	2.47815	2.41604	2.37326	1.96985	2.4215	2.28232	1.63951	4.04664	1.81771	3.3423	2.07863	3.54395	1.93927	3.18156	2.02511	3.16524	4.923	4.40415	4.31731	3.6013	4.42179	3.93289	2.67742	2.12681	NA	3.99657	2.40662	2.44828
1175	v17	Rucaparib	PARP1, PARP2	Genome integrity	Yes	2.46463	NA	1.57945	NA	1.68711	1.45834	0.969699	1.16182	1.81088	3.99876	2.23439	4.46617	4.48065	3.80648	4.03853	4.4171	3.10115	2.33929	1.46803	2.25994	2.85214	2.91915	1.10256	4.62694	3.05324	3.64827	4.17534	2.81494	2.22408	1.8682	2.96356	3.75629	2.78858	4.87621	2.7754	3.95597	4.86619	4.50708	3.62878	3.55578	NA	4.31838	3.29497	2.40392
1177	RS	Niraparib	PARP1, PARP2	Genome integrity		4.57622	2.51888	1.20531	NA	3.35687	0.284477	1.64612	0.272236	3.10846	5.50838	4.68563	5.21013	5.51871	5.81808	4.31395	5.57168	6.09287	2.16563	1.85806	4.90387	4.48399	3.3883	4.98665	3.86494	NA	NA	4.91823	4.76809	6.20273	3.78138	NA	3.46396	NA	8.11324	6.40765	NA	NA	5.4343	NA	3.17242	3.75959	NA	NA	7.97956
1179	RS	MK-1775	WEE1	Cell cycle		-1.09287	-0.176293	1.04029	NA	NA	0.706209	1.71137	-1.04391	0.945285	2.87915	-0.503435	0.783358	3.35595	0.412683	-0.976181	-0.638736	0.644236	2.32433	-0.604331	0.916461	2.65076	0.7012	2.4089	3.19459	NA	NA	0.716148	3.00915	-0.735606	0.243866	NA	1.4844	-0.0100772	1.91911	2.99143	NA	3.60901	1.90006	NA	-0.46635	1.29573	3.18914	5.01049	3.97472
1180	RS	Dinaciclib	CDK1, CDK2, CDK5, CDK9	Cell cycle		-4.32498	-3.69227	-3.62131	NA	-3.88383	-3.62378	-3.26641	-3.71496	-3.37776	-1.04433	-1.81621	-3.09833	-2.42392	-0.930217	-3.94425	-2.59156	-3.30109	-3.41978	-3.03567	-2.41806	-0.864185	-2.4836	-1.63395	-2.52835	NA	NA	0.42219	-0.376328	-0.995565	-2.60039	NA	-2.81284	NA	0.340374	0.99327	NA	NA	0.0103229	NA	-2.40561	-1.06406	NA	NA	1.90067
1190	RS	Gemcitabine	Pyrimidine antimetabolite	DNA replication	Yes	-2.62927	2.5111	-4.66158	NA	NA	-4.07778	-2.94623	-5.03031	3.4699	2.48127	-1.65544	-4.42895	1.54792	2.68335	-3.66427	-2.56431	-1.86625	-3.73549	-3.97356	-2.66593	-1.53302	1.45712	-2.50554	0.0224668	NA	NA	4.34022	0.161355	2.98177	0.00894723	NA	-1.27351	2.91848	3.17398	2.31316	NA	4.94092	2.62538	NA	-4.55307	-0.847467	3.38736	5.28237	2.18355
1191	RS	Bortezomib	Proteasome	Protein stability and degradation	Yes	-6.33725	-6.12217	-5.25702	NA	NA	-5.13625	-4.54032	-4.9231	-4.11075	-4.41687	-5.00385	-4.23068	-3.95523	-4.16022	-4.5332	-5.2934	-3.94248	-4.61412	-5.59952	-6.33917	-5.05488	-5.32812	-5.25411	-4.13191	NA	NA	-4.60708	-4.32536	-5.471	-3.71242	NA	-2.92646	-4.26576	-4.21056	-5.48751	NA	-0.648745	-4.91989	NA	-4.66202	-4.05821	-2.17513	-3.19538	-2.01187
1192	RS	GSK269962A	ROCK1, ROCK2	Cytoskeleton		NA	NA	NA	NA	NA	NA	NA	NA	NA	NA	NA	NA	NA	NA	NA	NA	NA	NA	NA	NA	NA	NA	NA	NA	NA	NA	NA	NA	NA	NA	NA	NA	NA	NA	NA	NA	NA	NA	NA	NA	NA	NA	NA	NA
1192	v17	GSK269962A	ROCK1, ROCK2	Cytoskeleton		1.27546	1.75078	2.47667	0.797548	2.47843	0.649378	2.0631	3.14919	1.82724	4.93853	1.09559	4.0066	2.72363	2.22031	-0.713896	1.5185	1.89458	1.97791	0.220855	1.8162	1.55038	1.05526	1.38494	3.07759	0.68824	2.11295	2.23733	2.46089	2.45616	-0.0155792	4.18835	4.73562	4.21351	4.05422	3.084	1.98914	2.75394	2.98249	2.39966	0.784768	2.96503	2.39215	2.88541	1.14316
1194	RS	SB-505124	ALK4, ALK5	RTK signaling		NA	NA	NA	NA	NA	NA	NA	NA	NA	NA	NA	NA	NA	NA	NA	NA	NA	NA	NA	NA	NA	NA	NA	NA	NA	NA	NA	NA	NA	NA	NA	NA	NA	NA	NA	NA	NA	NA	NA	NA	NA	NA	NA	NA
1194	v17	SB-505124	ALK4, ALK5	RTK signaling		3.95486	2.56021	2.60565	4.10263	4.25149	3.47756	3.39697	4.2514	5.18326	5.71497	3.74316	5.04196	5.05193	4.3148	2.73436	5.0549	3.03289	4.1316	3.16758	3.85241	3.84087	4.61775	4.00397	5.25236	4.53913	4.6852	4.62685	5.37054	3.87142	3.81742	4.88149	5.4626	3.35923	5.46088	5.92304	4.52196	5.01041	5.07567	5.48481	3.52618	5.17596	5.11411	4.86746	4.3477
1199	RS	Tamoxifen	ESR1	Hormone-related	Yes	3.2715	2.59214	3.21859	NA	NA	2.86385	2.96739	3.3257	4.25728	4.6212	4.31331	3.71213	4.84815	4.99724	3.02335	3.77985	3.56283	3.90065	2.70506	2.68931	4.1551	4.25817	4.17554	4.69547	NA	NA	2.77439	1.82853	3.19694	3.93602	NA	4.42891	2.05107	4.70931	3.68631	NA	7.33565	4.85651	NA	4.5064	5.37961	3.68725	6.78638	5.38472
1200	RS	Fulvestrant	ESR	Hormone-related	Yes	2.1661	2.1059	2.44842	NA	NA	1.88983	3.03823	2.8226	3.16698	4.78237	3.60312	3.21313	3.91942	4.11871	2.81452	2.86622	3.80494	3.08727	1.74301	3.48245	3.49696	2.40276	3.79287	3.3412	NA	NA	2.58293	3.13445	3.24754	2.82175	NA	4.50546	2.3317	4.92935	3.60593	NA	5.04959	4.35416	NA	2.63909	4.44116	4.44488	6.07624	5.36236
1203	v17	QL-XII-61	BMX, BTK	Other, kinases		1.38782	NA	4.45765	4.86881	3.73904	2.30051	5.35411	NA	5.55024	5.51194	NA	3.15899	NA	NA	NA	5.0549	NA	NA	2.39663	NA	5.12838	NA	NA	NA	NA	NA	4.79904	5.36535	3.96586	4.64216	4.88149	4.66585	3.5891	NA	NA	1.91277	NA	NA	3.47105	NA	NA	NA	3.17395	NA
1218	v17	JQ1	BRD2, BRD3, BRD4, BRDT	Chromatin other		1.77337	NA	2.00053	2.49765	2.01695	2.25253	1.48888	2.58408	2.6999	3.1771	1.38989	2.657	1.22891	2.55606	-0.157578	-1.0608	-0.942423	2.20635	2.199	2.32409	2.77093	2.31517	1.01384	0.28256	2.49804	2.92318	2.16538	2.33987	1.48892	1.81273	2.57891	3.10994	2.59228	3.03926	3.35268	2.29067	3.28949	0.893149	3.06002	1.6458	3.16619	2.68299	2.97767	2.77362
1219	v17	PFI-1	BRD4	Chromatin other		1.37799	1.53533	2.55431	1.19329	1.16381	2.146	2.33171	4.51969	3.07338	3.98117	2.33304	3.3088	1.64588	2.90213	2.15128	NA	1.99022	2.08794	1.20535	2.84945	4.80986	3.09551	3.19032	2.92767	3.02099	3.64998	3.05443	1.58899	3.30728	2.59049	3.06688	5.3448	4.44909	3.74744	3.16704	3.69162	3.39401	3.43242	3.20645	4.05453	5.53329	3.96803	2.07465	3.57119
1230	v17	IOX2	EGLN1	Other		-0.215449	-0.517883	-0.18522	0.24928	0.109582	0.0753571	0.670969	0.284999	0.39472	-0.802996	-0.84389	-0.230602	0.369209	0.351951	-1.40235	0.429755	0.0757221	0.313605	-0.532235	-0.772815	0.498434	-0.088815	0.676432	0.481487	0.195452	0.513902	0.147163	-0.099279	-0.654166	-0.0482294	-0.431075	0.517331	0.30149	0.85571	1.30605	-0.380924	0.986119	0.0953207	0.882309	0.366256	1.07533	0.431609	0.146121	0.5078
1236	v17	UNC0638	G9a and GLP methyltransferases	Chromatin histone methylation		2.25623	1.49707	0.35567	1.82336	0.841712	1.9894	1.95663	2.86414	2.27543	2.95001	4.12578	5.73351	2.33066	2.6159	4.10544	5.74805	5.20991	1.59637	1.90269	2.43574	5.32148	4.86951	5.95594	5.97326	3.43446	3.31507	4.62905	4.94859	2.45227	2.13041	3.04645	5.22703	4.01752	3.79082	2.14338	5.15895	3.53247	5.76612	3.47529	4.02464	3.02393	4.49357	2.51042	5.74534
1237	RS	EPZ004777	DOT1L	Chromatin histone methylation	Yes	4.35217	4.1686	4.23325	NA	4.92166	4.87915	5.16383	4.26255	4.55549	6.68897	6.10792	4.5338	6.55624	6.19461	5.05392	4.95732	5.89528	5.55114	4.62877	4.61633	5.75532	5.47198	6.2059	6.02406	NA	NA	5.13342	6.1148	6.15782	5.07747	NA	5.63582	4.99185	8.51293	6.88122	NA	7.58447	6.2478	NA	5.65063	6.66182	5.48826	7.88075	6.74554
1239	RS	YK-4-279	RNA helicase A	Other		0.965418	1.80178	0.421609	NA	NA	0.839586	1.42598	0.224575	2.44948	3.48914	0.108888	3.65192	3.76087	3.01161	2.33556	2.38927	3.5632	1.74784	0.718776	1.34545	3.3038	2.33568	2.35611	4.37966	NA	NA	3.22099	4.97305	3.55989	1.40647	NA	3.6233	1.00916	5.86158	5.24968	NA	7.30707	4.79588	NA	0.540469	3.47814	5.89516	6.94832	7.29449
1239	v17	YK-4-279	RNA helicase A	Other		NA	NA	0.531855	1.10053	0.628139	0.272763	1.64373	1.04554	1.6855	NA	0.0260946	1.86032	0.914957	1.4844	1.60838	NA	0.546141	1.19337	-0.336719	1.01143	2.30602	0.306564	1.67384	2.0701	0.851938	0.485465	2.58351	1.97488	1.42201	0.396229	NA	3.76844	0.605708	1.7085	3.91126	2.07427	4.81461	2.93167	1.25299	1.803	2.19684	4.05999	2.37358	2.33701
1241	v17	CHIR-99021	GSK3A, GSK3B	WNT signaling		2.43357	NA	3.03784	1.86377	3.30048	3.22987	5.35627	4.46829	3.97026	3.27416	3.47719	2.66262	5.04719	3.46205	4.71043	4.83514	4.84603	3.05737	2.84264	2.69153	5.06331	2.10895	3.65917	4.12187	4.17456	3.67592	4.78694	5.15946	4.71437	4.64017	4.07637	4.77641	1.81081	4.65772	4.23741	4.32649	3.59745	3.7684	5.49523	3.78307	5.6856	4.50909	4.85567	3.85664
1242	v17	(5Z)-7-Oxozeaenol	TAK1	Other, kinases		-0.0791299	NA	0.648692	1.52792	1.32283	1.343	1.6465	1.754	3.17487	1.0958	1.627	1.19503	0.475388	0.545244	-0.260298	0.215765	-0.208681	0.577288	0.548699	0.0666962	1.02902	1.07307	0.81763	0.458089	0.498875	0.783348	1.73551	2.09085	1.55866	1.89207	1.1936	3.78546	2.04929	1.4494	1.24068	2.20542	2.93391	1.31624	2.41727	1.93108	2.53326	1.89427	-0.289832	-0.28266
1243	v17	Piperlongumine	Induces reactive oxygen species	Other		1.10596	0.831393	0.605782	1.45216	2.01005	0.202595	1.96306	3.59883	3.7261	3.65897	1.73396	1.70683	0.646626	1.26449	0.271131	0.481191	0.706696	1.21061	0.668508	1.27687	0.922486	1.59745	1.28392	1.81671	0.951368	0.935189	2.14122	2.06732	0.840015	2.8689	1.7786	3.36105	4.60274	1.57005	0.764782	1.48668	2.17159	1.51952	2.74776	2.87882	2.55681	1.5761	1.83622	1.24072
1248	RS	Daporinad	NAMPT	Metabolism		NA	NA	-6.32752	NA	NA	-6.87813	-5.71626	NA	NA	NA	NA	NA	NA	NA	-5.53624	NA	-5.72047	NA	NA	NA	NA	-5.33019	NA	NA	NA	NA	NA	-3.62571	NA	-4.9744	NA	NA	-2.93187	NA	NA	NA	NA	-4.30747	NA	NA	NA	2.21056	NA	NA
1248	v17	Daporinad	NAMPT	Metabolism		-6.842	NA	-6.23671	-5.45651	-4.50968	-7.03926	NA	-7.35803	0.133174	0.713488	-0.88963	2.73923	-1.82514	-1.69073	-5.33932	-3.929	-3.39249	-5.64594	-6.3013	-5.70283	-6.91676	-4.39431	-2.33861	-3.81429	-3.13004	-3.64297	-5.10189	-2.11827	-4.94341	NA	-1.46961	2.10284	1.46704	-0.336706	-1.17668	-4.88873	0.00459044	0.733283	0.364384	0.511512	0.930812	1.73406	0.495367	-3.36662
1249	RS	BMS-345541	IKK-1, IKK-2	Other		2.60173	1.67051	2.63931	NA	2.74703	2.73902	3.23412	2.54806	2.57743	6.20431	4.74218	3.88265	3.46328	5.49393	2.81095	3.33163	3.29514	2.25252	2.36313	3.12204	5.02722	4.12163	3.93837	3.99978	NA	NA	3.29513	5.7604	4.93603	4.40287	NA	3.34114	NA	6.21898	4.47491	NA	NA	4.04415	NA	2.57278	3.33453	NA	NA	7.45266
1250	RS	AZ960	JAK2, JAK3	Other, kinases		0.0820733	1.88954	1.28432	NA	0.644273	0.855763	2.77791	0.347864	1.15584	3.59923	2.25269	2.36418	5.56223	4.30764	3.06572	2.96897	2.95912	1.0866	1.24553	0.373595	1.75879	0.228904	2.48888	3.11647	NA	NA	1.48615	2.9885	3.15725	-0.22649	NA	3.13998	NA	4.5607	4.69374	NA	NA	0.745448	NA	2.11081	0.958772	NA	NA	7.53053
1259	RS	Talazoparib	PARP1, PARP2	Genome integrity		3.36698	3.7494	-1.4294	NA	NA	-2.33607	-1.09665	-4.67537	3.33677	2.98829	2.26089	4.05571	4.81328	3.57606	1.98083	3.61156	5.05014	1.74622	-0.234152	1.48308	0.57493	3.05214	1.77822	3.7561	NA	NA	4.90969	4.57979	3.05677	3.99231	NA	-0.101498	2.95269	5.44971	3.56414	NA	6.15271	5.54645	NA	-0.653075	3.05941	3.49775	6.01768	4.28099
1259	v17	Talazoparib	PARP1, PARP2	Genome integrity		1.64296	1.42007	-2.71669	-2.20061	0.23161	-3.45684	0.221733	-2.26676	0.327815	2.32495	1.30814	1.47727	2.56836	3.02422	-0.622556	NA	2.22857	1.40736	-2.42327	1.04109	-0.421666	1.09416	2.90564	1.0416	0.976387	3.57848	4.70142	1.38995	2.53905	-0.095577	3.39352	-0.892511	3.29837	NA	3.10026	4.3411	4.56289	3.53582	2.30318	1.35604	NA	2.01554	2.69683	1.45834
1261	v17	rTRAIL	TRAIL receptor agonist	Apoptosis regulation		-1.28969	-3.31615	-2.55427	-0.210664	-2.20501	-4.32098	0.482102	-0.657411	-3.77008	-0.156715	-2.88729	-2.7582	-3.54115	0.327928	0.00754853	NA	0.167535	-1.60785	-0.123211	-2.39121	0.522673	-1.76501	0.676432	0.632784	-1.57502	-1.96347	0.178921	0.702746	-0.782064	-0.0582718	-2.64222	-4.36759	-1.52954	NA	0.992772	-0.975334	-0.54738	-1.36329	0.846374	-3.60199	NA	0.501699	-2.586	0.134331
1262	v17	UNC1215	L3MBTL3	Chromatin other		1.73519	NA	2.17461	2.52602	2.64574	2.30339	2.78576	2.41074	3.27796	2.83457	2.18691	2.64399	1.26029	2.70541	2.38635	NA	1.99237	2.57768	2.20884	2.41326	2.75416	1.27963	2.97902	2.97782	2.49063	2.92683	2.48929	3.14585	2.21475	2.32135	2.35642	3.14138	2.45512	NA	3.23713	2.08558	3.29147	2.7639	2.37791	2.66884	NA	2.81152	2.71907	0.519059
1264	v17	SGC0946	DOT1L	Chromatin histone methylation		1.2361	NA	1.52183	1.80898	2.04079	1.63644	0.992092	1.86497	2.59033	2.68823	1.49376	2.03751	1.93368	2.14295	1.7147	NA	1.82666	1.82662	1.13017	1.71486	2.13243	1.62202	2.28587	2.28249	1.74909	2.20718	1.80331	2.4527	1.7015	1.64642	1.7801	2.39899	1.82646	NA	2.93253	1.59753	2.58897	2.07745	0.718594	1.97569	NA	2.08785	1.75445	0.691757
1268	RS	XAV939	TNKS1, TNKS2	WNT signaling		2.69405	3.15753	3.95539	NA	4.18141	4.77223	5.58609	4.05104	4.52958	7.25701	5.74262	4.27461	5.57032	5.47719	4.77778	4.93678	4.87989	4.0227	4.38417	4.58479	4.53909	4.38596	5.23733	4.04776	NA	NA	4.60849	4.34945	6.11954	4.30927	NA	2.33569	NA	4.46704	4.38417	NA	NA	5.7145	NA	3.81159	3.23779	NA	NA	6.18844
1371	v17	PLX-4720	BRAF	ERK MAPK signaling		3.88663	4.87084	2.65917	3.41542	3.40957	3.31718	2.09459	4.21632	4.81467	1.97184	3.39701	5.03379	2.51711	3.66833	3.70576	NA	4.43081	4.87587	1.8168	4.70885	2.26934	3.44809	4.86861	3.9411	4.80062	5.22941	4.63412	5.44844	3.75676	4.64216	4.77824	5.45348	4.49196	NA	5.05993	3.73927	5.59406	5.07567	5.49786	4.64062	NA	3.95546	5.18035	4.18909
1372	RS	Trametinib	MEK1, MEK2	ERK MAPK signaling	Yes	2.65065	2.84957	1.35031	NA	NA	2.7527	3.30748	2.4044	1.91295	-3.28573	-0.541895	-0.834753	0.288519	2.8678	0.145466	-0.315339	1.38501	1.04911	0.44818	0.408561	2.01694	2.32901	1.05931	1.00078	NA	NA	3.69092	1.12036	-0.0600383	1.68685	NA	0.218755	-1.80837	5.29364	0.702452	NA	2.95102	2.79703	NA	3.93535	-0.724519	3.25219	0.318301	-2.77769
1372	v17	Trametinib	MEK1, MEK2	ERK MAPK signaling	Yes	0.923422	NA	-0.0812557	0.862946	2.24567	0.73483	0.309384	2.5783	0.008305	-3.58452	0.275726	-1.97417	NA	0.131724	-3.23491	NA	-1.25219	-0.0322395	-0.784289	-2.10772	-1.69176	0.388668	-0.744712	-2.23499	-1.6768	2.66621	1.99147	-0.639289	-1.94381	-0.276289	-3.17861	-1.55773	0.282692	NA	-1.66966	1.60786	0.568219	0.410206	0.353537	1.90617	NA	1.52653	-3.96041	-1.78531
1373	RS	Dabrafenib	BRAF	ERK MAPK signaling	Yes	4.66798	4.98458	3.35938	NA	NA	4.18893	3.91024	1.80215	5.30297	NA	5.04873	5.01062	6.48728	6.33237	4.57595	4.19177	5.58058	4.71564	4.09389	3.95322	6.10525	5.08693	5.83449	5.94485	NA	NA	5.09361	6.1403	5.18959	5.4758	NA	6.1397	4.60547	8.48666	6.87685	NA	5.37701	5.63423	NA	3.47897	5.61483	6.83908	7.5469	4.81691
1373	v17	Dabrafenib	BRAF	ERK MAPK signaling	Yes	2.54489	NA	1.12252	1.74883	2.18966	1.69441	2.35475	3.55803	5.07147	-2.21191	4.03514	2.93556	4.21047	5.06815	2.87431	NA	3.44882	4.37071	NA	2.98645	2.89112	4.48292	3.73331	3.57045	4.34054	4.64418	4.42848	5.17627	3.10845	4.43338	4.88149	5.4626	4.58353	NA	4.72697	4.52744	4.69362	4.32974	4.04623	4.86179	NA	5.11411	2.91333	2.827
1375	RS	Temozolomide	DNA alkylating agent	DNA replication	Yes	4.23228	5.80978	4.86649	NA	NA	4.70875	6.50185	5.16054	6.85438	8.68118	5.54477	6.76064	6.26652	7.79449	4.92387	5.9236	5.88582	5.67858	4.97031	5.43906	6.56387	5.31588	6.11954	7.14854	NA	NA	5.37312	6.08	6.62352	6.14605	NA	7.38388	5.80729	7.44305	8.01143	NA	8.18779	7.00777	NA	5.07152	7.40506	7.3316	9.17459	8.02596
1375	v17	Temozolomide	DNA alkylating agent	DNA replication	Yes	4.86276	NA	5.61516	5.60458	5.91247	5.78044	6.40188	5.51132	6.30503	6.55062	4.99913	6.13855	4.24397	5.04835	5.51484	NA	5.7016	4.90902	3.89455	4.95553	5.07044	5.41639	6.26005	6.37902	5.89875	6.25903	5.88692	6.1277	4.51595	3.70068	5.97917	6.56122	5.99753	NA	6.52607	5.20945	6.40615	6.15099	6.59647	5.82547	NA	5.98001	6.35214	5.7316
1377	v17	Afatinib	ERBB2, EGFR	EGFR signaling	Yes	3.70404	4.3288	3.83296	2.32328	4.11461	2.05318	2.9592	4.76315	4.76567	4.1073	2.11274	5.04196	2.58775	5.10071	0.105907	NA	1.5661	4.41627	3.50897	4.33551	3.76534	4.42341	5.13203	-1.01894	4.49391	4.96128	4.05734	-0.443521	4.27785	3.95687	4.88149	-0.944292	0.995549	NA	1.29191	3.18083	3.5555	3.77554	3.41301	-0.564224	NA	2.75658	3.63077	4.63515
1378	v17	Bleomycin (50 uM)	dsDNA break induction	DNA replication	Yes	4.05861	1.08056	1.42172	0.571701	1.75145	-2.12111	4.70964	1.81312	0.420065	4.52146	-0.504556	1.70901	0.207651	2.2949	-0.458029	-1.15721	0.302945	-0.453194	-0.0583317	1.57572	1.93367	-0.392628	1.70666	3.13481	0.553513	2.99545	5.43951	2.24403	0.909478	-0.569285	4.5153	1.55776	3.90028	2.51714	2.84254	5.08903	4.74893	3.9068	4.00476	3.90733	3.43459	3.04177	3.1733	2.78471
1494	v17	SN-38	TOP1	DNA replication	Yes	-4.1915	-4.14544	-7.18847	-6.84107	-4.86393	-7.62771	-1.41882	-6.59218	-4.31046	-1.62029	-5.82969	-4.67576	-4.81447	-3.63243	-6.65804	-4.74026	-6.27429	-5.58319	-6.24304	-4.30186	-5.55154	-4.58603	-5.34479	-6.94678	-4.27382	-2.26705	-0.542185	-4.74251	-5.06175	-4.33243	-2.47556	-6.13649	-3.79691	-2.68096	-4.56393	-2.39635	-1.95604	-1.63821	-2.3013	-4.21977	-3.40691	-2.9055	-3.53256	-4.54324
1495	v17	Olaparib	PARP1, PARP2	Genome integrity	Yes	4.19587	NA	1.34859	1.63315	2.32517	0.592829	2.75209	1.35573	2.80041	4.79691	3.16054	4.26659	3.49945	2.999	2.01001	NA	3.70228	2.50728	1.66046	3.54811	3.22681	3.08563	3.05568	3.2193	2.8017	3.32007	4.10308	4.26368	3.26028	3.05798	4.67818	2.8674	4.05185	NA	4.11634	4.0793	5.33409	3.51496	5.49786	4.38264	NA	2.85364	3.48593	3.9854
1498	v17	Selumetinib	MEK1, MEK2	ERK MAPK signaling		3.02623	NA	1.5912	3.37713	3.39368	3.07769	3.4449	3.68543	3.54031	0.429928	2.87472	2.68958	-0.26026	1.14766	0.250898	1.96878	1.45456	2.27759	1.92336	2.26105	3.07197	2.49597	1.53432	1.25389	1.73248	3.68734	3.32979	3.32419	1.81518	3.72348	-0.807228	0.951942	3.22743	2.84235	0.923096	3.48765	3.22371	2.09266	1.48662	3.99653	2.36997	3.6368	-0.90451	1.36031
1502	v17	Bicalutamide	AR	Hormone-related	Yes	4.0846	NA	4.2473	4.34724	4.49092	4.11784	3.27037	4.53501	4.62619	NA	4.28039	5.04155	2.98957	4.99489	3.21184	NA	4.43447	4.58903	3.97457	4.71585	3.54677	3.76988	4.60489	5.21385	4.14726	5.20588	4.53258	4.92267	4.40915	4.41189	NA	5.13581	4.26444	NA	4.58489	4.47756	5.58079	5.00887	5.49786	4.73102	NA	4.56767	5.20506	4.30589
1507	RS	Ruxolitinib	JAK1, JAK2	Other, kinases	Yes	4.05718	4.40777	4.96084	NA	4.8949	4.85927	5.51375	3.89669	4.16811	6.76825	6.17768	5.36587	3.5596	4.78289	5.40395	3.98931	4.33287	4.13205	5.08011	4.82315	4.46437	4.48823	5.53045	4.38821	NA	NA	5.34578	5.75529	4.79784	3.25357	NA	5.00376	NA	6.97437	6.31767	NA	NA	6.25788	NA	4.84777	2.88593	NA	NA	8.11512
1510	RS	Linsitinib	IGF1R	IGF1R signaling		3.87841	1.39145	1.76861	NA	1.33256	2.92862	1.05039	1.06596	4.13131	5.8879	4.44943	4.72884	5.02305	4.59977	4.38776	4.27764	5.88966	4.62213	3.16323	4.72241	2.97053	4.84096	5.3121	6.03879	NA	NA	3.98275	4.14024	3.97076	3.8286	NA	2.05219	3.00283	5.04509	4.36643	NA	4.23849	5.14228	NA	3.3756	2.31064	3.71601	7.03743	7.43905
1511	RS	Epirubicin	Anthracycline	DNA replication	Yes	-2.96306	-1.79326	-2.41793	NA	NA	-3.68668	-1.54298	-3.15571	1.11644	-1.05363	-1.43668	-0.630955	-0.946526	0.241525	-2.82321	-1.43833	-1.36839	-2.53793	-3.0207	-2.8679	-0.477893	1.02302	-0.628372	-1.21693	NA	NA	0.8324	0.693663	-1.405	-0.949488	NA	-1.34338	0.0374167	-0.282777	0.48828	NA	2.89744	1.29899	NA	0.443751	-0.0133754	0.507744	1.30761	1.78228
1512	RS	Cyclophosphamide	Alkylating agent	DNA replication	Yes	4.30231	4.61956	4.03442	NA	NA	3.96181	5.3775	4.47445	5.64569	6.64184	5.75142	5.42203	6.2185	6.71487	4.56743	4.66737	5.45465	5.32215	4.74707	5.49258	6.27285	5.15061	4.75737	5.32231	NA	NA	5.73843	5.54702	5.27084	5.55009	NA	6.00308	5.52964	7.02809	5.94746	NA	7.44085	5.8849	NA	5.10397	6.89797	6.49387	8.20744	6.51283
1526	v17	Refametinib	MEK1, MEK2	ERK MAPK signaling		2.01505	NA	2.24009	3.2374	4.2373	3.29068	3.74305	4.11603	3.00272	NA	2.41706	2.46368	0.550283	2.24601	1.10848	2.27466	1.45013	2.35941	1.75545	1.37073	2.06824	2.70867	2.58284	1.85669	1.58438	4.41767	4.10589	1.53813	1.29823	2.53626	NA	1.62938	2.49832	3.26166	1.3809	3.90011	3.07652	2.36934	NA	4.26602	1.84777	3.77817	-0.194811	1.01965
1527	v17	Pictilisib	PI3K (class 1)	PI3K/MTOR signaling		1.01438	NA	-0.503707	0.82362	-0.73517	-1.44166	-1.15582	0.130907	0.884412	NA	1.36438	4.1237	-0.443075	0.2575	1.20805	2.23714	-0.424685	0.275587	-0.423362	1.92311	1.04447	0.363048	1.85823	0.966031	1.11243	1.75009	0.474862	-0.297071	1.01932	1.89029	NA	0.327671	-0.656664	1.75832	1.41627	0.722051	2.10933	0.741816	-0.124549	1.53439	-0.111852	-0.717828	0.983688	1.04952
1529	RS	Pevonedistat	NAE	Other		-1.42355	0.518206	-1.87155	NA	NA	-1.74491	-0.907735	-2.03655	2.93127	1.20024	0.27329	0.869098	1.41856	2.61958	-1.96077	2.35984	2.58044	-0.0793065	-1.16077	-2.30494	-0.802275	1.07153	-0.0808192	2.2034	NA	NA	0.883534	1.5687	1.07656	1.80674	NA	-0.81771	3.25686	2.52352	2.6615	NA	4.15441	0.99919	NA	-1.58177	3.09194	5.80785	4.79887	1.69854
1529	v17	Pevonedistat	NAE	Other		NA	NA	-2.04046	-0.53551	-0.56316	-2.35572	-0.534357	0.406809	1.05967	NA	-1.279	0.278154	-0.882554	1.83664	-1.76507	NA	-1.59687	-0.948258	-1.57514	-1.90211	-0.977517	-0.0263245	0.608544	-0.40585	-0.528829	0.578879	-0.144892	0.180421	0.396535	-1.43371	NA	-0.86692	-1.07694	NA	2.03341	2.29067	1.38779	1.08276	0.826565	0.0645656	NA	2.24114	-0.385429	1.4483
1530	v17	BDF00016096	SMARCA2, SMARCA4, PB1	Other		NA	NA	4.2631	4.8693	4.78556	4.67293	3.4417	4.65836	5.59054	NA	3.70771	4.60834	4.69682	4.97692	4.15229	NA	4.11053	4.91684	4.05584	4.71585	4.6917	NA	5.2816	4.92251	4.66296	4.67528	4.57622	4.56893	4.60209	4.61626	NA	5.15148	4.90666	2.19554	5.83874	4.43343	5.58366	4.75201	5.1621	4.93814	4.78377	5.03174	5.27038	5.07796
1549	RS	Sapatinib	EGFR, ERBB2, ERRB3	EGFR signaling		4.07204	4.23781	4.71495	NA	4.55193	3.50583	5.10947	5.15454	3.98705	5.92802	1.74403	3.5738	6.28736	5.17249	1.65846	4.02587	1.18529	4.29437	3.27639	4.12304	4.41836	4.15087	6.05835	3.53805	NA	NA	5.85223	0.38436	4.88033	5.64347	NA	-0.840076	-1.12481	2.4937	2.64849	NA	4.31526	3.81364	NA	-0.0883654	3.9492	4.61372	6.04229	5.72405
1553	RS	Uprosertib	AKT1, AKT2, AKT3	PI3K/MTOR signaling		2.553	1.56953	3.56712	NA	1.06638	2.6714	1.37611	3.24902	1.96332	5.07429	3.45566	3.38162	5.57253	3.89283	-0.314072	5.04941	-0.498829	1.71001	2.76153	3.73013	3.66798	2.66127	2.85038	2.4673	NA	NA	-0.0852094	2.25617	4.56265	5.23816	NA	1.45388	NA	4.58058	3.66373	NA	NA	3.02886	NA	2.06987	1.64005	NA	NA	7.14967
1557	RS	LCL161	XIAP, IAP1, IAP2	Apoptosis regulation		3.70631	4.70263	4.79053	NA	4.71604	4.75029	4.45446	5.06486	4.55298	6.65295	5.57336	5.34369	5.11369	6.723	5.71934	5.4945	4.83652	5.33559	3.94962	4.50059	5.78333	4.46479	5.57572	4.98771	NA	NA	4.78238	5.65471	4.92014	5.61623	NA	4.29186	NA	6.13617	5.29126	NA	NA	4.01983	NA	4.2317	3.77815	NA	NA	8.1473
1558	RS	Lapatinib	ERBB2, EGFR	EGFR signaling	Yes	2.7019	2.19942	3.71113	NA	NA	1.95753	3.26158	2.3279	3.80857	6.78504	2.26061	3.84408	4.23794	6.7327	2.8164	3.0248	2.35473	3.38772	2.0032	2.22162	2.58517	3.86305	3.20942	4.35026	NA	NA	4.99452	0.432556	2.28762	3.801	NA	1.68352	-0.658117	3.66682	3.8689	NA	6.57761	3.82168	NA	-0.859262	5.67176	5.53251	7.58667	6.83617
1559	RS	Luminespib	HSP90	Protein stability and degradation		-1.69254	-3.36959	-3.51931	NA	-2.98942	-2.45721	-3.29754	-3.03382	-0.419398	-0.189207	-2.08755	1.71583	1.72413	-1.04219	-3.64559	-3.34606	-2.31358	-2.7242	-3.66899	-2.78779	-2.39001	-3.69501	-3.35595	-2.72939	NA	NA	-3.35718	0.299907	-2.21403	-1.08533	NA	2.92281	-1.79196	-2.1944	0.35364	NA	4.40688	-2.44186	NA	-2.3631	-1.97535	3.23168	6.04454	0.418934
1560	RS	Alpelisib	PI3Kalpha	PI3K/MTOR signaling		4.15516	2.34094	2.6083	NA	1.03117	2.95005	1.50478	2.67248	3.85602	6.9008	3.86475	4.64484	5.82053	4.58928	5.41056	4.99182	1.82535	3.09909	2.83905	4.78153	4.82609	3.81709	5.99232	4.13736	NA	NA	2.96595	3.14032	3.64096	5.24966	NA	2.12613	0.225052	6.48247	6.57392	NA	5.90519	5.96074	NA	2.4242	2.72655	3.90471	8.08789	8.51291
1561	RS	Taselisib	PI3K (beta sparing)	PI3K/MTOR signaling		3.58289	0.673535	1.5967	NA	-0.579404	1.76566	-0.383317	0.398192	2.25739	4.9846	1.92117	2.82497	5.28868	4.05734	2.44279	2.57502	-0.546714	0.905292	1.24978	2.3914	2.70742	1.5272	3.15375	2.11945	NA	NA	0.0051204	1.64475	1.31037	3.81172	NA	-0.160244	-1.71922	3.67327	5.98021	NA	3.74464	2.49479	NA	1.30495	1.67626	3.79276	6.52764	9.04651
1563	RS	EPZ5676	DOT1L	Chromatin histone methylation		4.93829	4.13599	5.27005	NA	4.81344	4.49976	5.37045	4.97532	5.43486	7.60437	6.62302	5.94515	6.72182	6.412	5.80472	5.3885	6.08359	5.31053	4.52874	5.85157	6.57034	5.59845	6.60079	5.43159	NA	NA	5.6919	6.4853	6.70316	5.72145	NA	6.47918	5.66116	8.75764	7.82743	NA	6.07361	6.74314	NA	5.61692	5.73629	6.92979	7.9186	9.20847
1564	RS	SCH772984	ERK1, ERK2	ERK MAPK signaling		3.86772	3.92276	3.6069	NA	3.34973	2.99882	4.63092	3.23892	3.47364	0.189086	2.36877	1.30018	2.8332	5.99389	2.06577	2.48846	3.41676	3.06948	2.13841	2.1019	5.24326	4.29822	4.17035	3.07615	NA	NA	4.74761	4.67785	2.39014	2.39736	NA	1.81166	0.401724	6.76932	3.30221	NA	6.30856	3.78461	NA	4.53369	2.86451	6.09395	4.46214	2.13411
1576	RS	IWP-2	PORCN	WNT signaling		2.24631	1.23295	2.52583	NA	2.78266	1.81334	3.23786	2.35931	2.98316	5.08984	3.76382	3.36236	3.36126	3.79039	3.11556	2.63829	2.33324	2.59596	1.45807	3.16427	3.52898	2.9244	3.92792	3.18602	NA	NA	2.26359	3.74194	3.85447	2.17942	NA	2.65164	NA	5.36823	4.85117	NA	NA	3.81318	NA	3.48186	2.53147	NA	NA	6.31072
1578	RS	Leflunomide	Pyrimidine synthesis inhibitor	Other	Yes	4.29551	3.93613	4.29463	NA	4.80481	5.03742	4.41286	4.60766	5.01848	6.45921	4.58685	4.67717	5.5768	6.2712	4.76397	5.37714	5.07548	5.88998	4.47785	4.40944	4.9262	5.42226	5.07799	6.20813	NA	NA	4.57977	5.29091	5.12024	4.35462	NA	5.40844	NA	6.35753	5.29323	NA	NA	5.26717	NA	5.27984	5.29423	NA	NA	7.28908
1593	RS	Entinostat	HDAC1, HDAC3	Chromatin histone acetylation		0.596759	0.818969	2.09813	NA	1.18514	1.76654	1.59421	1.41794	3.12713	2.78224	1.09031	4.68617	2.80279	2.2153	2.93843	2.71202	3.67138	2.32221	2.30915	2.13723	3.75466	4.15456	2.86789	3.64871	NA	NA	3.49153	2.66198	1.79755	4.06494	NA	0.933005	NA	7.96055	4.58275	NA	NA	3.33322	NA	1.76205	2.65321	NA	NA	5.26549
1594	RS	OSI-027	MTORC1, MTORC2	PI3K/MTOR signaling		NA	NA	NA	NA	NA	NA	NA	NA	NA	6.57336	5.35582	NA	NA	NA	NA	5.64098	3.05497	5.47559	4.07037	4.93379	5.51059	NA	NA	NA	NA	NA	NA	NA	6.18085	NA	NA	NA	NA	NA	NA	NA	NA	NA	NA	NA	NA	NA	NA	NA
1598	RS	LGK974	PORCN	WNT signaling		2.05951	3.83396	3.46313	NA	3.99134	3.61315	4.65304	5.06418	4.04671	6.63881	4.31191	2.74983	4.52296	5.15246	2.07515	3.82963	3.25429	3.68044	4.77675	4.47923	4.56216	3.86837	4.62824	4.3078	NA	NA	3.32971	3.00847	5.47934	3.68401	NA	3.89067	3.44344	6.86422	5.25218	NA	7.60693	4.64401	NA	4.65032	4.50144	4.00565	6.99037	7.01413
1613	RS	VE-822	ATR	Genome integrity		-0.27638	2.32954	2.15207	NA	2.44106	-0.358535	2.8882	1.21625	2.35375	3.18189	5.05048	3.50565	5.0426	2.64096	3.37343	4.86805	4.31375	4.57077	2.77062	4.49511	5.17004	1.59851	5.47182	5.51645	NA	NA	5.06777	5.38831	3.12973	4.83266	NA	4.30299	NA	6.80931	6.50798	NA	NA	2.60589	NA	0.713184	4.2299	NA	NA	7.22288
1614	RS	WZ4003	NUAK1, NUAK2	Other, kinases		2.81271	2.17061	3.36524	NA	1.53242	2.59314	2.03932	2.36207	3.56318	5.37929	4.76877	5.66639	6.32515	5.77614	4.77016	4.07115	5.32053	3.98065	2.09811	4.77292	4.16274	3.51864	5.74392	4.02954	NA	NA	5.73873	3.03466	5.62244	3.34198	NA	5.13905	NA	7.80397	7.44149	NA	NA	5.73654	NA	4.0923	3.84509	NA	NA	8.71366
1615	RS	CZC24832	PI3Kgamma	PI3K/MTOR signaling		2.89011	3.77879	4.98455	NA	4.58577	4.60525	4.91126	4.94432	4.8892	7.64929	5.58327	5.12437	5.09191	5.42486	5.57168	4.31346	5.51339	4.9527	3.89117	4.51708	5.94822	4.99286	6.27001	6.00381	NA	NA	5.77746	6.23586	6.3997	5.86209	NA	6.56403	NA	7.27974	7.43018	NA	NA	4.70262	NA	4.17507	6.9369	NA	NA	7.21389
1617	RS	AZD5582	XIAP, cIAP	Apoptosis regulation		-1.65216	0.871482	1.62692	NA	0.987443	1.65382	1.33536	1.85463	1.688	3.16773	2.45369	5.48164	3.00551	5.17544	1.72665	2.01781	4.55291	1.63011	1.04739	2.11816	5.62296	4.12485	3.62608	4.07742	NA	NA	2.65079	5.5692	3.33813	1.55631	NA	3.32361	NA	6.8214	2.51827	NA	NA	-1.24334	NA	3.11171	3.31706	NA	NA	8.26849
1618	RS	GSK2606414	PERK	Metabolism		1.94016	3.77478	3.20711	NA	2.87631	2.67771	2.44203	2.56563	4.28749	6.75765	3.32475	4.69847	3.87031	4.94229	2.97225	3.53618	3.19692	2.5449	2.22706	3.46964	4.17628	4.43002	4.29511	3.93671	NA	NA	4.13669	4.05348	4.24954	4.58209	NA	4.57183	NA	7.25402	6.57113	NA	NA	5.11001	NA	3.72391	3.87766	NA	NA	8.86197
1620	RS	PFI3	Polybromo 1, SMARCA4, SMARCA2	Chromatin other		4.6395	4.57801	4.89952	NA	5.06141	4.77	4.28825	5.05275	5.20048	7.68256	6.01918	5.66613	5.642	6.45615	5.52803	5.49606	5.62784	5.66113	4.21924	5.74717	6.54497	5.15175	5.82215	5.64342	NA	NA	5.39506	6.32127	6.70599	5.97922	NA	6.04617	NA	7.96185	7.46151	NA	NA	5.71546	NA	5.26472	6.9275	NA	NA	8.99736
1621	RS	PCI-34051	HDAC8, HDAC6, HDAC1	Chromatin histone acetylation		3.85272	3.78522	3.94508	NA	4.73646	3.46925	3.70446	3.12313	5.61822	7.4948	6.33281	4.14353	5.33555	5.59043	3.4326	5.32768	5.44479	5.02309	3.394	4.48959	6.01145	4.81619	5.77515	4.819	NA	NA	5.45601	5.65144	6.28865	3.90362	NA	6.54677	NA	7.38386	7.38195	NA	NA	4.47484	NA	4.62903	6.8815	NA	NA	8.26923
1622	RS	Wnt-C59	PORCN	WNT signaling		1.59181	3.66538	3.82206	NA	3.86058	3.61573	4.90919	3.62331	3.82027	6.88078	4.63021	4.37503	4.54232	4.88367	3.3928	4.53112	5.05506	4.74962	3.01175	5.34715	5.10921	4.98814	5.98266	4.34742	NA	NA	5.38134	2.96716	4.42993	3.10534	NA	4.67773	NA	8.10234	7.33099	NA	NA	4.81951	NA	5.40177	5.97964	NA	NA	7.79138
1624	RS	I-BET-762	BRD2, BRD3, BRD4	Chromatin other		1.24292	3.85242	2.94443	NA	4.90383	4.9469	3.46317	3.76822	4.2621	6.53791	4.38031	4.2997	5.59696	5.63425	5.58723	3.8216	3.40733	3.33788	1.8121	3.35335	4.62197	3.36276	3.8675	3.50584	NA	NA	3.09398	3.89881	4.45495	4.02304	NA	5.03298	NA	6.20064	6.89457	NA	NA	5.3072	NA	4.11727	4.4965	NA	NA	5.71488
1625	RS	RVX-208	BRD4	Chromatin other		2.82999	4.30614	4.09395	NA	5.10133	4.99002	5.56803	5.06486	5.43447	7.69418	5.88511	5.21179	5.54307	6.83271	5.61598	4.94775	4.64422	4.31816	3.85964	4.7973	6.52782	4.83877	6.34333	5.05334	NA	NA	5.28976	5.82527	6.04152	5.93139	NA	5.82457	NA	7.83992	7.25972	NA	NA	6.03293	NA	4.50007	6.67413	NA	NA	8.3658
1626	RS	OTX015	BRD2, BRD3, BRD4	Chromatin other		1.02716	2.29518	1.76718	NA	3.12429	2.92091	2.13669	3.39733	3.94668	7.60862	3.00476	3.45975	4.34981	4.08397	4.94581	3.93495	2.09217	2.35688	0.575521	1.84548	3.82695	2.04862	3.63638	3.53453	NA	NA	3.17011	2.22194	4.45051	4.40487	NA	4.31746	NA	5.10077	5.21537	NA	NA	5.32834	NA	3.69421	5.51066	NA	NA	5.45679
1627	RS	GSK343	EZH2	Chromatin histone methylation		2.20802	2.55491	2.42464	NA	2.81371	2.71479	3.28174	2.74808	3.44387	5.19862	3.51835	1.90607	3.55027	3.27936	3.2107	2.34971	3.11621	3.09956	1.82888	2.69746	3.78521	2.85538	2.0654	2.19175	NA	NA	3.07207	3.31567	3.44241	3.41667	NA	3.16621	NA	5.61618	5.05721	NA	NA	3.17889	NA	3.13224	4.58241	NA	NA	6.026
1629	RS	ML323	USP1, UAF1	Genome integrity		2.83645	3.93727	4.6068	NA	4.80242	4.72959	4.4183	4.83719	3.79462	6.31693	5.86412	4.07672	4.68715	5.79504	2.97067	4.25432	5.44822	4.9196	3.76171	4.72057	5.28732	4.78195	6.36278	5.07564	NA	NA	5.81958	4.21328	5.18281	3.50228	NA	5.22626	NA	7.15166	7.84761	NA	NA	4.98546	NA	5.26721	6.99623	NA	NA	8.40648
1630	RS	Entospletinib	SYK	Other, kinases		3.05169	2.98464	3.18955	NA	2.85026	3.906	3.37623	4.85137	4.17835	6.0159	4.25184	3.91012	4.07207	4.46365	2.05327	3.46381	3.71303	2.595	2.22444	3.72178	3.61913	2.94262	4.49689	4.21181	NA	NA	4.2444	3.61353	4.98589	4.65095	NA	5.22095	NA	5.89214	7.05113	NA	NA	3.28191	NA	2.5838	4.04869	NA	NA	7.32609
1631	RS	PRT062607	SYK	Other, kinases		2.33001	2.11236	2.44044	NA	1.51644	3.56847	1.89172	1.95164	3.3476	3.83516	3.60896	4.31161	3.9038	4.79056	3.70757	5.36754	4.49862	2.35972	2.43199	4.8878	4.79577	3.84879	4.05109	4.20326	NA	NA	5.11443	3.77144	3.96937	3.84297	NA	5.69844	NA	4.62032	5.71679	NA	NA	2.26998	NA	2.5927	3.67725	NA	NA	8.09903
1632	RS	Ribociclib	CDK4, CDK6	Cell cycle		NA	NA	NA	NA	NA	NA	NA	NA	NA	NA	NA	NA	NA	NA	NA	NA	NA	NA	NA	NA	NA	NA	NA	NA	NA	NA	NA	NA	NA	NA	NA	NA	NA	NA	NA	NA	NA	NA	NA	NA	NA	NA	NA	NA
1634	RS	AGI-6780	IDH2 R140Q mutant	Metabolism		2.41032	4.09336	3.45871	NA	3.35762	3.67641	3.43742	4.7613	4.14762	7.46763	4.92605	3.90241	5.65625	5.02345	2.48602	4.13472	3.79629	4.94935	4.35558	4.503	4.50559	3.80711	5.54693	3.8086	NA	NA	3.69885	3.94165	5.40809	3.10263	NA	3.857	NA	7.98561	7.15362	NA	NA	5.79647	NA	4.19666	4.96729	NA	NA	8.19789
1635	RS	Picolinici-acid	Inflammatory related	Other		4.40947	3.65656	4.97963	NA	5.10538	4.90428	5.591	5.06486	5.08474	7.47733	4.80445	5.46833	4.74337	6.08701	5.55574	5.62752	5.4319	4.49428	3.67731	5.61401	6.51638	4.86952	5.37992	5.18309	NA	NA	5.32395	6.21985	5.59773	5.23512	NA	6.30517	NA	7.82583	7.28471	NA	NA	5.74728	NA	5.37197	6.82275	NA	NA	8.41182
1786	RS	AZD4547	FGFR1, FGFR2, FGFR3	RTK signaling		1.06714	3.56244	0.880915	NA	NA	2.16926	3.53561	0.430517	2.82469	4.24708	3.00832	0.599	1.26468	3.91063	3.38734	2.5363	4.27859	1.0138	3.36618	0.120688	1.15587	2.43083	2.85854	1.63092	NA	NA	3.77059	3.99732	2.7326	0.569802	NA	3.16251	2.70752	4.7256	5.0911	NA	6.25583	5.05876	NA	2.42807	4.72356	5.06083	7.09155	4.88277
1799	RS	Ibrutinib	BTK	Other, kinases	Yes	4.20996	5.13547	4.38601	NA	3.64553	3.15144	5.69521	4.50383	6.27092	7.27914	4.09319	4.58217	5.93285	5.53585	2.89674	3.75391	3.20493	4.24562	4.74668	5.80584	5.67358	4.53206	6.25927	4.79923	NA	NA	5.65486	-0.171954	6.85444	6.04037	NA	-1.16983	NA	6.42948	5.1275	NA	NA	4.63858	NA	-0.476657	6.39022	NA	NA	8.75126
1849	RS	Sabutoclax	BCL2, BCL-XL, BFL1, MCL1	Apoptosis regulation		-2.03482	-1.52948	-1.1914	NA	-1.54412	-2.60272	-1.10565	-2.33533	0.211898	0.398148	0.349475	0.0386632	0.910883	1.84997	-0.231363	-0.513236	-1.08214	-0.0644786	-2.07459	-0.933562	-0.088077	0.783685	0.0566623	-0.366224	NA	NA	-1.30721	1.9823	1.31399	-0.409646	NA	-1.35323	NA	2.859	0.963116	NA	NA	1.18181	NA	0.910219	-0.691125	NA	NA	1.42601
1852	RS	LY2109761	TGFB1	Other		4.64253	5.13491	4.96699	NA	5.08835	3.21674	4.61858	5.0637	6.23548	7.40458	6.33631	5.09337	4.89389	6.76595	5.48475	5.3381	6.10078	4.4227	4.3577	5.16898	5.03191	4.60286	6.30019	6.56882	NA	NA	5.78071	5.37723	6.7869	5.8195	NA	6.5702	NA	8.34079	6.24081	NA	NA	6.48897	NA	5.67274	6.76799	NA	NA	7.52619
1853	RS	OF-1	BRPF1B, BRPF2	Chromatin histone acetylation		1.56199	4.4615	3.02716	NA	3.41771	3.18295	4.70132	5.03241	5.1817	5.33072	4.70874	3.19478	3.46633	5.5421	2.93801	3.32661	4.02549	5.46181	4.53293	4.97604	2.64599	2.87575	5.63032	5.1958	NA	NA	5.78569	2.64549	5.90654	3.54677	NA	3.52931	NA	7.06007	5.16726	NA	NA	6.43984	NA	3.29286	4.6566	NA	NA	5.74375
1854	RS	MN-64	TNKS1, TNKS2	WNT signaling		3.12919	5.12773	4.40887	NA	4.4085	4.18598	5.42064	5.06486	5.71105	6.47004	6.17874	3.31192	5.46975	4.67605	5.40385	5.66234	5.90313	5.47725	4.14541	4.20061	5.36896	3.37205	4.71517	6.49787	NA	NA	5.77311	5.63778	6.88526	5.58495	NA	4.57186	NA	6.71786	4.35601	NA	NA	4.98411	NA	4.42895	4.4705	NA	NA	7.1858
1855	RS	KRAS (G12C) Inhibitor-12	KRAS(G12C)	ERK MAPK signaling		2.24912	5.05299	2.6729	NA	2.08783	2.44184	3.95593	2.89383	5.73818	8.2606	3.78413	3.67458	5.3308	7.02076	2.99447	3.78854	6.80241	3.92965	2.95396	5.79732	4.70098	3.69448	6.77066	6.03082	NA	NA	5.52702	5.6068	7.05767	4.74422	NA	6.44581	NA	8.3821	6.8776	NA	NA	6.11412	NA	3.6735	7.71996	NA	NA	8.01504
1873	RS	Buparlisib	PI3Kalpha, PI3Kdelta, PI3Kbeta, PI3Kgamma	PI3K/MTOR signaling		0.614732	0.291728	0.412255	NA	NA	0.115468	0.665236	0.426961	1.62254	1.86793	0.450557	1.61556	1.6515	1.10941	1.23015	0.705082	0.977858	0.519363	-0.00639538	0.205261	1.06723	1.18012	0.91888	1.09863	NA	NA	0.823568	1.78793	0.544629	0.897115	NA	0.658046	-0.289227	2.29722	1.63071	NA	4.78013	2.59524	NA	0.0780467	1.25302	3.06857	3.18206	2.75303
1908	RS	Ulixertinib	ERK1, ERK2	ERK MAPK signaling		2.71997	2.85002	2.9112	NA	NA	2.99376	4.68698	2.09279	5.18588	2.42194	2.63021	2.49923	2.95198	4.49446	2.12621	2.758	4.1335	2.84004	2.35383	2.85049	3.9595	3.92206	3.34761	3.85445	NA	NA	4.56926	4.07157	2.81581	3.82652	NA	2.83152	0.983	5.24402	3.81397	NA	7.62502	5.1506	NA	3.85813	2.96723	5.29303	4.39137	1.62204
1909	RS	Venetoclax	BCL2	Apoptosis regulation		0.303949	-0.0719441	1.57427	NA	NA	1.40032	1.47325	0.924189	3.23704	2.51056	2.45024	3.18279	2.35009	2.98521	2.75605	1.88616	2.0529	2.95382	1.88172	2.11504	3.16274	2.03593	3.21435	3.11028	NA	NA	0.724731	1.76486	2.18178	1.96107	NA	2.18914	3.35811	3.67174	1.71479	NA	4.39336	3.72161	NA	2.97651	3.46913	3.36327	3.19192	3.68576
1910	RS	ABT737	BCL2, BCL-XL, BCL-W, BCL-B, BFL1	Apoptosis regulation		-1.21084	0.0248967	-0.0722981	NA	NA	1.09882	0.738775	0.203365	5.25859	4.69061	2.74926	2.59996	2.02814	2.20074	3.36301	2.07337	2.26971	3.05901	2.94725	2.82799	2.36905	3.59563	0.579906	5.03042	NA	NA	-1.64621	1.30857	1.58777	1.42601	NA	2.6911	0.752095	3.25612	3.26027	NA	3.31763	2.36004	NA	0.782281	4.49193	0.800484	2.19533	3.62281
1911	RS	Dactinomycin	RNA polymerase	Other	Yes	-5.17548	-5.77205	-5.88706	NA	NA	-5.79663	-5.30772	-6.2484	-3.18494	-3.91637	-5.73508	-4.36986	-4.54022	-4.46205	-6.30738	-5.10774	-4.83761	-5.46449	-6.8799	-6.89074	-4.51683	-3.91295	-5.26566	-4.14989	NA	NA	-3.02647	-2.19315	-6.29486	-3.77111	NA	-3.76251	-5.40743	-4.47204	-3.86743	NA	-1.24876	-2.2502	NA	-5.78294	-3.82144	-0.964689	-2.52715	-0.46045
1912	RS	Afuresertib	AKT1, AKT2, AKT3	PI3K/MTOR signaling		2.1046	2.09465	3.28803	NA	NA	1.66102	1.05921	2.4472	1.80497	4.22505	4.46082	4.98918	4.56472	3.92287	-0.175358	3.38946	0.377829	0.556048	0.930036	2.50678	2.21036	3.31401	1.31832	2.58413	NA	NA	-1.06055	2.03823	1.37237	3.07178	NA	3.54835	0.0221165	3.44545	4.1026	NA	5.19326	4.74013	NA	1.69736	2.32695	3.77647	6.32256	7.24224
1913	RS	AGI-5198	IDH1 (R132H)	Metabolism		4.62895	4.09804	3.93341	NA	NA	3.758	5.13873	4.06689	5.1581	5.0836	4.78746	4.37813	6.21247	4.91691	4.2065	3.63226	5.01985	4.8453	4.88023	4.01493	6.26341	4.66444	3.59744	4.87737	NA	NA	5.28865	4.42631	4.63019	4.4655	NA	4.68377	4.81061	5.00806	5.86361	NA	7.67276	6.20762	NA	4.84213	5.55797	4.90341	5.26363	5.72075
1915	RS	AZD3759	EGFR	EGFR signaling		2.18401	2.89931	2.28221	NA	NA	2.49658	3.24635	2.60306	3.34877	4.34349	1.2656	2.80054	3.95158	4.13978	2.91572	1.16117	1.3269	3.11955	2.8004	2.47437	3.96831	2.81135	2.50446	2.7986	NA	NA	3.67176	3.05734	3.97426	3.06926	NA	1.33327	0.196695	1.55625	2.2123	NA	4.69003	3.83955	NA	2.76026	4.21642	2.68979	4.9155	6.13306
1916	RS	AZD5363	AKT1, AKT2, AKT3, ROCK2	PI3K/MTOR signaling		3.18645	2.08964	2.91019	NA	NA	2.94379	1.88122	1.58156	2.44659	3.87791	3.79761	5.34573	5.18524	4.47654	0.451972	3.72318	1.02953	1.39903	2.01788	3.08903	3.28419	3.38525	1.54218	3.20562	NA	NA	-0.155831	4.62349	1.60785	3.65847	NA	3.82816	1.05878	4.18487	5.41622	NA	5.18268	4.03381	NA	2.0074	3.62561	3.61026	5.77277	5.34131
1917	RS	AZD6738	ATR	Genome integrity		0.576268	1.90224	0.893997	NA	NA	1.41008	1.395	0.731366	2.12445	1.79453	2.17851	3.67631	4.19309	2.01216	0.726426	1.20446	2.98718	1.58096	0.0608308	1.31806	2.45988	1.31667	1.66463	3.48344	NA	NA	1.21524	4.01621	0.628058	3.49014	NA	2.39199	0.0247304	3.41419	4.15457	NA	4.28386	3.70438	NA	1.93456	3.55285	4.33775	4.88031	3.81922
1918	RS	AZD8186	PI3Kalpha, PI3Kbeta	PI3K/MTOR signaling		3.20034	3.21142	3.11816	NA	NA	2.2988	2.86807	2.24058	2.31365	3.23693	3.98337	5.67113	5.90869	4.45138	4.58258	2.88891	3.17505	1.91393	2.61456	2.91048	5.20013	2.80079	2.33072	2.69055	NA	NA	2.51951	5.97531	2.79428	4.4973	NA	2.55595	1.35106	2.71502	3.88114	NA	5.0739	2.01586	NA	2.52982	3.10412	3.78886	4.8178	5.05028
1919	RS	Osimertinib	EGFR	EGFR signaling	Yes	2.1998	1.16295	1.21829	NA	NA	1.74049	1.30083	1.73602	3.02215	3.35457	0.661884	2.89468	2.57541	3.19653	0.325603	0.423194	0.128783	1.62027	2.30456	1.42019	3.88661	2.5144	1.6743	2.71715	NA	NA	2.45363	-0.115614	2.51219	1.51042	NA	0.455269	-0.730177	0.953268	1.2035	NA	4.0879	1.97279	NA	-2.26319	3.16843	3.19502	4.27706	4.22176
1922	RS	Cediranib	VEGFR, FLT1, FLT2, FLT3, FLT4, KIT, PDGFRB	RTK signaling		1.55684	1.6097	1.57057	NA	NA	1.76136	1.69828	1.5282	2.06748	2.47598	2.85744	1.72835	1.24159	2.19974	1.95041	1.71082	1.9898	0.2856	1.87042	0.535147	1.36031	2.64985	2.11352	1.98354	NA	NA	2.6599	2.75962	1.73254	1.14637	NA	5.34653	1.74086	1.22982	2.20595	NA	4.6249	3.44947	NA	1.31144	3.74536	3.52521	4.81953	5.44033
1924	RS	Ipatasertib	AKT1, AKT, AKT3	PI3K/MTOR signaling		3.14532	2.09191	3.35149	NA	NA	2.82568	1.95313	2.83746	2.3405	4.87117	5.32535	5.70314	5.37718	6.19272	1.21471	4.25333	1.35988	1.91547	2.86871	3.73216	4.72714	3.68018	3.13678	3.49787	NA	NA	0.293007	5.89919	2.26192	4.45935	NA	5.33374	2.1466	5.12879	4.97512	NA	4.87651	4.79546	NA	2.52771	3.57971	3.77803	6.87783	5.15021
1925	RS	GDC0810	ESR1, ESR2	Hormone-related		4.50903	4.78082	4.75717	NA	NA	3.72241	5.33932	4.75715	5.56903	6.7163	4.70201	5.6924	6.40671	5.94686	4.78687	4.98645	6.19902	4.90608	3.31886	5.01157	5.58571	5.22552	5.6498	6.22858	NA	NA	4.67047	4.75786	4.5268	4.90452	NA	5.30473	5.62524	8.23534	6.56985	NA	7.28942	5.19327	NA	5.61049	6.58086	5.49802	7.75927	6.51975
1926	RS	GNE-317	PI3Kalpha	PI3K/MTOR signaling		0.851536	-0.00983624	-0.284367	NA	NA	-0.400483	-1.0753	-0.407051	1.55579	1.58424	0.756525	2.08902	0.974276	0.411713	0.0992558	0.91348	0.14023	-0.703729	-0.469608	-0.591502	0.231918	0.181097	-0.14482	0.788128	NA	NA	-0.159323	0.280774	-0.576775	0.3232	NA	0.234326	-1.62443	2.3515	0.485668	NA	2.27655	1.33117	NA	NA	0.0888435	2.0016	2.39501	2.0792
1927	RS	GSK2578215A	LRRK2	Other, kinases		4.52325	2.68032	4.85755	NA	NA	4.32283	4.21755	4.35317	5.67473	6.32446	5.75931	5.09693	5.45528	6.67583	4.529	4.78575	6.25569	5.42942	3.95712	4.70513	4.06917	4.47214	6.13966	4.26245	NA	NA	5.664	4.65852	5.92076	5.41812	NA	6.44478	5.65265	7.67053	6.71039	NA	5.97039	5.53875	NA	5.78444	5.46802	5.41543	6.90537	6.2887
1928	RS	I-BRD9	BRD9	Chromatin other		3.93004	3.385	3.85137	NA	NA	3.40353	4.54369	4.12873	4.57754	5.53009	6.14573	3.82923	5.35971	6.43859	4.04587	5.61656	4.95238	4.13553	3.71586	2.95405	5.97652	4.52226	4.35929	6.40496	NA	NA	5.76597	5.61825	5.62998	4.66225	NA	6.38978	3.56091	7.80847	6.30594	NA	7.03866	6.1894	NA	4.57161	5.96126	6.25766	7.90368	5.5743
1930	RS	TelomeraseÿInhibitorÿIX	Telomerase	Other		0.866308	0.160313	0.527938	NA	NA	-0.0262565	0.368416	0.223782	1.24197	2.67245	0.0897587	2.65193	0.896339	1.88782	-0.812554	0.706307	0.458032	0.114342	-0.480323	0.450321	0.968114	0.939803	-0.172557	-0.0272808	NA	NA	0.632185	2.16635	0.260548	0.82083	NA	2.29283	0.101545	2.80361	0.871614	NA	3.17441	0.711899	NA	0.469099	2.4834	2.08878	3.05158	2.33497
1931	RS	MIRA-1	TP53	p53 pathway		4.66798	5.11797	4.69829	NA	NA	3.72148	5.62238	4.24975	5.16489	7.80346	6.3546	5.67975	6.49676	6.84282	5.64648	5.69428	6.07772	5.71865	5.0763	5.5286	3.65129	5.1872	6.39942	6.61669	NA	NA	5.71118	6.02002	5.13202	5.51272	NA	6.62006	5.66001	8.55452	7.64794	NA	7.4194	6.13307	NA	5.78444	6.88513	6.71604	8.49769	8.74156
1932	RS	NVP-ADW742	IGF1R	IGF1R signaling		1.94397	0.731271	1.30613	NA	NA	1.59433	-0.304527	1.02481	3.28075	2.94849	3.44727	4.36538	2.98221	2.68878	4.49999	3.32179	3.98696	1.93978	1.43361	2.11303	2.0387	4.75107	2.70476	2.46366	NA	NA	1.40297	3.85821	1.78875	3.85465	NA	5.27324	0.754583	6.36261	2.87731	NA	4.37227	4.63846	NA	3.14804	3.55719	3.89317	4.93363	8.67812
1933	RS	P22077	USP7, USP47	Protein stability and degradation		2.90401	3.50634	4.45472	NA	NA	4.78776	4.4257	3.54926	5.5486	5.73004	4.50658	4.64795	5.26383	4.58754	3.19378	4.48117	6.27511	4.1001	2.85618	2.83229	5.01133	5.285	3.14794	5.54901	NA	NA	2.80231	6.34056	4.17072	5.98718	NA	5.07837	5.63947	6.28355	5.39835	NA	5.92434	5.29323	NA	5.49079	6.5969	4.60127	5.50258	7.74652
1936	RS	Savolitinib	MET	RTK signaling		1.13555	1.50264	2.49247	NA	NA	2.28193	2.75819	2.18707	3.6094	3.60556	2.17033	3.39055	2.83267	2.92844	2.87	2.75215	3.98271	2.03844	1.35007	1.923	2.90267	2.60375	1.36582	2.62081	NA	NA	2.27126	3.73301	3.07819	3.64783	NA	1.83804	2.63016	3.51758	3.08126	NA	5.07365	3.26503	NA	2.13102	3.28111	3.87264	4.57828	3.44458
1939	RS	UMI-77	MCL1	Apoptosis regulation		1.70236	2.36116	1.0445	NA	NA	0.339575	1.94622	1.50174	5.0614	2.40515	4.1462	5.66325	5.94767	3.97491	1.79225	3.48584	2.36585	3.03635	2.40077	3.6296	2.7514	4.03932	4.17375	4.6433	NA	NA	2.50687	2.19692	1.89282	3.91034	NA	3.84959	2.96404	5.58925	1.84671	NA	4.66674	2.96724	NA	5.56062	5.72183	3.33684	4.70078	5.45743
1940	RS	WIKI4	TNKS1, TNKS2	WNT signaling		1.47656	3.30378	3.20871	NA	NA	3.16865	5.63115	3.16454	5.2269	4.57716	3.69818	4.24126	5.17994	3.516	3.869	3.57504	4.47481	3.76961	2.42384	1.97425	2.51897	4.45496	3.68803	5.28606	NA	NA	4.39058	4.94287	3.43966	5.53952	NA	3.81503	3.40779	3.15821	2.91001	NA	4.83687	3.98261	NA	4.84111	3.0387	3.25616	3.93392	3.83325
1941	RS	Sepantronium bromide	BIRC5	Apoptosis regulation		-4.5932	-4.29386	-5.99421	NA	NA	-5.76398	-5.82609	-6.0059	-1.71823	-4.87066	-3.87529	-1.96224	-4.16226	-4.37244	-6.60325	-2.31719	-4.12156	-5.17264	-5.77661	-3.3027	-4.81317	-2.70387	-4.36977	-2.6139	NA	NA	-5.78975	-2.84255	-5.72829	-1.86533	NA	-2.08248	-2.3599	-5.31219	-6.45281	NA	-4.31659	-6.16355	NA	-3.68089	-2.70556	-6.1641	-5.72997	-3.44484
1996	RS	MIM1	MCL1	Apoptosis regulation		3.68945	2.94406	2.76074	NA	NA	2.23652	4.08484	2.91615	5.50217	3.80119	4.16164	5.57342	5.69822	4.99122	3.21106	4.5292	4.06616	1.88139	2.10319	3.27263	4.14226	4.94059	3.66022	2.83943	NA	NA	3.75895	4.69448	3.04079	3.36283	NA	5.0855	5.48577	4.52356	5.07726	NA	7.29192	6.35549	NA	2.89045	4.48311	6.08647	6.16906	6.52371
1997	RS	WEHI-539	BCL-XL	Apoptosis regulation		-2.55538	2.7637	3.2079	NA	NA	3.2537	2.89322	2.47868	4.77838	5.98709	2.9707	5.62727	3.235	3.2943	3.66107	4.17931	4.23131	4.18029	3.3658	3.7615	2.86944	3.43678	1.43808	3.75738	NA	NA	1.41675	0.477573	2.12958	3.438	NA	3.756	-0.0592759	4.64266	4.85618	NA	4.91772	5.55136	NA	0.29594	4.23893	0.647315	2.93621	4.27223
2040	RS	Foretinib	MET, KDR, TIE2, VEGFR3/FLT4, RON, PDGFR, FGFR1, EGFR	RTK signaling		0.549167	0.911747	-0.527884	NA	NA	-0.505668	0.41675	-0.267023	1.55982	1.23535	0.443201	0.68749	1.4186	1.26517	1.9197	0.454888	1.4635	-0.999328	0.275125	0.281671	1.17582	0.882591	0.703392	0.973146	NA	NA	0.510256	2.64674	0.633445	0.386316	NA	1.3559	0.26797	2.03058	2.95756	NA	3.36783	1.0988	NA	-0.120012	0.106324	1.37691	4.82842	3.0676
2043	RS	BIBR-1532	TERT	Genome integrity		3.60484	3.72859	3.86085	NA	NA	3.75115	5.04907	3.67756	5.21982	6.17312	5.39958	5.60441	4.77058	6.30161	5.16972	4.42125	5.82162	5.56869	4.19038	4.83093	4.78478	5.26435	4.07238	5.46751	NA	NA	3.84749	6.29996	6.29141	5.7063	NA	5.02529	5.25624	5.98512	6.91674	NA	7.63225	5.67571	NA	5.21951	5.65414	6.60741	7.36175	7.27746
2044	RS	Pyridostatin	G-quadruplex stabiliser	DNA replication		3.72117	1.4838	3.04114	NA	NA	2.14633	2.29883	2.01552	4.08566	4.98854	2.85638	3.83366	4.41264	4.60364	2.87717	2.72267	3.71947	3.46167	1.98481	2.19568	4.49866	5.03627	4.69846	3.68364	NA	NA	3.7886	5.14595	3.51776	3.13073	NA	3.85815	4.48921	5.38126	5.2629	NA	5.13624	4.4711	NA	3.32624	2.9029	5.59296	6.72863	6.65589
2045	RS	AMG-319	PI3Kalpha, PI3Kdelta, PI3Kgamma	PI3K/MTOR signaling		4.53012	4.0248	4.90395	NA	NA	3.4341	4.57872	4.26954	4.11465	7.37973	5.29758	5.40301	6.17097	6.38844	5.38387	3.33257	6.24022	5.46381	5.04604	5.42082	5.90655	3.86434	5.26607	5.19012	NA	NA	4.36421	6.22341	4.96549	5.97683	NA	5.71838	5.06999	6.01374	6.74321	NA	7.29729	4.82017	NA	4.25554	5.38442	6.72717	7.29411	7.74895
2046	RS	MK-8776	CHEK1, CHEK2, CDK2	Cell cycle		1.06912	2.27517	2.73786	NA	NA	2.74649	2.93635	1.61674	1.9285	4.8456	4.0667	4.79871	5.20984	4.33018	3.84407	2.146	5.13658	2.4609	3.80181	4.54816	4.51042	2.00916	3.37573	4.48471	NA	NA	3.49921	4.35246	2.60683	3.79878	NA	3.7334	2.65767	5.90855	4.87456	NA	6.18365	3.5169	NA	3.19386	4.63665	5.5466	6.12554	5.40724
2047	RS	Ulixertinib	ERK1, ERK2	ERK MAPK signaling		2.93748	2.63265	-0.01004	NA	NA	0.00506359	0.610416	2.2199	1.87682	1.87878	3.61274	2.82361	3.48416	5.13842	2.34807	1.81154	3.74871	3.71174	3.05527	2.49033	4.78077	3.0983	3.27467	2.71963	NA	NA	2.87138	4.28266	3.58646	3.75668	NA	3.84435	-0.373769	6.65555	3.99519	NA	6.07668	0.727553	NA	4.00282	3.95537	4.80246	5.72197	1.62795
2048	RS	Vinorelbine	Microtubule destabiliser	Mitosis	Yes	-4.70089	-4.13309	-4.70746	NA	NA	-5.52976	-3.84125	-5.39566	NA	2.45076	-5.10603	-3.44182	-2.72383	0.147266	-4.04321	-4.52309	-0.71931	-3.89486	-3.21992	-4.36446	-0.105993	-3.65948	-2.13063	-1.74849	NA	NA	-1.6944	1.37449	-1.25979	-5.21491	NA	-0.58411	-4.122	3.91401	1.18105	NA	2.79283	0.0831319	NA	-2.44582	0.316359	1.7027	3.75167	4.01041
2096	RS	VX-11e	ERK2	ERK MAPK signaling		2.9478	2.73344	2.60714	NA	NA	3.18818	3.80821	3.79175	NA	3.159	2.95997	1.67343	3.09176	6.35842	3.17108	1.29805	3.24939	2.98294	2.65301	3.40307	4.59029	3.27369	5.28946	3.90205	NA	NA	4.10603	3.08097	2.22807	2.48335	NA	3.14875	1.81782	7.56079	4.2356	NA	3.92844	3.12204	NA	4.53443	3.77779	4.67025	5.01519	3.79846
2106	RS	Uprosertib	AKT1, AKT2, AKT3	PI3K/MTOR signaling		2.75387	1.96518	3.06095	NA	NA	2.70256	1.14548	1.97425	NA	3.38465	5.98094	5.83707	5.56482	6.1785	0.769502	3.27316	0.433452	1.64228	1.76578	2.75498	4.13227	3.17251	3.26921	4.50502	NA	NA	-1.01383	3.15485	1.68275	5.85886	NA	2.18342	1.46311	7.3944	4.63013	NA	2.62235	4.56588	NA	2.05054	3.2317	3.38533	6.86822	6.95431
2107	RS	LJI308	RSK2, RSK1, RSK3	Other, kinases		4.66791	4.77899	4.6929	NA	NA	5.01525	5.54143	4.1944	NA	7.60117	5.87232	6.09037	6.05083	6.81825	5.78941	4.45046	6.28781	5.57962	4.6417	5.52844	6.35421	5.29791	6.10465	5.42328	NA	NA	5.51203	6.21578	5.68374	5.95774	NA	5.32616	5.63247	8.49234	6.80188	NA	6.99835	6.46781	NA	4.57974	6.76084	5.26946	8.09499	5.75118
2109	RS	AZ6102	TNKS1, TNKS2	WNT signaling		1.61829	1.64252	1.1527	NA	NA	1.72661	2.52451	1.84204	NA	3.59792	2.45953	1.94267	3.43982	5.0811	2.63818	1.34204	4.54768	2.55077	1.52438	1.07547	2.92681	2.66795	2.80013	3.63319	NA	NA	2.31441	2.58601	2.00737	2.28702	NA	3.28985	2.60175	5.14752	2.96483	NA	3.2572	2.46245	NA	1.92019	3.06873	3.21052	4.03809	5.82491
2110	RS	GSK591	PMRT5	Chromatin histone methylation		2.16834	5.03732	2.42098	NA	NA	3.57484	3.64194	3.3865	NA	5.02369	3.14203	4.80937	4.1216	5.38639	4.33649	5.66123	5.82335	4.44823	3.84931	5.23256	4.62118	5.18635	5.54809	5.677	NA	NA	5.09903	5.22403	4.80461	5.08198	NA	4.71023	5.47805	8.209	6.68967	NA	6.67537	5.82727	NA	5.13296	6.38955	5.52264	6.55178	7.09366
2111	RS	VE821	ATR	Genome integrity		2.15128	4.74472	2.48019	NA	NA	3.49001	3.10633	3.36309	NA	3.56721	4.17561	5.78895	4.69455	5.58593	5.44245	3.13591	6.18895	4.30005	2.79444	4.86113	5.65948	3.21262	4.88303	4.50964	NA	NA	4.7359	6.26936	3.71034	4.98608	NA	3.76803	5.52096	8.23075	5.54731	NA	6.06367	5.15159	NA	3.72188	6.65637	5.7612	7.85897	5.37837
2169	RS	AZD6482	PI3Kbeta	PI3K/MTOR signaling		NA	NA	NA	NA	NA	NA	NA	NA	NA	NA	NA	NA	NA	NA	NA	NA	NA	NA	NA	NA	NA	NA	NA	NA	NA	NA	NA	NA	NA	NA	NA	NA	NA	NA	NA	NA	NA	NA	NA	NA	NA	NA	NA	NA
2170	RS	NA	NA	NA		3.70949	3.77405	2.94838	NA	NA	3.35928	3.33852	2.00679	NA	7.72751	5.74228	2.76013	4.95775	6.40428	2.47652	3.71549	2.48811	3.07787	2.15268	3.66326	3.57707	2.86737	3.75936	6.53155	NA	NA	1.73707	6.03778	2.79199	6.02674	NA	4.49658	5.66072	8.54522	4.53245	NA	2.82265	5.15461	NA	1.76446	6.77995	4.23914	8.00624	4.75764
2171	RS	NA	NA	NA		NA	NA	NA	NA	NA	NA	NA	NA	NA	NA	NA	NA	NA	NA	NA	NA	NA	NA	NA	NA	NA	NA	NA	NA	NA	NA	NA	NA	NA	NA	NA	NA	NA	NA	NA	NA	NA	NA	NA	NA	NA	NA	NA	NA
2172	RS	JQ1	BRD2, BRD3, BRD4, BRDT	Chromatin other		NA	NA	NA	NA	NA	NA	NA	NA	NA	NA	NA	NA	NA	NA	NA	NA	NA	NA	NA	NA	NA	NA	NA	NA	NA	NA	NA	NA	NA	NA	NA	NA	NA	NA	NA	NA	NA	NA	NA	NA	NA	NA	NA	NA
[truncated: 957 more columns]

## Sheet: Sheet1
Cell Models Passport ID	COSMIC ID
SIDM00636	683665
SIDM01132	683667
SIDM00848	684052
SIDM00265	684055
SIDM00263	684057
SIDM00269	684059
SIDM00203	684062
SIDM01111	684072
SIDM00644	684681
SIDM00909	687448
SIDM00807	687452
SIDM01085	687455
SIDM01160	687457
SIDM01190	687459
SIDM00889	687505
SIDM00905	687506
SIDM00627	687514
SIDM00982	687561
SIDM00998	687562
SIDM00799	687563
SIDM00581	687568
SIDM01171	687586
SIDM01193	687588
SIDM01189	687590
SIDM00315	687592
SIDM00924	687596
SIDM01120	687600
SIDM00922	687777
SIDM00512	687780
SIDM00548	687787
SIDM00734	687794
SIDM00747	687798
SIDM00746	687799
SIDM00745	687800
SIDM00742	687802
SIDM00737	687804
SIDM00769	687807
SIDM00709	687812
SIDM00775	687814
SIDM00716	687815
SIDM00729	687816
SIDM00727	687819
SIDM00726	687820
SIDM00724	687821
SIDM01122	687829
SIDM00509	687980
SIDM00865	687983
SIDM00522	687985
SIDM00654	687995
SIDM00653	687997
SIDM00642	688001
SIDM00741	688006
SIDM00767	688007
SIDM00760	688010
SIDM00735	688011
SIDM00706	688013
SIDM00699	688014
SIDM00733	688015
SIDM00730	688018
SIDM00719	688021
SIDM00915	688022
SIDM00965	688023
SIDM01128	688025
SIDM01126	688026
SIDM01121	688027
SIDM01131	688031
SIDM00713	688058
SIDM01100	688086
SIDM01099	688087
SIDM01179	688121
SIDM00320	713869
SIDM00293	713878
SIDM00368	713880
SIDM00365	713885
SIDM00294	713899
SIDM01098	717431
SIDM00715	722045
SIDM00702	722046
SIDM00739	722058
SIDM01124	722066
SIDM01184	724812
SIDM01148	724825
SIDM01101	724828
SIDM00649	724831
SIDM00708	724834
SIDM01182	724838
SIDM01174	724839
SIDM01119	724855
SIDM00921	724859
SIDM00547	724863
SIDM00645	724866
SIDM00771	724868
SIDM00669	724869
SIDM00505	724870
SIDM01078	724872
SIDM00756	724873
SIDM00728	724874
SIDM01163	724878
SIDM01158	724879
SIDM00347	735784
SIDM00872	749709
SIDM00866	749710
SIDM00885	749711
SIDM00885	749711
SIDM00884	749712
SIDM00877	749713
SIDM00874	749714
SIDM00774	749715
SIDM00772	749716
SIDM00675	749717
SIDM00172	753531
SIDM00174	753532
SIDM00191	753533
SIDM00990	753534
SIDM00986	753535
SIDM00489	753538
SIDM00961	753539
SIDM00939	753540
SIDM00942	753541
SIDM00175	753545
SIDM00190	753546
SIDM00953	753547
SIDM00951	753548
SIDM00207	753549
SIDM00524	753551
SIDM00970	753552
SIDM00486	753554
SIDM00278	753555
SIDM01044	753556
SIDM00188	753558
SIDM00052	753559
SIDM00591	753561
SIDM00590	753562
SIDM00632	753563
SIDM00223	753564
SIDM00230	753565
SIDM00693	753566
SIDM00606	753569
SIDM00603	753570
SIDM00301	753572
SIDM01032	753573
SIDM01028	753574
SIDM01025	753575
SIDM01024	753576
SIDM00187	753577
SIDM00186	753578
SIDM00185	753579
SIDM00184	753581
SIDM00183	753582
SIDM00182	753583
SIDM00181	753584
SIDM00180	753585
SIDM00345	753586
SIDM00296	753588
SIDM00292	753589
SIDM00339	753592
SIDM00245	753594
SIDM00053	753595
SIDM00516	753596
SIDM00650	753597
SIDM00648	753599
SIDM00751	753600
SIDM00493	753604
SIDM00927	753605
SIDM01133	753607
SIDM00237	753608
SIDM00367	753610
SIDM00391	753612
SIDM00249	753614
SIDM00417	753615
SIDM01229	753616
SIDM01009	753618
SIDM00395	753620
SIDM00369	753621
SIDM00349	753622
SIDM00326	753623
SIDM00934	753624
SIDM00105	905933
SIDM00088	905934
SIDM00120	905935
SIDM00783	905936
SIDM00783	905936
SIDM00789	905937
SIDM00789	905937
SIDM00829	905938
SIDM00136	905939
SIDM00136	905939
SIDM00791	905940
SIDM00139	905941
SIDM00138	905942
SIDM00144	905943
SIDM00116	905944
SIDM00097	905945
SIDM00148	905946
SIDM00125	905947
SIDM00124	905948
SIDM00903	905949
SIDM00123	905950
SIDM00122	905951
SIDM00121	905952
SIDM00081	905954
SIDM00082	905955
SIDM00080	905956
SIDM00135	905957
SIDM00145	905958
SIDM00079	905959
SIDM00146	905960
SIDM00826	905961
SIDM00841	905962
SIDM00841	905962
SIDM00941	905963
SIDM00087	905964
SIDM00096	905965
SIDM00151	905968
SIDM00091	905969
SIDM00119	905970
SIDM00118	905971
SIDM00133	905972
SIDM00134	905973
SIDM00149	905974
SIDM00003	905975
SIDM00107	905976
SIDM00108	905977
SIDM00086	905978
SIDM00094	905979
SIDM00113	905980
SIDM00112	905981
SIDM00095	905982
SIDM00111	905983
SIDM00083	905984
SIDM00084	905985
SIDM00085	905986
SIDM00150	905989
SIDM00092	905990
SIDM00090	905991
SIDM00132	906693
SIDM00984	906695
SIDM00987	906696
SIDM00490	906746
SIDM01245	906763
SIDM00900	906765
SIDM00850	906790
SIDM00494	906791
SIDM00797	906792
SIDM00795	906793
SIDM00796	906794
SIDM00997	906795
SIDM00983	906797
SIDM00999	906798
SIDM01076	906800
SIDM00893	906801
SIDM00057	906803
SIDM00210	906804
SIDM00513	906805
SIDM00952	906807
SIDM00506	906808
SIDM00515	906813
SIDM00140	906814
#N/A	906815
SIDM00956	906817
SIDM00284	906818
SIDM00910	906820
SIDM00130	906821
SIDM00131	906823
SIDM00923	906824
SIDM00919	906825
SIDM00940	906826
SIDM00930	906827
SIDM00931	906828
SIDM00890	906830
SIDM00845	906831
SIDM00886	906832
SIDM00887	906833
SIDM00888	906834
SIDM00867	906835
SIDM00949	906836
SIDM00831	906837
SIDM00948	906838
SIDM00947	906839
SIDM00281	906841
SIDM00981	906842
SIDM00864	906843
SIDM01001	906844
SIDM00863	906846
SIDM00793	906847
SIDM00280	906848
SIDM00279	906849
SIDM01056	906851
SIDM01051	906852
SIDM01050	906853
SIDM01049	906854
SIDM01047	906855
SIDM01047	906855
SIDM00277	906856
SIDM00276	906861
SIDM01042	906862
SIDM00860	906863
SIDM00213	906864
SIDM00857	906865
SIDM01055	906868
SIDM00274	906869
SIDM01057	906870
SIDM00273	906871
SIDM00227	906872
SIDM01074	906873
SIDM00544	906875
SIDM01259	906877
SIDM00853	906999
SIDM01043	907000
SIDM01231	907041
SIDM00852	907042
SIDM01251	907043
SIDM01073	907044
SIDM00882	907045
SIDM00878	907046
SIDM00875	907047
SIDM00875	907047
SIDM00673	907048
SIDM01063	907050
SIDM00596	907051
SIDM00594	907053
SIDM00290	907055
SIDM00671	907056
SIDM00064	907057
SIDM00291	907058
SIDM01061	907059
SIDM00806	907060
SIDM00589	907061
SIDM00588	907062
SIDM00661	907063
SIDM00828	907064
SIDM00676	907065
SIDM00678	907066
SIDM00695	907067
SIDM00679	907068
SIDM00587	907069
SIDM01257	907070
SIDM00585	907071
SIDM00599	907072
SIDM00694	907073
SIDM01060	907169
SIDM01206	907170
SIDM01059	907171
SIDM00225	907172
SIDM00224	907173
SIDM01039	907175
SIDM01218	907176
SIDM00808	907268
SIDM01013	907269
SIDM01012	907270
SIDM00613	907271
SIDM01007	907272
SIDM01010	907273
SIDM01008	907274
SIDM01005	907275
SIDM00687	907276
SIDM01003	907277
SIDM00785	907278
SIDM00612	907279
SIDM01019	907280
SIDM01020	907281
SIDM00607	907282
SIDM00533	907285
SIDM00531	907286
SIDM00541	907287
SIDM00541	907287
SIDM00534	907289
SIDM00534	907289
SIDM00535	907290
SIDM00537	907291
SIDM00523	907295
SIDM00855	907298
SIDM00856	907299
SIDM00553	907300
SIDM00308	907311
SIDM00308	907311
SIDM01033	907312
SIDM00555	907313
SIDM00556	907314
SIDM01031	907317
SIDM01030	907318
SIDM01029	907319
SIDM01027	907320
SIDM01026	907321
SIDM00327	907322
SIDM00329	907323
SIDM00346	907783
SIDM00346	907783
SIDM00297	907786
SIDM00549	907787
SIDM00683	907788
SIDM00342	907789
SIDM00839	907790
SIDM00340	907791
SIDM00776	907792
SIDM00660	907794
SIDM00677	907795
SIDM00677	907795
SIDM00009	907798
SIDM00637	907799
SIDM01246	908118
SIDM00633	908120
SIDM00528	908121
SIDM00272	908122
SIDM00628	908123
SIDM00337	908124
SIDM00336	908125
SIDM00526	908126
SIDM00625	908127
SIDM00545	908128
SIDM00335	908129
SIDM00334	908130
SIDM00525	908131
SIDM00331	908132
SIDM00376	908133
SIDM00386	908134
SIDM00387	908135
SIDM00388	908136
SIDM00271	908138
SIDM00260	908139
SIDM00441	908141
SIDM00561	908142
SIDM00438	908143
SIDM00532	908144
SIDM00504	908145
SIDM00433	908146
SIDM00431	908147
SIDM01023	908148
SIDM00623	908149
SIDM00222	908150
SIDM00562	908151
SIDM00640	908152
SIDM00657	908156
SIDM00429	908158
SIDM00641	908159
SIDM00244	908440
SIDM00655	908441
SIDM00777	908442
SIDM01130	908443
SIDM01146	908444
SIDM01144	908445
SIDM01145	908446
SIDM00577	908447
SIDM00576	908448
SIDM00575	908449
SIDM00573	908450
SIDM00580	908451
SIDM00574	908452
SIDM01203	908454
SIDM00572	908455
SIDM00778	908457
SIDM00779	908458
SIDM01127	908459
SIDM00925	908460
SIDM01147	908461
SIDM00722	908462
SIDM00755	908463
SIDM00718	908465
SIDM00651	908467
SIDM00652	908468
SIDM00697	908469
SIDM00720	908470
SIDM00748	908471
SIDM00749	908472
SIDM00743	908473
SIDM00740	908474
SIDM00738	908475
SIDM00758	908476
SIDM00710	908480
SIDM00731	908481
#N/A	908482
SIDM01129	908483
SIDM01117	909194
SIDM00567	909248
SIDM00457	909249
SIDM00239	909250
SIDM00463	909251
SIDM00364	909252
SIDM00363	909253
SIDM01140	909255
SIDM00241	909256
SIDM00220	909257
SIDM00451	909260
SIDM00844	909262
SIDM00359	909263
SIDM00847	909264
SIDM00447	909696
SIDM01092	909697
SIDM01090	909698
SIDM01090	909698
SIDM00352	909699
SIDM00809	909700
SIDM00813	909701
SIDM00403	909702
SIDM01086	909703
SIDM00402	909704
SIDM00401	909706
SIDM01084	909707
SIDM00351	909708
SIDM01080	909709
SIDM00383	909711
SIDM00382	909712
SIDM01079	909713
SIDM00396	909715
SIDM01095	909716
SIDM01112	909717
SIDM01096	909718
SIDM01110	909719
SIDM01109	909720
SIDM01108	909721
SIDM00380	909722
SIDM01107	909723
SIDM01105	909724
SIDM01106	909725
SIDM00392	909726
SIDM01104	909727
SIDM01103	909728
SIDM00379	909729
SIDM00027	909730
SIDM01097	909731
SIDM01113	909732
SIDM00373	909735
SIDM01180	909736
SIDM01199	909737
SIDM01194	909738
SIDM01196	909739
SIDM00781	909740
SIDM00390	909742
SIDM01154	909743
SIDM00814	909744
SIDM01155	909745
SIDM00835	909746
SIDM00812	909747
SIDM00834	909748
SIDM00420	909749
SIDM01164	909750
SIDM00837	909751
SIDM01168	909753
SIDM01175	909754
SIDM00833	909755
SIDM01159	909756
SIDM00832	909757
SIDM01178	909758
SIDM01161	909759
SIDM00782	909761
SIDM00370	909762
SIDM00252	909769
SIDM00251	909770
SIDM01172	909771
SIDM01205	909773
SIDM00321	909774
SIDM01191	909776
SIDM00424	909777
SIDM01186	909778
SIDM01183	909779
SIDM00414	909780
SIDM00317	909781
SIDM01000	909784
SIDM00412	909785
SIDM00411	909904
SIDM00316	909905
SIDM00971	909907
SIDM00971	909907
SIDM00235	909974
SIDM00554	909975
SIDM01018	909976
SIDM00584	909977
SIDM00479	910079
SIDM01177	910209
SIDM01150	910399
SIDM01247	910401
SIDM00482	910544
SIDM00467	910545
SIDM00469	910546
SIDM00480	910548
SIDM00477	910549
SIDM00282	910554
SIDM00959	910566
SIDM00286	910567
SIDM01248	910568
SIDM00842	910569
SIDM00842	910569
SIDM00233	910687
SIDM00917	910688
SIDM00957	910689
SIDM00142	910691
SIDM00143	910692
SIDM00343	910694
SIDM00267	910695
SIDM00794	910697
SIDM00988	910698
SIDM01233	910700
SIDM01233	910700
SIDM01082	910701
SIDM00899	910702
SIDM00907	910703
SIDM00898	910704
SIDM00287	910705
SIDM00985	910706
SIDM00074	910707
SIDM00962	910710
SIDM00962	910710
SIDM00306	910779
SIDM00324	910780
SIDM00901	910781
SIDM00798	910784
SIDM00569	910849
SIDM01237	910850
SIDM00810	910851
SIDM00928	910852
SIDM01228	910853
SIDM01089	910861
SIDM00698	910899
SIDM00744	910900
SIDM01087	910903
SIDM01081	910904
SIDM01197	910905
SIDM01197	910905
SIDM01198	910906
SIDM01165	910907
SIDM00836	910908
SIDM01187	910910
SIDM01083	910911
SIDM00943	910915
SIDM00937	910916
SIDM00895	910918
SIDM00896	910919
SIDM00849	910920
SIDM00801	910921
SIDM00803	910922
SIDM00980	910924
SIDM00995	910925
SIDM00989	910926
SIDM00933	910927
SIDM00384	910930
SIDM00355	910931
SIDM00543	910932
SIDM00492	910933
SIDM00502	910934
SIDM00495	910935
SIDM00540	910936
SIDM00511	910937
SIDM00285	910941
SIDM00243	910942
SIDM00212	910943
SIDM00211	910944
SIDM00035	910946
SIDM00446	910947
SIDM00332	910948
SIDM00958	910951
SIDM00932	910952
SIDM01052	911905
SIDM00681	917486
SIDM00499	924100
SIDM00996	924102
SIDM00992	924104
SIDM00964	924105
SIDM00938	924106
SIDM00935	924107
SIDM00488	924108
SIDM01064	924110
SIDM00592	924111
SIDM00496	924151
SIDM00302	924186
SIDM00686	924187
SIDM01210	924188
SIDM00557	924189
SIDM00056	924238
SIDM00312	924239
SIDM00630	924240
SIDM00721	924241
SIDM00759	924244
SIDM01157	924247
SIDM01173	924248
SIDM00560	924250
SIDM00529	925338
SIDM01242	925339
SIDM00247	925340
SIDM01116	925341
SIDM00002	925342
SIDM00299	925343
SIDM00242	925345
SIDM01138	925346
SIDM01136	925347
SIDM01135	925348
SIDM01088	930082
SIDM00218	930083
SIDM01093	930297
SIDM00381	930298
SIDM00484	930299
SIDM00319	930301
SIDM00325	946353
SIDM00348	946354
SIDM00328	946355
SIDM00023	946356
SIDM00234	946357
SIDM00410	946358
SIDM00963	946359
SIDM00481	946360
SIDM00344	946361
SIDM00157	946363
SIDM00622	946367
SIDM00732	946368
SIDM00620	946369
SIDM00542	946370
SIDM00209	946372
SIDM00208	946373
SIDM00206	946377
SIDM00920	946382
SIDM00283	949088
SIDM00918	949090
SIDM00189	949092
SIDM00892	949093
SIDM00659	949094
SIDM00240	949154
SIDM00261	949155
SIDM00264	949156
SIDM00262	949157
SIDM00266	949158
SIDM00201	949160
SIDM00202	949161
SIDM00200	949162
SIDM00205	949163
SIDM00197	949164
SIDM00198	949165
SIDM00621	949166
SIDM00196	949167
SIDM00195	949168
SIDM00330	949170
SIDM00259	949171
SIDM00258	949172
SIDM00253	949173
SIDM00156	949174
SIDM00255	949175
SIDM00254	949176
SIDM00257	949177
SIDM00256	949178
SIDM00578	949179
SIDM00427	971773
SIDM00454	971774
SIDM00179	971777
SIDM01016	998184
SIDM00680	998189
SIDM00680	998189
SIDM00485	1240121
SIDM00501	1240122
SIDM00487	1240123
SIDM00487	1240123
SIDM00960	1240124
SIDM00960	1240124
SIDM00955	1240125
SIDM01045	1240127
SIDM00861	1240128
SIDM01040	1240129
SIDM00129	1240130
SIDM00101	1240131
SIDM00100	1240132
SIDM00098	1240134
SIDM00309	1240135
SIDM00310	1240136
SIDM00311	1240137
SIDM00519	1240138
SIDM00518	1240139
SIDM00517	1240140
SIDM00114	1240141
SIDM00598	1240142
SIDM01072	1240143
SIDM01070	1240144
SIDM01069	1240145
SIDM01067	1240146
SIDM00672	1240147
SIDM00667	1240149
SIDM00666	1240150
SIDM00665	1240151
SIDM01066	1240153
SIDM00600	1240154
SIDM00602	1240155
SIDM00617	1240157
SIDM00616	1240158
SIDM00615	1240159
SIDM00614	1240160
SIDM00128	1240161
SIDM00127	1240162
SIDM00552	1240166
SIDM00551	1240167
SIDM00685	1240168
SIDM00684	1240169
SIDM01220	1240170
SIDM00629	1240172
SIDM00527	1240173
SIDM00333	1240174
SIDM00442	1240178
SIDM00638	1240179
SIDM00579	1240181
SIDM00770	1240182
SIDM00768	1240183
SIDM00763	1240184
SIDM00762	1240185
SIDM00761	1240186
SIDM00753	1240187
SIDM00704	1240189
SIDM00137	1240190
SIDM01125	1240191
SIDM01134	1240192
SIDM01149	1240193
SIDM00565	1240196
SIDM01141	1240197
SIDM00564	1240198
SIDM00466	1240199
SIDM00465	1240200
SIDM00453	1240201
SIDM00270	1240204
SIDM00155	1240205
SIDM00115	1240206
SIDM00473	1240207
SIDM00054	1240208
SIDM00358	1240209
SIDM00426	1240210
SIDM00394	1240212
SIDM00377	1240215
SIDM01151	1240216
SIDM01181	1240217
SIDM01188	1240218
SIDM00371	1240219
SIDM01162	1240220
SIDM00419	1240221
SIDM01169	1240222
SIDM00418	1240223
SIDM00318	1240224
SIDM00975	1240226
SIDM01176	1247871
SIDM00046	1247873
SIDM00055	1287381
SIDM01240	1287706
SIDM00462	1290455
SIDM00491	1290722
SIDM00077	1290724
SIDM00078	1290725
SIDM00936	1290730
SIDM00929	1290765
SIDM00051	1290767
SIDM00050	1290768
SIDM00944	1290769
SIDM00945	1290771
SIDM00199	1290795
SIDM00950	1290797
SIDM01002	1290798
SIDM00503	1290806
SIDM00858	1290807
SIDM00104	1290808
SIDM00103	1290809
SIDM00102	1290810
SIDM00099	1290812
SIDM00154	1290813
SIDM00520	1290814
SIDM00881	1290905
SIDM00870	1290906
SIDM00597	1290907
SIDM01068	1290908
SIDM01062	1290922
SIDM00994	1295740
SIDM00993	1295741
SIDM00510	1297438
SIDM00521	1297439
SIDM00070	1297440
SIDM00946	1297446
SIDM01048	1297447
SIDM00859	1297449
SIDM00846	1298134
SIDM00670	1298136
SIDM00664	1298141
SIDM00663	1298144
SIDM00662	1298145
SIDM00586	1298146
SIDM00618	1298151
SIDM00690	1298156
SIDM01037	1298157
SIDM00126	1298160
SIDM00619	1298167
SIDM00611	1298168
SIDM00609	1298169
SIDM00604	1298215
SIDM00583	1298216
SIDM00582	1298218
SIDM00571	1298219
SIDM00550	1298222
SIDM00300	1298223
SIDM00341	1298226
SIDM00006	1298234
SIDM00658	1298347
SIDM00750	1298348
SIDM00792	1298349
SIDM00754	1298350
SIDM00703	1298351
SIDM00700	1298352
SIDM00926	1298353
SIDM00723	1298356
SIDM00570	1298357
SIDM00568	1298358
SIDM00478	1298359
SIDM00566	1298362
SIDM00425	1298365
SIDM01139	1298475
SIDM01137	1298476
SIDM00455	1298526
SIDM00044	1298529
SIDM00043	1298531
SIDM00042	1298533
SIDM00360	1298534
SIDM00356	1298537
SIDM00354	1298538
SIDM00353	1298539
SIDM00350	1299050
SIDM00032	1299051
SIDM00399	1299052
SIDM00375	1299059
SIDM00041	1299061
SIDM01156	1299062
SIDM00322	1299064
SIDM00026	1299067
SIDM00040	1299069
SIDM01170	1299070
SIDM00025	1299073
SIDM01077	1299075
SIDM00976	1299078
SIDM00974	1299080
SIDM00973	1299081
SIDM00854	1303896
SIDM01058	1303897
SIDM00879	1303900
SIDM01071	1303901
SIDM00176	1303912
SIDM00508	1322212
SIDM00507	1322213
SIDM00668	1322218
SIDM00045	1322224
SIDM00428	1323913
SIDM01038	1327765
SIDM01036	1327766
SIDM00689	1327768
SIDM00688	1327769
SIDM01015	1327771
SIDM01011	1327773
SIDM01017	1327774
SIDM01006	1327775
SIDM01004	1330931
#N/A	1330932
SIDM01034	1330933
SIDM00313	1330935
SIDM00631	1330941
SIDM00338	1330942
SIDM00437	1330947
SIDM00435	1330948
SIDM00434	1330950
SIDM01217	1330960
SIDM00646	1330964
SIDM00766	1330972
SIDM00711	1330973
SIDM01123	1330975
SIDM00443	1330982
SIDM00461	1330983
SIDM00460	1330984
SIDM00458	1330985
SIDM00362	1330987
SIDM00450	1330991
SIDM01114	1330993
SIDM00449	1330994
SIDM00448	1330995
SIDM00415	1331025
#N/A	1331030
SIDM00374	1331032
SIDM00389	1331033
SIDM00404	1331034
SIDM00405	1331035
SIDM00406	1331036
SIDM00407	1331037
SIDM00423	1331038
SIDM00422	1331039
SIDM00421	1331040
SIDM00323	1331045
SIDM00416	1331048
SIDM01102	1331049
SIDM00413	1331050
SIDM01118	1331055
SIDM00007	1333003
SIDM00969	1479987
SIDM00968	1479988
SIDM00305	1479995
SIDM00304	1480358
SIDM00303	1480359
SIDM00474	1480360
SIDM00476	1480361
SIDM00475	1480362
SIDM00967	1480364
SIDM00966	1480367
SIDM00238	1480371
SIDM00472	1480372
SIDM00815	1480374
SIDM01041	1503361
SIDM00445	1503362
SIDM00444	1503363
SIDM00393	1503364
SIDM00483	1503365
SIDM00539	1503366
SIDM00538	1503367
SIDM00530	1503368
SIDM00048	1503369
SIDM00047	1503370
SIDM00250	1503371
SIDM01185	1503373
SIDM00231	1509073
SIDM00232	1509074
SIDM00819	1524414
SIDM00818	1524415
SIDM00817	1524416
SIDM00820	1524417
SIDM00821	1524418
SIDM00816	1524419
SIDM00608	1659817
SIDM01265	1659818
SIDM00459	1659819
SIDM00397	1659820
SIDM00217	1659823
SIDM00216	1659928
SIDM00216	1659928
SIDM00215	1659929
SIDM00214	1660034
SIDM00214	1660034
SIDM00194	1660035
SIDM00193	1660036
SIDM00498	1674021
SIDM00049	1789883
SIDM00014	2162949
SIDM00068	2164691
