# Supplementary material for: Functional linkage of gene fusions to cancer cell fitness assessed by pharmacological and CRISPR-Cas9 screening
Source: Nat Commun. 2019 May 16;10:2198. doi: 10.1038/s41467-019-09940-1 (PMC6522557; doi:10.1038/s41467-019-09940-1)
Supplement: Supplementary file 9 — Supplementary Data 6 [file 41467_2019_9940_MOESM9_ESM.xlsx]

## Sheet: Supplementary Table 6
Drug ID	Screening version	Drug name	Drug target	Drug effector pathway	Feature (Cancer Event)	# cell lines with feature	# cell lines without feature	Feature - positive mean log IC50	Feature - negative mean log IC50	Feature - delta mean log IC50	Cohen's Effect size	Feature - positive Glass Delta	Feature - negative Glass Delta	Feature - positive SD log IC50	Feature - negative SD log IC50	ANOVA tissue p-value	ANOVA MSI p-value	ANOVA feature p-value	fdr	Effect
1047	v17	Nutlin-3a (-)	MDM2	p53 pathway	TP53_mut	550	293	4.06035	2.51189	-1.54846	1.34504	1.63221	1.06222	0.948688	1.45776	3.99387e-39	0.0134174	2.19658e-54	6.0871e-49	resistant
1047	RS	Nutlin-3a (-)	MDM2	p53 pathway	TP53_mut	508	263	5.43441	3.28735	-2.14707	1.28005	1.53209	1.01697	1.4014	2.11124	4.17305e-68	1.79063e-06	1.43135e-50	1.98327e-45	resistant
1373	v17	Dabrafenib	BRAF	ERK MAPK signaling	BRAF_mut	72	795	-0.658146	3.6172	4.27534	2.74482	1.43908	3.14005	2.97089	1.36155	3.49509e-79	0.21563	3.93122e-42	3.63138e-37	sensitive
1373	RS	Dabrafenib	BRAF	ERK MAPK signaling	BRAF_mut	63	693	1.29866	4.8786	3.57994	2.1266	1.35752	2.28031	2.63712	1.56993	3.39802e-67	0.512906	7.83831e-42	5.43034e-37	sensitive
1371	v17	PLX-4720	BRAF	ERK MAPK signaling	BRAF_mut	81	830	2.06053	4.18529	2.12476	2.04329	1.22014	2.2484	1.7414	0.945011	2.53522e-51	0.0230335	2.6361e-26	1.46102e-21	sensitive
1036	RS	PLX-4720	BRAF	ERK MAPK signaling	BRAF_mut	65	729	2.51735	4.7715	2.25415	1.576	1.27469	1.61395	1.76839	1.39667	5.35445e-32	0.650761	5.94071e-22	2.74379e-17	sensitive
1036	v17	PLX-4720	BRAF	ERK MAPK signaling	BRAF_mut	69	773	1.77506	4.00278	2.22772	1.93385	1.15775	2.10709	1.92418	1.05725	2.08731e-40	0.650728	1.04852e-21	4.15091e-17	sensitive
1061	v17	SB590885	BRAF	ERK MAPK signaling	BRAF_mut	65	758	1.81045	3.7873	1.97684	1.91385	1.01743	2.15955	1.94297	0.915397	2.09474e-38	0.994559	2.14719e-16	7.43781e-12	sensitive
1060	RS	PD0325901	MEK1, MEK2	ERK MAPK signaling	BRAF_mut	66	735	-1.59208	0.713094	2.30518	1.32062	1.29774	1.32271	1.77629	1.74277	6.83253e-53	0.747548	1.61284e-10	2.03158e-06	sensitive
1009	v17	Tretinoin	Retinoic acid	Other	CDKN1B_mut	5	830	0.030601	3.9243	3.8937	3.03193	1.41248	3.05866	2.75664	1.27301	4.26479e-29	0.762222	4.59192e-10	5.09002e-06	sensitive
1564	RS	SCH772984	ERK1, ERK2	ERK MAPK signaling	BRAF_mut	66	735	0.584982	2.7693	2.18432	1.22264	1.24349	1.22084	1.7566	1.78918	4.37654e-41	0.577005	1.23365e-09	1.26618e-05	sensitive
1372	RS	Trametinib	MEK1, MEK2	ERK MAPK signaling	BRAF_mut	64	705	-2.2975	0.611687	2.90918	1.30963	1.14015	1.32876	2.55157	2.1894	3.89897e-51	0.201502	2.50787e-09	2.31659e-05	sensitive
1549	RS	Sapatinib	EGFR, ERBB2, ERRB3	EGFR signaling	gain:cnaPANCAN301 (CDK12,ERBB2,MED24)	50	751	2.05958	4.01619	1.95661	1.13122	1.13767	1.13081	1.71983	1.73028	4.09683e-27	0.4708	2.86388e-09	2.5601e-05	sensitive
298	v17	OSI-930	KIT	RTK signaling	FIP1L1_mut	2	914	-0.229326	4.02443	4.25376	4.05353	1.08274	4.08273	3.92868	1.04189	5.03274e-63	0.0790521	1.58125e-06	0.00695546	sensitive
1498	v17	Selumetinib	MEK1, MEK2	ERK MAPK signaling	BRAF_mut	79	835	-0.370622	1.83712	2.20774	1.35058	1.1092	1.38213	1.99039	1.59735	7.02674e-65	0.547129	2.27598e-06	0.00941364	sensitive
272	v17	AR-42	HDAC1	Chromatin histone acetylation	TBX3_mut	4	902	2.97534	-0.284901	-3.26024	1.89948	1.07701	1.90619	3.02712	1.71034	2.22266e-45	0.832368	3.15656e-06	0.0122833	resistant
1930	RS	Telomerase Inhibitor IX	Telomerase	Other	loss:cnaPANCAN8	18	732	2.30824	0.632597	-1.67564	1.24816	1.25038	1.24811	1.34011	1.34254	5.63955e-26	0.109934	5.67972e-06	0.0194433	resistant
1930	RS	Telomerase Inhibitor IX	Telomerase	Other	loss:cnaPANCAN9	18	732	2.30021	0.632794	-1.66741	1.24181	1.22855	1.24212	1.35722	1.34239	5.90066e-26	0.110104	7.05178e-06	0.022723	resistant
326	v17	GSK690693	AKT1, AKT2, AKT3	PI3K/MTOR signaling	CNOT1_mut	7	908	0.710935	3.58342	2.87249	1.63607	1.36061	1.63848	2.11117	1.75314	1.05926e-55	0.093367	9.9988e-06	0.0285654	sensitive
1526	v17	Refametinib	MEK1, MEK2	ERK MAPK signaling	BRAF_mut	75	796	-0.235537	1.88019	2.11573	1.33658	1.16818	1.35624	1.81113	1.56	5.46152e-74	0.672391	1.67509e-05	0.0425869	sensitive
167	v17	OSU-03012	PDK1 (PDPK1)	Other, kinases	CHEK2_mut	5	862	4.00852	1.91595	-2.09257	1.6686	1.05166	1.67451	1.98978	1.24966	3.61929e-14	0.00965585	2.54607e-05	0.057833	resistant
30	v17	Sorafenib	PDGFR, KIT, VEGFR, RAF	RTK signaling	U2AF1_mut	3	396	-1.53301	2.05921	3.59222	2.76923	1.00084	2.81711	3.5892	1.27514	0.00282662	0.113745	2.60872e-05	0.0578338	sensitive
152	v17	CP466722	ATM	Genome integrity	KDR_mut	9	909	4.36459	2.59929	-1.76529	1.29526	1.55604	1.29351	1.13448	1.36473	4.96066e-47	0.614675	2.60823e-05	0.0578338	resistant
104	v17	Bortezomib	Proteasome	Protein stability and degradation	ELF3_mut	2	395	-1.48124	-5.70749	-4.22625	2.79967	5.1758	2.79716	0.81654	1.5109	5.26257e-06	0.0311554	2.8521e-05	0.0607976	resistant
197	v17	Bryostatin 1	PKC	Other, kinases	DHX15_mut	4	859	-4.71207	-2.86787	1.8442	2.15342	1.19187	2.162	1.54731	0.853009	6.61763e-05	0.679568	3.37986e-05	0.0670947	sensitive
178	v17	BAY-61-3606	SYK	Other, kinases	KDR_mut	9	856	4.24351	2.15379	-2.08972	1.39526	1.50996	1.39431	1.38395	1.49875	1.69124e-17	0.00553554	3.70677e-05	0.071833	resistant
238	v17	Idelalisib	PI3Kdelta	PI3K/MTOR signaling	MYC_mut	5	913	1.23836	4.38461	3.14625	2.51192	1.14379	2.53324	2.75073	1.24198	1.54552e-54	0.71053	3.76575e-05	0.0721456	sensitive
1050	v17	ZM447439	AURKA, AURKB	Mitosis	XRN1_mut	13	781	0.545116	2.24841	1.7033	1.36422	1.41663	1.36345	1.20236	1.24925	2.19805e-13	0.0260707	4.32975e-05	0.0779124	sensitive
45	v17	Z-LLNle-CHO	gamma-secretase	Other	gain:cnaPANCAN140 (FANCG)	5	391	2.8463	0.749021	-2.09728	1.70537	4.65507	1.69785	0.450536	1.23525	7.03337e-09	0.168757	5.11881e-05	0.0875626	resistant
268	v17	Sepantronium bromide	BIRC5	Apoptosis regulation	HGF_mut	5	880	0.609445	-3.71931	-4.32875	1.81713	1.17955	1.82283	3.66984	2.37474	5.68214e-18	0.844479	5.97736e-05	0.0941988	resistant
1559	RS	Luminespib	HSP90	Protein stability and degradation	loss:cnaPANCAN153 (ABL1)	10	791	0.742513	-1.95511	-2.69762	1.38188	1.20546	1.38436	2.23784	1.94865	9.51763e-29	0.0431395	6.14714e-05	0.0955358	resistant
1015	v17	CI-1040	MEK1, MEK2	ERK MAPK signaling	BRAF_mut	70	764	0.712349	2.38355	1.6712	1.18399	1.06684	1.19659	1.56649	1.39664	7.62995e-43	0.319258	6.18812e-05	0.0955358	sensitive
1242	v17	(5Z)-7-Oxozeaenol	TAK1	Other, kinases	CUL3_mut	2	907	4.91679	0.814251	-4.10254	2.89929	3.49187	2.89879	1.17488	1.41526	5.7794e-45	0.27105	6.67092e-05	0.0983315	resistant
306	v17	Fedratinib	JAK2	Other, kinases	loss:cnaPANCAN326 (SOX9)	10	907	4.19062	2.28762	-1.90299	1.23529	1.17712	1.23592	1.61665	1.53974	1.60811e-61	0.667077	6.95896e-05	0.0994048	resistant
184	v17	BMS-754807	IGF1R, IR	IGF1R signaling	BRCA1_mut	8	856	2.9069	0.571917	-2.33499	1.39749	2.00542	1.39455	1.16434	1.67436	4.36356e-17	0.108917	7.161e-05	0.101247	resistant
1498	v17	Selumetinib	MEK1, MEK2	ERK MAPK signaling	HRAS_mut	8	906	-0.426877	1.66461	2.09148	1.20355	1.17482	1.20378	1.78026	1.73743	2.28729e-64	0.550441	7.8609e-05	0.107841	sensitive
193	v17	GW-2580	CSF1R	RTK signaling	GNAS_mut	4	913	4.11063	5.29119	1.18055	1.6041	1.07827	1.60731	1.09486	0.734491	1.11894e-23	0.304796	8.04066e-05	0.108166	sensitive
1129	v17	PF-4708671	S6K1	PI3K/MTOR signaling	BRCA1_mut	14	888	4.81778	3.82481	-0.992972	1.05883	1.09986	1.05826	0.902818	0.938305	4.05764e-06	0.196654	8.39204e-05	0.109916	resistant
51	v17	Dasatinib	ABL, SRC, Ephrins, PDGFR, KIT	Other	SETDB1_mut	2	391	-3.78363	0.271281	4.05491	1.65808	1.00183	1.66179	4.0475	2.44008	1.91351e-24	0.28629	8.63337e-05	0.111277	sensitive
1236	v17	UNC0638	G9a and GLP methyltransferases	Chromatin histone methylation	FIP1L1_mut	2	922	-1.09903	3.22838	4.32741	3.12491	1.08635	3.13733	3.98344	1.37933	4.99695e-28	0.988203	9.07196e-05	0.115853	sensitive
147	v17	NSC-87877	SHP-1 (PTPN6), SHP-2 (PTPN11)	Other	MAP3K4_mut	7	866	3.65908	4.9194	1.26033	1.43959	1.3616	1.44018	0.925622	0.875117	0.000107888	0.119824	9.19945e-05	0.116659	sensitive
1046	RS	Wee1 inhibitor	WEE1, CHEK1	Cell cycle	loss:cnaPANCAN266	6	747	4.7873	2.25296	-2.53434	1.47946	1.25529	1.48139	2.01892	1.71078	5.0735e-41	0.0461276	0.000111011	0.12818	resistant
2096	RS	VX-11e	ERK2	ERK MAPK signaling	AKT1_mut	2	740	-0.421703	2.93158	3.35328	2.14031	1.91969	2.14066	1.74678	1.56647	7.15704e-23	0.899692	0.000122053	0.132841	sensitive
1372	v17	Trametinib	MEK1, MEK2	ERK MAPK signaling	BRAF_mut	77	813	-3.63257	-0.794286	2.83828	1.19323	1.11719	1.20116	2.54056	2.36294	1.3307e-72	0.843701	0.000128508	0.137497	sensitive
1133	v17	Serdemetan	MDM2	p53 pathway	loss:cnaPANCAN266	8	904	4.00912	2.70969	-1.29942	1.3214	1.89924	1.31877	0.684181	0.985331	2.51324e-15	0.552933	0.000130883	0.139408	resistant
1037	v17	BX796	TBK1, PDK1 (PDPK1), IKK, AURKB, AURKC	Other	BRCA1_mut	14	829	3.29613	1.8585	-1.43763	1.13913	1.0716	1.14029	1.34157	1.26075	8.75364e-17	0.460093	0.000134294	0.140825	resistant
1050	v17	ZM447439	AURKA, AURKB	Mitosis	ARFGEF2_mut	9	785	3.71961	2.20334	-1.51627	1.20632	1.34287	1.20514	1.12913	1.25818	2.52502e-13	0.0263886	0.00013649	0.141303	resistant
53	v17	CGP-60474	CDK1,CDK2,CDK5,CDK7,CDK9, PKC	Cell Cycle	loss:cnaPANCAN225	3	393	0.778211	-2.14968	-2.92789	2.36365	3.56987	2.36027	0.820165	1.24049	0.00397147	0.449742	0.000146557	0.144533	resistant
1133	v17	Serdemetan	MDM2	p53 pathway	loss:cnaPANCAN187	8	904	3.93331	2.71036	-1.22295	1.24255	1.58057	1.24072	0.773736	0.985677	2.54561e-15	0.553035	0.000146076	0.144533	resistant
1941	RS	Sepantronium bromide	BIRC5	Apoptosis regulation	loss:cnaPANCAN224	10	740	-2.18909	-4.15651	-1.96742	1.2069	1.79655	1.20289	1.09511	1.63558	1.17359e-14	0.23765	0.000146225	0.144533	resistant
1057	RS	Dactolisib	PI3K (Class 1), MTORC1, MTORC2	PI3K/MTOR signaling	loss:cnaPANCAN159	9	741	0.75059	-1.39768	-2.14827	1.32938	1.14871	1.33183	1.87016	1.61303	4.89007e-12	0.277341	0.000150492	0.145819	resistant
1057	RS	Dactolisib	PI3K (Class 1), MTORC1, MTORC2	PI3K/MTOR signaling	loss:cnaPANCAN160	9	741	0.75059	-1.39768	-2.14827	1.32938	1.14871	1.33183	1.87016	1.61303	4.89007e-12	0.277341	0.000150492	0.145819	resistant
71	v17	Pyrimethamine	Dihydrofolate reductase (DHFR)	Other	MECOM_mut	6	391	1.57563	3.65675	2.08112	1.42057	1.3916	1.42095	1.49549	1.4646	6.8617e-06	0.95321	0.000153538	0.146718	sensitive
274	v17	Belinostat	HDAC1	Chromatin histone acetylation	CCND1_mut	2	887	5.88665	0.271114	-5.61554	2.97126	65.3785	2.96959	0.0858927	1.89101	2.81474e-35	0.955673	0.000162449	0.149157	resistant
1593	RS	Entinostat	HDAC1, HDAC3	Chromatin histone acetylation	loss:cnaPANCAN266	6	725	4.91021	2.39828	-2.51193	1.48325	1.50386	1.48311	1.67032	1.69369	3.27074e-43	0.827903	0.000174144	0.154614	resistant
1013	v17	Nilotinib	ABL	ABL signaling	loss:cnaPANCAN72	5	793	1.06421	2.66254	1.59834	1.1782	1.5987	1.17684	0.999775	1.35815	8.15546e-88	0.546645	0.000177263	0.154614	sensitive
268	v17	Sepantronium bromide	BIRC5	Apoptosis regulation	RPGR_mut	4	881	1.57786	-3.71879	-5.29665	2.22756	2.36785	2.22712	2.2369	2.37825	6.57966e-18	0.844959	0.000177084	0.154614	resistant
180	v17	Thapsigargin	SERCA	Other	CHEK2_mut	5	848	-0.733036	-3.90595	-3.17291	1.59814	1.02536	1.60356	3.09445	1.97867	2.58629e-08	0.389638	0.00018575	0.157415	resistant
87	v17	GW843682X	PLK1	Cell cycle	PBRM1_mut	7	390	-0.25113	-2.55188	-2.30075	1.28519	1.33788	1.28443	1.7197	1.79127	0.00105802	0.59379	0.000186389	0.157475	resistant
1024	v17	Lestauritinib	FLT3, JAK2, NTRK1, NTRK2, NTRK3	Other, kinases	HGF_mut	4	839	2.43213	-0.646389	-3.07852	2.05918	2.06657	2.05915	1.48967	1.49504	9.2607e-26	0.133739	0.000195724	0.162611	resistant
60	v17	BI-2536	PLK1, PLK2, PLK3	Cell cycle	PBRM1_mut	7	388	0.0983625	-1.99963	-2.098	1.33773	1.44302	1.33628	1.45389	1.57003	0.000352503	0.725421	0.000201406	0.163675	resistant
56	v17	WH-4-023	SRC, LCK	Other, kinases	PIK3CB_mut	2	392	-3.59225	2.11666	5.70891	2.72893	2.4237	2.72986	2.35545	2.09128	2.40401e-16	0.646984	0.000210338	0.168952	sensitive
1559	RS	Luminespib	HSP90	Protein stability and degradation	loss:cnaPANCAN154	9	792	0.608236	-1.95018	-2.55842	1.30765	1.09781	1.31042	2.33047	1.95236	1.24718e-28	0.0436504	0.000224813	0.172099	resistant
1559	RS	Luminespib	HSP90	Protein stability and degradation	loss:cnaPANCAN155	9	792	0.608236	-1.95018	-2.55842	1.30765	1.09781	1.31042	2.33047	1.95236	1.24718e-28	0.0436504	0.000224813	0.172099	resistant
1559	RS	Luminespib	HSP90	Protein stability and degradation	loss:cnaPANCAN157	9	792	0.608236	-1.95018	-2.55842	1.30765	1.09781	1.31042	2.33047	1.95236	1.24718e-28	0.0436504	0.000224813	0.172099	resistant
1559	RS	Luminespib	HSP90	Protein stability and degradation	loss:cnaPANCAN158	9	792	0.608236	-1.95018	-2.55842	1.30765	1.09781	1.31042	2.33047	1.95236	1.24718e-28	0.0436504	0.000224813	0.172099	resistant
1143	v17	HG-5-88-01	EGFR, ADCK4	Other, kinases	gain:cnaPANCAN345	6	488	0.745939	3.2685	2.52256	2.04957	1.38681	2.06214	1.81897	1.22327	1.0886e-13	0.333714	0.000224565	0.172099	sensitive
1	v17	Erlotinib	EGFR	EGFR signaling	loss:cnaPANCAN2 (STK11)	7	360	0.843044	2.4816	1.63856	1.44732	1.01885	1.45979	1.60824	1.12246	1.77881e-05	0.488006	0.000233304	0.176165	sensitive
1057	RS	Dactolisib	PI3K (Class 1), MTORC1, MTORC2	PI3K/MTOR signaling	loss:cnaPANCAN154	8	742	0.808582	-1.39541	-2.20399	1.36296	1.10719	1.36629	1.99062	1.61312	5.18239e-12	0.277919	0.000246751	0.177943	resistant
1057	RS	Dactolisib	PI3K (Class 1), MTORC1, MTORC2	PI3K/MTOR signaling	loss:cnaPANCAN155	8	742	0.808582	-1.39541	-2.20399	1.36296	1.10719	1.36629	1.99062	1.61312	5.18239e-12	0.277919	0.000246751	0.177943	resistant
1057	RS	Dactolisib	PI3K (Class 1), MTORC1, MTORC2	PI3K/MTOR signaling	loss:cnaPANCAN157	8	742	0.808582	-1.39541	-2.20399	1.36296	1.10719	1.36629	1.99062	1.61312	5.18239e-12	0.277919	0.000246751	0.177943	resistant
1057	RS	Dactolisib	PI3K (Class 1), MTORC1, MTORC2	PI3K/MTOR signaling	loss:cnaPANCAN158	8	742	0.808582	-1.39541	-2.20399	1.36296	1.10719	1.36629	1.99062	1.61312	5.18239e-12	0.277919	0.000246751	0.177943	resistant
5	v17	Sunitinib	PDGFR, KIT, VEGFR, FLT3, RET, CSF1R	RTK signaling	U2AF1_mut	3	393	-1.65363	2.43613	4.08976	2.50361	2.70272	2.5027	1.5132	1.63414	9.80854e-10	0.754534	0.00025078	0.178517	sensitive
1015	v17	CI-1040	MEK1, MEK2	ERK MAPK signaling	HGF_mut	4	830	4.30093	2.23336	-2.06757	1.39805	1.8471	1.39697	1.11936	1.48004	1.11534e-42	0.320797	0.000256516	0.179963	resistant
53	v17	CGP-60474	CDK1,CDK2,CDK5,CDK7,CDK9, PKC	Cell Cycle	loss:cnaPANCAN226	4	392	-0.0246386	-2.14895	-2.12431	1.70418	1.22105	1.71041	1.73975	1.24199	0.00414691	0.451126	0.000259152	0.180896	resistant
1926	RS	GNE-317	PI3Kalpha	PI3K/MTOR signaling	EPHA2_mut	9	727	-0.670298	0.703257	1.37355	1.00691	1.37542	1.00435	0.998646	1.36761	2.39727e-05	0.864074	0.000259012	0.180896	sensitive
272	v17	AR-42	HDAC1	Chromatin histone acetylation	CCND1_mut	2	904	4.55602	-0.281185	-4.83721	2.82058	20.1699	2.81905	0.239823	1.7159	7.10079e-45	0.834426	0.000275019	0.185885	resistant
147	v17	NSC-87877	SHP-1 (PTPN6), SHP-2 (PTPN11)	Other	SRGAP1_mut	6	867	3.61743	4.91824	1.3008	1.48477	1.01299	1.48972	1.28413	0.873186	0.000113826	0.120579	0.000274602	0.185885	sensitive
1057	RS	Dactolisib	PI3K (Class 1), MTORC1, MTORC2	PI3K/MTOR signaling	loss:cnaPANCAN156	11	739	0.525436	-1.40014	-1.92558	1.19132	1.104	1.19265	1.74418	1.61454	5.28765e-12	0.278119	0.00029302	0.193347	resistant
1873	RS	Buparlisib	PI3Kalpha, PI3Kdelta, PI3Kbeta, PI3Kgamma	PI3K/MTOR signaling	loss:cnaPANCAN159	9	741	2.29915	1.07664	-1.22251	1.28798	1.07962	1.29093	1.13235	0.947	1.14321e-15	0.48016	0.000301375	0.196017	resistant
1873	RS	Buparlisib	PI3Kalpha, PI3Kdelta, PI3Kbeta, PI3Kgamma	PI3K/MTOR signaling	loss:cnaPANCAN160	9	741	2.29915	1.07664	-1.22251	1.28798	1.07962	1.29093	1.13235	0.947	1.14321e-15	0.48016	0.000301375	0.196017	resistant
1941	RS	Sepantronium bromide	BIRC5	Apoptosis regulation	loss:cnaPANCAN222	9	741	-2.08995	-4.15505	-2.06511	1.26674	1.85557	1.2631	1.11292	1.63495	1.29623e-14	0.238466	0.000304373	0.196157	resistant
1941	RS	Sepantronium bromide	BIRC5	Apoptosis regulation	loss:cnaPANCAN223	9	741	-2.08995	-4.15505	-2.06511	1.26674	1.85557	1.2631	1.11292	1.63495	1.29623e-14	0.238466	0.000304373	0.196157	resistant
1022	v17	AZD7762	CHEK1, CHEK2	Cell cycle	HGF_mut	4	839	2.54674	-0.485019	-3.03176	2.0181	10.3608	2.01463	0.292619	1.50487	1.31973e-28	0.438042	0.000314461	0.198521	resistant
1912	RS	Afuresertib	AKT1, AKT2, AKT3	PI3K/MTOR signaling	EZH2_mut	10	739	0.232057	2.59392	2.36186	1.50322	1.41364	1.50442	1.67077	1.56994	4.22589e-18	0.0256262	0.000328396	0.202965	sensitive
1032	RS	Afatinib	ERBB2, EGFR	EGFR signaling	gain:cnaPANCAN106	4	799	4.68161	1.79186	-2.88975	1.81649	1.55489	1.81774	1.8585	1.58975	2.35129e-16	0.134288	0.000360956	0.20974	resistant
104	v17	Bortezomib	Proteasome	Protein stability and degradation	SOS2_mut	4	393	-2.51081	-5.71852	-3.20771	2.13111	2.30458	2.12993	1.39189	1.50602	7.2715e-06	0.0328565	0.000357075	0.20974	resistant
135	v17	Gemcitabine	Pyrimidine antimetabolite	DNA replication	BRCA1_mut	8	855	1.41251	-2.36738	-3.77989	1.4062	2.07901	1.40309	1.81812	2.69398	3.77215e-10	0.174578	0.000399999	0.219046	resistant
1175	v17	Rucaparib	PARP1, PARP2	Genome integrity	BRCA1_mut	14	901	4.41503	3.41386	-1.00117	1.01894	1.45245	1.01522	0.6893	0.98616	4.88457e-14	0.213805	0.000407332	0.219576	resistant
9	v17	MG-132	Proteasome, CAPN1	Protein stability and degradation	ZFP36L2_mut	3	393	2.68434	-0.193759	-2.8781	1.97622	8.56692	1.97146	0.335955	1.45988	0.000232289	0.0815993	0.000452208	0.229102	resistant
1051	RS	Alisertib	AURKA	Mitosis	loss:cnaPANCAN425	10	718	4.28789	1.83136	-2.45653	1.01107	1.94816	1.00647	1.26095	2.44075	9.50774e-46	0.435737	0.000480746	0.236212	resistant
306	v17	Fedratinib	JAK2	Other, kinases	KDR_mut	9	908	4.11843	2.29044	-1.828	1.18497	2.14202	1.18136	0.8534	1.54737	2.96083e-61	0.668561	0.000479878	0.236212	resistant
1133	v17	Serdemetan	MDM2	p53 pathway	loss:cnaPANCAN188	7	905	4.02184	2.71103	-1.31081	1.33188	1.65766	1.33032	0.790757	0.985335	2.92355e-15	0.55413	0.000482857	0.236829	resistant
1932	RS	NVP-ADW742	IGF1R	IGF1R signaling	gain:cnaPANCAN106	4	746	6.33095	2.94765	-3.3833	2.07451	1.73999	2.07627	1.94443	1.62951	2.01009e-30	0.79696	0.000495098	0.239861	resistant
1849	RS	Sabutoclax	BCL2, BCL-XL, BFL1, MCL1	Apoptosis regulation	loss:cnaPANCAN325	5	719	1.75082	-0.391845	-2.14267	1.558	1.3381	1.55955	1.60127	1.3739	3.4695e-34	0.00721284	0.000498458	0.240557	resistant
1849	RS	Sabutoclax	BCL2, BCL-XL, BFL1, MCL1	Apoptosis regulation	loss:cnaPANCAN326 (SOX9)	10	714	1.37177	-0.401541	-1.77331	1.29333	1.1106	1.29625	1.59671	1.36804	3.488e-34	0.00721512	0.000508936	0.242501	resistant
1924	RS	Ipatasertib	AKT1, AKT, AKT3	PI3K/MTOR signaling	gain:cnaPANCAN330 (RPGR)	10	740	5.29568	3.54026	-1.75542	1.12218	1.43461	1.11953	1.22362	1.56799	5.40049e-19	0.0259443	0.000532876	0.24712	resistant
1057	RS	Dactolisib	PI3K (Class 1), MTORC1, MTORC2	PI3K/MTOR signaling	loss:cnaPANCAN186	4	746	1.31863	-1.38633	-2.70495	1.66878	2.30313	1.66718	1.17447	1.62247	5.6747e-12	0.278825	0.000537407	0.248208	resistant
300	v17	CX-5461	RNA Polymerase 1	Other	XRN1_mut	15	898	0.893153	3.02859	2.13543	1.06532	1.11651	1.06457	1.9126	2.00591	4.64293e-48	0.162701	0.000542407	0.248837	sensitive
6	v17	PHA-665752	MET	RTK signaling	loss:cnaPANCAN371	2	402	0.710362	2.74689	2.03653	2.24058	1.15197	2.24839	1.76787	0.905771	0.000472397	0.917146	0.000551204	0.249589	sensitive
6	v17	PHA-665752	MET	RTK signaling	loss:cnaPANCAN373	2	402	0.710362	2.74689	2.03653	2.24058	1.15197	2.24839	1.76787	0.905771	0.000472397	0.917146	0.000551204	0.249589	sensitive
