# Supplementary material for: Functional linkage of gene fusions to cancer cell fitness assessed by pharmacological and CRISPR-Cas9 screening
Source: Nat Commun. 2019 May 16;10:2198. doi: 10.1038/s41467-019-09940-1 (PMC6522557; doi:10.1038/s41467-019-09940-1)
Supplement: Supplementary file 10 — Supplementary Data 7 [file 41467_2019_9940_MOESM10_ESM.xlsx]

## Sheet: Supplementary Table 7
Drug ID	Drug name	Drug target	Drug effector pathway	Feature (Fusion)	# cell lines with feature	# cell lines without feature	Feature - positive mean log IC50	Feature - negative mean log IC50	Feature - delta mean log IC50	Cohen's Effect size	Feature - positive Glass Delta	Feature - negative Glass Delta	ANOVA tissue p-value	ANOVA MSI p-value	ANOVA feature p-value	fdr	Cancer functional event covariate (if used)	Grass flag	Frame	In patient samples? (Gao et al, 2018)	Is COSMIC fusion census?	Clinical development
1083_RS	Crizotinib	MET, ALK, ROS1	RTK signaling	EML4--ALK	2	733	-0.241225	3.24277	3.48399	2.04373	3.90724	2.04272	1.03102e-42	0.679696	3.04321e-05	0.038927		910	in-frame	Yes	Yes	clinically approved
1013_v17	Nilotinib	ABL	ABL signaling	BCR--ABL1	11	787	-4.89456	2.75801	7.65258	7.43928	8.055	7.43233	5.73866e-97	0.496603	9.87167e-21	5.84882e-16	loss:cnaPANCAN72	910	in-frame	Yes	Yes	clinically approved
34_v17	Imatinib	ABL, KIT, PDGFR	RTK signaling	BCR--ABL1	10	394	-1.28034	2.84197	4.12231	4.78219	2.68792	4.90536	8.41797e-25	0.492131	2.91504e-16	1.15141e-11		910	in-frame	Yes	Yes	clinically approved
1013_v17	Nilotinib	ABL	ABL signaling	NUP214--ABL1	2	796	-3.06287	2.66689	5.72976	4.30189	1.48749	4.32195	9.90039e-93	0.519559	4.04161e-12	6.84169e-08	loss:cnaPANCAN72	910	in-frame	Yes	Yes	clinically approved
34_v17	Imatinib	ABL, KIT, PDGFR	RTK signaling	NUP214--ABL1	2	402	-1.90025	2.76302	4.66327	4.55594	1.95857	4.5812	6.794e-23	0.522547	9.19121e-11	9.90119e-07		910	in-frame	Yes	Yes	clinically approved
51_v17	Dasatinib	ABL, SRC, Ephrins, PDGFR, KIT	Other	BCR--ABL1	9	384	-5.604	0.387864	5.99186	2.61335	4.29389	2.59634	6.53655e-27	0.248907	2.3896e-08	0.000117984	SETDB1_mut	910	in-frame	Yes	Yes	clinically approved
1013_RS	Nilotinib	ABL	ABL signaling	NUP214--ABL1	2	752	-3.26565	3.6229	6.88855	3.66561	1.76556	3.67371	2.00314e-84	0.679789	1.14763e-06	0.00331684		910	in-frame	Yes	Yes	clinically approved
1079_RS	Dasatinib	ABL, SRC, Ephrins, PDGFR, KIT	Other	BCR--ABL1	10	748	-6.80507	1.64811	8.45317	3.89196	5.62842	3.87978	1.13447e-45	0.147659	3.34046e-05	0.0396895		910	in-frame	Yes	Yes	clinically approved
155_v17	Ponatinib	ABL, PDGFRA, VEGFR2, FGFR1, SRC, TIE2, FLT3	RTK signaling	BCR--ABL1	10	867	-5.27072	0.467861	5.73858	3.7727	2.11897	3.81598	1.73032e-43	0.885589	3.66906e-11	4.83081e-07		910	in-frame	Yes	Yes	in clinical development
155_v17	Ponatinib	ABL, PDGFRA, VEGFR2, FGFR1, SRC, TIE2, FLT3	RTK signaling	NUP214--ABL1	2	875	-6.75013	0.418775	7.1689	4.47311	8.66448	4.47123	4.08641e-43	0.886719	9.14455e-10	6.37413e-06		910	in-frame	Yes	Yes	in clinical development
1013_v17	Nilotinib	ABL	ABL signaling	PEX1--CDK6	2	796	-2.46509	2.66539	5.13048	3.83436	1.09221	3.86197	1.46811e-91	0.525941	1.11717e-09	7.35451e-06	loss:cnaPANCAN72	910//900	in-frame	Yes	No	clinically approved
38_v17	Saracatinib	ABL, SRC	RTK signaling	BCR--ABL1	10	394	-0.44897	2.22419	2.67316	2.36682	2.45373	2.36494	4.61475e-09	0.382041	4.36033e-06	0.00922654		910	in-frame	Yes	Yes	in clinical development
150_v17	Bicalutamide	AR	Hormone-related	ARID1A--RPS6KA1	2	865	1.04368	2.57589	1.53221	2.7835	2.57343	2.78377	7.42161e-23	0.0261405	2.81767e-05	0.0370983		910	in-frame	Yes	No	clinically approved
1013_v17	Nilotinib	ABL	ABL signaling	ABL1--BCR	9	789	-4.91375	2.73883	7.65258	6.98112	7.28735	6.9782	1.39158e-93	0.514924	7.06043e-14	1.5894e-09	loss:cnaPANCAN72	910	in-frame	No	No	clinically approved
34_v17	Imatinib	ABL, KIT, PDGFR	RTK signaling	ABL1--BCR	9	395	-1.38291	2.83387	4.21678	4.81766	2.65227	4.93423	5.97253e-24	0.505595	7.55125e-14	1.5894e-09		910	in-frame	No	No	clinically approved
51_v17	Dasatinib	ABL, SRC, Ephrins, PDGFR, KIT	Other	ABL1--BCR	8	385	-5.61697	0.37257	5.98954	2.59065	4.01657	2.57697	3.25108e-26	0.258998	1.7203e-06	0.00453	SETDB1_mut	910	in-frame	No	No	clinically approved
1083_RS	Crizotinib	MET, ALK, ROS1	RTK signaling	NPM1--ALK	3	732	-2.33438	3.2561	5.59048	3.33398	11.5728	3.32981	6.49019e-43	0.678218	6.55897e-06	0.012144		910	in-frame	No	Yes	clinically approved
1085_RS	Sorafenib	PDGFR, KIT, VEGFR, RAF	RTK signaling	KMT2A--MLLT3	3	751	-2.62152	2.77076	5.39228	3.83954	1.2762	3.88143	2.24885e-37	0.671929	5.10808e-05	0.0505237		910	in-frame	Yes	Yes	clinically approved
56_v17	WH-4-023	SRC, LCK	Other, kinases	BCR--ABL1	9	385	-3.16629	2.2105	5.37679	2.72498	2.61841	2.72734	4.06652e-18	0.616385	6.7874e-08	0.000297884	PIK3CB_mut	910	in-frame	Yes	Yes	experimental
52_v17	GNF-2	BCR-ABL	ABL signaling	BCR--ABL1	9	385	-0.49661	2.42965	2.92626	3.95844	1.77759	4.13252	2.35129e-17	0.796458	1.22407e-06	0.00342424		910	in-frame	Yes	Yes	experimental
52_v17	GNF-2	BCR-ABL	ABL signaling	NUP214--ABL1	2	392	-0.408829	2.37694	2.78577	3.33154	1.28568	3.35616	3.7797e-17	0.798736	6.67869e-06	0.0121755		910	in-frame	Yes	Yes	experimental
1013_RS	Nilotinib	ABL	ABL signaling	PEX1--CDK6	2	752	-2.5617	3.62103	6.18272	3.27868	1.26252	3.29129	1.41471e-83	0.683749	7.99423e-05	0.065157		910//900	in-frame	Yes	No	clinically approved
155_v17	Ponatinib	ABL, PDGFRA, VEGFR2, FGFR1, SRC, TIE2, FLT3	RTK signaling	ABL1--BCR	9	868	-5.80784	0.466819	6.27466	4.151	2.80459	4.17399	3.29874e-44	0.883401	8.04779e-14	1.5894e-09		910	in-frame	No	No	in clinical development
37_v17	Crizotinib	MET, ALK, ROS1	RTK signaling	NPM1--ALK	5	398	-1.22343	2.42133	3.64476	3.40032	6.88314	3.38744	8.15419e-16	0.804902	3.76742e-08	0.000178571		910	in-frame	No	Yes	in clinical development
1029_v17	Motesanib	VEGFR, RET, KIT, PDGFR	RTK signaling	VPS53--GLOD4	2	841	-0.747999	2.68361	3.43161	3.78217	2.59702	3.78469	1.9226e-05	0.603279	9.92462e-07	0.00294009		910//0	in-frame//No_Fusion	No	No	in clinical development
1021_v17	Axitinib	PDGFR, KIT, VEGFR	RTK signaling	VPS53--GLOD4	2	839	-2.48361	1.9646	4.44821	3.47797	1.44621	3.48794	5.55692e-29	0.900007	1.24258e-06	0.00342424		910//0	in-frame//No_Fusion	No	No	in clinical development
38_v17	Saracatinib	ABL, SRC	RTK signaling	ABL1--BCR	9	395	-0.542168	2.21955	2.76172	2.43911	2.4826	2.43825	5.8179e-09	0.385304	1.6599e-05	0.023698		910	in-frame	No	No	in clinical development
1011_v17	Navitoclax	BCL2, BCL-XL, BCL-W	Apoptosis regulation	PPFIA1--ANO1	2	841	-2.59811	1.25765	3.85576	2.03049	2.36643	2.03017	5.55556e-59	0.0636292	1.7459e-05	0.024629		710//100	out-of-frame//SOMETHING_SOMETHING	No	No	in clinical development
1032_v17	Afatinib	ERBB2, EGFR	EGFR signaling	CRTC1--MAML2	2	841	-4.01828	0.854265	4.87255	3.3165	3.64758	3.31616	4.84011e-29	0.4601	4.76804e-05	0.0494325		910	in-frame	No	Yes	in clinical development
1010_v17	Gefitinib	EGFR	EGFR signaling	CRTC1--MAML2	2	838	-2.53413	1.06724	3.60137	3.29583	2.82642	3.29654	3.92001e-26	0.235968	0.00010371	0.0772917		910	in-frame	No	Yes	clinically approved
281_v17	Alectinib	ALK	RTK signaling	EML4--ALK	2	912	-0.460304	3.65942	4.11972	3.7294	1.49246	3.74018	1.93791e-54	0.526652	6.77527e-10	5.01781e-06		910	in-frame	Yes	Yes
1049_RS	PD173074	FGFR1, FGFR3	RTK signaling	FGFR3--TACC3	2	754	0.463745	4.19596	3.73222	2.38837	4.47567	2.38723	2.06559e-31	0.863135	0.000102251	0.076686		910//740	in-frame//ambiguous	Yes	Yes	experimental
211_v17	TL-2-105	not defined		BCR--ABL1	10	909	-0.261204	3.88281	4.14402	3.25968	3.09186	3.26148	8.2313e-72	0.0928375	6.04094e-11	7.15834e-07		910	in-frame	Yes	Yes
312_v17	Tivozanib	VEGFR1, VEGFR2, VEGFR3	RTK signaling	BCR--ABL1	10	905	-2.46981	0.316033	2.78585	3.79738	2.8891	3.81121	8.56888e-56	0.501588	1.19875e-10	1.18374e-06		910	in-frame	Yes	Yes
261_v17	TL-1-85	TAK	Other, kinases	BCR--ABL1	10	905	-3.8548	3.25195	7.10675	4.81642	7.58758	4.80217	3.99543e-96	0.586879	2.45566e-09	1.53152e-05		910	in-frame	Yes	Yes
261_v17	TL-1-85	TAK	Other, kinases	NUP214--ABL1	2	913	-2.69827	3.18715	5.88542	3.61634	3.13525	3.61699	4.75874e-95	0.591981	6.9094e-07	0.00221282		910	in-frame	Yes	Yes
260_v17	NG-25	TAK1, MAP4K2	Other, kinases	BCR--ABL1	10	905	-4.03582	2.71657	6.75239	4.29963	9.31122	4.28289	1.57526e-78	0.432638	1.32063e-06	0.00355662		910	in-frame	Yes	Yes
312_v17	Tivozanib	VEGFR1, VEGFR2, VEGFR3	RTK signaling	NUP214--ABL1	2	913	-2.65803	0.292035	2.95006	3.79822	1.42663	3.81096	1.82821e-54	0.511541	2.88832e-06	0.00684515		910	in-frame	Yes	Yes
295_v17	NVP-BHG712	EPHB4	Other	BCR--ABL1	10	905	-2.78653	3.05979	5.84632	3.76188	5.81424	3.75104	2.79337e-72	0.342114	4.68532e-06	0.00957235		910	in-frame	Yes	Yes
159_v17	HG6-64-1	BRAF	ERK MAPK signaling	BCR--ABL1	9	864	-3.16042	1.04058	4.20099	2.60251	3.63193	2.59666	3.88302e-25	0.277933	5.44288e-06	0.0105732		910	in-frame	Yes	Yes
159_v17	HG6-64-1	BRAF	ERK MAPK signaling	NUP214--ABL1	2	871	-4.14558	1.00908	5.15466	3.12244	7.43779	3.12096	4.11631e-25	0.278266	7.56083e-06	0.0133722		910	in-frame	Yes	Yes
1010_v17	Gefitinib	EGFR	EGFR signaling	STK24--DOCK9	2	838	-1.5459	1.06488	2.61078	2.37475	1.94965	2.37544	5.3668e-26	0.237638	0.000565371	0.219134		910	in-frame	Yes	No	clinically approved
35_v17	NVP-TAE684	ALK	RTK signaling	NPM1--ALK	5	398	-4.17779	0.823773	5.00156	3.36055	5.19772	3.35074	1.46322e-07	0.29913	1.43129e-10	1.30464e-06		910	in-frame	No	Yes	experimental
277_v17	Linifanib	VEGFR1, VEGFR2, VEGFR3, CSF1R, FLT3, KIT	RTK signaling	KMT2A--MLLT3	4	913	-2.31093	2.30751	4.61845	5.00725	1.31488	5.1223	5.7301e-34	0.821989	1.91951e-10	1.62469e-06		910	in-frame	Yes	Yes
1114_v17	Cetuximab	EGFR	EGFR signaling	CRTC1--MAML2	2	864	1.22957	6.00315	4.77358	4.8332	37.4169	4.83044	2.09264e-09	0.822305	3.25088e-10	2.56813e-06		910	in-frame	No	Yes	experimental
1018_v17	Veliparib	PARP1, PARP2	Genome integrity	ZAK--RAPGEF4	2	842	1.80156	3.91893	2.11738	2.95075	1.50612	2.95574	8.15504e-19	0.663505	9.67839e-06	0.016153		740//710	ambiguous//out-of-frame	No	No	in clinical development
150_v17	Bicalutamide	AR	Hormone-related	LINC00511--SLC39A11	3	864	1.32947	2.57667	1.2472	2.26559	1.93396	2.26657	6.61527e-23	0.0259653	1.40972e-05	0.021588		100	SOMETHING_SOMETHING	No	No	clinically approved
56_v17	WH-4-023	SRC, LCK	Other, kinases	ABL1--BCR	8	386	-3.06658	2.1945	5.26108	2.63433	2.42243	2.63872	1.88557e-17	0.627758	1.42366e-05	0.021588	PIK3CB_mut	910	in-frame	No	No	experimental
1049_v17	PD173074	FGFR1, FGFR3	RTK signaling	FGFR2--ATE1	3	840	0.218048	2.59165	2.37361	2.14364	1.18942	2.14941	4.64067e-16	0.393217	3.3829e-05	0.0396895		910//710	in-frame//out-of-frame	No	No	experimental
249_v17	Cabozantinib	VEGFR, MET, RET, KIT, FLT1, FLT3, FLT4, TIE2,AXL	Other, kinases	KMT2A--MLLT3	4	911	-1.30592	2.70505	4.01096	3.06078	1.13997	3.0926	2.42023e-26	0.692445	3.27072e-05	0.0396895		910	in-frame	Yes	Yes
1008_v17	Methotrexate	Antimetabolite	DNA replication	RNF220--QSOX1	2	841	-3.96374	-0.527821	3.43592	1.97911	35.7494	1.97793	1.14064e-72	0.054117	8.19295e-05	0.065157		910	in-frame	No	No	clinically approved
1012_v17	Vorinostat	HDAC inhibitor Class I, IIa, IIb, IV	Chromatin histone acetylation	AFAP1--ABLIM2	3	842	3.55483	0.985009	-2.56982	2.2029	1.21256	2.20895	1.89257e-41	0.835095	0.000187575	0.119052		910//820	in-frame//5UTR_CODING	No	No	clinically approved
294_v17	MPS-1-IN-1	MPS1	Mitosis	EML4--ALK	2	911	0.909757	3.78028	2.87052	2.07195	3.14835	2.07131	8.51963e-52	0.640539	5.86225e-05	0.0546976		910	in-frame	Yes	Yes
1936_RS	Savolitinib	MET	RTK signaling	ARID1A--RPS6KA1	2	747	-1.79359	2.74308	4.53666	3.43093	1.0706	3.45245	6.67131e-24	0.937638	2.64599e-07	0.000979817		910	in-frame	Yes	No
249_v17	Cabozantinib	VEGFR, MET, RET, KIT, FLT1, FLT3, FLT4, TIE2,AXL	Other, kinases	ARID1A--RPS6KA1	2	913	-0.804943	2.69516	3.50011	2.63782	236.694	2.63638	2.00317e-26	0.691644	1.1119e-05	0.0176642		910	in-frame	Yes	No
1243_v17	Piperlongumine	Induces reactive oxygen species	Other	SWAP70--WEE1	2	919	4.34165	1.66413	-2.67752	2.82369	5.18668	2.8226	3.13416e-11	0.0581192	4.4531e-05	0.0479709		910//710	in-frame//out-of-frame	Yes	No
260_v17	NG-25	TAK1, MAP4K2	Other, kinases	NUP214--ABL1	2	913	-2.5857	2.65422	5.23992	3.07685	2.903	3.07706	6.88497e-78	0.436557	6.4394e-05	0.056944		910	in-frame	Yes	Yes
295_v17	NVP-BHG712	EPHB4	Other	NUP214--ABL1	2	913	-2.52521	3.00799	5.5332	3.35588	3.18942	3.35608	7.75561e-72	0.344973	8.1179e-05	0.065157		910	in-frame	Yes	Yes
329_v17	QL-XI-92	DDR1	Other	BCR--ABL1	10	907	0.625089	3.77445	3.14936	2.47955	4.13454	2.4717	9.92782e-67	0.472331	0.000116598	0.0852874		910	in-frame	Yes	Yes
55_v17	A-770041	LCK, FYN	Other, kinases	BCR--ABL1	9	388	-0.867918	2.12428	2.9922	1.72274	3.53415	1.70933	2.47945e-09	0.926228	0.000352378	0.157642		910	in-frame	Yes	Yes	experimental
1032_v17	Afatinib	ERBB2, EGFR	EGFR signaling	STK24--DOCK9	2	841	-2.92733	0.851671	3.779	2.5589	2.5612	2.5589	8.17402e-29	0.462912	0.000659279	0.245669		910	in-frame	Yes	No	in clinical development
281_v17	Alectinib	ALK	RTK signaling	NPM1--ALK	5	909	-3.79497	3.69136	7.48633	7.67344	10.1933	7.66612	2.31673e-61	0.476359	1.47604e-31	1.74906e-26		910	in-frame	No	Yes
211_v17	TL-2-105	not defined		ABL1--BCR	9	910	-0.331004	3.87895	4.20995	3.29832	3.00241	3.30132	5.17514e-71	0.0958146	9.53348e-09	5.37947e-05		910	in-frame	No	No
1142_v17	HG-5-113-01	LOK, LTK, TRCB, ABL(T315I)	Other	AC008271.1--MYCNOS	2	493	4.43032	1.57549	-2.85483	2.90487	17.1784	2.90201	7.27289e-08	0.241361	8.80996e-08	0.000359984		100	SOMETHING_SOMETHING	No	No	in clinical development
253_v17	XMD14-99	ALK, CDK7, LTK, others	Other	NPM1--ALK	5	912	0.607615	4.3867	3.77909	3.88279	4.05038	3.8821	1.04199e-80	0.0144156	1.27329e-07	0.000486714		910	in-frame	No	Yes
261_v17	TL-1-85	TAK	Other, kinases	ABL1--BCR	9	906	-3.8862	3.24442	7.13062	4.77713	7.21834	4.76531	2.25558e-95	0.590443	1.24915e-07	0.000486714		910	in-frame	No	No
312_v17	Tivozanib	VEGFR1, VEGFR2, VEGFR3	RTK signaling	ABL1--BCR	9	906	-2.4355	0.312617	2.74812	3.71041	2.70415	3.72497	9.68008e-55	0.509465	3.44204e-07	0.00119962		910	in-frame	No	No
294_v17	MPS-1-IN-1	MPS1	Mitosis	NPM1--ALK	5	908	-0.688007	3.79856	4.48657	3.31878	8.68024	3.31255	3.24829e-52	0.637758	2.036e-06	0.00513318		910	in-frame	No	Yes
1032_RS	Afatinib	ERBB2, EGFR	EGFR signaling	ERBB2--JUP	5	798	-1.67635	1.82807	3.50443	2.21813	1.3539	2.22757	4.87684e-17	0.12543	2.48081e-06	0.00612436	gain:cnaPANCAN106	100	SOMETHING_SOMETHING	No	No	in clinical development
159_v17	HG6-64-1	BRAF	ERK MAPK signaling	ABL1--BCR	9	864	-3.16042	1.04058	4.20099	2.60251	3.63193	2.59666	3.88302e-25	0.277933	5.44288e-06	0.0105732		910	in-frame	No	No
1377_v17	Afatinib	ERBB2, EGFR	EGFR signaling	CRTC1--MAML2	2	906	-2.36293	3.36073	5.72365	3.51821	6.46227	3.51684	9.65207e-31	0.506654	6.1323e-06	0.0115343		910	in-frame	No	Yes
1498_v17	Selumetinib	MEK1, MEK2	ERK MAPK signaling	CRTC1--MAML2	2	912	-3.11964	1.65675	4.77639	2.75401	9.60135	2.75263	1.81041e-67	0.530271	8.07079e-06	0.0140642	BRAF_mut//HRAS_mut	910	in-frame	No	Yes
1032_v17	Afatinib	ERBB2, EGFR	EGFR signaling	ERBB2--JUP	5	838	-2.12743	0.860427	2.98785	2.032	1.36073	2.038	3.43243e-29	0.458262	8.77464e-06	0.0150691		100	SOMETHING_SOMETHING	No	No	in clinical development
260_v17	NG-25	TAK1, MAP4K2	Other, kinases	ABL1--BCR	9	906	-4.09844	2.70974	6.80818	4.29912	9.20089	4.28434	3.3215e-78	0.434618	9.33452e-06	0.0158016		910	in-frame	No	No
172_v17	Embelin	XIAP	Apoptosis regulation	RCC1--SNX5	3	866	4.82762	2.88072	-1.94691	1.91176	3.15981	1.91036	6.63433e-10	0.239695	1.95563e-05	0.0269461		820	5UTR_CODING	No	No	in clinical development
276_v17	CAY10603	HDAC1, HDAC6	Chromatin histone acetylation	RAB11FIP4--NF1	2	907	5.66918	0.897873	-4.77131	2.72706	10.2685	2.72566	6.54654e-52	0.918504	3.11118e-05	0.038927		740//710	ambiguous//out-of-frame	Yes	No
295_v17	NVP-BHG712	EPHB4	Other	ABL1--BCR	9	906	-2.82674	3.05374	5.88047	3.75846	5.55835	3.74948	5.60977e-72	0.344065	3.26697e-05	0.0396895		910	in-frame	No	No
211_v17	TL-2-105	not defined		FNDC3B--TMEM212	2	917	1.14039	3.8436	2.70322	2.02301	1.76791	2.02335	1.01245e-69	0.100801	4.14432e-05	0.0453269		710//0	out-of-frame//No_Fusion	No	No
274_v17	Belinostat	HDAC1	Chromatin histone acetylation	RAB11FIP4--NF1	2	887	5.48765	0.272014	-5.21563	2.75591	7.23008	2.75458	4.45425e-36	0.954491	4.16942e-05	0.0453269	CCND1_mut	740//710	ambiguous//out-of-frame	Yes	No
1230_v17	IOX2	EGLN1	Other	SLC12A7--TERT	2	920	-2.0511	-0.0561435	1.99495	2.78421	4.8403	2.7832	2.46891e-08	0.556356	4.8808e-05	0.0494325		910	in-frame	No	No
52_v17	GNF-2	BCR-ABL	ABL signaling	ABL1--BCR	8	386	-0.455134	2.42121	2.87634	3.79923	1.63911	3.9599	6.70524e-17	0.801484	5.36098e-05	0.0512306		910	in-frame	No	No	experimental
1062_v17	Selumetinib	MEK1, MEK2	ERK MAPK signaling	KIAA1958--HSDL2	3	814	-0.511327	2.64507	3.15639	2.08968	1.70917	2.09095	3.50739e-16	0.409747	7.24311e-05	0.0621947		0	No_Fusion	Yes	No	in clinical development
2040_RS	Foretinib	MET, KDR, TIE2, VEGFR3/FLT4, RON, PDGFR, FGFR1, EGFR	RTK signaling	KMT2A--MLLT3	3	748	-3.61904	1.00153	4.62057	3.17892	1.30496	3.20013	7.3651e-28	0.542091	7.77076e-05	0.0646186		910	in-frame	Yes	Yes
1008_v17	Methotrexate	Antimetabolite	DNA replication	OTX2-AS1--RP11-624J12.1	2	841	-3.96374	-0.527821	3.43592	1.97911	35.7494	1.97793	1.14064e-72	0.054117	8.19295e-05	0.065157		100	SOMETHING_SOMETHING	No	No	clinically approved
140_v17	Vinorelbine	Microtubule destabiliser	Mitosis	CDH1--CDH3	2	876	0.108016	-3.84865	-3.95667	2.45143	2.92519	2.45101	1.82303e-06	0.0414667	0.000331467	0.151652		910	in-frame	No	No	clinically approved
1026_v17	Tanespimycin	HSP90	Protein stability and degradation	RCOR1--TECPR2	2	842	2.22952	-0.561139	-2.79066	1.53274	4.07116	1.53196	1.23643e-40	0.51007	0.000361255	0.160328		910//710	in-frame//out-of-frame	No	No	in clinical development
1091_v17	BMS-536924	IGF1R, IR	IGF1R signaling	CRTC1--MAML2	2	917	-0.559654	2.19268	2.75234	2.35193	39.4045	2.35065	2.29757e-17	0.106612	0.000378111	0.166562		910	in-frame	No	Yes	in clinical development
1022_v17	AZD7762	CHEK1, CHEK2	Cell cycle	VPS53--GLOD4	2	841	-3.95819	-0.46234	3.49585	2.31957	2.64139	2.31926	4.06028e-29	0.431571	0.000469211	0.198139	HGF_mut	910//0	in-frame//No_Fusion	No	No	in clinical development
1037_v17	BX796	TBK1, PDK1 (PDPK1), IKK, AURKB, AURKC	Other	SLC12A7--TERT	2	841	4.89759	1.87521	-3.02238	2.38575	2.35723	2.38578	4.1185e-17	0.454061	0.000675084	0.246899	BRCA1_mut	910	in-frame	No	No	in clinical development
253_v17	XMD14-99	ALK, CDK7, LTK, others	Other	EML4--ALK	2	915	2.82276	4.36947	1.54671	1.5317	13.7942	1.53087	1.91951e-79	0.0156055	0.000245682	0.132314		910	in-frame	Yes	Yes
203_v17	BMS-345541	IKK1, IKK2	Other, kinases	ARID1A--RPS6KA1	2	916	0.900654	3.06865	2.168	1.84252	7.45716	1.84158	1.36645e-48	0.278623	9.12992e-05	0.0702512		910	in-frame	Yes	No
211_v17	TL-2-105	not defined		NUP214--ABL1	2	917	-1.3492	3.84903	5.19823	3.9378	1.88241	3.94508	1.89432e-69	0.101878	0.000254318	0.132314		910	in-frame	Yes	Yes
292_v17	Masitinib	KIT, PDGFRA, PDGFRB	Other, kinases	NUP214--ABL1	2	914	-0.471347	3.6069	4.07825	3.13934	1.13862	3.15075	3.72936e-58	0.0806485	0.000295355	0.144027		910	in-frame	Yes	Yes
1049_v17	PD173074	FGFR1, FGFR3	RTK signaling	FGFR2--LINC01153	2	841	-2.29008	2.5948	4.88487	4.47895	3.30761	4.48117	5.54479e-17	0.375782	6.03977e-12	8.94619e-08		100	SOMETHING_SOMETHING	No	No	experimental
1502_v17	Bicalutamide	AR	Hormone-related	PIP4K2B--FBXO47	2	867	1.77615	4.39647	2.62033	4.03371	1.0008	4.06969	2.69334e-11	0.294073	1.33261e-08	7.17772e-05		710//100	out-of-frame//SOMETHING_SOMETHING	No	No
276_v17	CAY10603	HDAC1, HDAC6	Chromatin histone acetylation	ZAK--RAPGEF4	2	907	6.39411	0.896275	-5.49784	3.15077	35.6336	3.14904	2.20475e-52	0.91758	7.25126e-07	0.00226119		740//710	ambiguous//out-of-frame	No	No
154_v17	CHIR-99021	GSK3A, GSK3B	WNT signaling	SMG1P3--CTB-31N19.2	3	872	0.296578	2.9842	2.68762	2.88247	1.76457	2.88801	8.56918e-08	0.143561	3.84347e-06	0.00843407		0	No_Fusion	No	No	experimental
1049_RS	PD173074	FGFR1, FGFR3	RTK signaling	FGFR2--LINC01153	2	754	0.0335065	4.1971	4.1636	2.66935	9.58277	2.66772	1.19982e-31	0.862051	1.03007e-05	0.0169528		100	SOMETHING_SOMETHING	No	No	experimental
272_v17	AR-42	HDAC1	Chromatin histone acetylation	WNK1--ERC1	4	902	2.71763	-0.283758	-3.00138	1.74656	1.51435	1.74752	4.18339e-47	0.825203	2.92447e-05	0.0380814	TBX3_mut//CCND1_mut	910//710	in-frame//out-of-frame	No	No
192_v17	LFM-A13	BTK	Other, kinases	TAF1D--RNPC3	2	865	2.74602	4.63002	1.884	2.56885	39.5466	2.56738	1.32028e-11	0.497585	3.07351e-05	0.038927		100	SOMETHING_SOMETHING	No	No	experimental
1243_v17	Piperlongumine	Induces reactive oxygen species	Other	CDK13--SUGCT	4	917	3.61546	1.66145	-1.95401	2.0618	1.90672	2.06237	3.06678e-11	0.0580206	3.51866e-05	0.0408775		740//710	ambiguous//out-of-frame	No	No
1230_v17	IOX2	EGLN1	Other	ARID4A--ACTR10	2	920	-2.0511	-0.0561435	1.99495	2.78421	4.8403	2.7832	2.46891e-08	0.556356	4.8808e-05	0.0494325		910	in-frame	No	No
1230_v17	IOX2	EGLN1	Other	KDELR3--EIF3L	2	920	-2.0511	-0.0561435	1.99495	2.78421	4.8403	2.7832	2.46891e-08	0.556356	4.8808e-05	0.0494325		910	in-frame	No	No
1230_v17	IOX2	EGLN1	Other	POFUT2--RAD51B	2	920	-2.0511	-0.0561435	1.99495	2.78421	4.8403	2.7832	2.46891e-08	0.556356	4.8808e-05	0.0494325		910	in-frame	No	No
1922_RS	Cediranib	VEGFR, FLT1, FLT2, FLT3, FLT4, KIT, PDGFRB	RTK signaling	NPLOC4--PDE6G	2	748	-0.685772	2.28075	2.96653	2.3269	1.87109	2.32775	6.88599e-11	0.489743	5.20173e-05	0.0505237		910	in-frame	No	No
1068_RS	Obatoclax Mesylate	BCL2, BCL-XL, BCL-W, MCL1	Apoptosis regulation	NPM1--ALK	3	723	-1.24616	1.50012	2.74628	2.3528	3.77667	2.35081	5.26003e-18	0.263949	5.31568e-05	0.0512107		910	in-frame	No	Yes
1526_v17	Refametinib	MEK1, MEK2	ERK MAPK signaling	CRTC1--MAML2	2	869	-2.41665	1.70748	4.12413	2.45601	4.72345	2.45498	2.73761e-75	0.665833	5.67733e-05	0.0533926	BRAF_mut	910	in-frame	No	Yes
1021_v17	Axitinib	PDGFR, KIT, VEGFR	RTK signaling	FGFR2--LINC01153	2	839	-1.02951	1.96114	2.99064	2.32011	4.50455	2.31909	1.2153e-28	0.901234	5.9095e-05	0.0547077		100	SOMETHING_SOMETHING	No	No	in clinical development
1375_RS	Temozolomide	DNA alkylating agent	DNA replication	NPM1--ALK	4	747	2.67709	6.16353	3.48644	2.59913	5.56277	2.59506	2.85393e-74	0.538356	6.29065e-05	0.0564714		910	in-frame	No	Yes
288_v17	WHI-P97	JAK3	Other, kinases	CRTC1--MAML2	2	913	1.28974	4.01032	2.72058	2.63168	2.78357	2.63153	2.44208e-19	0.2383	7.61549e-05	0.0644581		910	in-frame	No	Yes
206_v17	Ruxolitinib	JAK1, JAK2	Other, kinases	NPM1--ALK	5	912	1.61392	4.00715	2.39323	2.65298	3.21236	2.65113	5.75011e-54	0.499487	7.72179e-05	0.0646186		910	in-frame	No	Yes
1200_RS	Fulvestrant	ESR	Hormone-related	MYO6--SENP6	3	758	1.52274	3.17774	1.65499	1.57855	1.29097	1.57958	3.27451e-38	0.498372	8.06411e-05	0.065157		820//620	5UTR_CODING//3UTR_CODING	No	No
272_v17	AR-42	HDAC1	Chromatin histone acetylation	RAB11FIP4--NF1	2	904	3.98536	-0.279922	-4.26528	2.48224	4.64143	2.48126	6.15089e-47	0.825893	0.000123634	0.0893309	TBX3_mut//CCND1_mut	740//710	ambiguous//out-of-frame	Yes	No
1180_RS	Dinaciclib	CDK1, CDK2, CDK5, CDK9	Cell cycle	SMARCA4--DNM2	2	723	1.49549	-2.50621	-4.0017	2.61826	1.79118	2.62032	4.49886e-15	0.636926	0.000125581	0.0901876		820//710	5UTR_CODING//out-of-frame	No	No
1192_v17	GSK269962A	ROCK1, ROCK2	Cytoskeleton	AFAP1--ABLIM2	4	917	4.78046	2.07203	-2.70843	1.92574	3.73086	1.92343	1.55993e-10	0.0253636	0.000135687	0.0951391		910//820	in-frame//5UTR_CODING	No	No
1047_v17	Nutlin-3a (-)	MDM2	p53 pathway	TATDN1--DEPTOR	2	841	5.7132	3.51694	-2.19625	1.61084	1.83773	1.61062	6.90542e-40	0.0123501	0.000149951	0.104522	TP53_mut	910//710	in-frame//out-of-frame	No	No	in clinical development
182_v17	Obatoclax Mesylate	BCL2, BCL-XL, BCL-W, MCL1	Apoptosis regulation	PTPRF--SZT2	2	858	3.15344	-0.917593	-4.07103	2.39316	2.26566	2.39332	1.6364e-14	0.256538	0.000158765	0.109379		910//710	in-frame//out-of-frame	No	No	in clinical development
1026_v17	Tanespimycin	HSP90	Protein stability and degradation	DSTN--PCSK2	2	842	3.00679	-0.562986	-3.56977	1.96414	8.62783	1.96303	1.02541e-40	0.509306	0.000172825	0.118377		910	in-frame	No	No	in clinical development
1511_RS	Epirubicin	Anthracycline	DNA replication	PLXND1--TMCC1	2	748	3.44373	-0.888342	-4.33208	2.48371	3.67265	2.48281	1.18234e-39	0.0966269	0.0002485	0.132314		910//740//200	in-frame//ambiguous//INTRON_SOMETHING	No	Yes
197_v17	Bryostatin 1	PKC	Other, kinases	GTF2B--MUTYH	2	861	-5.02566	-2.87143	2.15423	2.50695	1.06458	2.5136	4.70217e-05	0.674274	0.000257685	0.132314	DHX15_mut	910	in-frame	No	No	in clinical development
197_v17	Bryostatin 1	PKC	Other, kinases	TET3--AOX1	2	861	-5.02566	-2.87143	2.15423	2.50695	1.06458	2.5136	4.70217e-05	0.674274	0.000257685	0.132314	DHX15_mut	910	in-frame	No	No	in clinical development
197_v17	Bryostatin 1	PKC	Other, kinases	TTC4--MROH7-TTC4	2	861	-5.02566	-2.87143	2.15423	2.50695	1.06458	2.5136	4.70217e-05	0.674274	0.000257685	0.132314	DHX15_mut	910	in-frame	No	No	in clinical development
288_v17	WHI-P97	JAK3	Other, kinases	KMT2A--MLLT3	4	911	1.38487	4.01587	2.631	2.56189	1.85373	2.56574	2.93352e-19	0.239506	0.000288379	0.141207		910	in-frame	Yes	Yes
204_v17	Tipifarnib	Farnesyl-transferase (FNTA)	Other	GPHN--MPP5	2	864	-1.82361	1.63623	3.45984	2.08139	2.26595	2.0812	6.3696e-07	0.237476	0.000318062	0.150757		710//100	out-of-frame//SOMETHING_SOMETHING	No	No	in clinical development
1021_v17	Axitinib	PDGFR, KIT, VEGFR	RTK signaling	TATDN1--DEPTOR	2	839	-0.4888	1.95985	2.44865	1.89564	1.03343	1.89832	1.70616e-28	0.901765	0.000326324	0.151456		910//710	in-frame//out-of-frame	No	No	in clinical development
1014_v17	Refametinib	MEK1, MEK2	ERK MAPK signaling	KIAA1958--HSDL2	3	831	-1.06959	1.53979	2.60938	1.43946	1.58713	1.43916	7.77257e-62	0.77768	0.000475252	0.199702		0	No_Fusion	Yes	No	in clinical development
1559_RS	Luminespib	HSP90	Protein stability and degradation	PLXND1--TMCC1	2	799	1.99779	-1.93124	-3.92904	1.99924	14.3579	1.99801	3.21082e-29	0.0410913	0.00056588	0.219134	loss:cnaPANCAN153 (ABL1)//loss:cnaPANCAN154//loss:cnaPANCAN155//loss:cnaPANCAN157//loss:cnaPANCAN158	910//740//200	in-frame//ambiguous//INTRON_SOMETHING	No	Yes
1052_v17	RO-3306	CDK1	Cell cycle	QKI--PACRG	3	840	1.27836	3.32982	2.05146	2.0173	2.19675	2.01692	2.82455e-05	0.79651	0.00059345	0.226845		910//710	in-frame//out-of-frame	No	No	experimental
1085_RS	Sorafenib	PDGFR, KIT, VEGFR, RAF	RTK signaling	F3--LINC01057	2	752	6.08646	2.74043	-3.34603	2.33231	1.9607	2.33295	4.33047e-37	0.674252	0.000611673	0.23157		100	SOMETHING_SOMETHING	No	No	clinically approved
1008_v17	Methotrexate	Antimetabolite	DNA replication	RP11-108K3.1--GLDN	2	841	-3.3956	-0.529172	2.86643	1.64875	2.2127	1.64832	2.5317e-72	0.0550347	0.00067464	0.246899		100	SOMETHING_SOMETHING	No	No	clinically approved
1037_v17	BX796	TBK1, PDK1 (PDPK1), IKK, AURKB, AURKC	Other	ARID4A--ACTR10	2	841	4.89759	1.87521	-3.02238	2.38575	2.35723	2.38578	4.1185e-17	0.454061	0.000675084	0.246899	BRCA1_mut	910	in-frame	No	No	in clinical development
1037_v17	BX796	TBK1, PDK1 (PDPK1), IKK, AURKB, AURKC	Other	KDELR3--EIF3L	2	841	4.89759	1.87521	-3.02238	2.38575	2.35723	2.38578	4.1185e-17	0.454061	0.000675084	0.246899	BRCA1_mut	910	in-frame	No	No	in clinical development
1037_v17	BX796	TBK1, PDK1 (PDPK1), IKK, AURKB, AURKC	Other	POFUT2--RAD51B	2	841	4.89759	1.87521	-3.02238	2.38575	2.35723	2.38578	4.1185e-17	0.454061	0.000675084	0.246899	BRCA1_mut	910	in-frame	No	No	in clinical development
308_v17	WIKI4	TNKS1, TNKS2	WNT signaling	ARID1A--RPS6KA1	2	910	-2.28881	0.253072	2.54188	1.80279	3.05684	1.80215	4.86437e-29	0.792755	0.000195442	0.119052		910	in-frame	Yes	No
345_v17	KIN001-270	CDK9	Cell cycle	NKD1--ADCY7	3	912	3.48181	4.88438	1.40257	1.52513	4.76911	1.52363	1.34384e-54	0.244078	0.000215254	0.122043		910//100	in-frame//SOMETHING_SOMETHING	Yes	No
1161_v17	ZG-10	JNK1	JNK and p38 signaling	LDLR--SMARCA4	2	493	5.0126	1.48078	-3.53182	2.95687	1.62635	2.96383	6.14425e-09	0.0716398	0.00025848	0.132314		910//0	in-frame//No_Fusion	No	No
167_v17	OSU-03012	PDK1 (PDPK1)	Other, kinases	APIP--SLC1A2	2	865	5.13324	1.9206	-3.21263	2.56062	2.01414	2.56153	1.6913e-14	0.00891714	0.000257228	0.132314	CHEK2_mut	710	out-of-frame	Yes	No	experimental
211_v17	TL-2-105	not defined		LIMCH1--UCHL1	3	916	1.67661	3.8448	2.16819	1.62235	1.24656	1.62358	2.42048e-69	0.102303	0.000521299	0.210449		200//100	INTRON_SOMETHING//SOMETHING_SOMETHING	Yes	No
1219_v17	PFI-1	BRD4	Chromatin other	SWAP70--WEE1	2	922	4.97435	2.60661	-2.36774	2.18643	3.15161	2.18581	3.6432e-22	0.0802246	0.000553762	0.217282		910//710	in-frame//out-of-frame	Yes	No
312_v17	Tivozanib	VEGFR1, VEGFR2, VEGFR3	RTK signaling	XPR1--OVAAL	3	912	-1.91086	0.292812	2.20367	2.82993	1.83822	2.8342	5.56945e-55	0.507664	5.49869e-08	0.000250607		100	SOMETHING_SOMETHING	No	No
1377_v17	Afatinib	ERBB2, EGFR	EGFR signaling	ERBB2--JUP	5	903	-0.427103	3.36902	3.79612	2.33646	1.67483	2.34137	5.53969e-31	0.503913	3.80691e-07	0.00128785		100	SOMETHING_SOMETHING	No	No
293_v17	Amuvatinib	KIT, PDGFRA, FLT3	Other, kinases	XPR1--OVAAL	3	908	0.0259157	3.59794	3.57202	2.25788	3.60152	2.25637	2.74739e-15	0.205408	2.81737e-06	0.00681325		100	SOMETHING_SOMETHING	No	No
1919_RS	Osimertinib	EGFR	EGFR signaling	ERBB2--JUP	5	745	-0.771486	1.84628	2.61777	1.95373	1.16788	1.96325	1.4172e-17	0.19363	3.09432e-06	0.00718956		100	SOMETHING_SOMETHING	No	No
333_v17	T0901317	LXR, FXR	Other	XPR1--OVAAL	3	907	2.35585	4.331	1.97515	1.85185	1.04797	1.85621	5.09125e-64	0.15809	3.25033e-06	0.00740681		100	SOMETHING_SOMETHING	No	No
1786_RS	AZD4547	FGFR1, FGFR2, FGFR3	RTK signaling	FGFR2--LINC01153	2	753	-1.8339	3.0192	4.8531	2.92188	6.75507	2.9203	3.03713e-23	0.988138	4.31804e-06	0.00922654		100	SOMETHING_SOMETHING	No	No
255_v17	CP724714	ERBB2	EGFR signaling	ERBB2--JUP	4	913	1.60887	4.26856	2.65969	2.85352	1.14735	2.87817	5.47325e-11	0.47528	4.91647e-06	0.00987436		100	SOMETHING_SOMETHING	No	No
1048_RS	Mirin	MRE11	Genome integrity	MIR137HG--DPYD	2	724	9.29806	4.97109	-4.32696	3.19644	2.36207	3.19827	2.11721e-30	0.166633	1.11801e-05	0.0176642		100	SOMETHING_SOMETHING	No	No
1239_v17	YK-4-279	RNA helicase A	Other	AC008271.1--MYCNOS	2	785	4.72154	1.54043	-3.18111	2.50063	18.4425	2.49907	1.00972e-09	0.0398347	1.49338e-05	0.0220333		100	SOMETHING_SOMETHING	No	No
258_v17	STF-62247	Autophagy inducer	Other	RP11-603B24.1--HERC2P3	6	907	2.93049	4.37415	1.44366	1.46946	1.58584	1.46889	7.36068e-56	0.432427	1.50611e-05	0.0220333		0	No_Fusion	No	No
1377_v17	Afatinib	ERBB2, EGFR	EGFR signaling	KIAA1671--SGSM1	2	906	-0.706717	3.35707	4.06379	2.48121	1.12946	2.48647	1.33062e-30	0.508244	3.12081e-05	0.038927		820	5UTR_CODING	No	No
152_v17	CP466722	ATM	Genome integrity	XPR1--OVAAL	3	915	0.734419	2.62277	1.88835	1.37864	2.42904	1.37762	5.43253e-48	0.607488	3.9117e-05	0.0437287	KDR_mut	100	SOMETHING_SOMETHING	No	No
1230_v17	IOX2	EGLN1	Other	PSMA7--ANTXR1	2	920	-2.0511	-0.0561435	1.99495	2.78421	4.8403	2.7832	2.46891e-08	0.556356	4.8808e-05	0.0494325		710	out-of-frame	No	No
1191_RS	Bortezomib	Proteasome	Protein stability and degradation	TCP11L1--QSER1	2	752	-1.94611	-4.66611	-2.72	2.3668	4.04539	2.36577	1.60287e-21	0.471244	6.69125e-05	0.0587329		910//710	in-frame//out-of-frame	No	No
53_v17	CGP-60474	CDK1,CDK2,CDK5,CDK7,CDK9, PKC	Cell Cycle	STX18-AS1--RP11-326I19.2	2	394	1.66256	-2.14673	-3.8093	3.08376	2.1966	3.08758	0.00228568	0.432503	0.000122438	0.0890095	loss:cnaPANCAN225//loss:cnaPANCAN226	0	No_Fusion	No	No	experimental
274_v17	Belinostat	HDAC1	Chromatin histone acetylation	RSF1--GAB2	2	887	5.22273	0.272611	-4.95012	2.6134	14.2765	2.61197	5.71429e-36	0.954649	0.000126585	0.0903609	CCND1_mut	910	in-frame	No	No
1250_RS	AZ960	JAK2, JAK3	Other, kinases	NPM1--ALK	3	720	-2.25137	2.19513	4.4465	2.40941	4.16248	2.40719	2.38245e-33	0.810251	0.000152742	0.105845		910	in-frame	No	Yes
1072_v17	Avagacestat	Amyloid beta20, Amyloid beta40	Other	TXNRD1--CHST11	2	917	1.34444	3.56178	2.21735	2.50886	1.24724	2.51305	0.0521199	0.0448399	0.000184059	0.119052		710	out-of-frame	No	No	in clinical development
1166_v17	QL-VIII-58	MTOR, ATR	Other	EWSR1--FLI1	18	479	-2.7229	-1.07453	1.64836	1.19893	2.59972	1.18249	3.11882e-10	0.0376698	0.000184257	0.119052		910	in-frame	No	Yes
6_v17	PHA-665752	MET	RTK signaling	DDX1--NBAS	3	401	1.21884	2.74817	1.52933	1.6793	2.9791	1.67644	0.000246097	0.913048	0.000196317	0.119052	loss:cnaPANCAN371//loss:cnaPANCAN373	910	in-frame	No	No	experimental
1031_v17	Elesclomol	HSP90	Protein stability and degradation	CHD2--SRSF1	3	840	-0.0835456	-3.03537	-2.95182	1.63733	2.89871	1.636	2.17119e-15	0.350238	0.000205416	0.119216		100	SOMETHING_SOMETHING	No	No	in clinical development
332_v17	XMD15-27	CAMK2	Other, kinases	NPM1--ALK	5	912	1.68929	4.5965	2.9072	3.35333	3.32104	3.35348	6.04449e-50	0.132036	0.0002125	0.121061		910	in-frame	No	Yes
1200_RS	Fulvestrant	ESR	Hormone-related	PAPOLA--AK7	2	759	1.36838	3.17596	1.80759	1.72237	1.01944	1.72448	4.34272e-38	0.49961	0.000232293	0.130159		740//710	ambiguous//out-of-frame	No	No
197_v17	Bryostatin 1	PKC	Other, kinases	PIEZO1--CBFA2T3	3	860	-4.68687	-2.8701	1.81676	2.11524	1.17474	2.12078	4.68019e-05	0.674202	0.000235736	0.130533	DHX15_mut	0	No_Fusion	No	No	in clinical development
262_v17	VX-11e	ERK2	ERK MAPK signaling	CRTC1--MAML2	2	913	-0.482614	2.77913	3.26174	2.22331	4.42868	2.2224	1.69384e-34	0.248122	0.0002378	0.131063		910	in-frame	No	Yes
197_v17	Bryostatin 1	PKC	Other, kinases	KIAA2018--DDHD2	2	861	-5.02566	-2.87143	2.15423	2.50695	1.06458	2.5136	4.70217e-05	0.674274	0.000257685	0.132314	DHX15_mut	860	5UTR_5UTR	No	No	in clinical development
207_v17	AS601245	JNK1, JNK2, JNK2	JNK and p38 signaling	PTPRF--SZT2	2	863	5.20545	2.21917	-2.98628	2.59658	24.968	2.59509	2.90915e-05	0.0613895	0.000246313	0.132314		910//710	in-frame//out-of-frame	No	No	experimental
91_v17	GSK319347A	IKK	Other	PARG--BMS1	2	396	2.27955	3.84016	1.56061	2.47935	4.45574	2.47718	3.66472e-07	0.875232	0.000259051	0.132314		910//740	in-frame//ambiguous	No	No	experimental
1799_RS	Ibrutinib	BTK	Other, kinases	NPLOC4--PDE6G	2	722	0.447493	4.4536	4.00611	2.10856	3.71644	2.10757	6.58024e-22	0.364395	0.000260491	0.132478		910	in-frame	No	No
180_v17	Thapsigargin	SERCA	Other	PTPRF--SZT2	2	851	1.13757	-3.89916	-5.03673	2.53713	2.88906	2.53679	1.56308e-08	0.382789	0.000317284	0.150757	CHEK2_mut	910//710	in-frame//out-of-frame	No	No	experimental
279_v17	BIX02189	MEK5, ERK5	ERK MAPK signaling	NPLOC4--PDE6G	2	913	2.34478	4.27202	1.92724	1.59401	13.3229	1.59315	2.51285e-68	0.621753	0.000324907	0.151456		910	in-frame	No	No
1149_v17	TW 37	BCL2, BCL-XL, MCL1	Apoptosis regulation	TNS3--HUS1	2	912	-3.27253	-0.537321	2.73521	2.3187	1.3266	2.32132	2.98643e-12	0.000130952	0.000345345	0.157393		0	No_Fusion	No	No	experimental
1917_RS	AZD6738	ATR	Genome integrity	NPM1--ALK	4	746	-0.811082	2.23249	3.04357	1.93262	25.2712	1.92876	2.75335e-28	0.0533271	0.000348652	0.157642		910	in-frame	No	Yes
229_v17	Enzastaurin	PKCB	Other, kinases	TBC1D22A--GRAMD4	2	914	-0.376989	3.24197	3.61896	2.1588	10.5092	2.15767	4.83069e-23	0.973675	0.000527145	0.211746		740//200	ambiguous//INTRON_SOMETHING	No	No
1191_RS	Bortezomib	Proteasome	Protein stability and degradation	UBQLN1--GKAP1	2	752	-1.54405	-4.66718	-3.12312	2.72403	1.1199	2.73299	2.34369e-21	0.4738	0.000565024	0.219134		910	in-frame	No	No
1849_RS	Sabutoclax	BCL2, BCL-XL, BFL1, MCL1	Apoptosis regulation	UBQLN1--GKAP1	2	722	2.63153	-0.385381	-3.01691	2.18997	1.59895	2.1913	5.67359e-35	0.00645572	0.000571136	0.220449	loss:cnaPANCAN325//loss:cnaPANCAN326 (SOX9)	910	in-frame	No	No
1037_v17	BX796	TBK1, PDK1 (PDPK1), IKK, AURKB, AURKC	Other	PSMA7--ANTXR1	2	841	4.89759	1.87521	-3.02238	2.38575	2.35723	2.38578	4.1185e-17	0.454061	0.000675084	0.246899	BRCA1_mut	710	out-of-frame	No	No	in clinical development
1926_RS	GNE-317	PI3Kalpha	PI3K/MTOR signaling	RFTN1--DAZL	2	734	3.43893	0.67896	-2.75997	2.02209	5.54234	2.02089	1.58477e-05	0.861025	0.000328702	0.151456	EPHA2_mut	710	out-of-frame	Yes	No
223_v17	ZSTK474	PI3K (class 1)	PI3K/MTOR signaling	XPR1--OVAAL	3	914	-1.40168	1.01796	2.41964	1.43196	4.22018	1.43058	2.30625e-44	0.948333	6.15543e-05	0.0556794		100	SOMETHING_SOMETHING	No	No
1559_RS	Luminespib	HSP90	Protein stability and degradation	CNTLN--RP11-132E11.2	2	799	3.96355	-1.93616	-5.89971	3.02096	2.00468	3.02337	2.02698e-29	0.0402732	6.42761e-05	0.056944	loss:cnaPANCAN153 (ABL1)//loss:cnaPANCAN154//loss:cnaPANCAN155//loss:cnaPANCAN157//loss:cnaPANCAN158	100	SOMETHING_SOMETHING	No	No
1799_RS	Ibrutinib	BTK	Other, kinases	ERBB2--JUP	5	719	1.1475	4.46545	3.31795	1.754	1.06751	1.76237	5.3669e-22	0.363014	8.8349e-05	0.0694335		100	SOMETHING_SOMETHING	No	No
219_v17	AT-7519	CDK1, CDK2, CDK4, CDK6, CDK9	Cell cycle	XPR1--OVAAL	3	911	-1.27912	1.18064	2.45975	1.23243	7.74441	1.23111	2.10333e-48	0.585637	9.29082e-05	0.0708699		100	SOMETHING_SOMETHING	No	No
341_v17	Selisistat	SIRT1	Chromatin histone acetylation	PAFAH1B2--FOXR1	2	910	4.11516	5.39678	1.28162	1.92899	1.51198	1.92966	4.23794e-33	0.36057	0.000113608	0.0836164		710	out-of-frame	No	No
1940_RS	WIKI4	TNKS1, TNKS2	WNT signaling	TCP11L1--QSER1	2	747	6.43793	3.88183	-2.5561	2.49481	1.65409	2.49694	4.87686e-05	0.406305	0.00017896	0.119052		910//710	in-frame//out-of-frame	No	No
312_v17	Tivozanib	VEGFR1, VEGFR2, VEGFR3	RTK signaling	TTC28--PITPNB	2	913	-1.62389	0.28977	1.91366	2.44165	2.22293	2.44192	6.18772e-54	0.515532	0.000183157	0.119052		910//710	in-frame//out-of-frame	No	No
231_v17	FMK	RSK	Other, kinases	ACAP2--XXYLT1	2	785	3.21228	5.02033	1.80805	2.18483	7.19925	2.18356	4.52585e-38	0.512772	0.000204327	0.119216		710	out-of-frame	Yes	No
1624_RS	I-BET-762	BRD2, BRD3, BRD4	Chromatin other	THRAP3--AGO3	2	723	0.617052	3.40015	2.78309	1.63367	5.21213	1.63265	1.50972e-34	0.617811	0.000240313	0.131445		820//710	5UTR_CODING//out-of-frame	No	No
341_v17	Selisistat	SIRT1	Chromatin histone acetylation	NAV1--PKP1	2	910	3.90423	5.39725	1.49301	2.25044	2.71778	2.25005	4.94214e-33	0.36132	0.000240711	0.131445		910//710	in-frame//out-of-frame	No	No
1043_v17	JNK Inhibitor VIII	JNK	JNK and p38 signaling	ARHGEF10L--PADI6	2	839	2.80688	4.44079	1.63391	2.11205	1.16517	2.11493	1.52557e-05	0.233476	0.000249087	0.132314		710	out-of-frame	No	No	experimental
1261_v17	rTRAIL	TRAIL receptor agonist	Apoptosis regulation	HS6ST2--GPC3	2	911	-3.96875	-0.774362	3.19439	2.28953	11.3692	2.28832	3.93548e-10	0.516003	0.000283472	0.13938		910//710	in-frame//out-of-frame	No	No
273_v17	CUDC-101	HDAC1-10, EGFR, ERBB2	Other	ZAK--RAPGEF4	2	896	3.66205	-0.295693	-3.95774	2.24644	2.26673	2.24642	2.99797e-38	0.855293	0.000328547	0.151456		740//710	ambiguous//out-of-frame	No	No
276_v17	CAY10603	HDAC1, HDAC6	Chromatin histone acetylation	PTPRF--SZT2	2	907	5.20215	0.898903	-4.30324	2.45579	21.9743	2.45445	1.2795e-51	0.919071	0.000329761	0.151456		910//710	in-frame//out-of-frame	No	No
1261_v17	rTRAIL	TRAIL receptor agonist	Apoptosis regulation	ASAP2--RP11-734K21.2	2	911	-3.87677	-0.774564	3.10221	2.22273	7.54698	2.22162	4.00902e-10	0.516209	0.000352541	0.157642		200//100	INTRON_SOMETHING//SOMETHING_SOMETHING	No	No
231_v17	FMK	RSK	Other, kinases	FOSL2--PLB1	2	785	3.22797	5.02029	1.79232	2.16559	10.7874	2.16426	5.2018e-38	0.513373	0.000350961	0.157642		910	in-frame	No	No
1494_v17	SN-38	TOP1	DNA replication	RASA2--PXYLP1	2	921	-0.408436	-4.23276	-3.82433	2.29368	3.19776	2.29307	1.46437e-21	0.01249	0.000531236	0.211961		910//100	in-frame//SOMETHING_SOMETHING	No	No
274_v17	Belinostat	HDAC1	Chromatin histone acetylation	ZAK--RAPGEF4	2	887	4.35652	0.274565	-4.08195	2.14978	1.60439	2.15074	7.85461e-36	0.954852	0.000531257	0.211961	CCND1_mut	740//710	ambiguous//out-of-frame	No	No
106_v17	XMD8-85	ERK5, BET	Other	STX18-AS1--RP11-326I19.2	2	391	5.86265	2.61929	-3.24335	2.83189	3.81307	2.83026	4.72131e-08	0.909009	0.00057316	0.220512		0	No_Fusion	No	No	experimental
1049_RS	PD173074	FGFR1, FGFR3	RTK signaling	ANKRD62P1-PARP4P3--ANKRD62P1	2	754	1.06952	4.19436	3.12484	1.99519	3.03189	1.99444	3.16592e-31	0.863986	0.000641676	0.2403		100	SOMETHING_SOMETHING	No	No	experimental
1203_v17	QL-XII-61	BMX, BTK	Other, kinases	RP11-603B24.1--HERC2P3	2	471	0.693218	3.84167	3.14845	2.46619	32.9196	2.46359	1.65312e-12	0.0286587	0.000184719	0.119052		0	No_Fusion	No	No
1558_RS	Lapatinib	ERBB2, EGFR	EGFR signaling	ERBB2--JUP	5	750	-0.147348	3.20174	3.34908	1.94808	1.89533	1.94837	1.17603e-18	0.917732	0.000208255	0.119216		100	SOMETHING_SOMETHING	No	No
306_v17	Fedratinib	JAK2	Other, kinases	XPR1--OVAAL	3	914	0.0433637	2.31581	2.27245	1.46825	1.45645	1.46827	2.71391e-63	0.656961	0.000207866	0.119216	loss:cnaPANCAN326 (SOX9)//KDR_mut	100	SOMETHING_SOMETHING	No	No
1578_RS	Leflunomide	Pyrimidine synthesis inhibitor	Other	RLF--MYCL	3	723	6.78539	5.07712	-1.70827	1.71785	1.18222	1.7205	3.23915e-51	0.204101	0.00021667	0.122261		710	out-of-frame	No	No
228_v17	AKT inhibitor VIII	AKT1, AKT2, AKT3	PI3K/MTOR signaling	XPR1--OVAAL	3	914	0.786004	2.60535	1.81934	1.20087	2.07831	1.19999	6.35991e-68	0.420353	0.000233244	0.130159		100	SOMETHING_SOMETHING	No	No
329_v17	QL-XI-92	DDR1	Other	ZNF300--ZNF300P1	2	915	1.05578	3.74597	2.69019	2.06045	2.30734	2.06023	1.25362e-66	0.47301	0.000233963	0.130159		0	No_Fusion	No	No
1161_v17	ZG-10	JNK1	JNK and p38 signaling	FLOT1--LINC00243	2	493	5.0126	1.48078	-3.53182	2.95687	1.62635	2.96383	6.14425e-09	0.0716398	0.00025848	0.132314		100	SOMETHING_SOMETHING	No	No
1243_v17	Piperlongumine	Induces reactive oxygen species	Other	C1orf194--UQCR10	2	919	4.25689	1.66431	-2.59258	2.73262	1.76123	2.73472	3.69129e-11	0.0588669	0.000266394	0.134327		100	SOMETHING_SOMETHING	No	No
229_v17	Enzastaurin	PKCB	Other, kinases	TXNRD1--RP11-818F20.4	2	914	6.70129	3.22648	-3.47481	2.07199	226.52	2.07086	4.34343e-23	0.973619	0.000266337	0.134327		100	SOMETHING_SOMETHING	No	No
224_v17	AS605240	PI3Kgamma	PI3K/MTOR signaling	XPR1--OVAAL	3	910	1.20833	3.10176	1.89343	1.09725	1.15347	1.09713	5.48236e-27	0.164708	0.000269443	0.135289		100	SOMETHING_SOMETHING	No	No
1997_RS	WEHI-539	BCL-XL	Apoptosis regulation	LRP5--RP11-554A11.9	2	748	-1.48851	3.38171	4.87021	2.52308	1.36683	2.52716	3.7906e-28	0.0107158	0.000273756	0.135729		100	SOMETHING_SOMETHING	No	No
1997_RS	WEHI-539	BCL-XL	Apoptosis regulation	RAD9A--SHANK2	2	748	-1.48851	3.38171	4.87021	2.52308	1.36683	2.52716	3.7906e-28	0.0107158	0.000273756	0.135729		740	ambiguous	No	No
1997_RS	WEHI-539	BCL-XL	Apoptosis regulation	SHANK2--OTUB1	2	748	-1.48851	3.38171	4.87021	2.52308	1.36683	2.52716	3.7906e-28	0.0107158	0.000273756	0.135729		740	ambiguous	No	No
290_v17	KIN001-260	IKKB	Other	GPR137B--EDARADD	2	912	1.94093	4.60501	2.66408	2.21207	1.09916	2.21579	3.81166e-84	0.760882	0.000275127	0.13584		710	out-of-frame	No	No
1626_RS	OTX015	BRD2, BRD3, BRD4	Chromatin other	RLF--MYCL	3	723	6.50886	2.49374	-4.01513	2.04713	3.58752	2.04522	3.30633e-25	0.43759	0.000309845	0.148647		710	out-of-frame	No	No
1494_v17	SN-38	TOP1	DNA replication	AC008271.1--MYCNOS	2	921	-0.871474	-4.23176	-3.36028	2.01275	5.06781	2.01183	1.3901e-21	0.0124432	0.000372819	0.164843		100	SOMETHING_SOMETHING	No	No
179_v17	5-Fluorouracil	Antimetabolite (DNA & RNA)	Other	RP11-108K3.1--GLDN	2	907	0.375762	3.57409	3.19833	1.79192	6.58724	1.791	7.60946e-50	0.0141902	0.000388911	0.170684		100	SOMETHING_SOMETHING	No	No
1918_RS	AZD8186	PI3Kalpha, PI3Kbeta	PI3K/MTOR signaling	LRP5--RP11-554A11.9	2	748	0.0552993	3.33863	3.28333	2.3427	1.41387	2.34545	1.61374e-08	0.723254	0.000394681	0.171313		100	SOMETHING_SOMETHING	No	No
1918_RS	AZD8186	PI3Kalpha, PI3Kbeta	PI3K/MTOR signaling	RAD9A--SHANK2	2	748	0.0552993	3.33863	3.28333	2.3427	1.41387	2.34545	1.61374e-08	0.723254	0.000394681	0.171313		740	ambiguous	No	No
1918_RS	AZD8186	PI3Kalpha, PI3Kbeta	PI3K/MTOR signaling	SHANK2--OTUB1	2	748	0.0552993	3.33863	3.28333	2.3427	1.41387	2.34545	1.61374e-08	0.723254	0.000394681	0.171313		740	ambiguous	No	No
254_v17	Quizartinib	FLT3	RTK signaling	XPR1--OVAAL	3	913	0.337267	2.1423	1.80503	1.70246	1.85123	1.70217	8.41693e-50	0.892794	0.000397098	0.171733		100	SOMETHING_SOMETHING	No	No
1908_RS	Ulixertinib	ERK1, ERK2	ERK MAPK signaling	F3--LINC01057	2	748	6.06703	2.84521	-3.22182	2.25963	6.88076	2.25828	1.19242e-24	0.437785	0.000469861	0.198139		100	SOMETHING_SOMETHING	No	No
238_v17	Idelalisib	PI3Kdelta	PI3K/MTOR signaling	XPR1--OVAAL	3	915	2.72757	4.37285	1.64529	1.29517	3.03349	1.29401	2.81079e-55	0.706365	0.000490966	0.202711	MYC_mut	100	SOMETHING_SOMETHING	No	No
249_v17	Cabozantinib	VEGFR, MET, RET, KIT, FLT1, FLT3, FLT4, TIE2,AXL	Other, kinases	XPR1--OVAAL	3	912	0.920221	2.69333	1.7731	1.33007	1.11342	1.3307	3.86294e-26	0.694424	0.000490173	0.202711		100	SOMETHING_SOMETHING	No	No
1048_RS	Mirin	MRE11	Genome integrity	TULP4--GTF2H5	2	724	8.55345	4.97315	-3.5803	2.6332	1.24106	2.6396	5.20588e-30	0.170445	0.000498671	0.205177		0	No_Fusion	No	No
2111_RS	VE821	ATR	Genome integrity	XPR1--OVAAL	3	737	1.47772	4.25118	2.77345	1.59501	4.50723	1.59312	1.76882e-53	0.162399	0.000501885	0.205785		100	SOMETHING_SOMETHING	No	No
223_v17	ZSTK474	PI3K (class 1)	PI3K/MTOR signaling	FAM208B--GDI2	2	915	-2.52417	1.01777	3.54194	2.09918	1.1024	2.1022	3.91155e-44	0.948659	0.000504661	0.20621		820	5UTR_CODING	No	No
277_v17	Linifanib	VEGFR1, VEGFR2, VEGFR3, CSF1R, FLT3, KIT	RTK signaling	XPR1--OVAAL	3	914	0.55465	2.29305	1.7384	1.79907	1.96176	1.79876	1.27475e-32	0.829086	0.000522141	0.210449		100	SOMETHING_SOMETHING	No	No
238_v17	Idelalisib	PI3Kdelta	PI3K/MTOR signaling	NAP1L1--RP11-114H23.1	2	916	2.0977	4.37243	2.27473	1.79201	1.53334	1.79237	2.95498e-55	0.706485	0.000582961	0.223557	MYC_mut	100	SOMETHING_SOMETHING	No	No
1630_RS	Entospletinib	SYK	Other, kinases	PKN3--SET	2	724	7.05137	3.82983	-3.22154	2.42534	18.7461	2.42369	2.42844e-19	0.587576	0.000642844	0.2403		100	SOMETHING_SOMETHING	No	No
