# Supplementary material for: Functional linkage of gene fusions to cancer cell fitness assessed by pharmacological and CRISPR-Cas9 screening
Source: Nat Commun. 2019 May 16;10:2198. doi: 10.1038/s41467-019-09940-1 (PMC6522557; doi:10.1038/s41467-019-09940-1)
Supplement: Supplementary file 11 — Supplementary Data 8 [file 41467_2019_9940_MOESM11_ESM.xlsx]

## Sheet: combinedFES_29Nov2018_added_del
Fusion ID	Fusion name	Cell line	Cancer type	Mapping status	Fusion essentiality score (FES)	FES - p value	FES - FDR	Data set	delta FC	Fusion found in patient sample? (Gao et al, 2018)	Grass Flag	Copy number of 5' gene	Copy number of 3' gene	Is amplified? (Either 5' or 3' gene)	Is deleted? (Either 5' or 3' gene?)	Is essential gene? (Either 5' or 3' gene)	Is gene in COSMIC gene census? (Either 5' or 3' gene)	Is gene a COSMIC oncogene? (Either 5' or 3' gene)	Is essential gene? (Either 5' or 3' gene)	Is gene in COSMIC gene census? (Either 5' or 3' gene)
CGP0176919	FGFR2--AIM1	MFM-223	Breast Carcinoma	Differentially-mapping	4.62133	0	0	SANGER	1.57049	FALSE	910	14	2	TRUE	FALSE	FALSE	TRUE	FALSE	FALSE	FALSE
CGP1149960	EML4--ALK	NCI-H3122	Lung Adenocarcinoma	Differentially-mapping	4.47075	0	0	SANGER	1.13715	TRUE	910	5	5	FALSE	FALSE	FALSE	TRUE	TRUE	TRUE	TRUE
CGP0178030	FGFR2--ATE1	MFM-223	Breast Carcinoma	Differentially-mapping	4.62133	0	0	SANGER	1.63862	FALSE	910	14	2	TRUE	FALSE	FALSE	TRUE	FALSE	TRUE	FALSE
CGP1993892	EXT1--CEP72	HCC1954	Breast Carcinoma	Differentially-mapping	1.92074	0	0	SANGER	0.625778	FALSE	710	14	14	TRUE	FALSE	FALSE	TRUE	FALSE	FALSE	FALSE
CGP1932861	RAD9A--CIC	OVISE	Ovarian Carcinoma	Differentially-mapping	0.982309	0	0	BROAD	-0.784246	FALSE	0	2	3	FALSE	FALSE	FALSE	TRUE	FALSE	FALSE	FALSE
CGP1932872	RAD9A--CIC	OVISE	Ovarian Carcinoma	Differentially-mapping	0.982309	0	0	BROAD	-0.784246	FALSE	0	2	3	FALSE	FALSE	FALSE	TRUE	FALSE	FALSE	FALSE
CGP1365738	NELFA--CNTN5	ES-2	Ovarian Carcinoma	Differentially-mapping	2.69518	0	0	BROAD	0.0564733	FALSE	710	-2	11	TRUE	FALSE	FALSE	FALSE	FALSE	FALSE	FALSE
CGP1366362	NELFA--CNTN5	ES-2	Ovarian Carcinoma	Differentially-mapping	2.69518	0	0	BROAD	0.0564733	FALSE	700	-2	11	TRUE	FALSE	FALSE	FALSE	FALSE	FALSE	FALSE
CGP1380038	FGFR2--COL14A1	NCI-H716	Colorectal Carcinoma	Differentially-mapping	4.97935	0	0	BROAD	1.78717	FALSE	910	14	14	TRUE	FALSE	FALSE	TRUE	FALSE	FALSE	FALSE
CGP1380038	FGFR2--COL14A1	NCI-H716	Colorectal Carcinoma	Differentially-mapping	6.76517	0	0	SANGER	2.60827	FALSE	910	14	14	TRUE	FALSE	FALSE	TRUE	FALSE	FALSE	FALSE
CGP1172568	ZNF253--CTC-559E9.12	OCUB-M	Breast Carcinoma	Differentially-mapping	NA	0	0	SANGER	NA	FALSE	0	4	-2	FALSE	FALSE	FALSE	FALSE	FALSE	FALSE	FALSE
CGP0723323	OS9--CTDSP2	D-423MG	Glioblastoma	Differentially-mapping	3.1471	0	0	SANGER	0.636643	FALSE	910	14	14	TRUE	FALSE	FALSE	FALSE	FALSE	FALSE	FALSE
CGP0723950	OS9--CTDSP2	D-423MG	Glioblastoma	Differentially-mapping	3.1471	0	0	SANGER	0.636643	FALSE	710	14	14	TRUE	FALSE	FALSE	FALSE	FALSE	FALSE	FALSE
CGP1746669	SMIM12--DLGAP3	NCI-H2122	Lung Adenocarcinoma	Differentially-mapping	2.76778	0	0	BROAD	1.53352	FALSE	910	-2	2	FALSE	FALSE	FALSE	FALSE	FALSE	FALSE	FALSE
CGP0208102	KDELR3--EIF3L	OVMIU	Ovarian Carcinoma	Differentially-mapping	NA	0	0	SANGER	NA	FALSE	910	2	2	FALSE	FALSE	FALSE	FALSE	FALSE	TRUE	FALSE
CGP0817636	EWSR1--FLI1	MC-IXC	Ewing's Sarcoma	Differentially-mapping	2.32148	0	0	SANGER	0.944377	FALSE	910	2	1	FALSE	FALSE	FALSE	TRUE	FALSE	TRUE	TRUE
CGP0737248	EWSR1--FLI1	EW-7	Ewing's Sarcoma	Differentially-mapping	1.96182	0	0	SANGER	0.478559	FALSE	910	2	1	FALSE	FALSE	FALSE	TRUE	FALSE	TRUE	TRUE
CGP1127792	EWSR1--FLI1	EW-16	Ewing's Sarcoma	Differentially-mapping	2.18442	0	0	SANGER	1.06467	FALSE	710	2	2	FALSE	FALSE	FALSE	TRUE	FALSE	TRUE	TRUE
CGP1129465	EWSR1--FLI1	EW-16	Ewing's Sarcoma	Differentially-mapping	2.18442	0	0	SANGER	1.06467	FALSE	910	2	2	FALSE	FALSE	FALSE	TRUE	FALSE	TRUE	TRUE
CGP1129900	EWSR1--FLI1	EW-16	Ewing's Sarcoma	Differentially-mapping	2.18442	0	0	SANGER	1.06467	FALSE	900	2	2	FALSE	FALSE	FALSE	TRUE	FALSE	TRUE	TRUE
CGP1499530	MYCN--GPN1	NB1	Neuroblastoma	Differentially-mapping	8.09707	0	0	BROAD	3.58939	FALSE	910	14	14	TRUE	FALSE	FALSE	TRUE	TRUE	FALSE	FALSE
CGP1678098	ERBB2--JUP	NCI-N87	Gastric Carcinoma	Differentially-mapping	3.99634	0	0	BROAD	1.45543	FALSE	100	14	4	TRUE	FALSE	FALSE	TRUE	TRUE	TRUE	FALSE
CGP0959900	MYCN--KCNS3	KP-N-YS	Neuroblastoma	Differentially-mapping	2.44697	0	0	SANGER	-0.998584	FALSE	100	10	13	TRUE	FALSE	FALSE	TRUE	TRUE	FALSE	FALSE
CGP0721711	TSFM--KIF5A	D-423MG	Glioblastoma	Differentially-mapping	3.40123	0	0	SANGER	0.914602	FALSE	710	14	5	TRUE	FALSE	FALSE	FALSE	FALSE	FALSE	FALSE
CGP1447050	HMGA2--LUM	SJSA-1	Osteosarcoma	Differentially-mapping	4.06764	0	0	BROAD	1.53422	FALSE	700	2	12	TRUE	FALSE	FALSE	TRUE	TRUE	FALSE	FALSE
CGP1447516	HMGA2--LUM	SJSA-1	Osteosarcoma	Differentially-mapping	4.06764	0	0	BROAD	1.53422	FALSE	710	2	12	TRUE	FALSE	FALSE	TRUE	TRUE	FALSE	FALSE
CGP0382632	YAP1--MAML2	SAS	Head and Neck Carcinoma	Differentially-mapping	4.13093	0	0	SANGER	1.37422	TRUE	910	2	2	FALSE	FALSE	FALSE	TRUE	FALSE	FALSE	FALSE
CGP0383221	YAP1--MAML2	SAS	Head and Neck Carcinoma	Differentially-mapping	4.13093	0	0	SANGER	1.37422	TRUE	910	2	2	FALSE	FALSE	FALSE	TRUE	FALSE	FALSE	FALSE
CGP0383232	YAP1--MAML2	SAS	Head and Neck Carcinoma	Differentially-mapping	4.13093	0	0	SANGER	1.37422	TRUE	910	2	2	FALSE	FALSE	FALSE	TRUE	FALSE	FALSE	FALSE
CGP1949890	YAP1--MAML2	AM-38	Glioblastoma	Differentially-mapping	2.8922	0	0	SANGER	1.02914	TRUE	910	6	6	FALSE	FALSE	FALSE	TRUE	FALSE	FALSE	FALSE
CGP1950412	YAP1--MAML2	AM-38	Glioblastoma	Differentially-mapping	2.8922	0	0	SANGER	1.02914	TRUE	910	6	6	FALSE	FALSE	FALSE	TRUE	FALSE	FALSE	FALSE
CGP1365516	YAP1--MAML2	ES-2	Ovarian Carcinoma	Differentially-mapping	3.83789	0	0	BROAD	1.35132	TRUE	910	9	2	TRUE	FALSE	FALSE	TRUE	FALSE	FALSE	FALSE
CGP1365516	YAP1--MAML2	ES-2	Ovarian Carcinoma	Differentially-mapping	4.09035	0	0	SANGER	1.41364	TRUE	910	9	2	TRUE	FALSE	FALSE	TRUE	FALSE	FALSE	FALSE
CGP1215725	DARS--MAP3K19	NB5	Neuroblastoma	Differentially-mapping	NA	0	0	SANGER	NA	FALSE	710	2	-2	FALSE	FALSE	FALSE	FALSE	FALSE	FALSE	FALSE
CGP1907474	ICE1--MARCH11	NCI-H1437	Lung Adenocarcinoma	Differentially-mapping	2.34171	0	0	BROAD	1.81172	FALSE	710	-2	-2	FALSE	FALSE	FALSE	FALSE	FALSE	FALSE	FALSE
CGP1470591	PICALM--MLLT10	P31-FUJ	Acute Myeloid Leukemia	Differentially-mapping	2.69663	0	0	BROAD	0.812787	TRUE	910	2	2	FALSE	FALSE	FALSE	TRUE	FALSE	FALSE	FALSE
CGP1467736	KMT2A--MLLT3	MOLM-13	Acute Myeloid Leukemia	Differentially-mapping	2.31351	0	0	BROAD	1.0304	TRUE	910	-2	1	FALSE	FALSE	FALSE	TRUE	TRUE	TRUE	TRUE
CGP1467736	KMT2A--MLLT3	MOLM-13	Acute Myeloid Leukemia	Differentially-mapping	1.85504	0	0	SABATINI	1.45257	TRUE	910	-2	1	FALSE	FALSE	FALSE	TRUE	TRUE	TRUE	TRUE
CGP1467847	KMT2A--MLLT3	MOLM-13	Acute Myeloid Leukemia	Differentially-mapping	2.31351	0	0	BROAD	1.0304	TRUE	910	-2	1	FALSE	FALSE	FALSE	TRUE	TRUE	TRUE	TRUE
CGP1467847	KMT2A--MLLT3	MOLM-13	Acute Myeloid Leukemia	Differentially-mapping	1.85504	0	0	SABATINI	1.45257	TRUE	910	-2	1	FALSE	FALSE	FALSE	TRUE	TRUE	TRUE	TRUE
CGP2020409	KMT2A--MLLT4	OCI-AML2	Acute Myeloid Leukemia	Differentially-mapping	3.05044	0	0	SANGER	0.935448	FALSE	910	-2	2	FALSE	FALSE	FALSE	TRUE	TRUE	FALSE	TRUE
CGP0552928	ANKRD11--MYCN	NB13	Neuroblastoma	Differentially-mapping	4.42235	0	0	SANGER	2.1676	FALSE	860	3	14	TRUE	FALSE	FALSE	TRUE	TRUE	FALSE	FALSE
CGP0552814	PDE8A--MYCN	NB13	Neuroblastoma	Differentially-mapping	4.42235	0	0	SANGER	2.55265	FALSE	100	4	14	TRUE	FALSE	FALSE	TRUE	TRUE	FALSE	FALSE
CGP1833220	MYNN--NAALADL2	LU-65	Non-Small Cell Lung Carcinoma	Differentially-mapping	2.01554	0	0	SANGER	0.343934	FALSE	0	10	14	TRUE	FALSE	FALSE	FALSE	FALSE	FALSE	FALSE
CGP1780801	TPM3--NTRK1	KM12	Colorectal Carcinoma	Differentially-mapping	1.91703	0	0	SANGER	0.475982	TRUE	740	2	2	FALSE	FALSE	FALSE	TRUE	FALSE	FALSE	TRUE
CGP1781493	TPM3--NTRK1	KM12	Colorectal Carcinoma	Differentially-mapping	1.91703	0	0	SANGER	0.475982	TRUE	910	2	2	FALSE	FALSE	FALSE	TRUE	FALSE	FALSE	TRUE
CGP1949049	SPIDR--PES1	KP-4	Pancreatic Carcinoma	Differentially-mapping	0.964396	0	0	SANGER	1.18668	FALSE	0	-2	3	FALSE	FALSE	FALSE	FALSE	FALSE	FALSE	FALSE
CGP1779790	EP400--PGAM5	Daoy	Other Solid Carcinomas	Differentially-mapping	2.08644	0	0	BROAD	0.38637	FALSE	710	3	3	FALSE	FALSE	FALSE	FALSE	FALSE	FALSE	FALSE
CGP0723839	OS9--R3HDM2	D-423MG	Glioblastoma	Differentially-mapping	3.35793	0	0	SANGER	0.679137	FALSE	100	14	4	TRUE	FALSE	FALSE	FALSE	FALSE	FALSE	FALSE
CGP2020728	MBNL1--RAF1	OCI-AML2	Acute Myeloid Leukemia	Differentially-mapping	2.24952	0	0	SABATINI	2.44139	FALSE	910	2	2	FALSE	FALSE	FALSE	TRUE	FALSE	FALSE	FALSE
CGP2020728	MBNL1--RAF1	OCI-AML2	Acute Myeloid Leukemia	Differentially-mapping	3.94123	0	0	SANGER	1.43467	FALSE	910	2	2	FALSE	FALSE	FALSE	TRUE	FALSE	FALSE	FALSE
CGP2020742	MBNL1--RAF1	OCI-AML2	Acute Myeloid Leukemia	Differentially-mapping	2.24952	0	0	SABATINI	2.44139	FALSE	910	2	2	FALSE	FALSE	FALSE	TRUE	FALSE	FALSE	FALSE
CGP2020742	MBNL1--RAF1	OCI-AML2	Acute Myeloid Leukemia	Differentially-mapping	3.94123	0	0	SANGER	1.43467	FALSE	910	2	2	FALSE	FALSE	FALSE	TRUE	FALSE	FALSE	FALSE
CGP1671408	RNGTT--RPF1	HCC1395	Breast Carcinoma	Differentially-mapping	1.80996	0	0	BROAD	2.44883	FALSE	910	1	4	FALSE	FALSE	FALSE	FALSE	FALSE	FALSE	FALSE
CGP1910415	CHD6--SKAP1	HCC1419	Breast Carcinoma	Differentially-mapping	2.22044	0	0	BROAD	1.06796	FALSE	710	7	12	TRUE	FALSE	FALSE	FALSE	FALSE	FALSE	FALSE
CGP0245846	APIP--SLC1A2	SNU-C1	Colorectal Carcinoma	Differentially-mapping	3.93837	0	0	SANGER	0.70595	TRUE	710	3	3	FALSE	FALSE	FALSE	FALSE	FALSE	TRUE	FALSE
CGP1750496	FGFR3--TACC3	RT-112	Bladder Carcinoma	Differentially-mapping	4.17928	0	0	BROAD	1.23453	TRUE	910	3	3	FALSE	FALSE	FALSE	TRUE	FALSE	TRUE	TRUE
CGP0207373	SLC12A7--TERT	OVMIU	Ovarian Carcinoma	Differentially-mapping	3.67637	0	0	SANGER	0.914214	FALSE	910	2	2	FALSE	FALSE	FALSE	TRUE	FALSE	TRUE	FALSE
CGP0208227	SLC12A7--TERT	OVMIU	Ovarian Carcinoma	Differentially-mapping	3.67637	0	0	SANGER	0.914214	FALSE	710	2	2	FALSE	FALSE	FALSE	TRUE	FALSE	TRUE	FALSE
CGP0723617	KIF5A--AGAP2	D-423MG	Glioblastoma	Non-mixed	2.44002	0	0	SANGER	0.733142	FALSE	710	5	14	TRUE	FALSE	FALSE	FALSE	FALSE	FALSE	FALSE
CGP0818278	EWSR1--FLI1	MC-IXC	Ewing's Sarcoma	Non-mixed	2.24383	0	0	SANGER	1.19637	FALSE	700	2	1	FALSE	FALSE	FALSE	TRUE	FALSE	TRUE	TRUE
CGP2029414	EWSR1--FLI1	MHH-ES-1	Ewing's Sarcoma	Non-mixed	2.69194	0	0	SANGER	1.28262	FALSE	910	4	6	FALSE	FALSE	FALSE	TRUE	FALSE	TRUE	TRUE
CGP1010518	EWSR1--FLI1	ES8	Ewing's Sarcoma	Non-mixed	1.97413	0	0	SANGER	1.13332	FALSE	910	2	2	FALSE	FALSE	FALSE	TRUE	FALSE	TRUE	TRUE
CGP1011123	EWSR1--FLI1	ES8	Ewing's Sarcoma	Non-mixed	1.97413	0	0	SANGER	1.13332	FALSE	700	2	2	FALSE	FALSE	FALSE	TRUE	FALSE	TRUE	TRUE
CGP1011946	EWSR1--FLI1	ES8	Ewing's Sarcoma	Non-mixed	1.97413	0	0	SANGER	1.13332	FALSE	710	2	2	FALSE	FALSE	FALSE	TRUE	FALSE	TRUE	TRUE
CGP0998956	EWSR1--FLI1	ES4	Ewing's Sarcoma	Non-mixed	1.82145	0	0	SANGER	1.00982	FALSE	910	2	2	FALSE	FALSE	FALSE	TRUE	FALSE	TRUE	TRUE
CGP0483352	EWSR1--FLI1	ES6	Ewing's Sarcoma	Non-mixed	2.42803	0	0	SANGER	1.23753	FALSE	910	3	0	FALSE	TRUE	FALSE	TRUE	FALSE	TRUE	TRUE
CGP1678100	ERBB2--LTBP4	NCI-N87	Gastric Carcinoma	Non-mixed	3.99634	0	0	BROAD	1.92122	FALSE	910	14	2	TRUE	FALSE	FALSE	TRUE	TRUE	FALSE	FALSE
CGP1380061	FGFR2--MRPL13	NCI-H716	Colorectal Carcinoma	Non-mixed	3.47096	0	0	SANGER	1.26561	FALSE	910	14	2	TRUE	FALSE	FALSE	TRUE	FALSE	FALSE	FALSE
CGP1856825	PVT1--MYC	PSN1	Pancreatic Carcinoma	Non-mixed	1.31308	0	0	SANGER	1.71872	FALSE	100	-1	14	TRUE	FALSE	FALSE	TRUE	TRUE	FALSE	FALSE
CGP1856826	PVT1--MYC	PSN1	Pancreatic Carcinoma	Non-mixed	1.31308	0	0	SANGER	1.71872	FALSE	100	-1	14	TRUE	FALSE	FALSE	TRUE	TRUE	FALSE	FALSE
CGP0420375	BRD4--NUTM1	SBC-3	Small Cell Lung Carcinoma	Non-mixed	3.83607	0	0	SANGER	1.40009	FALSE	200	2	-2	FALSE	FALSE	FALSE	TRUE	TRUE	FALSE	TRUE
CGP0421161	BRD4--NUTM1	SBC-3	Small Cell Lung Carcinoma	Non-mixed	3.83607	0	0	SANGER	1.40009	FALSE	910	2	-2	FALSE	FALSE	FALSE	TRUE	TRUE	FALSE	TRUE
CGP2068642	PML--RARA	NB4	Acute Myeloid Leukemia	Non-mixed	2.12388	0	0	SABATINI	1.63106	TRUE	910	3	2	FALSE	FALSE	FALSE	TRUE	TRUE	FALSE	TRUE
CGP1849168	MYH9--RP11-6B19.2	NCI-H1755	Lung Adenocarcinoma	Non-mixed	1.66727	0	0	SANGER	1.08321	FALSE	100	2	2	FALSE	FALSE	FALSE	TRUE	FALSE	FALSE	FALSE
CGP0245379	LMNTD2--SLC1A2	SNU-C1	Colorectal Carcinoma	Non-mixed	3.93837	0	0	SANGER	0.835898	FALSE	710	-2	3	FALSE	FALSE	FALSE	FALSE	FALSE	FALSE	FALSE
CGP0285594	ZNF503-AS1--VDAC2	GP5d	Colorectal Carcinoma	Non-mixed	1.06712	0	0	SANGER	0.739999	FALSE	100	-2	3	FALSE	FALSE	FALSE	FALSE	FALSE	FALSE	FALSE
CGP0723728	OS9--AVIL	D-423MG	Glioblastoma	Differentially-mapping	6.46993	0.0001	0.00274167	SANGER	1.81927	FALSE	710	14	14	TRUE	FALSE	FALSE	FALSE	FALSE	FALSE	FALSE
CGP1633064	NCOA2--CALB1	AU565	Breast Carcinoma	Differentially-mapping	1.93791	0.0001	0.00274167	SANGER	0.553928	FALSE	820	4	14	TRUE	FALSE	FALSE	TRUE	FALSE	FALSE	FALSE
CGP1633160	NCOA2--CALB1	AU565	Breast Carcinoma	Differentially-mapping	1.93791	0.0001	0.00274167	SANGER	0.553928	FALSE	820	4	14	TRUE	FALSE	FALSE	TRUE	FALSE	FALSE	FALSE
CGP1131454	ASAP2--HPCAL1	GOTO	Neuroblastoma	Differentially-mapping	7.06649	0.0001	0.00274167	SANGER	2.28659	FALSE	100	1	9	TRUE	FALSE	FALSE	FALSE	FALSE	FALSE	FALSE
CGP1735759	FAM172A--KIAA0825	MDA-MB-453	Breast Carcinoma	Differentially-mapping	4.15263	0.0001	0.00274167	SANGER	0.48531	FALSE	710	4	4	FALSE	FALSE	FALSE	FALSE	FALSE	FALSE	FALSE
CGP1781260	TPM3--NTRK1	KM12	Colorectal Carcinoma	Differentially-mapping	1.29496	0.0001	0.00274167	SANGER	0.327357	TRUE	740	2	2	FALSE	FALSE	FALSE	TRUE	FALSE	FALSE	TRUE
CGP0246216	ITPR1--PDHX	SNU-C1	Colorectal Carcinoma	Differentially-mapping	2.84626	0.0001	0.00274167	SANGER	0.566808	FALSE	520	3	14	TRUE	FALSE	FALSE	FALSE	FALSE	FALSE	FALSE
CGP0390346	ATG7--RAF1	PL18	Pancreatic Carcinoma	Differentially-mapping	1.94862	0.0001	0.00274167	SANGER	0.610655	FALSE	910	4	4	FALSE	FALSE	FALSE	TRUE	FALSE	FALSE	FALSE
CGP1983988	KMT2A--MLLT3	THP-1	Acute Myeloid Leukemia	Differentially-mapping	1.4127	0.0003	0.00305	SABATINI	1.36818	TRUE	910	-2	2	FALSE	FALSE	FALSE	TRUE	TRUE	TRUE	TRUE
CGP2031452	CLCN5--SSX4B	SKM-1	Acute Myeloid Leukemia	Differentially-mapping	0.847921	0.0004	0.00348571	SABATINI	0.647104	FALSE	100	4	5	FALSE	FALSE	FALSE	FALSE	FALSE	FALSE	FALSE
CGP0141687	PPL--C16orf89	GCIY	Gastric Carcinoma	Differentially-mapping	1.90107	0.0001	0.00684583	BROAD	0.62795	FALSE	710	4	4	FALSE	FALSE	FALSE	FALSE	FALSE	FALSE	FALSE
CGP1974575	DDX6--FOXR1	639-V	Bladder Carcinoma	Differentially-mapping	1.2984	0.0001	0.00684583	BROAD	-0.122618	FALSE	710	4	4	FALSE	FALSE	FALSE	TRUE	FALSE	FALSE	FALSE
CGP2068642	PML--RARA	NB4	Acute Myeloid Leukemia	Differentially-mapping	3.43215	0.0001	0.00684583	BROAD	1.18857	TRUE	910	3	2	FALSE	FALSE	FALSE	TRUE	TRUE	FALSE	TRUE
CGP1911415	RNF139--SPOP	HCC1419	Breast Carcinoma	Differentially-mapping	2.84896	0.0001	0.00684583	BROAD	0.635372	FALSE	100	11	12	TRUE	FALSE	FALSE	TRUE	FALSE	FALSE	FALSE
CGP0170230	CRTC1--MAML2	H3118	Head and Neck Carcinoma	Differentially-mapping	4.40425	0.0003	0.00783333	SANGER	1.08969	FALSE	910	2	2	FALSE	FALSE	FALSE	TRUE	TRUE	TRUE	TRUE
CGP1126578	MVD--RNF166	COLO-205	Colorectal Carcinoma	Differentially-mapping	1.5758	0.0003	0.00783333	SANGER	0.79269	FALSE	200	3	3	FALSE	FALSE	FALSE	FALSE	FALSE	FALSE	FALSE
CGP0264534	DNMT1--ZGLP1	NCI-H1993	Lung Adenocarcinoma	Differentially-mapping	1.80183	0.0003	0.00783333	SANGER	-0.0210782	FALSE	910	3	3	FALSE	FALSE	FALSE	FALSE	FALSE	FALSE	FALSE
CGP1447031	UBE3B--CRY1	SJSA-1	Osteosarcoma	Differentially-mapping	2.8498	0.0002	0.0109533	BROAD	1.1325	FALSE	700	2	2	FALSE	FALSE	FALSE	FALSE	FALSE	FALSE	FALSE
CGP1253112	TANC2--ERN1	HuP-T3	Pancreatic Carcinoma	Differentially-mapping	3.3518	0.0002	0.0109533	BROAD	0.799544	FALSE	740	9	7	TRUE	FALSE	FALSE	FALSE	FALSE	FALSE	FALSE
CGP1253766	TANC2--ERN1	HuP-T3	Pancreatic Carcinoma	Differentially-mapping	3.3518	0.0002	0.0109533	BROAD	0.799544	FALSE	910	9	7	TRUE	FALSE	FALSE	FALSE	FALSE	FALSE	FALSE
CGP1849953	FMN2--RYR2	MDA-MB-415	Breast Carcinoma	Differentially-mapping	1.54017	0.0002	0.0109533	BROAD	0.0378458	FALSE	910	2	2	FALSE	FALSE	FALSE	FALSE	FALSE	FALSE	FALSE
CGP1850195	FMN2--RYR2	MDA-MB-415	Breast Carcinoma	Differentially-mapping	1.54017	0.0002	0.0109533	BROAD	0.0378458	FALSE	710	2	2	FALSE	FALSE	FALSE	FALSE	FALSE	FALSE	FALSE
CGP1446798	RBM19--RP11-689B22.2	SJSA-1	Osteosarcoma	Non-mixed	1.55877	0.0002	0.0109533	BROAD	1.22642	FALSE	0	2	12	TRUE	FALSE	FALSE	FALSE	FALSE	FALSE	FALSE
CGP1855325	FAM188A--ACBD7	NCI-H1568	Lung Adenocarcinoma	Differentially-mapping	1.77785	0.0006	0.0145147	SANGER	0.544547	FALSE	710	1	2	FALSE	FALSE	FALSE	FALSE	FALSE	FALSE	FALSE
CGP1031477	TMEM233--LOH12CR1	NCI-H630	Colorectal Carcinoma	Differentially-mapping	1.72692	0.0006	0.0145147	SANGER	0.225231	FALSE	910	3	5	FALSE	FALSE	FALSE	FALSE	FALSE	FALSE	FALSE
CGP0245254	ITPR1--PDHX	SNU-C1	Colorectal Carcinoma	Differentially-mapping	2.07571	0.0006	0.0145147	SANGER	0.161912	FALSE	500	3	14	TRUE	FALSE	FALSE	FALSE	FALSE	FALSE	FALSE
CGP1728681	PPP1R18--RXFP1	RMG-I	Ovarian Carcinoma	Non-mixed	0.732788	0.0006	0.0145147	SANGER	0.132122	FALSE	0	-2	3	FALSE	FALSE	FALSE	FALSE	FALSE	FALSE	FALSE
CGP1729273	PPP1R18--RXFP1	RMG-I	Ovarian Carcinoma	Non-mixed	0.732788	0.0006	0.0145147	SANGER	0.132122	FALSE	0	-2	3	FALSE	FALSE	FALSE	FALSE	FALSE	FALSE	FALSE
CGP2020409	KMT2A--MLLT4	OCI-AML2	Acute Myeloid Leukemia	Differentially-mapping	0.949288	0.002	0.01525	SABATINI	0.67583	FALSE	910	-2	2	FALSE	FALSE	FALSE	TRUE	TRUE	FALSE	TRUE
CGP1944746	SRGAP1--MSRB3	NCI-H1792	Lung Adenocarcinoma	Differentially-mapping	1.36771	0.0003	0.0159	BROAD	0.514109	FALSE	740	2	4	FALSE	FALSE	FALSE	FALSE	FALSE	FALSE	FALSE
CGP1634563	DYNC2H1--BIRC2	KYSE-410	Esophageal Squamous Cell Carcinoma	Differentially-mapping	1.3884	0.0004	0.0193294	BROAD	0.305764	FALSE	710	11	13	TRUE	FALSE	FALSE	FALSE	FALSE	FALSE	FALSE
CGP0139536	SETD7--NDUFC1	GCIY	Gastric Carcinoma	Non-mixed	1.47723	0.0004	0.0193294	BROAD	0.843163	FALSE	100	2	2	FALSE	FALSE	FALSE	FALSE	FALSE	FALSE	FALSE
CGP1227814	ARFGEF1--SGK3	HCC-827	Lung Adenocarcinoma	Non-mixed	0.906864	0.0004	0.0193294	BROAD	0.238387	FALSE	100	5	5	FALSE	FALSE	FALSE	FALSE	FALSE	FALSE	FALSE
CGP1606832	FREM1--MPDZ	HEL	Acute Myeloid Leukemia	Differentially-mapping	1.65142	0.0029	0.0196556	SABATINI	0.739544	FALSE	710	8	11	TRUE	FALSE	FALSE	FALSE	FALSE	FALSE	FALSE
CGP1238039	PPP2R1A--ARHGEF1	SK-N-DZ	Neuroblastoma	Differentially-mapping	0.916658	0.0005	0.0222027	BROAD	1.54288	FALSE	0	2	3	FALSE	FALSE	TRUE	TRUE	FALSE	FALSE	FALSE
CGP1849951	LRP5--RP11-554A11.9	MDA-MB-415	Breast Carcinoma	Differentially-mapping	2.78294	0.0005	0.0222027	BROAD	0.565784	FALSE	100	3	-2	FALSE	FALSE	FALSE	FALSE	FALSE	TRUE	FALSE
CGP1911488	SLC46A1--RNFT1	HCC1419	Breast Carcinoma	Non-mixed	1.75242	0.0005	0.0222027	BROAD	0.38156	FALSE	560	-1	4	FALSE	FALSE	FALSE	FALSE	FALSE	FALSE	FALSE
CGP1253655	MRC2--MARCH10	HuP-T3	Pancreatic Carcinoma	Differentially-mapping	1.31303	0.0006	0.0252769	BROAD	0.132606	FALSE	710	9	-2	TRUE	FALSE	FALSE	FALSE	FALSE	FALSE	FALSE
CGP1253877	MAP3K3--MRC2	HuP-T3	Pancreatic Carcinoma	Differentially-mapping	1.31303	0.0006	0.0252769	BROAD	0.21598	FALSE	910	2	9	TRUE	FALSE	FALSE	FALSE	FALSE	FALSE	FALSE
CGP0723057	R3HDM2--OS9	D-423MG	Glioblastoma	Differentially-mapping	3.15272	0.0011	0.02585	SANGER	0.488507	TRUE	580	4	14	TRUE	FALSE	FALSE	FALSE	FALSE	FALSE	FALSE
CGP0723337	OS9--VWA8	D-423MG	Glioblastoma	Differentially-mapping	3.15272	0.0011	0.02585	SANGER	0.984031	FALSE	910	14	-2	TRUE	FALSE	FALSE	FALSE	FALSE	FALSE	FALSE
CGP1275415	LAMA3--S1PR2	HSC-3	Head and Neck Carcinoma	Non-mixed	1.40156	0.0007	0.0280512	BROAD	0.357208	FALSE	200	2	3	FALSE	FALSE	FALSE	FALSE	FALSE	FALSE	FALSE
CGP1275742	LAMA3--S1PR2	HSC-3	Head and Neck Carcinoma	Non-mixed	1.40156	0.0007	0.0280512	BROAD	0.357208	FALSE	100	2	3	FALSE	FALSE	FALSE	FALSE	FALSE	FALSE	FALSE
CGP1287284	BACE2--TAPT1	RERF-LC-Sq1	Squamous Cell Lung Carcinoma	Differentially-mapping	1.22212	0.0013	0.0301197	SANGER	0.230376	FALSE	910	2	2	FALSE	FALSE	FALSE	FALSE	FALSE	FALSE	FALSE
CGP1697797	OMA1--ST6GALNAC5	GI-1	Glioblastoma	Non-mixed	1.70835	0.0008	0.0312952	BROAD	0.417875	FALSE	910	14	4	TRUE	FALSE	FALSE	FALSE	FALSE	FALSE	FALSE
CGP1366362	NELFA--CNTN5	ES-2	Ovarian Carcinoma	Differentially-mapping	1.22133	0.0014	0.0319861	SANGER	0.0712525	FALSE	700	-2	11	TRUE	FALSE	FALSE	FALSE	FALSE	FALSE	FALSE
CGP1829205	MAMLD1--CD99L2	NCI-H1975	Lung Adenocarcinoma	Differentially-mapping	1.51495	0.0015	0.0329	SANGER	0.173564	FALSE	740	3	1	FALSE	FALSE	FALSE	FALSE	FALSE	FALSE	FALSE
CGP1633171	ANKHD1--PCDH1	AU565	Breast Carcinoma	Differentially-mapping	1.43554	0.0015	0.0329	SANGER	0.546607	FALSE	910	5	5	FALSE	FALSE	FALSE	FALSE	FALSE	FALSE	FALSE
CGP1793861	CRACR2A--C12orf5	COR-L23	Non-Small Cell Lung Carcinoma	Non-mixed	1.00114	0.0015	0.0329	SANGER	0.321115	FALSE	820	-2	14	TRUE	FALSE	FALSE	FALSE	FALSE	FALSE	FALSE
CGP1661475	CASC15--PPARG	5637	Bladder Carcinoma	Non-mixed	1.0884	0.0009	0.0336068	BROAD	0.357479	FALSE	100	-2	10	TRUE	FALSE	FALSE	TRUE	FALSE	FALSE	FALSE
CGP1670805	TMEM104--RAB37	HCC1395	Breast Carcinoma	Non-mixed	0.785224	0.0009	0.0336068	BROAD	0.274066	FALSE	910	3	3	FALSE	FALSE	FALSE	FALSE	FALSE	FALSE	FALSE
CGP0194265	KCNQ1--PHF21A	DIFI	Colorectal Carcinoma	Non-mixed	0.889553	0.0016	0.0346316	SANGER	0.258808	FALSE	100	2	5	FALSE	FALSE	FALSE	FALSE	FALSE	FALSE	FALSE
CGP0112616	PAF1--ADAMTS18	BE2-M17	Neuroblastoma	Differentially-mapping	0.853483	0.0019	0.0405909	SANGER	0.574659	FALSE	910	2	2	FALSE	FALSE	FALSE	FALSE	FALSE	FALSE	FALSE
CGP0413644	TANC2--MTMR4	MDA-MB-361	Breast Carcinoma	Differentially-mapping	1.58427	0.0021	0.0431812	SANGER	0.174916	FALSE	710	7	7	FALSE	FALSE	FALSE	FALSE	FALSE	FALSE	FALSE
CGP1238378	UBR3--KIF5C	SK-N-DZ	Neuroblastoma	Non-mixed	2.2161	0.0021	0.0431812	SANGER	0.318272	FALSE	900	3	4	FALSE	FALSE	FALSE	FALSE	FALSE	FALSE	FALSE
CGP1872818	PRRC2C--LINC01221	Caov-4	Ovarian Carcinoma	Non-mixed	1.10323	0.0021	0.0431812	SANGER	0.519514	FALSE	100	6	-2	FALSE	FALSE	FALSE	FALSE	FALSE	FALSE	FALSE
CGP0262498	PDGFD--DDX10	NCI-H1993	Lung Adenocarcinoma	Differentially-mapping	1.45202	0.0022	0.0436024	SANGER	-0.392679	FALSE	910	2	13	TRUE	FALSE	FALSE	TRUE	FALSE	FALSE	FALSE
CGP0399481	NCOA3--SPINT1	HCT-15	Colorectal Carcinoma	Differentially-mapping	0.867729	0.0022	0.0436024	SANGER	0.242138	FALSE	860	2	2	FALSE	FALSE	FALSE	FALSE	FALSE	FALSE	FALSE
CGP1765919	TEX14--PTPRG	MCF7	Breast Carcinoma	Non-mixed	1.52884	0.0022	0.0436024	SANGER	0.401691	FALSE	740	4	2	FALSE	FALSE	FALSE	FALSE	FALSE	FALSE	FALSE
CGP1634192	GDPD5--WNT11	KYSE-410	Esophageal Squamous Cell Carcinoma	Differentially-mapping	1.48255	0.0012	0.0438133	BROAD	0.477412	FALSE	710	4	5	FALSE	FALSE	FALSE	FALSE	FALSE	FALSE	FALSE
CGP1833243	MYNN--NAALADL2	LU-65	Non-Small Cell Lung Carcinoma	Differentially-mapping	1.52309	0.0024	0.047	SANGER	0.476387	FALSE	0	10	14	TRUE	FALSE	FALSE	FALSE	FALSE	FALSE	FALSE
CGP1634292	UVRAG--PELI3	KYSE-410	Esophageal Squamous Cell Carcinoma	Non-mixed	0.805337	0.0014	0.0500043	BROAD	0.308574	FALSE	100	10	13	TRUE	FALSE	FALSE	FALSE	FALSE	FALSE	FALSE
CGP0984918	ANP32E--GOLPH3L	COLO-320-HSR	Colorectal Carcinoma	Non-mixed	1.02835	0.0028	0.0541882	SANGER	0.155055	FALSE	910	5	10	TRUE	FALSE	FALSE	FALSE	FALSE	FALSE	FALSE
CGP1857887	SLC4A7--SUMF1	PSN1	Pancreatic Carcinoma	Differentially-mapping	0.568957	0.0029	0.0554709	SANGER	0.614645	FALSE	910	3	3	FALSE	FALSE	FALSE	FALSE	FALSE	FALSE	FALSE
CGP0385741	EPRS--PCNXL2	CAL-78	Chondrosarcoma	Non-mixed	0.971319	0.0016	0.0559319	BROAD	1.10087	FALSE	710	2	2	FALSE	FALSE	FALSE	FALSE	FALSE	FALSE	FALSE
CGP1591495	VPS53--GPC5	JIMT-1	Breast Carcinoma	Differentially-mapping	1.86923	0.003	0.0567241	SANGER	1.1572	FALSE	710	1	3	FALSE	FALSE	FALSE	FALSE	FALSE	FALSE	FALSE
CGP1933471	PKN1--ASH1L	OVISE	Ovarian Carcinoma	Differentially-mapping	1.00206	0.0031	0.0579489	SANGER	0.296297	FALSE	710	3	3	FALSE	FALSE	FALSE	FALSE	FALSE	FALSE	FALSE
CGP1697747	RBM14--BBS1	GI-1	Glioblastoma	Differentially-mapping	1.4231	0.0017	0.0581896	BROAD	1.32932	TRUE	910	6	5	FALSE	FALSE	FALSE	FALSE	FALSE	FALSE	FALSE
CGP2011235	RARA--KIAA0195	UACC-893	Breast Carcinoma	Differentially-mapping	0.954448	0.0034	0.0621444	SANGER	0.172081	FALSE	710	2	6	FALSE	FALSE	FALSE	TRUE	TRUE	FALSE	FALSE
CGP2011396	RARA--KIAA0195	UACC-893	Breast Carcinoma	Differentially-mapping	0.954448	0.0034	0.0621444	SANGER	0.172081	FALSE	820	2	6	FALSE	FALSE	FALSE	TRUE	TRUE	FALSE	FALSE
CGP1963754	ZDHHC18--PIGV	OAW-42	Ovarian Carcinoma	Non-mixed	2.17948	0.0035	0.0632692	SANGER	0.81016	FALSE	100	3	3	FALSE	FALSE	FALSE	FALSE	FALSE	FALSE	FALSE
CGP1620093	SYNRG--EVX1	JHH-1	Hepatocellular Carcinoma	Differentially-mapping	0.957116	0.0019	0.0637082	BROAD	0.34534	FALSE	910	6	8	TRUE	FALSE	FALSE	FALSE	FALSE	FALSE	FALSE
CGP1765986	BCAS4--BCAS3	MCF7	Breast Carcinoma	Differentially-mapping	5.2129	0.0038	0.0658	SANGER	1.52971	FALSE	740	4	6	FALSE	FALSE	FALSE	FALSE	FALSE	FALSE	FALSE
CGP1766331	BCAS4--BCAS3	MCF7	Breast Carcinoma	Differentially-mapping	5.2129	0.0038	0.0658	SANGER	1.52971	FALSE	710	4	6	FALSE	FALSE	FALSE	FALSE	FALSE	FALSE	FALSE
CGP0667370	TSPO--FAM19A5	OVCAR-5	Ovarian Carcinoma	Differentially-mapping	0.612513	0.0038	0.0658	SANGER	-0.0535493	FALSE	820	2	2	FALSE	FALSE	FALSE	FALSE	FALSE	FALSE	FALSE
CGP1766415	BCAS4--ZMYND8	MCF7	Breast Carcinoma	Differentially-mapping	5.2129	0.0038	0.0658	SANGER	1.10458	FALSE	710	4	12	TRUE	FALSE	FALSE	FALSE	FALSE	FALSE	FALSE
CGP0422567	RCC1--GNB1	SK-MG-1	Low Grade Glioma	Differentially-mapping	0.769097	0.0039	0.0668281	SANGER	-1.6262	FALSE	860	3	2	FALSE	FALSE	FALSE	FALSE	FALSE	FALSE	FALSE
CGP1901164	B9D1--CD82	EBC-1	Squamous Cell Lung Carcinoma	Non-mixed	0.979279	0.004	0.0678351	SANGER	0.236829	FALSE	710	4	3	FALSE	FALSE	FALSE	FALSE	FALSE	FALSE	FALSE
CGP0550227	TXLNG--PHKA2	NB13	Neuroblastoma	Differentially-mapping	2.15118	0.0042	0.0697879	SANGER	0.390765	FALSE	710	2	2	FALSE	FALSE	FALSE	FALSE	FALSE	FALSE	FALSE
CGP0551319	TXLNG--PHKA2	NB13	Neuroblastoma	Differentially-mapping	2.15118	0.0042	0.0697879	SANGER	0.390765	FALSE	710	2	2	FALSE	FALSE	FALSE	FALSE	FALSE	FALSE	FALSE
CGP1379110	RNF135--C17orf78	KURAMOCHI	Ovarian Carcinoma	Differentially-mapping	0.816699	0.0047	0.0743413	SANGER	0.62638	FALSE	740	2	1	FALSE	FALSE	FALSE	FALSE	FALSE	FALSE	FALSE
CGP1487600	MED1--GSDMB	HCC38	Breast Carcinoma	Differentially-mapping	1.01416	0.0047	0.0743413	SANGER	-0.213912	TRUE	100	2	2	FALSE	FALSE	FALSE	FALSE	FALSE	FALSE	FALSE
CGP1487601	MED1--GSDMB	HCC38	Breast Carcinoma	Differentially-mapping	1.01416	0.0047	0.0743413	SANGER	-0.213912	TRUE	100	2	2	FALSE	FALSE	FALSE	FALSE	FALSE	FALSE	FALSE
CGP0413533	TANC2--MTMR4	MDA-MB-361	Breast Carcinoma	Differentially-mapping	1.12817	0.0047	0.0743413	SANGER	-0.00733261	FALSE	710	7	7	FALSE	FALSE	FALSE	FALSE	FALSE	FALSE	FALSE
CGP0176586	SPECC1--TATDN1	MFM-223	Breast Carcinoma	Differentially-mapping	3.87592	0.0047	0.0743413	SANGER	0.731429	FALSE	740	9	13	TRUE	FALSE	FALSE	TRUE	FALSE	FALSE	FALSE
CGP1705231	TNIP1--CCDC69	RKN	Other Solid Carcinomas	Differentially-mapping	0.840779	0.0023	0.075578	BROAD	0.251088	FALSE	200	6	6	FALSE	FALSE	FALSE	FALSE	FALSE	FALSE	FALSE
CGP0370176	GPR137B--EDARADD	EVSA-T	Breast Carcinoma	Non-mixed	0.758693	0.005	0.0783333	SANGER	0.0731066	FALSE	710	3	3	FALSE	FALSE	FALSE	FALSE	FALSE	TRUE	FALSE
CGP1747988	CERCAM--CHST11	TE-1	Esophageal Squamous Cell Carcinoma	Differentially-mapping	1.03279	0.0026	0.0792161	BROAD	0.125329	FALSE	740	4	2	FALSE	FALSE	FALSE	FALSE	FALSE	FALSE	FALSE
CGP1674984	OXR1--RIMS2	TE-5	Esophageal Squamous Cell Carcinoma	Differentially-mapping	2.06181	0.0027	0.0792161	BROAD	0.323405	FALSE	740	5	5	FALSE	FALSE	FALSE	FALSE	FALSE	FALSE	FALSE
CGP1675095	OXR1--RIMS2	TE-5	Esophageal Squamous Cell Carcinoma	Differentially-mapping	2.06181	0.0027	0.0792161	BROAD	0.323405	FALSE	710	5	5	FALSE	FALSE	FALSE	FALSE	FALSE	FALSE	FALSE
CGP1675206	OXR1--RIMS2	TE-5	Esophageal Squamous Cell Carcinoma	Differentially-mapping	2.06181	0.0027	0.0792161	BROAD	0.323405	FALSE	910	5	5	FALSE	FALSE	FALSE	FALSE	FALSE	FALSE	FALSE
CGP1634896	TRIM29--UVRAG	KYSE-410	Esophageal Squamous Cell Carcinoma	Differentially-mapping	1.06003	0.0026	0.0792161	BROAD	0.208556	FALSE	710	3	10	TRUE	FALSE	FALSE	FALSE	FALSE	FALSE	FALSE
CGP1634641	MB21D1--RP11-505P4.7	KYSE-410	Esophageal Squamous Cell Carcinoma	Non-mixed	1.02545	0.0026	0.0792161	BROAD	0.319212	FALSE	0	6	6	FALSE	FALSE	FALSE	FALSE	FALSE	FALSE	FALSE
CGP1487398	XRCC6--UQCC2	HCC38	Breast Carcinoma	Differentially-mapping	0.815415	0.0052	0.0806981	SANGER	1.22994	FALSE	710	2	-2	FALSE	FALSE	FALSE	FALSE	FALSE	FALSE	FALSE
CGP1328632	CREBBP--ADARB1	Caov-3	Ovarian Carcinoma	Differentially-mapping	1.19496	0.0029	0.08215	BROAD	-1.29019	FALSE	100	2	4	FALSE	FALSE	FALSE	TRUE	FALSE	FALSE	FALSE
CGP1235496	TANC2--CHRNA4	U-2-OS	Osteosarcoma	Differentially-mapping	1.40913	0.003	0.08215	BROAD	0.73872	FALSE	710	5	4	FALSE	FALSE	FALSE	FALSE	FALSE	FALSE	FALSE
CGP1463793	LGR4--LIN7C	MKN45	Gastric Carcinoma	Differentially-mapping	3.12388	0.0031	0.08215	BROAD	1.01868	FALSE	710	9	9	TRUE	FALSE	FALSE	FALSE	FALSE	FALSE	FALSE
CGP1983988	KMT2A--MLLT3	THP-1	Acute Myeloid Leukemia	Differentially-mapping	0.984634	0.0031	0.08215	BROAD	0.551721	TRUE	910	-2	2	FALSE	FALSE	FALSE	TRUE	TRUE	TRUE	TRUE
CGP1632591	SUMF1--LRRFIP2	AU565	Breast Carcinoma	Non-mixed	1.05177	0.0031	0.08215	BROAD	0.163305	FALSE	910	3	3	FALSE	FALSE	FALSE	FALSE	FALSE	FALSE	FALSE
CGP0143210	DPP3--SLC46A1	C2BBe1	Colorectal Carcinoma	Non-mixed	0.982914	0.0031	0.08215	BROAD	0.252083	FALSE	0	6	8	TRUE	FALSE	FALSE	FALSE	FALSE	FALSE	FALSE
CGP1133844	TCF7L1--TMSB10	SW1573	Lung Adenocarcinoma	Differentially-mapping	1.18035	0.0058	0.0875321	SANGER	0.0602928	FALSE	100	5	5	FALSE	FALSE	FALSE	FALSE	FALSE	FALSE	FALSE
CGP1136048	TCF7L1--TMSB10	SW1573	Lung Adenocarcinoma	Differentially-mapping	1.18035	0.0058	0.0875321	SANGER	0.0602928	FALSE	100	5	5	FALSE	FALSE	FALSE	FALSE	FALSE	FALSE	FALSE
CGP1215541	NBAS--LOC101926966	NB5	Neuroblastoma	Non-mixed	0.897588	0.0057	0.0875321	SANGER	0.694634	FALSE	200	14	-2	TRUE	FALSE	FALSE	FALSE	FALSE	FALSE	FALSE
CGP1840796	CASC3--THRA	OAW-28	Ovarian Carcinoma	Differentially-mapping	0.888338	0.0034	0.0886698	BROAD	0.781287	TRUE	910	2	2	FALSE	FALSE	FALSE	FALSE	FALSE	FALSE	FALSE
CGP0285898	SLC25A46--CHSY3	GP5d	Colorectal Carcinoma	Differentially-mapping	1.59432	0.006	0.0897273	SANGER	0.137643	FALSE	710	1	1	FALSE	FALSE	FALSE	FALSE	FALSE	FALSE	FALSE
CGP1932035	ZC3H7B--YPEL2	OVISE	Ovarian Carcinoma	Differentially-mapping	0.78984	0.0035	0.0898516	BROAD	-0.0819956	FALSE	860	2	4	FALSE	FALSE	FALSE	FALSE	FALSE	FALSE	FALSE
CGP1331434	RBPMS2--LINC00686	MDA-MB-436	Breast Carcinoma	Differentially-mapping	2.21182	0.0061	0.0904009	SANGER	0.403005	FALSE	100	3	-2	FALSE	FALSE	FALSE	FALSE	FALSE	FALSE	FALSE
CGP1766515	RSBN1--AP4B1-AS1	MCF7	Breast Carcinoma	Differentially-mapping	3.71209	0.0063	0.0925312	SANGER	0.99628	FALSE	500	5	-2	FALSE	FALSE	FALSE	FALSE	FALSE	FALSE	FALSE
CGP0722123	AVL9--GAS6	D-423MG	Glioblastoma	Differentially-mapping	1.29916	0.0065	0.0929783	SANGER	0.308555	FALSE	0	5	5	FALSE	FALSE	FALSE	FALSE	FALSE	FALSE	FALSE
CGP0722124	AVL9--GAS6	D-423MG	Glioblastoma	Differentially-mapping	1.29916	0.0065	0.0929783	SANGER	0.308555	FALSE	0	5	5	FALSE	FALSE	FALSE	FALSE	FALSE	FALSE	FALSE
CGP0583523	MTERF3--VAV1	PEO1	Ovarian Carcinoma	Non-mixed	0.827946	0.0065	0.0929783	SANGER	0.117623	FALSE	710	-2	1	FALSE	FALSE	FALSE	FALSE	FALSE	FALSE	FALSE
CGP1331395	SNRPD3--UPB1	MDA-MB-436	Breast Carcinoma	Differentially-mapping	0.893965	0.004	0.0952464	BROAD	1.54395	FALSE	900	2	2	FALSE	FALSE	FALSE	FALSE	FALSE	FALSE	FALSE
CGP1331467	SNRPD3--UPB1	MDA-MB-436	Breast Carcinoma	Differentially-mapping	0.893965	0.004	0.0952464	BROAD	1.54395	FALSE	710	2	2	FALSE	FALSE	FALSE	FALSE	FALSE	FALSE	FALSE
CGP1331478	SNRPD3--UPB1	MDA-MB-436	Breast Carcinoma	Differentially-mapping	0.893965	0.004	0.0952464	BROAD	1.54395	FALSE	910	2	2	FALSE	FALSE	FALSE	FALSE	FALSE	FALSE	FALSE
CGP1331894	SNRPD3--UPB1	MDA-MB-436	Breast Carcinoma	Differentially-mapping	0.893965	0.004	0.0952464	BROAD	1.54395	FALSE	910	2	2	FALSE	FALSE	FALSE	FALSE	FALSE	FALSE	FALSE
CGP1254245	WWOX--VAT1L	SK-MES-1	Squamous Cell Lung Carcinoma	Differentially-mapping	0.673823	0.0039	0.0952464	BROAD	0.308867	FALSE	910	1	3	FALSE	FALSE	FALSE	FALSE	FALSE	FALSE	FALSE
CGP1432417	KIF21A--ASUN	SU8686	Pancreatic Carcinoma	Differentially-mapping	0.782256	0.0069	0.0961907	SANGER	0.160277	FALSE	100	7	-2	FALSE	FALSE	FALSE	FALSE	FALSE	FALSE	FALSE
CGP1792274	NFIX--DNASE2	A2058	Melanoma	Non-mixed	0.368819	0.0069	0.0961907	SANGER	0.115416	FALSE	440	2	2	FALSE	FALSE	FALSE	FALSE	FALSE	FALSE	FALSE
CGP1792385	NFIX--DNASE2	A2058	Melanoma	Non-mixed	0.368819	0.0069	0.0961907	SANGER	0.115416	FALSE	440	2	2	FALSE	FALSE	FALSE	FALSE	FALSE	FALSE	FALSE
CGP1371921	EIF4G3--RAB11FIP4	LN-229	Glioblastoma	Differentially-mapping	1.74061	0.0071	0.0973292	SANGER	0.0485703	FALSE	820	3	3	FALSE	FALSE	FALSE	FALSE	FALSE	FALSE	FALSE
CGP1372124	EIF4G3--RAB11FIP4	LN-229	Glioblastoma	Differentially-mapping	1.74061	0.0071	0.0973292	SANGER	0.0485703	FALSE	820	3	3	FALSE	FALSE	FALSE	FALSE	FALSE	FALSE	FALSE
CGP1792052	GIPC1--DNAJB1	A2058	Melanoma	Non-mixed	0.356724	0.0073	0.0984303	SANGER	0.0950028	FALSE	620	2	2	FALSE	FALSE	FALSE	TRUE	FALSE	FALSE	FALSE
CGP1792163	GIPC1--DNAJB1	A2058	Melanoma	Non-mixed	0.356724	0.0073	0.0984303	SANGER	0.0950028	FALSE	620	2	2	FALSE	FALSE	FALSE	TRUE	FALSE	FALSE	FALSE
CGP1009519	PRKAR1B--DRG1	NB10	Neuroblastoma	Differentially-mapping	1.6375	0.0075	0.100305	SANGER	-0.168402	FALSE	710	4	3	FALSE	FALSE	FALSE	FALSE	FALSE	FALSE	FALSE
CGP1963532	METTL10--FAM175B	OAW-42	Ovarian Carcinoma	Differentially-mapping	3.17858	0.0076	0.100823	SANGER	0.613955	FALSE	710	4	4	FALSE	FALSE	FALSE	FALSE	FALSE	FALSE	FALSE
CGP1766497	LEMD3--RP1-74B13.2	MCF7	Breast Carcinoma	Non-mixed	1.70524	0.0077	0.101332	SANGER	0.528088	FALSE	100	5	3	FALSE	FALSE	FALSE	FALSE	FALSE	FALSE	FALSE
CGP1842532	SPAG9--TP53I13	HCC202	Breast Carcinoma	Differentially-mapping	1.04501	0.0045	0.104134	BROAD	0.165594	FALSE	0	8	7	TRUE	FALSE	FALSE	FALSE	FALSE	FALSE	FALSE
CGP2001951	PPP1R12B--TRMT1L	C32	Melanoma	Differentially-mapping	2.25108	0.0045	0.104134	BROAD	0.680688	FALSE	740	4	5	FALSE	FALSE	FALSE	FALSE	FALSE	FALSE	FALSE
CGP0586949	MEMO1--SRD5A2	VMRC-LCD	Lung Adenocarcinoma	Differentially-mapping	1.52504	0.008	0.104444	SANGER	0.296352	FALSE	910	4	4	FALSE	FALSE	FALSE	FALSE	FALSE	FALSE	FALSE
CGP0585997	LACE1--PKIB	VMRC-LCD	Lung Adenocarcinoma	Non-mixed	0.408263	0.0081	0.104917	SANGER	0.142486	FALSE	710	1	4	FALSE	FALSE	FALSE	FALSE	FALSE	FALSE	FALSE
CGP1664590	CRIM1--IQCA1	MIA-PaCa-2	Pancreatic Carcinoma	Differentially-mapping	1.16667	0.0083	0.105027	SANGER	0.070844	FALSE	910	2	3	FALSE	FALSE	FALSE	FALSE	FALSE	FALSE	FALSE
CGP1664701	CRIM1--IQCA1	MIA-PaCa-2	Pancreatic Carcinoma	Differentially-mapping	1.16667	0.0083	0.105027	SANGER	0.070844	FALSE	910	2	3	FALSE	FALSE	FALSE	FALSE	FALSE	FALSE	FALSE
CGP2009174	FANCD2--MTMR14	HCC1143	Breast Carcinoma	Differentially-mapping	0.913717	0.0083	0.105027	SANGER	0.372592	FALSE	710	3	3	FALSE	FALSE	FALSE	TRUE	FALSE	FALSE	FALSE
CGP0263398	FAM3C--CAV2	NCI-H1993	Lung Adenocarcinoma	Differentially-mapping	1.57504	0.0085	0.105928	SANGER	0.00517711	FALSE	910	14	14	TRUE	FALSE	FALSE	FALSE	FALSE	FALSE	FALSE
CGP0723262	SEPT7--CHCHD3	D-423MG	Glioblastoma	Differentially-mapping	3.00595	0.0085	0.105928	SANGER	0.318901	FALSE	710	-2	6	FALSE	FALSE	FALSE	FALSE	FALSE	FALSE	FALSE
CGP0784771	RPS6KB1--VMP1	VM-CUB-1	Bladder Carcinoma	Differentially-mapping	0.942096	0.0049	0.111815	BROAD	-0.271978	FALSE	910	2	2	FALSE	FALSE	FALSE	FALSE	FALSE	FALSE	FALSE
CGP1900587	MGA--GABRB3	EBC-1	Squamous Cell Lung Carcinoma	Differentially-mapping	1.52856	0.0092	0.11294	SANGER	0.307438	FALSE	700	2	2	FALSE	FALSE	FALSE	FALSE	FALSE	FALSE	FALSE
CGP1900720	MGA--GABRB3	EBC-1	Squamous Cell Lung Carcinoma	Differentially-mapping	1.52856	0.0092	0.11294	SANGER	0.307438	FALSE	710	2	2	FALSE	FALSE	FALSE	FALSE	FALSE	FALSE	FALSE
CGP1633554	CYTH1--EIF3H	AU565	Breast Carcinoma	Differentially-mapping	2.23457	0.0053	0.117674	BROAD	1.29239	FALSE	710	3	10	TRUE	FALSE	FALSE	FALSE	FALSE	FALSE	FALSE
CGP1249201	KMT2A--MLLT3	NOMO-1	Acute Myeloid Leukemia	Differentially-mapping	1.88566	0.0053	0.117674	BROAD	1.13664	TRUE	910	-2	0	FALSE	TRUE	FALSE	TRUE	TRUE	TRUE	TRUE
CGP0420371	LMO4--LOC101927844	SBC-3	Small Cell Lung Carcinoma	Non-mixed	1.82897	0.0099	0.120633	SANGER	0.529209	FALSE	0	3	-2	FALSE	FALSE	FALSE	FALSE	FALSE	FALSE	FALSE
CGP1632604	SAMD12--MRPL13	AU565	Breast Carcinoma	Non-mixed	0.754665	0.0101	0.121274	SANGER	0.238786	FALSE	710	12	14	TRUE	FALSE	FALSE	FALSE	FALSE	FALSE	FALSE
CGP1632702	SAMD12--MRPL13	AU565	Breast Carcinoma	Non-mixed	0.754665	0.0101	0.121274	SANGER	0.238786	FALSE	910	12	14	TRUE	FALSE	FALSE	FALSE	FALSE	FALSE	FALSE
CGP1699120	SLC30A9--ATP10D	EFM-19	Breast Carcinoma	Non-mixed	0.96503	0.0056	0.122677	BROAD	0.507243	FALSE	100	2	3	FALSE	FALSE	FALSE	FALSE	FALSE	FALSE	FALSE
CGP1135937	ME2--DCC	SW1573	Lung Adenocarcinoma	Differentially-mapping	1.23366	0.0105	0.123659	SANGER	0.319903	TRUE	710	0	0	FALSE	TRUE	FALSE	FALSE	FALSE	FALSE	FALSE
CGP1418997	C17orf85--PPM1E	EPLC-272H	Other Solid Carcinomas	Differentially-mapping	0.706485	0.0105	0.123659	SANGER	0.0986174	FALSE	710	3	3	FALSE	FALSE	FALSE	FALSE	FALSE	FALSE	FALSE
CGP0896094	MICALL1--MGC57346-CRHR1	SK-N-SH	Neuroblastoma	Non-mixed	1.71582	0.0109	0.123659	SANGER	0.406774	FALSE	0	1	-2	FALSE	FALSE	FALSE	FALSE	FALSE	FALSE	FALSE
CGP0896096	MICALL1--MGC57346-CRHR1	SK-N-SH	Neuroblastoma	Non-mixed	1.71582	0.0109	0.123659	SANGER	0.406774	FALSE	0	1	-2	FALSE	FALSE	FALSE	FALSE	FALSE	FALSE	FALSE
CGP0896097	MICALL1--MGC57346-CRHR1	SK-N-SH	Neuroblastoma	Non-mixed	1.71582	0.0109	0.123659	SANGER	0.406774	FALSE	0	1	-2	FALSE	FALSE	FALSE	FALSE	FALSE	FALSE	FALSE
CGP0896098	MICALL1--MGC57346-CRHR1	SK-N-SH	Neuroblastoma	Non-mixed	1.71582	0.0109	0.123659	SANGER	0.406774	FALSE	0	1	-2	FALSE	FALSE	FALSE	FALSE	FALSE	FALSE	FALSE
CGP0896099	MICALL1--MGC57346-CRHR1	SK-N-SH	Neuroblastoma	Non-mixed	1.71582	0.0109	0.123659	SANGER	0.406774	FALSE	0	1	-2	FALSE	FALSE	FALSE	FALSE	FALSE	FALSE	FALSE
CGP0897087	MICALL1--RP11-105N13.4	SK-N-SH	Neuroblastoma	Non-mixed	1.71582	0.0109	0.123659	SANGER	0.406774	FALSE	710	1	-2	FALSE	FALSE	FALSE	FALSE	FALSE	FALSE	FALSE
CGP1675958	ATOX1--CAMK2A	NCI-H2023	Non-Small Cell Lung Carcinoma	Differentially-mapping	0.628605	0.0059	0.127549	BROAD	0.114016	FALSE	710	2	5	FALSE	FALSE	FALSE	FALSE	FALSE	FALSE	FALSE
CGP1691370	NPM1--ALK	KARPAS-299	T-Cell Non-Hodgkin's Lymphoma	Differentially-mapping	0.761081	0.0064	0.13481	BROAD	1.54995	FALSE	910	2	2	FALSE	FALSE	FALSE	TRUE	TRUE	TRUE	TRUE
CGP1447627	IRS2--KRT76	SJSA-1	Osteosarcoma	Differentially-mapping	1.03331	0.0064	0.13481	BROAD	0.884417	FALSE	710	8	12	TRUE	FALSE	FALSE	FALSE	FALSE	FALSE	FALSE
CGP1821411	STK3--NIPAL2	MFE-319	Endometrial Carcinoma	Differentially-mapping	2.63844	0.0066	0.137263	BROAD	0.779216	FALSE	910	1	2	FALSE	FALSE	FALSE	FALSE	FALSE	FALSE	FALSE
CGP1872621	RP11-321N4.5--MTO1	Caov-4	Ovarian Carcinoma	Differentially-mapping	1.73755	0.0126	0.141966	SANGER	0.291026	FALSE	620	-2	3	FALSE	FALSE	FALSE	FALSE	FALSE	FALSE	FALSE
CGP1961430	NDUFS4--PHF3	JHOS-4	Ovarian Carcinoma	Differentially-mapping	0.640375	0.0127	0.142119	SANGER	0.0906009	FALSE	710	3	4	FALSE	FALSE	FALSE	FALSE	FALSE	FALSE	FALSE
CGP0177782	URB2--RP11-739N20.2	MFM-223	Breast Carcinoma	Non-mixed	1.30713	0.0128	0.14227	SANGER	0.925386	FALSE	0	2	3	FALSE	FALSE	FALSE	FALSE	FALSE	FALSE	FALSE
CGP2040698	ADAM22--CAV2	JHH-4	Hepatocellular Carcinoma	Differentially-mapping	1.10426	0.0074	0.146441	BROAD	0.613176	FALSE	0	-2	-2	FALSE	FALSE	FALSE	FALSE	FALSE	FALSE	FALSE
CGP1500234	BRE--CLIP4	NB1	Neuroblastoma	Differentially-mapping	3.20058	0.008	0.146441	BROAD	0.684388	FALSE	715	2	2	FALSE	FALSE	FALSE	FALSE	FALSE	FALSE	FALSE
CGP0797817	KMT2E--LHFPL3	CCK-81	Colorectal Carcinoma	Differentially-mapping	5.7131	0.0081	0.146441	BROAD	2.01201	FALSE	710	-2	4	FALSE	FALSE	FALSE	FALSE	FALSE	FALSE	FALSE
CGP1292445	LRRFIP1--MLPH	SK-OV-3	Ovarian Carcinoma	Differentially-mapping	0.670454	0.0082	0.146441	BROAD	0.243091	FALSE	910	4	4	FALSE	FALSE	FALSE	FALSE	FALSE	FALSE	FALSE
CGP1292720	LRRFIP1--MLPH	SK-OV-3	Ovarian Carcinoma	Differentially-mapping	0.670454	0.0082	0.146441	BROAD	0.243091	FALSE	740	4	4	FALSE	FALSE	FALSE	FALSE	FALSE	FALSE	FALSE
CGP1269469	SORL1--PCCA	Calu-6	Non-Small Cell Lung Carcinoma	Differentially-mapping	0.751861	0.0081	0.146441	BROAD	0.27419	FALSE	910	2	4	FALSE	FALSE	FALSE	FALSE	FALSE	FALSE	FALSE
CGP1653658	NAA25--RP11-956E11.1	786-0	Kidney Carcinoma	Differentially-mapping	1.48329	0.0081	0.146441	BROAD	1.36709	FALSE	100	3	3	FALSE	FALSE	FALSE	FALSE	FALSE	FALSE	FALSE
CGP1236215	MCM5--TTC28	U-2-OS	Osteosarcoma	Differentially-mapping	1.3724	0.0077	0.146441	BROAD	0.148977	FALSE	0	4	4	FALSE	FALSE	FALSE	FALSE	FALSE	FALSE	FALSE
CGP1292578	NECAP2--ERC2	SK-OV-3	Ovarian Carcinoma	Non-mixed	0.644309	0.0079	0.146441	BROAD	0.247885	FALSE	910	4	3	FALSE	FALSE	FALSE	FALSE	FALSE	FALSE	FALSE
CGP1292689	NECAP2--ERC2	SK-OV-3	Ovarian Carcinoma	Non-mixed	0.644309	0.0079	0.146441	BROAD	0.247885	FALSE	710	4	3	FALSE	FALSE	FALSE	FALSE	FALSE	FALSE	FALSE
CGP1697360	RPTOR--EYA2	GI-1	Glioblastoma	Non-mixed	0.803458	0.0072	0.146441	BROAD	0.779468	FALSE	910	4	6	FALSE	FALSE	FALSE	FALSE	FALSE	FALSE	FALSE
CGP1399009	LINC01128--PLA2G2D	HCC1428	Breast Carcinoma	Non-mixed	0.794072	0.0082	0.146441	BROAD	0.212175	FALSE	100	-2	3	FALSE	FALSE	FALSE	FALSE	FALSE	FALSE	FALSE
CGP1331490	USP34--XPO1	MDA-MB-436	Breast Carcinoma	Non-mixed	0.625876	0.0077	0.146441	BROAD	0.815572	FALSE	710	4	4	FALSE	FALSE	TRUE	TRUE	TRUE	FALSE	FALSE
CGP1329076	CNOT6--SLC1A3	Caov-3	Ovarian Carcinoma	Differentially-mapping	1.72548	0.0083	0.146633	BROAD	0.390756	FALSE	710	2	4	FALSE	FALSE	FALSE	FALSE	FALSE	FALSE	FALSE
CGP1746650	CDCA8--GRIK3	NCI-H2122	Lung Adenocarcinoma	Non-mixed	1.08867	0.0089	0.150749	BROAD	1.21213	FALSE	910	2	2	FALSE	FALSE	FALSE	FALSE	FALSE	FALSE	FALSE
CGP1746678	CDCA8--GRIK3	NCI-H2122	Lung Adenocarcinoma	Non-mixed	1.08867	0.0089	0.150749	BROAD	1.21213	FALSE	710	2	2	FALSE	FALSE	FALSE	FALSE	FALSE	FALSE	FALSE
CGP1411598	FN1--S100A6	8305C	Thyroid Gland Carcinoma	Non-mixed	0.559544	0.0089	0.150749	BROAD	0.172616	FALSE	100	3	2	FALSE	FALSE	FALSE	FALSE	FALSE	FALSE	FALSE
CGP1411709	FN1--S100A6	8305C	Thyroid Gland Carcinoma	Non-mixed	0.559544	0.0089	0.150749	BROAD	0.172616	FALSE	100	3	2	FALSE	FALSE	FALSE	FALSE	FALSE	FALSE	FALSE
CGP1463438	CAPZA2--AC006159.4	MKN45	Gastric Carcinoma	Differentially-mapping	4.32624	0.0099	0.152016	BROAD	1.15302	FALSE	100	10	10	TRUE	FALSE	FALSE	FALSE	FALSE	FALSE	FALSE
CGP1419441	TNRC18--ACTB	EPLC-272H	Other Solid Carcinomas	Differentially-mapping	0.822195	0.0096	0.152016	BROAD	0.631036	FALSE	100	5	5	FALSE	FALSE	FALSE	FALSE	FALSE	FALSE	FALSE
CGP1910787	MMP16--ERBB2	HCC1419	Breast Carcinoma	Differentially-mapping	1.56305	0.0094	0.152016	BROAD	1.10013	FALSE	710	14	14	TRUE	FALSE	FALSE	TRUE	TRUE	FALSE	FALSE
CGP1462771	CAPZA2--LINC01510	MKN45	Gastric Carcinoma	Differentially-mapping	4.32624	0.0099	0.152016	BROAD	1.15302	FALSE	100	10	-2	TRUE	FALSE	FALSE	FALSE	FALSE	FALSE	FALSE
CGP1842554	GBF1--MRC2	HCC202	Breast Carcinoma	Differentially-mapping	0.938645	0.0096	0.152016	BROAD	-1.01899	FALSE	910	3	4	FALSE	FALSE	FALSE	FALSE	FALSE	FALSE	FALSE
CGP0057130	PCM1--RP11-156K13.1	HT-115	Colorectal Carcinoma	Differentially-mapping	2.61143	0.0096	0.152016	BROAD	0.948219	FALSE	0	2	2	FALSE	FALSE	FALSE	TRUE	FALSE	FALSE	FALSE
CGP1911658	SLCO4A1--RP13-152O15.5	HCC1419	Breast Carcinoma	Differentially-mapping	2.33223	0.0098	0.152016	BROAD	0.433847	FALSE	0	10	12	TRUE	FALSE	FALSE	FALSE	FALSE	FALSE	FALSE
CGP1842499	SLC25A51--STARD3	HCC202	Breast Carcinoma	Differentially-mapping	0.922552	0.0098	0.152016	BROAD	0.193978	FALSE	860	-2	11	TRUE	FALSE	FALSE	FALSE	FALSE	FALSE	FALSE
CGP1840497	PRIM2--TRPC4AP	OAW-28	Ovarian Carcinoma	Differentially-mapping	1.48225	0.0097	0.152016	BROAD	0.237038	FALSE	910	-1	4	FALSE	FALSE	FALSE	FALSE	FALSE	FALSE	FALSE
CGP1765502	KDM5A--LINC01054	IGR-1	Melanoma	Non-mixed	0.998951	0.0092	0.152016	BROAD	0.411898	FALSE	0	4	-2	FALSE	FALSE	FALSE	TRUE	FALSE	FALSE	FALSE
CGP1745701	CABIN1--CSNK1E	PANC-02-03	Pancreatic Carcinoma	Differentially-mapping	1.69087	0.0102	0.152351	BROAD	-0.00838385	FALSE	820	5	4	FALSE	FALSE	FALSE	FALSE	FALSE	FALSE	FALSE
CGP1745812	CABIN1--CSNK1E	PANC-02-03	Pancreatic Carcinoma	Differentially-mapping	1.69087	0.0102	0.152351	BROAD	-0.00838385	FALSE	820	5	4	FALSE	FALSE	FALSE	FALSE	FALSE	FALSE	FALSE
CGP1382653	MIB1--BAGE2	huH-1	Hepatocellular Carcinoma	Non-mixed	0.656402	0.0102	0.152351	BROAD	0.42961	FALSE	0	2	2	FALSE	FALSE	FALSE	FALSE	FALSE	FALSE	FALSE
CGP0264090	CTDSP2--DYRK2	NCI-H1993	Lung Adenocarcinoma	Differentially-mapping	1.07821	0.014	0.154564	SANGER	0.144642	FALSE	710	8	11	TRUE	FALSE	FALSE	FALSE	FALSE	FALSE	FALSE
CGP1612345	TMEM135--PRSS23	G-292-Clone-A141B1	Osteosarcoma	Differentially-mapping	0.951509	0.0105	0.155419	BROAD	0.559886	FALSE	200	8	8	TRUE	FALSE	FALSE	FALSE	FALSE	FALSE	FALSE
CGP0088671	PI4KA--ZC3H7B	SNU-C5	Colorectal Carcinoma	Differentially-mapping	1.16723	0.0143	0.156823	SANGER	-0.012143	FALSE	710	3	3	FALSE	FALSE	FALSE	FALSE	FALSE	FALSE	FALSE
CGP1632591	SUMF1--LRRFIP2	AU565	Breast Carcinoma	Non-mixed	0.68816	0.0145	0.157964	SANGER	0.102156	FALSE	910	3	3	FALSE	FALSE	FALSE	FALSE	FALSE	FALSE	FALSE
CGP1767114	RAD51C--ATXN7	MCF7	Breast Carcinoma	Non-mixed	1.0678	0.0146	0.158007	SANGER	0.72053	FALSE	710	13	4	TRUE	FALSE	FALSE	FALSE	FALSE	FALSE	FALSE
CGP1254467	OXNAD1--FBLN2	SK-MES-1	Squamous Cell Lung Carcinoma	Differentially-mapping	0.985296	0.0111	0.158731	BROAD	0.035893	FALSE	710	2	2	FALSE	FALSE	FALSE	FALSE	FALSE	FALSE	FALSE
CGP1842322	GOSR1--MBTD1	HCC202	Breast Carcinoma	Differentially-mapping	0.887811	0.0114	0.158731	BROAD	0.0697059	FALSE	740	2	2	FALSE	FALSE	FALSE	FALSE	FALSE	FALSE	FALSE
CGP1842776	GOSR1--MBTD1	HCC202	Breast Carcinoma	Differentially-mapping	0.887811	0.0114	0.158731	BROAD	0.0697059	FALSE	710	2	2	FALSE	FALSE	FALSE	FALSE	FALSE	FALSE	FALSE
CGP1780801	TPM3--NTRK1	KM12	Colorectal Carcinoma	Differentially-mapping	1.08503	0.0114	0.158731	BROAD	0.577016	TRUE	740	2	2	FALSE	FALSE	FALSE	TRUE	FALSE	FALSE	TRUE
CGP1781493	TPM3--NTRK1	KM12	Colorectal Carcinoma	Differentially-mapping	1.08503	0.0114	0.158731	BROAD	0.577016	TRUE	910	2	2	FALSE	FALSE	FALSE	TRUE	FALSE	FALSE	TRUE
CGP1470312	LINC-PINT--STEAP4	P31-FUJ	Acute Myeloid Leukemia	Non-mixed	0.913423	0.0114	0.158731	BROAD	0.113962	FALSE	0	-2	5	FALSE	FALSE	FALSE	FALSE	FALSE	FALSE	FALSE
CGP0824816	GLO1--USP49	YAPC	Pancreatic Carcinoma	Non-mixed	0.441265	0.011	0.158731	BROAD	0.09513	FALSE	100	11	14	TRUE	FALSE	FALSE	FALSE	FALSE	FALSE	FALSE
CGP1104878	MTAP--DMRTA1	KP-1N	Pancreatic Carcinoma	Differentially-mapping	1.06203	0.0149	0.159159	SANGER	0.0341521	FALSE	710	0	3	FALSE	TRUE	FALSE	FALSE	FALSE	FALSE	FALSE
CGP0284311	LPIN1--AC008271.1	NB(TU)1-10	Neuroblastoma	Non-mixed	1.96289	0.0149	0.159159	SANGER	0.730492	FALSE	100	12	11	TRUE	FALSE	FALSE	FALSE	FALSE	FALSE	FALSE
CGP1541408	CDH13--DDX19B	NCI-H838	Lung Adenocarcinoma	Differentially-mapping	0.637341	0.0118	0.16026	BROAD	0.458398	FALSE	910	1	4	FALSE	FALSE	FALSE	FALSE	FALSE	FALSE	FALSE
CGP1892361	SEC61G--LINC01445	DK-MG	Glioblastoma	Non-mixed	1.88055	0.0119	0.16026	BROAD	1.13748	FALSE	100	11	-2	TRUE	FALSE	FALSE	FALSE	FALSE	FALSE	FALSE
CGP1892622	SEC61G--LINC01445	DK-MG	Glioblastoma	Non-mixed	1.88055	0.0119	0.16026	BROAD	1.13748	FALSE	100	11	-2	TRUE	FALSE	FALSE	FALSE	FALSE	FALSE	FALSE
CGP1892887	SEC61G--SLC25A5P3	DK-MG	Glioblastoma	Non-mixed	1.88055	0.0119	0.16026	BROAD	1.13748	FALSE	0	11	-2	TRUE	FALSE	FALSE	FALSE	FALSE	FALSE	FALSE
CGP1587879	CPNE2--ACR	KALS-1	Glioblastoma	Non-mixed	0.440303	0.012	0.160293	BROAD	0.137622	FALSE	710	4	4	FALSE	FALSE	FALSE	FALSE	FALSE	FALSE	FALSE
CGP0399041	PRMT3--RBM4B	HCT-15	Colorectal Carcinoma	Differentially-mapping	1.15686	0.0155	0.163446	SANGER	0.399387	FALSE	910	2	2	FALSE	FALSE	FALSE	FALSE	FALSE	FALSE	FALSE
CGP0399585	PRMT3--RBM4B	HCT-15	Colorectal Carcinoma	Differentially-mapping	1.15686	0.0155	0.163446	SANGER	0.399387	FALSE	910	2	2	FALSE	FALSE	FALSE	FALSE	FALSE	FALSE	FALSE
CGP1253211	DHX37--BRI3BP	HuP-T3	Pancreatic Carcinoma	Differentially-mapping	2.33438	0.0162	0.169739	SANGER	0.275353	FALSE	710	4	4	FALSE	FALSE	FALSE	FALSE	FALSE	FALSE	FALSE
CGP1766335	TDRKH--PRICKLE2	MCF7	Breast Carcinoma	Non-mixed	1.0979	0.0165	0.171788	SANGER	0.489214	FALSE	0	5	12	TRUE	FALSE	FALSE	FALSE	FALSE	FALSE	FALSE
CGP1911979	IFT43--SERPINA4	HCC1419	Breast Carcinoma	Differentially-mapping	1.33181	0.013	0.17225	BROAD	0.639149	FALSE	100	-2	3	FALSE	FALSE	FALSE	FALSE	FALSE	FALSE	FALSE
CGP1030698	AMBRA1--SULT1C2	NCI-H630	Colorectal Carcinoma	Non-mixed	0.356131	0.0167	0.172777	SANGER	0.102579	FALSE	100	3	3	FALSE	FALSE	FALSE	FALSE	FALSE	FALSE	FALSE
CGP0245601	FAN1--CHRNA7	SNU-C1	Colorectal Carcinoma	Differentially-mapping	1.1825	0.0169	0.173753	SANGER	0.270304	FALSE	710	4	4	FALSE	FALSE	FALSE	FALSE	FALSE	FALSE	FALSE
CGP1566034	PSMD1--SPATA3	CAPAN-1	Pancreatic Carcinoma	Differentially-mapping	0.738264	0.0173	0.174592	SANGER	1.05307	FALSE	910	3	3	FALSE	FALSE	TRUE	FALSE	FALSE	FALSE	FALSE
CGP0382239	WDR36--CTC-551A13.1	SAS	Head and Neck Carcinoma	Non-mixed	1.01902	0.0173	0.174592	SANGER	1.08692	FALSE	100	3	3	FALSE	FALSE	FALSE	FALSE	FALSE	FALSE	FALSE
CGP0382548	WDR36--CTC-551A13.1	SAS	Head and Neck Carcinoma	Non-mixed	1.01902	0.0173	0.174592	SANGER	1.08692	FALSE	200	3	3	FALSE	FALSE	FALSE	FALSE	FALSE	FALSE	FALSE
CGP1154933	ROCK2--LINC00276	LC-1-sq	Squamous Cell Lung Carcinoma	Differentially-mapping	1.83984	0.0179	0.17625	SANGER	0.164946	FALSE	100	4	-2	FALSE	FALSE	FALSE	FALSE	FALSE	FALSE	FALSE
CGP1157348	ROCK2--LINC00276	LC-1-sq	Squamous Cell Lung Carcinoma	Differentially-mapping	1.83984	0.0179	0.17625	SANGER	0.164946	FALSE	100	4	-2	FALSE	FALSE	FALSE	FALSE	FALSE	FALSE	FALSE
CGP0382119	HMGA2--MSRB3	SAS	Head and Neck Carcinoma	Differentially-mapping	1.16133	0.018	0.17625	SANGER	0.181512	FALSE	100	4	3	FALSE	FALSE	FALSE	TRUE	TRUE	FALSE	FALSE
CGP0382743	HMGA2--MSRB3	SAS	Head and Neck Carcinoma	Differentially-mapping	1.16133	0.018	0.17625	SANGER	0.181512	FALSE	910	4	3	FALSE	FALSE	FALSE	TRUE	TRUE	FALSE	FALSE
CGP1849842	SHANK2--OTUB1	MDA-MB-415	Breast Carcinoma	Differentially-mapping	1.74523	0.0177	0.17625	SANGER	0.73967	FALSE	740	2	3	FALSE	FALSE	FALSE	FALSE	FALSE	TRUE	FALSE
CGP1704286	RAB1A--PELI1	MDA-MB-157	Breast Carcinoma	Differentially-mapping	0.533221	0.0135	0.177444	BROAD	-0.131024	FALSE	100	4	4	FALSE	FALSE	FALSE	FALSE	FALSE	FALSE	FALSE
CGP0143210	DPP3--SLC46A1	C2BBe1	Colorectal Carcinoma	Non-mixed	0.673781	0.0183	0.178127	SANGER	0.112013	FALSE	0	6	8	TRUE	FALSE	FALSE	FALSE	FALSE	FALSE	FALSE
CGP1843220	CATSPERG--CARD8	HCC202	Breast Carcinoma	Differentially-mapping	0.943952	0.0141	0.178202	BROAD	0.20974	FALSE	100	2	3	FALSE	FALSE	FALSE	FALSE	FALSE	FALSE	FALSE
CGP1499641	PPM1G--HSD17B14	NB1	Neuroblastoma	Differentially-mapping	3.95437	0.0139	0.178202	BROAD	0.633376	FALSE	910	5	1	FALSE	FALSE	FALSE	FALSE	FALSE	FALSE	FALSE
CGP1909840	ARHGAP23--MRPL45	647-V	Bladder Carcinoma	Differentially-mapping	0.622834	0.0139	0.178202	BROAD	-0.104748	FALSE	710	3	3	FALSE	FALSE	FALSE	FALSE	FALSE	FALSE	FALSE
CGP0272267	HIBCH--TMCC3	RVH-421	Melanoma	Differentially-mapping	2.52107	0.014	0.178202	BROAD	0.412805	FALSE	710	3	5	FALSE	FALSE	FALSE	FALSE	FALSE	FALSE	FALSE
CGP1561305	TRIM23--AC003002.6	8-MG-BA	Glioblastoma	Non-mixed	1.13561	0.0139	0.178202	BROAD	0.378219	FALSE	0	2	-2	FALSE	FALSE	FALSE	FALSE	FALSE	FALSE	FALSE
CGP1763020	RABL6--CDC16	LCLC-103H	Non-Small Cell Lung Carcinoma	Differentially-mapping	0.771121	0.0145	0.180359	BROAD	-0.699989	FALSE	910	-2	3	FALSE	FALSE	FALSE	FALSE	FALSE	FALSE	FALSE
CGP1792052	GIPC1--DNAJB1	A2058	Melanoma	Non-mixed	0.428437	0.0146	0.180359	BROAD	0.133931	FALSE	620	2	2	FALSE	FALSE	FALSE	TRUE	FALSE	FALSE	FALSE
CGP1792163	GIPC1--DNAJB1	A2058	Melanoma	Non-mixed	0.428437	0.0146	0.180359	BROAD	0.133931	FALSE	620	2	2	FALSE	FALSE	FALSE	TRUE	FALSE	FALSE	FALSE
CGP1838479	UBR5--SLC25A32	MDA-MB-468	Breast Carcinoma	Differentially-mapping	1.32907	0.0149	0.182692	BROAD	0.551084	FALSE	710	3	4	FALSE	FALSE	FALSE	TRUE	FALSE	FALSE	FALSE
CGP0723381	CTDSP2--METTL21B	D-423MG	Glioblastoma	Differentially-mapping	1.88276	0.019	0.183853	SANGER	-0.0302886	FALSE	710	14	14	TRUE	FALSE	FALSE	FALSE	FALSE	FALSE	FALSE
CGP0841538	RPA1--SMYD4	HCC1806	Breast Carcinoma	Differentially-mapping	0.613257	0.0152	0.18499	BROAD	-1.38993	FALSE	100	3	3	FALSE	FALSE	TRUE	FALSE	FALSE	FALSE	FALSE
CGP1903991	PAWR--RP1-78O14.1	HCC1937	Breast Carcinoma	Non-mixed	0.643282	0.0154	0.186046	BROAD	0.00255868	FALSE	500	2	-1	FALSE	FALSE	FALSE	FALSE	FALSE	FALSE	FALSE
CGP1633519	RARA--PKIA	AU565	Breast Carcinoma	Differentially-mapping	1.17713	0.0156	0.187086	BROAD	0.379438	FALSE	860	7	12	TRUE	FALSE	FALSE	TRUE	TRUE	FALSE	FALSE
CGP1766426	TAF4--BRIP1	MCF7	Breast Carcinoma	Differentially-mapping	1.75645	0.0196	0.187453	SANGER	0.779637	FALSE	910	3	14	TRUE	FALSE	FALSE	TRUE	FALSE	FALSE	FALSE
CGP1766980	TAF4--BRIP1	MCF7	Breast Carcinoma	Differentially-mapping	1.75645	0.0196	0.187453	SANGER	0.779637	FALSE	710	3	14	TRUE	FALSE	FALSE	TRUE	FALSE	FALSE	FALSE
CGP1253309	TLK2--MARCH10	HuP-T3	Pancreatic Carcinoma	Differentially-mapping	1.06049	0.0198	0.188135	SANGER	0.136462	FALSE	100	9	-2	TRUE	FALSE	FALSE	FALSE	FALSE	FALSE	FALSE
CGP0177801	STAT6--DAAM2	MFM-223	Breast Carcinoma	Non-mixed	0.863913	0.0199	0.188135	SANGER	0.167724	FALSE	500	3	1	FALSE	FALSE	FALSE	TRUE	FALSE	FALSE	FALSE
CGP1324168	IKZF3--WIPF2	NCI-H2170	Squamous Cell Lung Carcinoma	Differentially-mapping	1.01169	0.0162	0.192874	BROAD	0.181749	FALSE	820	14	6	TRUE	FALSE	FALSE	FALSE	FALSE	FALSE	FALSE
CGP1882788	TOM1L2--ALDH3A2	HARA	Squamous Cell Lung Carcinoma	Differentially-mapping	2.00876	0.0166	0.194383	BROAD	0.342019	FALSE	710	2	9	TRUE	FALSE	FALSE	FALSE	FALSE	FALSE	FALSE
CGP1777427	BAZ2A--NACA	TCCSUP	Bladder Carcinoma	Differentially-mapping	0.71961	0.0168	0.194383	BROAD	1.28984	TRUE	740	3	3	FALSE	FALSE	TRUE	TRUE	FALSE	FALSE	FALSE
CGP1777649	BAZ2A--NACA	TCCSUP	Bladder Carcinoma	Differentially-mapping	0.71961	0.0168	0.194383	BROAD	1.28984	TRUE	740	3	3	FALSE	FALSE	TRUE	TRUE	FALSE	FALSE	FALSE
CGP1838590	STK3--GRHL2	MDA-MB-468	Breast Carcinoma	Non-mixed	0.591301	0.0168	0.194383	BROAD	0.329707	FALSE	740	2	3	FALSE	FALSE	FALSE	FALSE	FALSE	FALSE	FALSE
CGP1365627	ACER3--CHKA	ES-2	Ovarian Carcinoma	Differentially-mapping	1.15593	0.0173	0.198769	BROAD	0.215358	FALSE	715	3	3	FALSE	FALSE	FALSE	FALSE	FALSE	FALSE	FALSE
CGP0841326	HS6ST2--GPC3	HCC1806	Breast Carcinoma	Differentially-mapping	0.601285	0.0175	0.199426	BROAD	0.108955	FALSE	710	1	1	FALSE	FALSE	FALSE	TRUE	FALSE	TRUE	FALSE
CGP1661364	BBX--TRAT1	5637	Bladder Carcinoma	Non-mixed	0.705411	0.0176	0.199426	BROAD	0.173215	FALSE	910	2	3	FALSE	FALSE	FALSE	FALSE	FALSE	FALSE	FALSE
CGP1814079	RPL30--ERICH5	NCI-H1650	Lung Adenocarcinoma	Differentially-mapping	1.69396	0.0178	0.200311	BROAD	0.961572	FALSE	740	1	-2	FALSE	FALSE	TRUE	FALSE	FALSE	FALSE	FALSE
CGP1483080	GALK2--FAM214A	NCI-H358	Lung Adenocarcinoma	Differentially-mapping	0.677356	0.0214	0.20116	SANGER	0.464127	FALSE	910	3	-2	FALSE	FALSE	FALSE	FALSE	FALSE	FALSE	FALSE
CGP1419441	TNRC18--ACTB	EPLC-272H	Other Solid Carcinomas	Differentially-mapping	0.690151	0.022	0.203315	SANGER	0.385589	FALSE	100	5	5	FALSE	FALSE	FALSE	FALSE	FALSE	FALSE	FALSE
CGP0177253	RALBP1--JAKMIP2	MFM-223	Breast Carcinoma	Differentially-mapping	2.64071	0.0219	0.203315	SANGER	0.522781	FALSE	710	1	2	FALSE	FALSE	FALSE	FALSE	FALSE	FALSE	FALSE
CGP1017167	REV3L--TRERF1	SUIT-2	Pancreatic Carcinoma	Differentially-mapping	1.12151	0.0219	0.203315	SANGER	0.21739	FALSE	860	4	3	FALSE	FALSE	FALSE	FALSE	FALSE	FALSE	FALSE
CGP0824483	C1orf228--C1orf141	YAPC	Pancreatic Carcinoma	Differentially-mapping	0.566139	0.0184	0.205654	BROAD	-0.0712172	FALSE	100	2	2	FALSE	FALSE	FALSE	FALSE	FALSE	FALSE	FALSE
CGP1253328	DCAF7--DDX42	HuP-T3	Pancreatic Carcinoma	Differentially-mapping	1.73225	0.0188	0.205923	BROAD	1.19658	FALSE	620	9	7	TRUE	FALSE	FALSE	FALSE	FALSE	FALSE	FALSE
CGP1252837	TEX2--DDX42	HuP-T3	Pancreatic Carcinoma	Differentially-mapping	1.73225	0.0188	0.205923	BROAD	1.09449	FALSE	820	7	7	FALSE	FALSE	FALSE	FALSE	FALSE	FALSE	FALSE
CGP1746269	MAPK1--LL22NC03-63E9.3	PANC-02-03	Pancreatic Carcinoma	Non-mixed	0.613853	0.0186	0.205923	BROAD	0.334258	FALSE	0	5	7	FALSE	FALSE	FALSE	TRUE	TRUE	FALSE	FALSE
CGP1688029	NEMF--RP11-58E21.5	OVTOKO	Ovarian Carcinoma	Differentially-mapping	2.44225	0.0193	0.208618	BROAD	1.5387	FALSE	710	4	-2	FALSE	FALSE	FALSE	FALSE	FALSE	FALSE	FALSE
CGP1603049	PCAT18--KCTD1	PF-382	T-Lymphoblastic Leukemia	Non-mixed	0.939107	0.0193	0.208618	BROAD	0.231441	FALSE	100	-2	4	FALSE	FALSE	FALSE	FALSE	FALSE	FALSE	FALSE
CGP2048264	CHD2--AGBL1	COR-L279	Small Cell Lung Carcinoma	Differentially-mapping	2.1481	0.0196	0.209109	BROAD	0.794592	FALSE	910	2	2	FALSE	FALSE	FALSE	FALSE	FALSE	FALSE	FALSE
CGP1780057	B3GNTL1--SERPINF1	Daoy	Other Solid Carcinomas	Non-mixed	0.48075	0.0195	0.209109	BROAD	0.0890646	FALSE	100	5	5	FALSE	FALSE	FALSE	FALSE	FALSE	FALSE	FALSE
CGP1090369	NARS2--GAB2	PL4	Pancreatic Carcinoma	Differentially-mapping	1.30115	0.023	0.211369	SANGER	0.00612332	FALSE	910	5	5	FALSE	FALSE	FALSE	FALSE	FALSE	FALSE	FALSE
CGP1961336	C16orf62--CCP110	JHOS-4	Ovarian Carcinoma	Differentially-mapping	1.2286	0.0233	0.21176	SANGER	-0.0781018	FALSE	910	3	-2	FALSE	FALSE	FALSE	FALSE	FALSE	FALSE	FALSE
CGP1090861	RSPRY1--S100A11	PL4	Pancreatic Carcinoma	Non-mixed	0.79278	0.0233	0.21176	SANGER	0.310428	FALSE	910	4	5	FALSE	FALSE	FALSE	FALSE	FALSE	FALSE	FALSE
CGP1845651	CCNT2--AC098823.3	HCC-15	Squamous Cell Lung Carcinoma	Differentially-mapping	4.24811	0.0203	0.211833	BROAD	1.34075	FALSE	100	2	2	FALSE	FALSE	FALSE	FALSE	FALSE	FALSE	FALSE
CGP1608583	FLYWCH1--FLYWCH2	OVCAR-8	Ovarian Carcinoma	Differentially-mapping	0.581966	0.0205	0.211833	BROAD	0.02932	FALSE	910	3	3	FALSE	FALSE	FALSE	FALSE	FALSE	FALSE	FALSE
CGP1269492	RPS25--FOXR1	Calu-6	Non-Small Cell Lung Carcinoma	Differentially-mapping	0.725813	0.0202	0.211833	BROAD	0.385446	FALSE	710	2	2	FALSE	FALSE	FALSE	FALSE	FALSE	FALSE	FALSE
CGP1736203	MYO15B--MAP3K3	MDA-MB-453	Breast Carcinoma	Differentially-mapping	1.39467	0.0203	0.211833	BROAD	0.557092	FALSE	0	4	4	FALSE	FALSE	FALSE	FALSE	FALSE	FALSE	FALSE
CGP1948707	USP34--NRXN1	KP-4	Pancreatic Carcinoma	Differentially-mapping	0.708303	0.0205	0.211833	BROAD	0.183608	FALSE	910	3	3	FALSE	FALSE	FALSE	FALSE	FALSE	FALSE	FALSE
CGP1829957	MARK4--ESRRB	NCI-H1975	Lung Adenocarcinoma	Non-mixed	0.300147	0.0236	0.212142	SANGER	0.0153045	FALSE	0	1	3	FALSE	FALSE	FALSE	FALSE	FALSE	FALSE	FALSE
CGP1829959	MARK4--ESRRB	NCI-H1975	Lung Adenocarcinoma	Non-mixed	0.300147	0.0236	0.212142	SANGER	0.0153045	FALSE	0	1	3	FALSE	FALSE	FALSE	FALSE	FALSE	FALSE	FALSE
CGP2060242	CPT1A--KRTAP5-11	NUGC-3	Gastric Carcinoma	Differentially-mapping	1.36021	0.0209	0.214617	BROAD	0.255922	FALSE	100	3	4	FALSE	FALSE	FALSE	FALSE	FALSE	FALSE	FALSE
CGP0823723	CUX1--MKLN1	YAPC	Pancreatic Carcinoma	Non-mixed	0.429139	0.0244	0.218141	SANGER	0.253461	FALSE	0	3	4	FALSE	FALSE	FALSE	TRUE	FALSE	FALSE	FALSE
CGP1606388	TRPC4AP--ACSBG2	HEL	Acute Myeloid Leukemia	Differentially-mapping	0.91345	0.0447	0.218293	SABATINI	0.739316	FALSE	910	5	3	FALSE	FALSE	FALSE	FALSE	FALSE	FALSE	FALSE
CGP1606499	TRPC4AP--ACSBG2	HEL	Acute Myeloid Leukemia	Differentially-mapping	0.91345	0.0447	0.218293	SABATINI	0.739316	FALSE	100	5	3	FALSE	FALSE	FALSE	FALSE	FALSE	FALSE	FALSE
CGP1606277	ITCH--CATSPERD	HEL	Acute Myeloid Leukemia	Differentially-mapping	1.50298	0.0418	0.218293	SABATINI	0.362712	FALSE	820	5	-2	FALSE	FALSE	FALSE	FALSE	FALSE	FALSE	FALSE
CGP2068753	HAGH--PCNT	NB4	Acute Myeloid Leukemia	Differentially-mapping	0.424299	0.0501	0.218293	SABATINI	-0.480546	FALSE	620	3	3	FALSE	FALSE	FALSE	FALSE	FALSE	FALSE	FALSE
CGP2068768	HAGH--PCNT	NB4	Acute Myeloid Leukemia	Differentially-mapping	0.424299	0.0501	0.218293	SABATINI	-0.480546	FALSE	620	3	3	FALSE	FALSE	FALSE	FALSE	FALSE	FALSE	FALSE
CGP1803612	AFAP1L2--ABLIM1	DU-4475	Breast Carcinoma	Differentially-mapping	3.78495	0.0214	0.218386	BROAD	0.648433	FALSE	910	3	3	FALSE	FALSE	FALSE	FALSE	FALSE	FALSE	FALSE
CGP1765665	RPS6KB1--DIAPH3	MCF7	Breast Carcinoma	Differentially-mapping	2.77087	0.0246	0.218741	SANGER	0.794955	FALSE	715	13	2	TRUE	FALSE	FALSE	FALSE	FALSE	FALSE	FALSE
CGP1535760	LRP11--FSD1	RD	Rhabdomyosarcoma	Differentially-mapping	0.965543	0.0216	0.219067	BROAD	0.284716	FALSE	910	2	3	FALSE	FALSE	FALSE	FALSE	FALSE	FALSE	FALSE
CGP1961887	THEM6--FANCI	JHOS-2	Ovarian Carcinoma	Differentially-mapping	0.546817	0.0248	0.219333	SANGER	-0.662388	FALSE	910	-2	1	FALSE	FALSE	FALSE	FALSE	FALSE	FALSE	FALSE
CGP1802879	SAE1--SHC2	SNU-398	Hepatocellular Carcinoma	Differentially-mapping	2.07112	0.022	0.221755	BROAD	-0.76552	FALSE	710	2	2	FALSE	FALSE	FALSE	FALSE	FALSE	FALSE	FALSE
CGP1366109	FAM76B--JRKL	ES-2	Ovarian Carcinoma	Differentially-mapping	1.24154	0.0253	0.222559	SANGER	0.159819	FALSE	0	5	4	FALSE	FALSE	FALSE	FALSE	FALSE	FALSE	FALSE
CGP1856399	PFN2--RP11-651P23.5	PSN1	Pancreatic Carcinoma	Non-mixed	2.39511	0.0223	0.223408	BROAD	1.23567	FALSE	100	2	2	FALSE	FALSE	FALSE	FALSE	FALSE	FALSE	FALSE
CGP1263252	TMEM134--CABP4	CAL-29	Bladder Carcinoma	Non-mixed	0.565539	0.0228	0.227033	BROAD	0.264062	FALSE	710	8	8	TRUE	FALSE	FALSE	FALSE	FALSE	FALSE	FALSE
CGP2060575	CHD7--C8orf34	NUGC-3	Gastric Carcinoma	Differentially-mapping	1.11045	0.0231	0.228249	BROAD	0.263136	FALSE	710	1	1	FALSE	FALSE	FALSE	FALSE	FALSE	FALSE	FALSE
CGP1944928	SRSF7--SOS1	NCI-H1792	Lung Adenocarcinoma	Differentially-mapping	0.733512	0.0232	0.228249	BROAD	1.32336	FALSE	710	1	1	FALSE	FALSE	FALSE	FALSE	FALSE	FALSE	FALSE
CGP1228938	ITGAV--CNTN5	Hs-578-T	Breast Carcinoma	Differentially-mapping	0.892173	0.0234	0.228464	BROAD	-0.395468	FALSE	100	2	3	FALSE	FALSE	FALSE	FALSE	FALSE	FALSE	FALSE
CGP1634081	SHANK2--FGF3	KYSE-410	Esophageal Squamous Cell Carcinoma	Differentially-mapping	1.4738	0.0235	0.228464	BROAD	0.0434908	FALSE	910	3	10	TRUE	FALSE	FALSE	FALSE	FALSE	FALSE	FALSE
CGP0841090	SMURF2--CEP112	HCC1806	Breast Carcinoma	Differentially-mapping	0.54671	0.0242	0.231166	BROAD	0.13853	FALSE	710	3	3	FALSE	FALSE	FALSE	FALSE	FALSE	FALSE	FALSE
CGP0841577	SMURF2--CEP112	HCC1806	Breast Carcinoma	Differentially-mapping	0.54671	0.0242	0.231166	BROAD	0.13853	FALSE	710	3	3	FALSE	FALSE	FALSE	FALSE	FALSE	FALSE	FALSE
CGP1322493	DLG1--SH3D19	EFO-21	Ovarian Carcinoma	Differentially-mapping	0.512653	0.0241	0.231166	BROAD	0.676996	FALSE	740	7	1	FALSE	FALSE	FALSE	FALSE	FALSE	FALSE	FALSE
CGP1591734	GTF2B--MUTYH	JIMT-1	Breast Carcinoma	Differentially-mapping	0.777008	0.0244	0.231729	BROAD	0.386591	FALSE	710	6	4	FALSE	FALSE	FALSE	TRUE	FALSE	TRUE	FALSE
CGP1417856	CUX1--C1orf168	EPLC-272H	Other Solid Carcinomas	Differentially-mapping	1.36846	0.0252	0.232006	BROAD	0.0491856	FALSE	740	8	5	TRUE	FALSE	FALSE	TRUE	FALSE	FALSE	FALSE
CGP1633059	TATDN1--GSDMB	AU565	Breast Carcinoma	Differentially-mapping	2.12407	0.0252	0.232006	BROAD	1.27097	TRUE	820	9	14	TRUE	FALSE	FALSE	FALSE	FALSE	FALSE	FALSE
CGP1633149	TATDN1--GSDMB	AU565	Breast Carcinoma	Differentially-mapping	2.12407	0.0252	0.232006	BROAD	1.27097	TRUE	820	9	14	TRUE	FALSE	FALSE	FALSE	FALSE	FALSE	FALSE
CGP0782377	DDAH1--LUZP1	VM-CUB-1	Bladder Carcinoma	Differentially-mapping	0.722789	0.0256	0.232006	BROAD	0.450881	FALSE	860	2	2	FALSE	FALSE	FALSE	FALSE	FALSE	FALSE	FALSE
CGP0784408	DDAH1--LUZP1	VM-CUB-1	Bladder Carcinoma	Differentially-mapping	0.722789	0.0256	0.232006	BROAD	0.450881	FALSE	860	2	2	FALSE	FALSE	FALSE	FALSE	FALSE	FALSE	FALSE
CGP0784882	DDAH1--LUZP1	VM-CUB-1	Bladder Carcinoma	Differentially-mapping	0.722789	0.0256	0.232006	BROAD	0.450881	FALSE	860	2	2	FALSE	FALSE	FALSE	FALSE	FALSE	FALSE	FALSE
CGP1697369	PTGFRN--USP33	GI-1	Glioblastoma	Differentially-mapping	0.895287	0.0257	0.232006	BROAD	-0.134311	FALSE	910	5	4	FALSE	FALSE	FALSE	FALSE	FALSE	FALSE	FALSE
CGP1697480	PTGFRN--USP33	GI-1	Glioblastoma	Differentially-mapping	0.895287	0.0257	0.232006	BROAD	-0.134311	FALSE	910	5	4	FALSE	FALSE	FALSE	FALSE	FALSE	FALSE	FALSE
CGP1697525	PTGFRN--USP33	GI-1	Glioblastoma	Differentially-mapping	0.895287	0.0257	0.232006	BROAD	-0.134311	FALSE	910	5	4	FALSE	FALSE	FALSE	FALSE	FALSE	FALSE	FALSE
CGP0276275	ASRGL1--DAGLA	NB7	Neuroblastoma	Differentially-mapping	0.795438	0.0268	0.233259	SANGER	0.118221	FALSE	100	4	3	FALSE	FALSE	FALSE	FALSE	FALSE	FALSE	FALSE
CGP1298258	EFHD1--UBR3	PC-14	Lung Adenocarcinoma	Differentially-mapping	0.293907	0.0268	0.233259	SANGER	0.219607	FALSE	910	3	2	FALSE	FALSE	FALSE	FALSE	FALSE	FALSE	FALSE
CGP1932828	GCLM--ARHGAP29	OVISE	Ovarian Carcinoma	Differentially-mapping	1.75276	0.0276	0.235244	SANGER	0.398743	FALSE	0	3	3	FALSE	FALSE	FALSE	FALSE	FALSE	FALSE	FALSE
CGP1932839	GCLM--ARHGAP29	OVISE	Ovarian Carcinoma	Differentially-mapping	1.75276	0.0276	0.235244	SANGER	0.398743	FALSE	0	3	3	FALSE	FALSE	FALSE	FALSE	FALSE	FALSE	FALSE
CGP1467444	BPTF--ARSG	NCI-H520	Squamous Cell Lung Carcinoma	Differentially-mapping	0.5614	0.0275	0.235244	SANGER	0.444947	TRUE	100	4	4	FALSE	FALSE	FALSE	FALSE	FALSE	FALSE	FALSE
CGP2011313	GSK3B--GPR156	UACC-893	Breast Carcinoma	Differentially-mapping	1.57077	0.0272	0.235244	SANGER	0.0750467	FALSE	710	4	4	FALSE	FALSE	FALSE	FALSE	FALSE	FALSE	FALSE
CGP1254134	PPP1CC--HAUS7	SK-MES-1	Squamous Cell Lung Carcinoma	Differentially-mapping	1.06825	0.0288	0.242954	SANGER	0.302651	FALSE	710	3	2	FALSE	FALSE	TRUE	FALSE	FALSE	FALSE	FALSE
CGP0723251	KMT2C--TPST1	D-423MG	Glioblastoma	Differentially-mapping	1.24823	0.0287	0.242954	SANGER	0.126643	FALSE	100	-2	5	FALSE	FALSE	FALSE	TRUE	FALSE	FALSE	FALSE
CGP2066241	PBX1--COPA	HT-1197	Bladder Carcinoma	Differentially-mapping	2.62749	0.0271	0.243308	BROAD	1.36213	FALSE	910	2	3	FALSE	FALSE	TRUE	TRUE	FALSE	FALSE	FALSE
CGP1845429	RAB27A--CCPG1	HCC-15	Squamous Cell Lung Carcinoma	Differentially-mapping	1.39944	0.0274	0.244664	BROAD	0.336598	FALSE	910	2	-2	FALSE	FALSE	FALSE	FALSE	FALSE	FALSE	FALSE
CGP1633193	KLHDC2--SNTB1	AU565	Breast Carcinoma	Differentially-mapping	0.825173	0.0292	0.245071	SANGER	0.0331064	FALSE	910	5	14	TRUE	FALSE	FALSE	FALSE	FALSE	FALSE	FALSE
CGP0419254	MEST--CPA4	SBC-3	Small Cell Lung Carcinoma	Differentially-mapping	1.48731	0.0297	0.245105	SANGER	0.148271	FALSE	910	3	3	FALSE	FALSE	FALSE	FALSE	FALSE	FALSE	FALSE
CGP0382062	CHMP2B--CUBN	SAS	Head and Neck Carcinoma	Differentially-mapping	1.25253	0.0296	0.245105	SANGER	0.204159	FALSE	910	9	2	TRUE	FALSE	FALSE	FALSE	FALSE	FALSE	FALSE
CGP1490347	VGLL4--SH3BP5	T47D	Breast Carcinoma	Differentially-mapping	0.478239	0.0298	0.245105	SANGER	0.154372	TRUE	710	3	3	FALSE	FALSE	FALSE	FALSE	FALSE	FALSE	FALSE
CGP1746269	MAPK1--LL22NC03-63E9.3	PANC-02-03	Pancreatic Carcinoma	Non-mixed	0.959621	0.0296	0.245105	SANGER	0.60946	FALSE	0	5	7	FALSE	FALSE	FALSE	TRUE	TRUE	FALSE	FALSE
CGP1697919	WBP1L--CCDC147-AS1	EFM-19	Breast Carcinoma	Differentially-mapping	2.31258	0.0276	0.245118	BROAD	-0.19579	FALSE	0	-2	-2	FALSE	FALSE	FALSE	FALSE	FALSE	FALSE	FALSE
CGP1909729	C15orf39--ADPGK	647-V	Bladder Carcinoma	Differentially-mapping	1.08973	0.0278	0.245567	BROAD	0.309872	FALSE	820	3	4	FALSE	FALSE	FALSE	FALSE	FALSE	FALSE	FALSE
CGP1995068	EIF3J--TRIM69	LoVo	Colorectal Carcinoma	Differentially-mapping	2.5394	0.0282	0.247324	BROAD	1.10794	FALSE	910	3	3	FALSE	FALSE	FALSE	FALSE	FALSE	FALSE	FALSE
CGP1462993	ZC3H3--TSTA3	MKN45	Gastric Carcinoma	Non-mixed	1.02956	0.0283	0.247324	BROAD	0.519076	FALSE	100	2	2	FALSE	FALSE	TRUE	FALSE	FALSE	FALSE	FALSE
CGP0194433	CRTC3--FURIN	DIFI	Colorectal Carcinoma	Differentially-mapping	1.01241	0.0307	0.247556	SANGER	0.479055	FALSE	100	3	3	FALSE	FALSE	FALSE	TRUE	FALSE	FALSE	FALSE
CGP1849953	FMN2--RYR2	MDA-MB-415	Breast Carcinoma	Differentially-mapping	0.762469	0.0307	0.247556	SANGER	0.0413185	FALSE	910	2	2	FALSE	FALSE	FALSE	FALSE	FALSE	FALSE	FALSE
CGP1850195	FMN2--RYR2	MDA-MB-415	Breast Carcinoma	Differentially-mapping	0.762469	0.0307	0.247556	SANGER	0.0413185	FALSE	710	2	2	FALSE	FALSE	FALSE	FALSE	FALSE	FALSE	FALSE
CGP0175815	TRADD--SPRR2F	MFM-223	Breast Carcinoma	Differentially-mapping	1.70425	0.0303	0.247556	SANGER	0.292407	FALSE	860	2	4	FALSE	FALSE	FALSE	FALSE	FALSE	FALSE	FALSE
CGP1671002	GCLM--ABCA4	HCC1395	Breast Carcinoma	Non-mixed	0.801073	0.0312	0.250361	SANGER	0.266108	FALSE	710	4	4	FALSE	FALSE	FALSE	FALSE	FALSE	FALSE	FALSE
CGP1784779	GNA11--CCDC94	ONS-76	Other Solid Carcinomas	Differentially-mapping	2.08097	0.0289	0.251231	BROAD	0.0843227	FALSE	910	3	3	FALSE	FALSE	FALSE	TRUE	FALSE	FALSE	FALSE
CGP1849951	LRP5--RP11-554A11.9	MDA-MB-415	Breast Carcinoma	Differentially-mapping	1.59665	0.0318	0.25271	SANGER	0.214578	FALSE	100	3	-2	FALSE	FALSE	FALSE	FALSE	FALSE	TRUE	FALSE
CGP0207810	MSI1--MAPKAPK5	OVMIU	Ovarian Carcinoma	Non-mixed	1.33211	0.0318	0.25271	SANGER	0.47716	FALSE	710	2	3	FALSE	FALSE	FALSE	FALSE	FALSE	FALSE	FALSE
CGP1991630	TACC1--RP11-122L4.2	DAN-G	Pancreatic Carcinoma	Differentially-mapping	1.29995	0.0295	0.255097	BROAD	0.281195	FALSE	0	1	-2	FALSE	FALSE	FALSE	FALSE	FALSE	FALSE	FALSE
CGP1591561	KIAA2018--DDHD2	JIMT-1	Breast Carcinoma	Non-mixed	0.510726	0.0297	0.255482	BROAD	0.147246	FALSE	860	3	7	FALSE	FALSE	FALSE	FALSE	FALSE	TRUE	FALSE
CGP1398621	SPAG9--NGFR	HCC1428	Breast Carcinoma	Differentially-mapping	0.668993	0.0301	0.257091	BROAD	0.0790209	FALSE	910	6	6	FALSE	FALSE	FALSE	FALSE	FALSE	FALSE	FALSE
CGP1910748	SLCO4A1--TCEA2	HCC1419	Breast Carcinoma	Differentially-mapping	1.04961	0.0302	0.257091	BROAD	0.116058	FALSE	100	10	12	TRUE	FALSE	FALSE	FALSE	FALSE	FALSE	FALSE
CGP1519452	POLRMT--PALM	KYSE-450	Esophageal Squamous Cell Carcinoma	Non-mixed	0.318522	0.0306	0.259154	BROAD	0.493069	TRUE	910	2	2	FALSE	FALSE	FALSE	FALSE	FALSE	FALSE	FALSE
CGP1216299	NBAS--AGBL4	NB5	Neuroblastoma	Differentially-mapping	0.718066	0.0328	0.259404	SANGER	0.479636	FALSE	910	14	2	TRUE	FALSE	FALSE	FALSE	FALSE	FALSE	FALSE
CGP1691300	LIX1L--MSRB2	KARPAS-299	T-Cell Non-Hodgkin's Lymphoma	Differentially-mapping	0.58255	0.0318	0.261572	BROAD	-0.0796786	FALSE	910	2	7	FALSE	FALSE	FALSE	FALSE	FALSE	FALSE	FALSE
CGP1898512	FGFR3--TACC3	RT4	Bladder Carcinoma	Differentially-mapping	3.89569	0.0318	0.261572	BROAD	0.656918	TRUE	710	3	3	FALSE	FALSE	FALSE	TRUE	FALSE	TRUE	TRUE
CGP1898623	FGFR3--TACC3	RT4	Bladder Carcinoma	Differentially-mapping	3.89569	0.0318	0.261572	BROAD	0.656918	TRUE	710	3	3	FALSE	FALSE	FALSE	TRUE	FALSE	TRUE	TRUE
CGP1499863	ALK--AC016907.3	NB1	Neuroblastoma	Non-mixed	1.61745	0.0311	0.261572	BROAD	0.586945	FALSE	0	14	14	TRUE	FALSE	FALSE	TRUE	TRUE	FALSE	FALSE
CGP1856825	PVT1--MYC	PSN1	Pancreatic Carcinoma	Non-mixed	1.8672	0.032	0.261572	BROAD	2.6633	FALSE	100	-1	14	TRUE	FALSE	FALSE	TRUE	TRUE	FALSE	FALSE
CGP1856826	PVT1--MYC	PSN1	Pancreatic Carcinoma	Non-mixed	1.8672	0.032	0.261572	BROAD	2.6633	FALSE	100	-1	14	TRUE	FALSE	FALSE	TRUE	TRUE	FALSE	FALSE
CGP1933108	RP3-510D11.1--PTBP1	OVISE	Ovarian Carcinoma	Non-mixed	0.465996	0.0316	0.261572	BROAD	0.617919	FALSE	100	3	3	FALSE	FALSE	FALSE	FALSE	FALSE	FALSE	FALSE
CGP2043031	ATAD2--ANXA13	NCI-H2087	Lung Adenocarcinoma	Differentially-mapping	0.509076	0.0337	0.262269	SANGER	-0.03273	FALSE	0	6	6	FALSE	FALSE	FALSE	FALSE	FALSE	FALSE	FALSE
CGP1365627	ACER3--CHKA	ES-2	Ovarian Carcinoma	Differentially-mapping	0.969481	0.0334	0.262269	SANGER	0.293985	FALSE	715	3	3	FALSE	FALSE	FALSE	FALSE	FALSE	FALSE	FALSE
CGP1418861	PITPNC1--SGSH	EPLC-272H	Other Solid Carcinomas	Differentially-mapping	0.442719	0.0338	0.262269	SANGER	0.0204948	FALSE	700	3	3	FALSE	FALSE	FALSE	FALSE	FALSE	FALSE	FALSE
CGP1419284	PITPNC1--SGSH	EPLC-272H	Other Solid Carcinomas	Differentially-mapping	0.442719	0.0338	0.262269	SANGER	0.0204948	FALSE	710	3	3	FALSE	FALSE	FALSE	FALSE	FALSE	FALSE	FALSE
CGP1717204	APC--KCNN2	RCM-1	Colorectal Carcinoma	Differentially-mapping	1.01938	0.0341	0.263354	SANGER	0.382359	FALSE	910	1	1	FALSE	FALSE	FALSE	TRUE	FALSE	FALSE	FALSE
CGP1728393	HSD17B4--TNFAIP8	HGC-27	Gastric Carcinoma	Non-mixed	0.840257	0.0324	0.263531	BROAD	0.36814	FALSE	710	3	3	FALSE	FALSE	FALSE	FALSE	FALSE	FALSE	FALSE
CGP1331036	TYRO3--RTF1	MDA-MB-436	Breast Carcinoma	Differentially-mapping	1.19811	0.0326	0.263851	BROAD	0.256395	FALSE	910	3	3	FALSE	FALSE	FALSE	FALSE	FALSE	FALSE	FALSE
CGP1990545	SMURF2P1--LRRC37B	KYSE-180	Esophageal Squamous Cell Carcinoma	Non-mixed	0.540367	0.033	0.265779	BROAD	0.713888	FALSE	0	-2	3	FALSE	FALSE	FALSE	FALSE	FALSE	FALSE	FALSE
CGP1022366	RC3H1--RP11-160H22.5	MDST8	Colorectal Carcinoma	Differentially-mapping	2.53639	0.0352	0.270579	SANGER	0.374939	FALSE	100	4	4	FALSE	FALSE	FALSE	FALSE	FALSE	FALSE	FALSE
CGP1452363	PTPRN2--CYP3A7	KELLY	Neuroblastoma	Non-mixed	0.769182	0.0338	0.270895	BROAD	0.02802	FALSE	710	3	3	FALSE	FALSE	FALSE	FALSE	FALSE	FALSE	FALSE
CGP1132804	SLX4IP--SMOX	GOTO	Neuroblastoma	Differentially-mapping	5.62211	0.0356	0.272381	SANGER	0.358696	FALSE	910	-2	2	FALSE	FALSE	FALSE	FALSE	FALSE	FALSE	FALSE
CGP1911041	CHD6--CA3	HCC1419	Breast Carcinoma	Differentially-mapping	1.16283	0.0342	0.27277	BROAD	0.309373	FALSE	0	7	14	TRUE	FALSE	FALSE	FALSE	FALSE	FALSE	FALSE
CGP1963300	BCL7A--WDR66	OAW-42	Ovarian Carcinoma	Differentially-mapping	3.94551	0.036	0.274167	SANGER	1.03445	TRUE	710	3	3	FALSE	FALSE	FALSE	TRUE	TRUE	FALSE	FALSE
CGP1759645	NOL9--ACOT7	LS-1034	Colorectal Carcinoma	Differentially-mapping	1.86868	0.0363	0.27467	SANGER	0.578979	FALSE	710	1	1	FALSE	FALSE	FALSE	FALSE	FALSE	FALSE	FALSE
CGP1432528	RHPN2--CPNE8	SU8686	Pancreatic Carcinoma	Differentially-mapping	1.21324	0.0364	0.27467	SANGER	0.151978	FALSE	910	4	7	FALSE	FALSE	FALSE	FALSE	FALSE	FALSE	FALSE
CGP1235718	MCM5--HMGXB4	U-2-OS	Osteosarcoma	Differentially-mapping	1.82956	0.0348	0.276214	BROAD	1.04692	FALSE	710	4	6	FALSE	FALSE	FALSE	FALSE	FALSE	FALSE	FALSE
CGP1445512	QKI--PACRG	T98G	Glioblastoma	Differentially-mapping	1.06108	0.0357	0.281996	BROAD	0.489264	FALSE	910	2	2	FALSE	FALSE	FALSE	TRUE	FALSE	TRUE	FALSE
CGP1670246	UNC5C--RP11-681L8.1	HCC1395	Breast Carcinoma	Differentially-mapping	1.96525	0.038	0.284136	SANGER	0.487568	FALSE	0	4	-1	FALSE	FALSE	FALSE	FALSE	FALSE	FALSE	FALSE
CGP1670247	UNC5C--STPG2-AS1	HCC1395	Breast Carcinoma	Differentially-mapping	1.96525	0.038	0.284136	SANGER	0.487568	FALSE	0	4	-2	FALSE	FALSE	FALSE	FALSE	FALSE	FALSE	FALSE
CGP1606055	CDC37--IL27RA	HEL	Acute Myeloid Leukemia	Differentially-mapping	0.568798	0.0711	0.28914	SABATINI	0.519249	FALSE	910	5	3	FALSE	FALSE	FALSE	FALSE	FALSE	FALSE	FALSE
CGP1850141	RYR2--KIF26B	MDA-MB-415	Breast Carcinoma	Differentially-mapping	0.785664	0.0394	0.293271	SANGER	0.0220819	FALSE	700	2	2	FALSE	FALSE	FALSE	FALSE	FALSE	FALSE	FALSE
CGP1133382	LARP4B--TSPAN33	SW1573	Lung Adenocarcinoma	Differentially-mapping	0.438036	0.0398	0.293592	SANGER	-0.0579519	FALSE	910	3	3	FALSE	FALSE	FALSE	FALSE	FALSE	FALSE	FALSE
CGP1135264	LARP4B--TSPAN33	SW1573	Lung Adenocarcinoma	Differentially-mapping	0.438036	0.0398	0.293592	SANGER	-0.0579519	FALSE	740	3	3	FALSE	FALSE	FALSE	FALSE	FALSE	FALSE	FALSE
CGP1883373	PTPN23--KLHL18	HARA	Squamous Cell Lung Carcinoma	Differentially-mapping	0.967408	0.0378	0.294338	BROAD	1.0948	FALSE	740	3	3	FALSE	FALSE	FALSE	FALSE	FALSE	FALSE	FALSE
CGP1842395	ZNF670-ZNF695--AGT	HCC202	Breast Carcinoma	Non-mixed	0.677154	0.0378	0.294338	BROAD	0.117116	FALSE	0	-2	5	FALSE	FALSE	FALSE	FALSE	FALSE	FALSE	FALSE
CGP1842396	ZNF670-ZNF695--AGT	HCC202	Breast Carcinoma	Non-mixed	0.677154	0.0378	0.294338	BROAD	0.117116	FALSE	0	-2	5	FALSE	FALSE	FALSE	FALSE	FALSE	FALSE	FALSE
CGP0399596	FRK--NT5DC1	HCT-15	Colorectal Carcinoma	Differentially-mapping	0.576001	0.0402	0.294638	SANGER	0.0663756	FALSE	910	2	2	FALSE	FALSE	FALSE	FALSE	FALSE	FALSE	FALSE
CGP1932368	ATG7--SLC9A9	OVISE	Ovarian Carcinoma	Differentially-mapping	0.733225	0.0403	0.294638	SANGER	0.439923	FALSE	910	2	3	FALSE	FALSE	FALSE	FALSE	FALSE	FALSE	FALSE
CGP1292540	SLC7A6--PLA2G15	SK-OV-3	Ovarian Carcinoma	Differentially-mapping	1.23967	0.0388	0.298657	BROAD	0.402836	FALSE	820	4	4	FALSE	FALSE	FALSE	FALSE	FALSE	FALSE	FALSE
CGP2060353	MAML3--CLGN	NUGC-3	Gastric Carcinoma	Non-mixed	0.564306	0.0388	0.298657	BROAD	0.130666	TRUE	100	2	4	FALSE	FALSE	FALSE	FALSE	FALSE	FALSE	FALSE
CGP1664923	CLN8--CSMD3	MIA-PaCa-2	Pancreatic Carcinoma	Non-mixed	0.328084	0.0389	0.298657	BROAD	0.0172773	FALSE	710	0	0	FALSE	TRUE	FALSE	FALSE	FALSE	FALSE	FALSE
CGP0785326	EMB--PARP8	VM-CUB-1	Bladder Carcinoma	Differentially-mapping	1.26016	0.0392	0.299561	BROAD	0.00945458	FALSE	740	1	2	FALSE	FALSE	FALSE	FALSE	FALSE	FALSE	FALSE
CGP0383258	CEP72--PDCD6	SAS	Head and Neck Carcinoma	Differentially-mapping	0.940242	0.0412	0.299885	SANGER	-0.33132	FALSE	740	5	4	FALSE	FALSE	FALSE	FALSE	FALSE	FALSE	FALSE
CGP1702277	WNT5B--ADIPOR2	42-MG-BA	Glioblastoma	Differentially-mapping	0.638024	0.0398	0.300221	BROAD	0.0928207	FALSE	0	4	4	FALSE	FALSE	FALSE	FALSE	FALSE	FALSE	FALSE
CGP1994028	NDUFC1--ARL14EPL	HCC1954	Breast Carcinoma	Differentially-mapping	1.02239	0.0399	0.300221	BROAD	-0.0910045	FALSE	0	3	-2	FALSE	FALSE	FALSE	FALSE	FALSE	FALSE	FALSE
CGP1491639	CARS--DCHS1	NCI-H2030	Lung Adenocarcinoma	Differentially-mapping	1.12452	0.0401	0.300221	BROAD	0.0192693	FALSE	910	2	2	FALSE	FALSE	FALSE	TRUE	FALSE	FALSE	FALSE
CGP1361595	CHKA--KIAA1549L	MEL-HO	Melanoma	Differentially-mapping	1.49942	0.0402	0.300221	BROAD	1.01907	FALSE	710	5	-2	FALSE	FALSE	FALSE	FALSE	FALSE	FALSE	FALSE
CGP1612381	GNS--ZFC3H1	G-292-Clone-A141B1	Osteosarcoma	Differentially-mapping	0.552255	0.0396	0.300221	BROAD	-0.134014	FALSE	740	7	5	FALSE	FALSE	FALSE	FALSE	FALSE	FALSE	FALSE
CGP0124403	COMMD10--AP3S1	HCT-116	Colorectal Carcinoma	Differentially-mapping	0.762315	0.0431	0.305098	SANGER	-0.238919	FALSE	910	2	2	FALSE	FALSE	FALSE	FALSE	FALSE	FALSE	FALSE
CGP2011523	CHKA--CASC3	UACC-893	Breast Carcinoma	Differentially-mapping	0.852584	0.0434	0.305098	SANGER	0.0959494	FALSE	910	4	14	TRUE	FALSE	FALSE	FALSE	FALSE	FALSE	FALSE
CGP0550178	DSCR4--KCNJ6	NB13	Neuroblastoma	Differentially-mapping	1.731	0.043	0.305098	SANGER	1.12152	FALSE	100	4	4	FALSE	FALSE	FALSE	FALSE	FALSE	FALSE	FALSE
CGP1670163	MDH1--LINC01278	HCC1395	Breast Carcinoma	Differentially-mapping	2.38596	0.0433	0.305098	SANGER	0.779994	FALSE	0	2	-2	FALSE	FALSE	FALSE	FALSE	FALSE	FALSE	FALSE
CGP0805653	TNFSF10--NCEH1	UWB1.289	Ovarian Carcinoma	Differentially-mapping	0.80089	0.0425	0.305098	SANGER	0.077908	FALSE	910	6	7	FALSE	FALSE	FALSE	FALSE	FALSE	FALSE	FALSE
CGP1728637	DEPDC1B--PDE4D	RMG-I	Ovarian Carcinoma	Differentially-mapping	0.501112	0.0431	0.305098	SANGER	0.311541	FALSE	910	1	0	FALSE	TRUE	FALSE	FALSE	FALSE	FALSE	FALSE
CGP1253123	LINC00472--RARS2	HuP-T3	Pancreatic Carcinoma	Differentially-mapping	1.41017	0.043	0.305098	SANGER	0.416347	FALSE	100	-2	2	FALSE	FALSE	FALSE	FALSE	FALSE	FALSE	FALSE
CGP1287173	BACE2--TAPT1	RERF-LC-Sq1	Squamous Cell Lung Carcinoma	Differentially-mapping	0.796515	0.0432	0.305098	SANGER	0.155585	FALSE	710	2	2	FALSE	FALSE	FALSE	FALSE	FALSE	FALSE	FALSE
CGP0387309	ANP32A--RP11-66B24.5	CAL-78	Chondrosarcoma	Differentially-mapping	1.08839	0.0411	0.305553	BROAD	0.147841	FALSE	100	4	-2	FALSE	FALSE	FALSE	FALSE	FALSE	FALSE	FALSE
CGP0177142	ZCCHC2--KIAA1468	MFM-223	Breast Carcinoma	Differentially-mapping	0.994612	0.0443	0.3101	SANGER	0.186445	FALSE	910	2	2	FALSE	FALSE	FALSE	FALSE	FALSE	FALSE	FALSE
CGP1150071	GOLGB1--MOV10L1	NCI-H3122	Lung Adenocarcinoma	Differentially-mapping	1.35064	0.0446	0.310877	SANGER	0.0976767	FALSE	910	4	2	FALSE	FALSE	FALSE	FALSE	FALSE	FALSE	FALSE
CGP1397733	C5orf22--PDCD6	HCC70	Breast Carcinoma	Differentially-mapping	1.01426	0.045	0.312342	SANGER	0.257763	FALSE	740	10	9	TRUE	FALSE	FALSE	FALSE	FALSE	FALSE	FALSE
CGP0723285	OGDH--AC007285.6	D-423MG	Glioblastoma	Differentially-mapping	1.48673	0.0458	0.316031	SANGER	0.403452	FALSE	0	5	7	FALSE	FALSE	FALSE	FALSE	FALSE	FALSE	FALSE
CGP0583634	NDUFS4--CCDC130	PEO1	Ovarian Carcinoma	Differentially-mapping	0.734752	0.0461	0.316031	SANGER	0.782059	FALSE	200	2	3	FALSE	FALSE	FALSE	FALSE	FALSE	FALSE	FALSE
CGP1558228	CTTNBP2NL--ZDHHC17	CFPAC-1	Pancreatic Carcinoma	Differentially-mapping	0.675564	0.0463	0.316031	SANGER	0.374844	FALSE	910	2	4	FALSE	FALSE	FALSE	FALSE	FALSE	FALSE	FALSE
CGP0179030	RP11-97O12.7--GDPGP1	MFM-223	Breast Carcinoma	Non-mixed	0.975487	0.0463	0.316031	SANGER	0.213179	FALSE	0	-2	-2	FALSE	FALSE	FALSE	FALSE	FALSE	FALSE	FALSE
CGP1288729	ADAR--PIK3CD	SF126	Glioblastoma	Differentially-mapping	0.3771	0.0466	0.316764	SANGER	-0.539639	FALSE	860	1	2	FALSE	FALSE	FALSE	FALSE	FALSE	FALSE	FALSE
CGP1992328	PUM2--RBKS	DAN-G	Pancreatic Carcinoma	Non-mixed	0.233254	0.0473	0.317586	SANGER	0.126523	FALSE	710	4	3	FALSE	FALSE	FALSE	FALSE	FALSE	FALSE	FALSE
CGP1992439	PUM2--RBKS	DAN-G	Pancreatic Carcinoma	Non-mixed	0.233254	0.0473	0.317586	SANGER	0.126523	FALSE	740	4	3	FALSE	FALSE	FALSE	FALSE	FALSE	FALSE	FALSE
CGP1992667	PUM2--RBKS	DAN-G	Pancreatic Carcinoma	Non-mixed	0.233254	0.0473	0.317586	SANGER	0.126523	FALSE	710	4	3	FALSE	FALSE	FALSE	FALSE	FALSE	FALSE	FALSE
CGP1728776	CLTC--RPS6KB1	RMG-I	Ovarian Carcinoma	Differentially-mapping	0.467331	0.0479	0.320307	SANGER	-0.131365	FALSE	910	3	3	FALSE	FALSE	TRUE	TRUE	FALSE	FALSE	FALSE
CGP0666702	PACSIN2--HPS4	OVCAR-5	Ovarian Carcinoma	Differentially-mapping	0.346755	0.0484	0.32104	SANGER	0.139581	FALSE	820	2	5	FALSE	FALSE	FALSE	FALSE	FALSE	FALSE	FALSE
CGP0666813	PACSIN2--HPS4	OVCAR-5	Ovarian Carcinoma	Differentially-mapping	0.346755	0.0484	0.32104	SANGER	0.139581	FALSE	860	2	5	FALSE	FALSE	FALSE	FALSE	FALSE	FALSE	FALSE
CGP1008711	GAPVD1--NRCAM	OVCA420	Ovarian Carcinoma	Differentially-mapping	0.489098	0.0488	0.322394	SANGER	0.27541	FALSE	100	3	3	FALSE	FALSE	FALSE	FALSE	FALSE	FALSE	FALSE
CGP1591639	FLNB--SLMAP	JIMT-1	Breast Carcinoma	Differentially-mapping	1.00124	0.0439	0.3249	BROAD	0.0719421	FALSE	910	3	3	FALSE	FALSE	FALSE	FALSE	FALSE	FALSE	FALSE
CGP0271998	EEA1--ALDH2	RVH-421	Melanoma	Differentially-mapping	1.09234	0.0447	0.327867	BROAD	1.03504	FALSE	910	4	4	FALSE	FALSE	FALSE	TRUE	FALSE	FALSE	FALSE
CGP0272045	EEA1--ALDH2	RVH-421	Melanoma	Differentially-mapping	1.09234	0.0447	0.327867	BROAD	1.03504	FALSE	910	4	4	FALSE	FALSE	FALSE	TRUE	FALSE	FALSE	FALSE
CGP1432750	EGLN2--C12orf60	SU8686	Pancreatic Carcinoma	Differentially-mapping	0.423905	0.0508	0.331611	SANGER	0.194494	FALSE	0	10	4	TRUE	FALSE	FALSE	FALSE	FALSE	FALSE	FALSE
CGP1432861	EGLN2--C12orf60	SU8686	Pancreatic Carcinoma	Differentially-mapping	0.423905	0.0508	0.331611	SANGER	0.194494	FALSE	0	10	4	TRUE	FALSE	FALSE	FALSE	FALSE	FALSE	FALSE
CGP0245450	FAN1--CHRFAM7A	SNU-C1	Colorectal Carcinoma	Non-mixed	0.619626	0.0508	0.331611	SANGER	0.253678	FALSE	710	4	4	FALSE	FALSE	FALSE	FALSE	FALSE	FALSE	FALSE
CGP2011335	DHX30--SMARCC1	UACC-893	Breast Carcinoma	Differentially-mapping	1.12204	0.0514	0.334202	SANGER	0.649494	FALSE	710	0	0	FALSE	TRUE	FALSE	FALSE	FALSE	FALSE	FALSE
CGP0399374	UBA2--GPI	HCT-15	Colorectal Carcinoma	Differentially-mapping	0.528462	0.0521	0.337419	SANGER	0.341408	FALSE	910	2	2	FALSE	FALSE	FALSE	FALSE	FALSE	FALSE	FALSE
CGP0415585	MTMR4--CUEDC1	MDA-MB-361	Breast Carcinoma	Differentially-mapping	0.521028	0.0524	0.338031	SANGER	0.282007	FALSE	710	7	4	FALSE	FALSE	FALSE	FALSE	FALSE	FALSE	FALSE
CGP0896549	RP11-61L23.2--FAM115A	SK-N-SH	Neuroblastoma	Differentially-mapping	2.07748	0.0531	0.341209	SANGER	0.731415	FALSE	0	3	3	FALSE	FALSE	FALSE	FALSE	FALSE	FALSE	FALSE
CGP1227857	KIAA1429--RP11-586K2.1	HCC-827	Lung Adenocarcinoma	Differentially-mapping	1.32885	0.0476	0.344316	BROAD	-0.0470722	FALSE	0	2	-1	FALSE	FALSE	FALSE	FALSE	FALSE	FALSE	FALSE
CGP1984364	B4GALT1--FAM205CP	THP-1	Acute Myeloid Leukemia	Non-mixed	0.535816	0.0479	0.344316	BROAD	0.133706	FALSE	0	2	-2	FALSE	FALSE	FALSE	FALSE	FALSE	FALSE	FALSE
CGP2008952	LINC00511--RMDN2	HCC1143	Breast Carcinoma	Non-mixed	0.602108	0.0478	0.344316	BROAD	0.074108	FALSE	100	-2	-2	FALSE	FALSE	FALSE	FALSE	FALSE	FALSE	FALSE
CGP1801812	RNF40--RP11-146F11.1	SNU-398	Hepatocellular Carcinoma	Non-mixed	0.797561	0.0481	0.344316	BROAD	0.617396	FALSE	0	3	-2	FALSE	FALSE	FALSE	FALSE	FALSE	FALSE	FALSE
CGP1803068	RNF40--RP11-146F11.1	SNU-398	Hepatocellular Carcinoma	Non-mixed	0.797561	0.0481	0.344316	BROAD	0.617396	FALSE	0	3	-2	FALSE	FALSE	FALSE	FALSE	FALSE	FALSE	FALSE
CGP1588325	EIF4ENIF1--RP11-46E17.8	KALS-1	Glioblastoma	Non-mixed	0.447248	0.0482	0.344316	BROAD	0.226684	FALSE	100	1	-2	FALSE	FALSE	FALSE	FALSE	FALSE	FALSE	FALSE
CGP1466067	NKD1--ADCY7	NCI-H520	Squamous Cell Lung Carcinoma	Differentially-mapping	1.03318	0.0497	0.344545	BROAD	0.249087	TRUE	620	6	6	FALSE	FALSE	FALSE	FALSE	FALSE	TRUE	FALSE
CGP1466840	NKD1--ADCY7	NCI-H520	Squamous Cell Lung Carcinoma	Differentially-mapping	1.03318	0.0497	0.344545	BROAD	0.249087	TRUE	710	6	6	FALSE	FALSE	FALSE	FALSE	FALSE	TRUE	FALSE
CGP1466951	NKD1--ADCY7	NCI-H520	Squamous Cell Lung Carcinoma	Differentially-mapping	1.03318	0.0497	0.344545	BROAD	0.249087	TRUE	910	6	6	FALSE	FALSE	FALSE	FALSE	FALSE	TRUE	FALSE
CGP1467291	NKD1--ADCY7	NCI-H520	Squamous Cell Lung Carcinoma	Differentially-mapping	1.03318	0.0497	0.344545	BROAD	0.249087	TRUE	710	6	6	FALSE	FALSE	FALSE	FALSE	FALSE	TRUE	FALSE
CGP1467297	NKD1--ADCY7	NCI-H520	Squamous Cell Lung Carcinoma	Differentially-mapping	1.03318	0.0497	0.344545	BROAD	0.249087	TRUE	910	6	6	FALSE	FALSE	FALSE	FALSE	FALSE	TRUE	FALSE
CGP1290153	SORD--C15orf43	HuH-7	Hepatocellular Carcinoma	Differentially-mapping	1.30857	0.0497	0.344545	BROAD	0.101311	FALSE	710	2	2	FALSE	FALSE	FALSE	FALSE	FALSE	FALSE	FALSE
CGP0140083	RP11-120D5.1--MID1	GCIY	Gastric Carcinoma	Non-mixed	0.656753	0.0492	0.344545	BROAD	0.122038	FALSE	100	2	2	FALSE	FALSE	FALSE	FALSE	FALSE	FALSE	FALSE
CGP1838257	HP1BP3--ZNF362	MDA-MB-468	Breast Carcinoma	Differentially-mapping	0.65043	0.05	0.345168	BROAD	0.21165	FALSE	820	2	4	FALSE	FALSE	FALSE	FALSE	FALSE	FALSE	FALSE
CGP1632822	CYTH1--EIF3H	AU565	Breast Carcinoma	Differentially-mapping	1.1252	0.0505	0.347161	BROAD	0.2562	FALSE	0	3	10	TRUE	FALSE	FALSE	FALSE	FALSE	FALSE	FALSE
CGP0269926	RPL7L1--MRPL2	RVH-421	Melanoma	Differentially-mapping	1.6545	0.0512	0.349052	BROAD	1.25429	FALSE	710	4	4	FALSE	FALSE	FALSE	FALSE	FALSE	FALSE	FALSE
CGP0269928	RPL7L1--MRPL2	RVH-421	Melanoma	Differentially-mapping	1.6545	0.0512	0.349052	BROAD	1.25429	FALSE	910	4	4	FALSE	FALSE	FALSE	FALSE	FALSE	FALSE	FALSE
CGP1911453	NDUFAF6--NCOR1	HCC1419	Breast Carcinoma	Differentially-mapping	0.833514	0.0523	0.355078	BROAD	1.0759	FALSE	0	-2	3	FALSE	FALSE	FALSE	TRUE	FALSE	FALSE	FALSE
CGP1841539	BCL2L13--MLC1	COLO-679	Melanoma	Differentially-mapping	1.22385	0.0527	0.356321	BROAD	0.526966	FALSE	860	5	4	FALSE	FALSE	FALSE	FALSE	FALSE	FALSE	FALSE
CGP1842477	PDCD6--SDHA	HCC202	Breast Carcinoma	Differentially-mapping	0.604737	0.0531	0.357555	BROAD	0.0488143	FALSE	820	4	4	FALSE	FALSE	FALSE	TRUE	FALSE	FALSE	FALSE
CGP1641133	ZNF283--CTD-3187F8.11	H4	Low Grade Glioma	Differentially-mapping	2.94183	0.0537	0.358655	BROAD	1.15784	FALSE	100	2	-2	FALSE	FALSE	FALSE	FALSE	FALSE	FALSE	FALSE
CGP1253056	RARS2--MAP3K7	HuP-T3	Pancreatic Carcinoma	Differentially-mapping	1.39664	0.0535	0.358655	BROAD	-0.180957	FALSE	710	2	1	FALSE	FALSE	FALSE	FALSE	FALSE	FALSE	FALSE
CGP1993584	ATRN--VPS16	HCC1954	Breast Carcinoma	Non-mixed	0.474733	0.0564	0.361004	SANGER	0.340032	FALSE	710	5	6	FALSE	FALSE	FALSE	FALSE	FALSE	FALSE	FALSE
CGP1949236	SCAI--RPL35	AM-38	Glioblastoma	Differentially-mapping	0.789994	0.0572	0.364705	SANGER	1.38463	FALSE	710	2	4	FALSE	FALSE	TRUE	FALSE	FALSE	FALSE	FALSE
CGP1908885	LGALS3BP--CYTH1	FADU	Head and Neck Carcinoma	Differentially-mapping	1.13944	0.0555	0.365403	BROAD	0.291657	FALSE	710	4	4	FALSE	FALSE	FALSE	FALSE	FALSE	FALSE	FALSE
CGP1634564	ZMYND8--SULF2	KYSE-410	Esophageal Squamous Cell Carcinoma	Differentially-mapping	0.837887	0.0556	0.365403	BROAD	0.114337	FALSE	710	7	7	FALSE	FALSE	FALSE	FALSE	FALSE	FALSE	FALSE
CGP1634630	ZMYND8--SULF2	KYSE-410	Esophageal Squamous Cell Carcinoma	Differentially-mapping	0.837887	0.0556	0.365403	BROAD	0.114337	FALSE	740	7	7	FALSE	FALSE	FALSE	FALSE	FALSE	FALSE	FALSE
CGP0141232	INPP5A--DPYSL4	GCIY	Gastric Carcinoma	Non-mixed	0.642423	0.0554	0.365403	BROAD	0.167809	FALSE	910	3	3	FALSE	FALSE	FALSE	FALSE	FALSE	FALSE	FALSE
CGP1698303	SCARB1--UBC	EFM-19	Breast Carcinoma	Differentially-mapping	1.02538	0.056	0.366566	BROAD	1.80093	FALSE	100	4	4	FALSE	FALSE	FALSE	FALSE	FALSE	FALSE	FALSE
CGP0723218	MKRN1--ATP5J2	D-423MG	Glioblastoma	Differentially-mapping	1.77797	0.0592	0.366735	SANGER	0.306441	FALSE	740	6	4	FALSE	FALSE	FALSE	FALSE	FALSE	FALSE	FALSE
CGP1378999	RNF135--C17orf78	KURAMOCHI	Ovarian Carcinoma	Differentially-mapping	0.637047	0.0615	0.366735	SANGER	0.619317	FALSE	910	2	1	FALSE	FALSE	FALSE	FALSE	FALSE	FALSE	FALSE
CGP1933582	PRRG2--CCDC155	OVISE	Ovarian Carcinoma	Differentially-mapping	0.566765	0.0612	0.366735	SANGER	0.366425	TRUE	910	4	4	FALSE	FALSE	FALSE	FALSE	FALSE	FALSE	FALSE
CGP0347760	TRAPPC6A--FCGBP	DOV13	Ovarian Carcinoma	Differentially-mapping	0.383424	0.0609	0.366735	SANGER	0.119458	FALSE	0	1	1	FALSE	FALSE	FALSE	FALSE	FALSE	FALSE	FALSE
CGP0347761	TRAPPC6A--FCGBP	DOV13	Ovarian Carcinoma	Differentially-mapping	0.383424	0.0609	0.366735	SANGER	0.119458	FALSE	0	1	1	FALSE	FALSE	FALSE	FALSE	FALSE	FALSE	FALSE
CGP0263286	FOXP2--LTA	NCI-H1993	Lung Adenocarcinoma	Differentially-mapping	0.97101	0.0607	0.366735	SANGER	0.00482669	FALSE	100	12	3	TRUE	FALSE	FALSE	FALSE	FALSE	FALSE	FALSE
CGP1783234	IPO7--MYH9	NCI-H1299	Non-Small Cell Lung Carcinoma	Differentially-mapping	0.491082	0.0594	0.366735	SANGER	0.324463	FALSE	910	3	3	FALSE	FALSE	FALSE	TRUE	FALSE	FALSE	FALSE
CGP1172486	C14orf80--PACS2	OCUB-M	Breast Carcinoma	Differentially-mapping	0.681348	0.0589	0.366735	SANGER	0.208283	FALSE	620	4	4	FALSE	FALSE	FALSE	FALSE	FALSE	FALSE	FALSE
CGP2011257	LLGL2--RECQL5	UACC-893	Breast Carcinoma	Differentially-mapping	0.482591	0.062	0.366735	SANGER	0.172429	FALSE	860	14	9	TRUE	FALSE	FALSE	FALSE	FALSE	FALSE	FALSE
CGP2011426	LLGL2--RECQL5	UACC-893	Breast Carcinoma	Differentially-mapping	0.482591	0.062	0.366735	SANGER	0.172429	FALSE	820	14	9	TRUE	FALSE	FALSE	FALSE	FALSE	FALSE	FALSE
CGP0483574	TTC28--RP1-63G5.5	ES6	Ewing's Sarcoma	Differentially-mapping	1.16275	0.0611	0.366735	SANGER	0.0754503	FALSE	0	4	3	FALSE	FALSE	FALSE	FALSE	FALSE	FALSE	FALSE
CGP0176698	ZMIZ1--STAT6	MFM-223	Breast Carcinoma	Differentially-mapping	0.903201	0.0605	0.366735	SANGER	0.213862	FALSE	860	8	3	TRUE	FALSE	FALSE	TRUE	FALSE	FALSE	FALSE
CGP0805320	NETO2--TOPBP1	UWB1.289	Ovarian Carcinoma	Differentially-mapping	0.627245	0.0603	0.366735	SANGER	-0.758372	FALSE	710	3	5	FALSE	FALSE	FALSE	FALSE	FALSE	FALSE	FALSE
CGP2043545	KDM4C--TPD52L3	NCI-H2087	Lung Adenocarcinoma	Differentially-mapping	0.839677	0.062	0.366735	SANGER	-0.0151855	FALSE	740	1	2	FALSE	FALSE	FALSE	FALSE	FALSE	FALSE	FALSE
CGP1962276	DNAJC11--TTC34	JHOS-2	Ovarian Carcinoma	Differentially-mapping	0.514586	0.0586	0.366735	SANGER	0.771913	FALSE	910	2	2	FALSE	FALSE	FALSE	FALSE	FALSE	FALSE	FALSE
CGP1545361	RAB3B--TXNDC12	IGROV-1	Ovarian Carcinoma	Differentially-mapping	1.93612	0.0579	0.366735	SANGER	0.10361	FALSE	820	4	4	FALSE	FALSE	FALSE	FALSE	FALSE	FALSE	FALSE
CGP1767225	RPS6KB1--VMP1	MCF7	Breast Carcinoma	Differentially-mapping	2.59138	0.0602	0.366735	SANGER	0.37709	FALSE	910	13	4	TRUE	FALSE	FALSE	FALSE	FALSE	FALSE	FALSE
CGP1960893	ATF4--RP11-480I12.5	JHOS-4	Ovarian Carcinoma	Non-mixed	0.482842	0.0615	0.366735	SANGER	0.412071	FALSE	0	5	5	FALSE	FALSE	FALSE	FALSE	FALSE	FALSE	FALSE
CGP1960904	ATF4--RP11-480I12.5	JHOS-4	Ovarian Carcinoma	Non-mixed	0.482842	0.0615	0.366735	SANGER	0.412071	FALSE	0	5	5	FALSE	FALSE	FALSE	FALSE	FALSE	FALSE	FALSE
CGP0935496	ARNTL2--RP11-59N23.3	SW620	Colorectal Carcinoma	Non-mixed	0.301197	0.0622	0.366735	SANGER	0.148829	FALSE	0	3	-1	FALSE	FALSE	FALSE	FALSE	FALSE	FALSE	FALSE
CGP0178941	STAT6--RP11-61I13.3	MFM-223	Breast Carcinoma	Non-mixed	0.903201	0.0605	0.366735	SANGER	0.207336	FALSE	500	3	-1	FALSE	FALSE	FALSE	TRUE	FALSE	FALSE	FALSE
CGP1416274	GORASP2--CDADC1	KNS-42	Glioblastoma	Differentially-mapping	0.798985	0.0569	0.367597	BROAD	0.76385	FALSE	910	3	2	FALSE	FALSE	FALSE	FALSE	FALSE	FALSE	FALSE
CGP1462882	CAPZA2--MET	MKN45	Gastric Carcinoma	Differentially-mapping	2.53534	0.0568	0.367597	BROAD	0.0931948	FALSE	910	10	10	TRUE	FALSE	FALSE	TRUE	TRUE	FALSE	FALSE
CGP1910803	CCNE2--RMDN1	HCC1419	Breast Carcinoma	Differentially-mapping	0.805857	0.0575	0.367597	BROAD	0.393373	FALSE	710	10	-2	TRUE	FALSE	FALSE	FALSE	FALSE	FALSE	FALSE
CGP1911602	CCNE2--RMDN1	HCC1419	Breast Carcinoma	Differentially-mapping	0.805857	0.0575	0.367597	BROAD	0.393373	FALSE	710	10	-2	TRUE	FALSE	FALSE	FALSE	FALSE	FALSE	FALSE
CGP1921537	KYNU--ARHGAP15	LXF-289	Lung Adenocarcinoma	Non-mixed	0.381374	0.0564	0.367597	BROAD	0.111928	FALSE	100	3	3	FALSE	FALSE	FALSE	FALSE	FALSE	FALSE	FALSE
CGP1661654	CASC15--CDKAL1	5637	Bladder Carcinoma	Non-mixed	0.525021	0.0574	0.367597	BROAD	0.202814	FALSE	100	-2	14	TRUE	FALSE	FALSE	FALSE	FALSE	FALSE	FALSE
CGP1268198	MTHFD1L--CEP85L	LS-123	Colorectal Carcinoma	Differentially-mapping	1.65918	0.0627	0.368362	SANGER	0.195372	FALSE	710	3	-2	FALSE	FALSE	FALSE	FALSE	FALSE	FALSE	FALSE
CGP0420939	SGIP1--PDE4B	SBC-3	Small Cell Lung Carcinoma	Differentially-mapping	1.10327	0.0632	0.369979	SANGER	0.106756	FALSE	910	3	2	FALSE	FALSE	FALSE	FALSE	FALSE	FALSE	FALSE
CGP1361679	PGP--LOC652276	MEL-HO	Melanoma	Non-mixed	1.31289	0.0581	0.369993	BROAD	0.691899	FALSE	0	3	-2	FALSE	FALSE	FALSE	FALSE	FALSE	FALSE	FALSE
CGP1993806	RBM6--FAM212A	HCC1954	Breast Carcinoma	Differentially-mapping	0.634509	0.0637	0.370552	SANGER	-0.205181	TRUE	820	3	-2	FALSE	FALSE	FALSE	FALSE	FALSE	FALSE	FALSE
CGP0193047	LDLRAD3--GALNT18	DIFI	Colorectal Carcinoma	Differentially-mapping	0.635609	0.0646	0.370552	SANGER	0.324083	FALSE	910	2	-2	FALSE	FALSE	FALSE	FALSE	FALSE	FALSE	FALSE
CGP1618984	THADA--MTA3	NCI-H23	Lung Adenocarcinoma	Differentially-mapping	1.33437	0.0651	0.370552	SANGER	0.202909	FALSE	820	4	4	FALSE	FALSE	FALSE	FALSE	FALSE	FALSE	FALSE
CGP1619095	THADA--MTA3	NCI-H23	Lung Adenocarcinoma	Differentially-mapping	1.33437	0.0651	0.370552	SANGER	0.202909	FALSE	820	4	4	FALSE	FALSE	FALSE	FALSE	FALSE	FALSE	FALSE
CGP1170714	RPL32P3--PLXND1	OCUB-M	Breast Carcinoma	Differentially-mapping	1.45037	0.065	0.370552	SANGER	0.222612	FALSE	0	4	4	FALSE	FALSE	FALSE	FALSE	FALSE	FALSE	FALSE
CGP1170825	RPL32P3--PLXND1	OCUB-M	Breast Carcinoma	Differentially-mapping	1.45037	0.065	0.370552	SANGER	0.222612	FALSE	0	4	4	FALSE	FALSE	FALSE	FALSE	FALSE	FALSE	FALSE
CGP1173166	RPL32P3--PLXND1	OCUB-M	Breast Carcinoma	Differentially-mapping	1.45037	0.065	0.370552	SANGER	0.222612	FALSE	0	4	4	FALSE	FALSE	FALSE	FALSE	FALSE	FALSE	FALSE
CGP0625154	PLEKHG3--SYNE2	TGW	Neuroblastoma	Differentially-mapping	0.40637	0.065	0.370552	SANGER	0.147979	FALSE	710	5	3	FALSE	FALSE	FALSE	FALSE	FALSE	FALSE	FALSE
CGP1130797	EWSR1--EMID1	GOTO	Neuroblastoma	Differentially-mapping	2.69054	0.0668	0.371236	SANGER	1.60436	FALSE	910	2	2	FALSE	FALSE	FALSE	TRUE	FALSE	FALSE	FALSE
CGP1131232	EWSR1--EMID1	GOTO	Neuroblastoma	Differentially-mapping	2.69054	0.0668	0.371236	SANGER	1.60436	FALSE	710	2	2	FALSE	FALSE	FALSE	TRUE	FALSE	FALSE	FALSE
CGP1131343	EWSR1--EMID1	GOTO	Neuroblastoma	Differentially-mapping	2.69054	0.0668	0.371236	SANGER	1.60436	FALSE	710	2	2	FALSE	FALSE	FALSE	TRUE	FALSE	FALSE	FALSE
CGP1131968	EWSR1--EMID1	GOTO	Neuroblastoma	Differentially-mapping	2.69054	0.0668	0.371236	SANGER	1.60436	FALSE	740	2	2	FALSE	FALSE	FALSE	TRUE	FALSE	FALSE	FALSE
CGP0061812	GNPTG--MKL2	KNS-62	Squamous Cell Lung Carcinoma	Differentially-mapping	0.457878	0.0666	0.371236	SANGER	0.00942966	FALSE	100	3	3	FALSE	FALSE	FALSE	FALSE	FALSE	FALSE	FALSE
CGP1253034	ASAP2--RP11-734K21.2	HuP-T3	Pancreatic Carcinoma	Differentially-mapping	1.55523	0.0661	0.371236	SANGER	0.116283	FALSE	100	2	3	FALSE	FALSE	FALSE	FALSE	FALSE	TRUE	FALSE
CGP1253101	ASAP2--RP11-734K21.2	HuP-T3	Pancreatic Carcinoma	Differentially-mapping	1.55523	0.0661	0.371236	SANGER	0.116283	FALSE	100	2	3	FALSE	FALSE	FALSE	FALSE	FALSE	TRUE	FALSE
CGP1907257	HEXDC--SLC16A3	NCI-H1437	Lung Adenocarcinoma	Differentially-mapping	0.58839	0.0588	0.371571	BROAD	0.165374	FALSE	910	4	4	FALSE	FALSE	FALSE	FALSE	FALSE	FALSE	FALSE
CGP1283821	BCL7A--DYRK1A	SUP-T1	T-Lymphoblastic Leukemia	Non-mixed	0.485837	0.0587	0.371571	BROAD	0.200448	FALSE	910	2	2	FALSE	FALSE	FALSE	TRUE	TRUE	FALSE	FALSE
CGP1676149	DPM2--FAM102A	NCI-H2023	Non-Small Cell Lung Carcinoma	Non-mixed	0.211046	0.0671	0.371648	SANGER	0.15146	FALSE	710	3	3	FALSE	FALSE	FALSE	FALSE	FALSE	FALSE	FALSE
CGP1239023	NBAS--AC008278.2	SK-N-DZ	Neuroblastoma	Differentially-mapping	0.922087	0.0607	0.372091	BROAD	0.479023	FALSE	0	3	14	TRUE	FALSE	FALSE	FALSE	FALSE	FALSE	FALSE
CGP1238690	NBAS--GACAT3	SK-N-DZ	Neuroblastoma	Differentially-mapping	0.922087	0.0607	0.372091	BROAD	0.479023	FALSE	100	3	-2	FALSE	FALSE	FALSE	FALSE	FALSE	FALSE	FALSE
CGP1331369	HERC1--RBPMS2	MDA-MB-436	Breast Carcinoma	Differentially-mapping	1.00965	0.0598	0.372091	BROAD	0.0524544	FALSE	820	3	3	FALSE	FALSE	FALSE	FALSE	FALSE	FALSE	FALSE
CGP1331423	HERC1--RBPMS2	MDA-MB-436	Breast Carcinoma	Differentially-mapping	1.00965	0.0598	0.372091	BROAD	0.0524544	FALSE	820	3	3	FALSE	FALSE	FALSE	FALSE	FALSE	FALSE	FALSE
CGP1687449	SYNRG--SLC22A20	OVTOKO	Ovarian Carcinoma	Differentially-mapping	2.21635	0.0604	0.372091	BROAD	0.735595	FALSE	0	4	4	FALSE	FALSE	FALSE	FALSE	FALSE	FALSE	FALSE
CGP1227370	ICAM5--ANO8	HCC-827	Lung Adenocarcinoma	Non-mixed	0.382212	0.0609	0.372091	BROAD	0.0430606	FALSE	910	3	3	FALSE	FALSE	FALSE	FALSE	FALSE	FALSE	FALSE
CGP1676254	GRB14--CSRNP3	NCI-H2023	Non-Small Cell Lung Carcinoma	Non-mixed	0.256837	0.0616	0.372091	BROAD	0.0444745	FALSE	100	2	2	FALSE	FALSE	FALSE	FALSE	FALSE	FALSE	FALSE
CGP1676260	GRB14--CSRNP3	NCI-H2023	Non-Small Cell Lung Carcinoma	Non-mixed	0.256837	0.0616	0.372091	BROAD	0.0444745	FALSE	100	2	2	FALSE	FALSE	FALSE	FALSE	FALSE	FALSE	FALSE
CGP0057533	CREBL2--KIAA1467	HT-115	Colorectal Carcinoma	Non-mixed	0.716357	0.0611	0.372091	BROAD	0.302105	FALSE	710	2	2	FALSE	FALSE	FALSE	FALSE	FALSE	FALSE	FALSE
CGP0841903	ARHGEF10L--PADI6	HCC1806	Breast Carcinoma	Non-mixed	0.436339	0.0607	0.372091	BROAD	0.0522452	FALSE	710	2	2	FALSE	FALSE	FALSE	FALSE	FALSE	TRUE	FALSE
CGP0840436	GALNT18--SBF2	HCC1806	Breast Carcinoma	Non-mixed	0.304644	0.0616	0.372091	BROAD	0.0728121	FALSE	910	-2	1	FALSE	FALSE	FALSE	FALSE	FALSE	FALSE	FALSE
CGP0841237	GALNT18--SBF2	HCC1806	Breast Carcinoma	Non-mixed	0.304644	0.0616	0.372091	BROAD	0.0728121	FALSE	710	-2	1	FALSE	FALSE	FALSE	FALSE	FALSE	FALSE	FALSE
CGP1488014	C7orf50--AC060834.3	HCC38	Breast Carcinoma	Differentially-mapping	0.822404	0.0678	0.374265	SANGER	0.0501259	FALSE	100	2	1	FALSE	FALSE	FALSE	FALSE	FALSE	FALSE	FALSE
CGP1779444	PCGF2--PIP4K2B	Daoy	Other Solid Carcinomas	Non-mixed	0.244591	0.0626	0.375372	BROAD	-0.029296	FALSE	740	3	3	FALSE	FALSE	FALSE	FALSE	FALSE	FALSE	FALSE
CGP1779946	PCGF2--PIP4K2B	Daoy	Other Solid Carcinomas	Non-mixed	0.244591	0.0626	0.375372	BROAD	-0.029296	FALSE	910	3	3	FALSE	FALSE	FALSE	FALSE	FALSE	FALSE	FALSE
CGP1606378	MTF2--DR1	HEL	Acute Myeloid Leukemia	Differentially-mapping	0.530833	0.1118	0.377879	SABATINI	-0.45	FALSE	910	4	4	FALSE	FALSE	FALSE	FALSE	FALSE	FALSE	FALSE
CGP0168082	FAM168A--IDO2	EoL-1-cell	Acute Myeloid Leukemia	Differentially-mapping	1.06045	0.1175	0.377879	SABATINI	0.264367	FALSE	710	2	2	FALSE	FALSE	FALSE	FALSE	FALSE	FALSE	FALSE
CGP0168521	DUSP22--STMND1	EoL-1-cell	Acute Myeloid Leukemia	Differentially-mapping	0.638083	0.1177	0.377879	SABATINI	0.457563	FALSE	910	2	-2	FALSE	FALSE	FALSE	FALSE	FALSE	FALSE	FALSE
CGP1984548	ATP6V1G2-DDX39B--CSNK2A1	THP-1	Acute Myeloid Leukemia	Non-mixed	0.241847	0.1091	0.377879	SABATINI	0.0258446	FALSE	200	-2	3	FALSE	FALSE	FALSE	FALSE	FALSE	FALSE	FALSE
CGP1676254	GRB14--CSRNP3	NCI-H2023	Non-Small Cell Lung Carcinoma	Non-mixed	0.208141	0.0691	0.378898	SANGER	0.167871	FALSE	100	2	2	FALSE	FALSE	FALSE	FALSE	FALSE	FALSE	FALSE
CGP1676260	GRB14--CSRNP3	NCI-H2023	Non-Small Cell Lung Carcinoma	Non-mixed	0.208141	0.0691	0.378898	SANGER	0.167871	FALSE	100	2	2	FALSE	FALSE	FALSE	FALSE	FALSE	FALSE	FALSE
CGP0230096	LAMTOR2--DAP3	ESO51	Esophageal Adenocarcinoma	Differentially-mapping	3.01674	0.0702	0.382381	SANGER	0.323622	FALSE	710	4	4	FALSE	FALSE	FALSE	FALSE	FALSE	FALSE	FALSE
CGP0230542	LAMTOR2--DAP3	ESO51	Esophageal Adenocarcinoma	Differentially-mapping	3.01674	0.0702	0.382381	SANGER	0.323622	FALSE	910	4	4	FALSE	FALSE	FALSE	FALSE	FALSE	FALSE	FALSE
CGP1470312	LINC-PINT--STEAP4	P31-FUJ	Acute Myeloid Leukemia	Non-mixed	0.332144	0.1266	0.38613	SABATINI	0.126561	FALSE	0	-2	5	FALSE	FALSE	FALSE	FALSE	FALSE	FALSE	FALSE
CGP2020631	PCNX--UBAC2	OCI-AML2	Acute Myeloid Leukemia	Differentially-mapping	0.51849	0.1333	0.387205	SABATINI	-1.04369	FALSE	710	2	2	FALSE	FALSE	FALSE	FALSE	FALSE	FALSE	FALSE
CGP1485921	AHRR--CES5AP1	LN-18	Glioblastoma	Differentially-mapping	1.39408	0.0656	0.389694	BROAD	0.764558	FALSE	0	3	2	FALSE	FALSE	FALSE	FALSE	FALSE	FALSE	FALSE
CGP1908953	GSK3A--NUCB1	FADU	Head and Neck Carcinoma	Differentially-mapping	1.10715	0.0653	0.389694	BROAD	0.792204	FALSE	710	2	2	FALSE	FALSE	FALSE	FALSE	FALSE	FALSE	FALSE
CGP0823645	SWAP70--WEE1	YAPC	Pancreatic Carcinoma	Differentially-mapping	0.572757	0.0657	0.389694	BROAD	0.623523	TRUE	710	4	4	FALSE	FALSE	FALSE	FALSE	FALSE	TRUE	FALSE
CGP1991360	MELK--ZCCHC7	DAN-G	Pancreatic Carcinoma	Differentially-mapping	1.04779	0.066	0.390065	BROAD	0.718588	FALSE	910	2	2	FALSE	FALSE	FALSE	FALSE	FALSE	FALSE	FALSE
CGP1390040	STX4--FBXL19	OCI-AML3	Acute Myeloid Leukemia	Differentially-mapping	0.593744	0.1434	0.397609	SABATINI	0.187402	FALSE	710	2	2	FALSE	FALSE	FALSE	FALSE	FALSE	FALSE	FALSE
CGP0550560	SPG7--FAF1	NB13	Neuroblastoma	Differentially-mapping	1.54317	0.0735	0.397722	SANGER	0.345794	FALSE	740	3	2	FALSE	FALSE	FALSE	FALSE	FALSE	FALSE	FALSE
CGP0552643	SPG7--FAF1	NB13	Neuroblastoma	Differentially-mapping	1.54317	0.0735	0.397722	SANGER	0.345794	FALSE	910	3	2	FALSE	FALSE	FALSE	FALSE	FALSE	FALSE	FALSE
CGP1879800	TSPAN3--PEAK1	Hs-766T	Pancreatic Carcinoma	Non-mixed	0.262995	0.0676	0.398089	BROAD	-0.0726366	FALSE	440	2	-2	FALSE	FALSE	FALSE	FALSE	FALSE	FALSE	FALSE
CGP1372235	C16orf70--CBFB	LN-229	Glioblastoma	Differentially-mapping	1.07485	0.0746	0.400969	SANGER	0.156662	FALSE	710	3	3	FALSE	FALSE	FALSE	TRUE	FALSE	FALSE	FALSE
CGP1664923	CLN8--CSMD3	MIA-PaCa-2	Pancreatic Carcinoma	Differentially-mapping	0.413531	0.0753	0.400969	SANGER	0.179593	FALSE	710	0	0	FALSE	TRUE	FALSE	FALSE	FALSE	FALSE	FALSE
CGP0723053	R3HDM2--DTX3	D-423MG	Glioblastoma	Differentially-mapping	0.722975	0.078	0.400969	SANGER	-0.560126	FALSE	700	4	-1	FALSE	FALSE	FALSE	FALSE	FALSE	FALSE	FALSE
CGP0723284	R3HDM2--DTX3	D-423MG	Glioblastoma	Differentially-mapping	0.722975	0.078	0.400969	SANGER	-0.560126	FALSE	740	4	-1	FALSE	FALSE	FALSE	FALSE	FALSE	FALSE	FALSE
CGP0723310	R3HDM2--DTX3	D-423MG	Glioblastoma	Differentially-mapping	0.722975	0.078	0.400969	SANGER	-0.560126	FALSE	710	4	-1	FALSE	FALSE	FALSE	FALSE	FALSE	FALSE	FALSE
CGP1432707	PAK4--LEUTX	SU8686	Pancreatic Carcinoma	Differentially-mapping	0.969225	0.0764	0.400969	SANGER	0.428274	FALSE	0	7	9	TRUE	FALSE	FALSE	FALSE	FALSE	FALSE	FALSE
CGP0824588	CAMTA1--MRPS18A	YAPC	Pancreatic Carcinoma	Differentially-mapping	0.618843	0.078	0.400969	SANGER	0.139982	FALSE	710	2	14	TRUE	FALSE	FALSE	TRUE	FALSE	FALSE	FALSE
CGP1591506	GTF2B--MUTYH	JIMT-1	Breast Carcinoma	Differentially-mapping	0.633724	0.0771	0.400969	SANGER	-1.05293	FALSE	710	6	4	FALSE	FALSE	FALSE	TRUE	FALSE	TRUE	FALSE
CGP1591517	GTF2B--MUTYH	JIMT-1	Breast Carcinoma	Differentially-mapping	0.633724	0.0771	0.400969	SANGER	-1.05293	FALSE	910	6	4	FALSE	FALSE	FALSE	TRUE	FALSE	TRUE	FALSE
CGP1591528	GTF2B--MUTYH	JIMT-1	Breast Carcinoma	Differentially-mapping	0.633724	0.0771	0.400969	SANGER	-1.05293	FALSE	910	6	4	FALSE	FALSE	FALSE	TRUE	FALSE	TRUE	FALSE
CGP1591735	GTF2B--MUTYH	JIMT-1	Breast Carcinoma	Differentially-mapping	0.633724	0.0771	0.400969	SANGER	-1.05293	FALSE	910	6	4	FALSE	FALSE	FALSE	TRUE	FALSE	TRUE	FALSE
CGP1635672	PPL--SEC14L5	HCC-78	Lung Adenocarcinoma	Differentially-mapping	1.94451	0.0758	0.400969	SANGER	0.480199	FALSE	910	3	6	FALSE	FALSE	FALSE	FALSE	FALSE	FALSE	FALSE
CGP1636084	PPL--SEC14L5	HCC-78	Lung Adenocarcinoma	Differentially-mapping	1.94451	0.0758	0.400969	SANGER	0.480199	FALSE	740	3	6	FALSE	FALSE	FALSE	FALSE	FALSE	FALSE	FALSE
CGP1566056	PRKCE--SNX17	CAPAN-1	Pancreatic Carcinoma	Differentially-mapping	0.520161	0.0771	0.400969	SANGER	0.280177	FALSE	910	3	-1	FALSE	FALSE	FALSE	FALSE	FALSE	FALSE	FALSE
CGP1922144	UBE2Q2P6--ERAL1	LXF-289	Lung Adenocarcinoma	Non-mixed	0.400192	0.0763	0.400969	SANGER	0.198478	FALSE	0	-2	3	FALSE	FALSE	FALSE	FALSE	FALSE	FALSE	FALSE
CGP1029912	ITM2C--TNS1	NCI-H630	Colorectal Carcinoma	Non-mixed	0.215034	0.0779	0.400969	SANGER	-0.00258094	FALSE	100	3	3	FALSE	FALSE	FALSE	FALSE	FALSE	FALSE	FALSE
CGP1463104	VAV2--CCDC67	MKN45	Gastric Carcinoma	Differentially-mapping	1.77177	0.0684	0.401361	BROAD	0.499269	FALSE	910	2	4	FALSE	FALSE	FALSE	FALSE	FALSE	FALSE	FALSE
CGP0959028	LCORL--RMDN1	KP-N-YS	Neuroblastoma	Differentially-mapping	0.65931	0.0784	0.401769	SANGER	0.241919	FALSE	540	1	-2	FALSE	FALSE	FALSE	FALSE	FALSE	FALSE	FALSE
CGP1744489	ZNF3--PPP1R9A	HPAF-II	Pancreatic Carcinoma	Differentially-mapping	1.08021	0.0787	0.402054	SANGER	0.0749355	FALSE	740	3	3	FALSE	FALSE	FALSE	FALSE	FALSE	FALSE	FALSE
CGP0983807	ANP32E--GOLPH3L	COLO-320-HSR	Colorectal Carcinoma	Differentially-mapping	0.544417	0.079	0.402337	SANGER	-0.236165	FALSE	910	5	10	TRUE	FALSE	FALSE	FALSE	FALSE	FALSE	FALSE
CGP1328297	SLC52A3--OFCC1	Caov-3	Ovarian Carcinoma	Non-mixed	0.716917	0.0692	0.404611	BROAD	0.14524	FALSE	0	-2	4	FALSE	FALSE	FALSE	FALSE	FALSE	FALSE	FALSE
CGP1612340	ME3--FAM19A2	G-292-Clone-A141B1	Osteosarcoma	Non-mixed	0.314684	0.07	0.407837	BROAD	0.0458378	FALSE	100	2	2	FALSE	FALSE	FALSE	FALSE	FALSE	FALSE	FALSE
CGP2043389	CD22--GAPDHS	NCI-H2087	Lung Adenocarcinoma	Differentially-mapping	0.727236	0.0707	0.41046	BROAD	0.0867245	FALSE	820	1	2	FALSE	FALSE	FALSE	FALSE	FALSE	FALSE	FALSE
CGP2008606	MTA1--INF2	HCC1143	Breast Carcinoma	Differentially-mapping	1.11981	0.0712	0.411038	BROAD	0.111878	FALSE	710	8	8	TRUE	FALSE	FALSE	FALSE	FALSE	FALSE	FALSE
CGP0401147	ARHGAP35--VRK3	SW1463	Colorectal Carcinoma	Differentially-mapping	0.599498	0.0713	0.411038	BROAD	0.0675275	FALSE	910	2	3	FALSE	FALSE	FALSE	FALSE	FALSE	FALSE	FALSE
CGP1705231	TNIP1--CCDC69	RKN	Other Solid Carcinomas	Differentially-mapping	0.338553	0.081	0.41125	SANGER	0.0124101	FALSE	200	6	6	FALSE	FALSE	FALSE	FALSE	FALSE	FALSE	FALSE
CGP1811339	GATC--PLA2G1B	FU97	Gastric Carcinoma	Non-mixed	0.343757	0.0718	0.412473	BROAD	0.140787	FALSE	710	2	2	FALSE	FALSE	FALSE	FALSE	FALSE	FALSE	FALSE
CGP1426114	CUL3--RMDN2	NCI-H1915	Non-Small Cell Lung Carcinoma	Differentially-mapping	0.237282	0.0816	0.413022	SANGER	-0.549768	FALSE	100	3	-2	FALSE	FALSE	FALSE	FALSE	FALSE	FALSE	FALSE
CGP1994101	ITSN1--AF127577.8	HCC1954	Breast Carcinoma	Differentially-mapping	1.78231	0.0738	0.415251	BROAD	0.882985	FALSE	0	5	3	FALSE	FALSE	FALSE	FALSE	FALSE	FALSE	FALSE
CGP1842691	TMEM104--SLC9A3R1	HCC202	Breast Carcinoma	Differentially-mapping	0.549754	0.0731	0.415251	BROAD	0.317095	TRUE	910	4	4	FALSE	FALSE	FALSE	FALSE	FALSE	FALSE	FALSE
CGP1843109	TMEM104--SLC9A3R1	HCC202	Breast Carcinoma	Differentially-mapping	0.549754	0.0731	0.415251	BROAD	0.317095	TRUE	710	4	4	FALSE	FALSE	FALSE	FALSE	FALSE	FALSE	FALSE
CGP1898734	GPR110--TNFRSF21	RT4	Bladder Carcinoma	Differentially-mapping	4.65685	0.0737	0.415251	BROAD	1.19869	FALSE	710	4	4	FALSE	FALSE	FALSE	FALSE	FALSE	FALSE	FALSE
CGP1899177	GPR110--TNFRSF21	RT4	Bladder Carcinoma	Differentially-mapping	4.65685	0.0737	0.415251	BROAD	1.19869	FALSE	710	4	4	FALSE	FALSE	FALSE	FALSE	FALSE	FALSE	FALSE
CGP1840304	MAP4--CBFA2T3	OAW-28	Ovarian Carcinoma	Non-mixed	0.334094	0.0734	0.415251	BROAD	-0.0323512	FALSE	910	3	2	FALSE	FALSE	FALSE	TRUE	FALSE	FALSE	FALSE
CGP1664368	SLC20A1--POLR1B	MIA-PaCa-2	Pancreatic Carcinoma	Differentially-mapping	0.835797	0.0742	0.416077	BROAD	-0.746179	FALSE	910	3	3	FALSE	FALSE	FALSE	FALSE	FALSE	FALSE	FALSE
CGP1766784	BCAS3--ATXN7	MCF7	Breast Carcinoma	Differentially-mapping	2.30219	0.0829	0.416175	SANGER	0.124973	FALSE	710	6	4	FALSE	FALSE	FALSE	FALSE	FALSE	FALSE	FALSE
CGP1600693	NFIC--CELF5	TYK-nu	Ovarian Carcinoma	Differentially-mapping	0.589555	0.084	0.416175	SANGER	0.235737	FALSE	910	2	2	FALSE	FALSE	FALSE	FALSE	FALSE	FALSE	FALSE
CGP1380712	TATDN1--DEPTOR	NCI-H716	Colorectal Carcinoma	Differentially-mapping	2.43201	0.0838	0.416175	SANGER	0.312915	FALSE	910	2	2	FALSE	FALSE	FALSE	FALSE	FALSE	TRUE	FALSE
CGP1432481	MRPS10--DIP2B	SU8686	Pancreatic Carcinoma	Differentially-mapping	0.762166	0.0845	0.416175	SANGER	0.0626014	FALSE	710	6	2	FALSE	FALSE	FALSE	FALSE	FALSE	FALSE	FALSE
CGP0819749	DSCR4--KCNJ6	NB6	Neuroblastoma	Differentially-mapping	0.762325	0.0842	0.416175	SANGER	0.700237	FALSE	100	2	2	FALSE	FALSE	FALSE	FALSE	FALSE	FALSE	FALSE
CGP1705513	SRP54--KIAA0391	RKN	Other Solid Carcinomas	Differentially-mapping	0.581827	0.0831	0.416175	SANGER	-1.00622	FALSE	820	6	6	FALSE	FALSE	FALSE	FALSE	FALSE	FALSE	FALSE
CGP0177678	KAT6B--FGD3	MFM-223	Breast Carcinoma	Non-mixed	0.592837	0.0844	0.416175	SANGER	0.249274	FALSE	100	-2	4	FALSE	FALSE	FALSE	TRUE	FALSE	FALSE	FALSE
CGP0179456	KAT6B--FGD3	MFM-223	Breast Carcinoma	Non-mixed	0.592837	0.0844	0.416175	SANGER	0.249274	FALSE	100	-2	4	FALSE	FALSE	FALSE	TRUE	FALSE	FALSE	FALSE
CGP1331202	SLC16A1-AS1--WNT2B	MDA-MB-436	Breast Carcinoma	Non-mixed	0.583286	0.084	0.416175	SANGER	0.0900866	FALSE	0	-2	2	FALSE	FALSE	FALSE	FALSE	FALSE	FALSE	FALSE
CGP1790932	ACLY--WIPF2	OE33	Esophageal Adenocarcinoma	Differentially-mapping	0.443207	0.0751	0.419691	BROAD	0.116191	FALSE	100	2	4	FALSE	FALSE	FALSE	FALSE	FALSE	FALSE	FALSE
CGP1962078	DUS1L--CCDC57	JHOS-2	Ovarian Carcinoma	Differentially-mapping	0.751123	0.0878	0.421082	SANGER	-0.0167855	TRUE	700	3	3	FALSE	FALSE	FALSE	FALSE	FALSE	FALSE	FALSE
CGP1962323	DUS1L--CCDC57	JHOS-2	Ovarian Carcinoma	Differentially-mapping	0.751123	0.0878	0.421082	SANGER	-0.0167855	TRUE	710	3	3	FALSE	FALSE	FALSE	FALSE	FALSE	FALSE	FALSE
CGP1705618	CAMKK2--P2RX4	RKN	Other Solid Carcinomas	Differentially-mapping	0.485822	0.0874	0.421082	SANGER	0.215455	FALSE	710	5	5	FALSE	FALSE	FALSE	FALSE	FALSE	FALSE	FALSE
CGP1900643	CENPM--PACSIN2	EBC-1	Squamous Cell Lung Carcinoma	Differentially-mapping	0.621592	0.0873	0.421082	SANGER	-0.296496	FALSE	100	3	3	FALSE	FALSE	FALSE	FALSE	FALSE	FALSE	FALSE
CGP1331369	HERC1--RBPMS2	MDA-MB-436	Breast Carcinoma	Differentially-mapping	0.562522	0.0873	0.421082	SANGER	0.249457	FALSE	820	3	3	FALSE	FALSE	FALSE	FALSE	FALSE	FALSE	FALSE
CGP1331423	HERC1--RBPMS2	MDA-MB-436	Breast Carcinoma	Differentially-mapping	0.562522	0.0873	0.421082	SANGER	0.249457	FALSE	820	3	3	FALSE	FALSE	FALSE	FALSE	FALSE	FALSE	FALSE
CGP0170119	NUP98--RHOG	H3118	Head and Neck Carcinoma	Differentially-mapping	0.789284	0.0865	0.421082	SANGER	-0.167482	FALSE	100	2	2	FALSE	FALSE	TRUE	TRUE	FALSE	FALSE	FALSE
CGP0178697	INVS--NRG3	MFM-223	Breast Carcinoma	Non-mixed	0.620795	0.0865	0.421082	SANGER	0.212337	FALSE	740	2	3	FALSE	FALSE	FALSE	FALSE	FALSE	FALSE	FALSE
CGP0088687	THOC5--PACSIN2	SNU-C5	Colorectal Carcinoma	Non-mixed	0.219633	0.0863	0.421082	SANGER	0.449984	FALSE	100	2	3	FALSE	FALSE	FALSE	FALSE	FALSE	FALSE	FALSE
CGP0779507	NCOR2--UBC	GI-ME-N	Neuroblastoma	Differentially-mapping	1.5679	0.0884	0.422727	SANGER	1.13805	FALSE	0	4	4	FALSE	FALSE	FALSE	TRUE	FALSE	FALSE	FALSE
CGP0842014	CD151--DRD4	HCC1806	Breast Carcinoma	Differentially-mapping	0.450107	0.076	0.423281	BROAD	0.392796	FALSE	910	3	2	FALSE	FALSE	FALSE	FALSE	FALSE	FALSE	FALSE
CGP1901517	ZDHHC9--RP4-537K23.4	EBC-1	Squamous Cell Lung Carcinoma	Differentially-mapping	1.6638	0.0894	0.42627	SANGER	0.309897	FALSE	0	2	2	FALSE	FALSE	FALSE	FALSE	FALSE	FALSE	FALSE
CGP1398712	SLC37A1--ABCG1	HCC1428	Breast Carcinoma	Differentially-mapping	0.555909	0.0778	0.426423	BROAD	-0.408754	FALSE	910	4	4	FALSE	FALSE	FALSE	FALSE	FALSE	FALSE	FALSE
CGP1399155	SLC37A1--ABCG1	HCC1428	Breast Carcinoma	Differentially-mapping	0.555909	0.0778	0.426423	BROAD	-0.408754	FALSE	910	4	4	FALSE	FALSE	FALSE	FALSE	FALSE	FALSE	FALSE
CGP1228019	SGK3--CSPP1	HCC-827	Lung Adenocarcinoma	Differentially-mapping	1.13454	0.0787	0.426423	BROAD	0.692959	FALSE	580	5	5	FALSE	FALSE	FALSE	FALSE	FALSE	FALSE	FALSE
CGP1228020	SGK3--CSPP1	HCC-827	Lung Adenocarcinoma	Differentially-mapping	1.13454	0.0787	0.426423	BROAD	0.692959	FALSE	580	5	5	FALSE	FALSE	FALSE	FALSE	FALSE	FALSE	FALSE
CGP1993543	BRWD1--HLCS	HCC1954	Breast Carcinoma	Differentially-mapping	0.812133	0.0786	0.426423	BROAD	0.240976	FALSE	715	8	6	TRUE	FALSE	FALSE	FALSE	FALSE	FALSE	FALSE
CGP1993544	BRWD1--HLCS	HCC1954	Breast Carcinoma	Differentially-mapping	0.812133	0.0786	0.426423	BROAD	0.240976	FALSE	910	8	6	TRUE	FALSE	FALSE	FALSE	FALSE	FALSE	FALSE
CGP1993695	BRWD1--HLCS	HCC1954	Breast Carcinoma	Differentially-mapping	0.812133	0.0786	0.426423	BROAD	0.240976	FALSE	910	8	6	TRUE	FALSE	FALSE	FALSE	FALSE	FALSE	FALSE
CGP0386434	AC010127.3--WDR33	CAL-78	Chondrosarcoma	Differentially-mapping	0.892718	0.0789	0.426423	BROAD	0.343675	FALSE	500	4	4	FALSE	FALSE	FALSE	FALSE	FALSE	FALSE	FALSE
CGP1536229	LRP3--TMEM132C	RD	Rhabdomyosarcoma	Non-mixed	0.526236	0.0776	0.426423	BROAD	0.048981	FALSE	740	3	2	FALSE	FALSE	FALSE	FALSE	FALSE	FALSE	FALSE
CGP1331456	TMEM182--IL18R1	MDA-MB-436	Breast Carcinoma	Differentially-mapping	0.617726	0.0899	0.427415	SANGER	0.221163	TRUE	100	5	5	FALSE	FALSE	FALSE	FALSE	FALSE	FALSE	FALSE
CGP1841051	TTC27--BIRC6	OAW-28	Ovarian Carcinoma	Differentially-mapping	0.991968	0.0796	0.428796	BROAD	0.9075	FALSE	910	2	2	FALSE	FALSE	FALSE	FALSE	FALSE	FALSE	FALSE
CGP1398121	C5orf22--PDCD6	HCC70	Breast Carcinoma	Differentially-mapping	0.708278	0.091	0.430158	SANGER	0.282914	FALSE	740	10	9	TRUE	FALSE	FALSE	FALSE	FALSE	FALSE	FALSE
CGP1487530	SCAPER--TM6SF1	HCC38	Breast Carcinoma	Differentially-mapping	0.330194	0.0908	0.430158	SANGER	0.159101	FALSE	910	2	2	FALSE	FALSE	FALSE	FALSE	FALSE	FALSE	FALSE
CGP1352456	MSI2--RNF123	OVCAR-3	Ovarian Carcinoma	Non-mixed	0.325144	0.0914	0.430811	SANGER	0.225378	FALSE	710	3	3	FALSE	FALSE	FALSE	TRUE	FALSE	FALSE	FALSE
CGP1632924	TBC1D31--ZNF704	AU565	Breast Carcinoma	Differentially-mapping	0.905596	0.0804	0.43169	BROAD	-0.116175	FALSE	100	-2	14	TRUE	FALSE	FALSE	FALSE	FALSE	FALSE	FALSE
CGP1948707	USP34--NRXN1	KP-4	Pancreatic Carcinoma	Differentially-mapping	0.436926	0.092	0.4324	SANGER	0.0429	FALSE	910	3	3	FALSE	FALSE	FALSE	FALSE	FALSE	FALSE	FALSE
CGP1519009	NRP1--ITGB1	KYSE-450	Esophageal Squamous Cell Carcinoma	Differentially-mapping	0.330876	0.0808	0.432425	BROAD	-0.339696	FALSE	910	1	1	FALSE	FALSE	FALSE	FALSE	FALSE	FALSE	FALSE
CGP1707519	CHFR--FGD4	NCI-H1581	Non-Small Cell Lung Carcinoma	Differentially-mapping	0.494598	0.0824	0.432917	BROAD	0.0770872	FALSE	100	4	3	FALSE	FALSE	FALSE	FALSE	FALSE	FALSE	FALSE
CGP1331501	MFSD1--RSRC1	MDA-MB-436	Breast Carcinoma	Differentially-mapping	1.03259	0.0828	0.432917	BROAD	0.109272	FALSE	910	2	2	FALSE	FALSE	FALSE	FALSE	FALSE	FALSE	FALSE
CGP1910515	LDLRAD3--SYT9	HCC1419	Breast Carcinoma	Differentially-mapping	0.860199	0.0825	0.432917	BROAD	0.41246	FALSE	910	4	3	FALSE	FALSE	FALSE	FALSE	FALSE	FALSE	FALSE
CGP1569740	ARHGEF7--TSC22D1	KYSE-70	Esophageal Squamous Cell Carcinoma	Differentially-mapping	0.872029	0.0818	0.432917	BROAD	0.22083	FALSE	860	2	2	FALSE	FALSE	FALSE	FALSE	FALSE	FALSE	FALSE
CGP1820748	C22orf39--UFD1L	MFE-319	Endometrial Carcinoma	Differentially-mapping	0.751361	0.083	0.432917	BROAD	-1.141	FALSE	910	2	2	FALSE	FALSE	FALSE	FALSE	FALSE	FALSE	FALSE
CGP1704699	CORO2B--NOX5	MDA-MB-157	Breast Carcinoma	Non-mixed	0.186682	0.0823	0.432917	BROAD	-0.0478692	FALSE	740	0	2	FALSE	TRUE	FALSE	FALSE	FALSE	FALSE	FALSE
CGP1399355	ZYG11A--RP11-335E6.2	HCC1428	Breast Carcinoma	Non-mixed	0.439487	0.0816	0.432917	BROAD	-0.0117127	FALSE	100	3	3	FALSE	FALSE	FALSE	FALSE	FALSE	FALSE	FALSE
CGP1608828	WWC2--TENM3	OVCAR-8	Ovarian Carcinoma	Non-mixed	0.379709	0.0812	0.432917	BROAD	0.159107	FALSE	710	1	-2	FALSE	FALSE	FALSE	FALSE	FALSE	FALSE	FALSE
CGP1882677	TOM1L2--ALDH3A2	HARA	Squamous Cell Lung Carcinoma	Differentially-mapping	0.688138	0.0845	0.437283	BROAD	0.200721	FALSE	710	2	9	TRUE	FALSE	FALSE	FALSE	FALSE	FALSE	FALSE
CGP1612358	COL5A1--ECE1	G-292-Clone-A141B1	Osteosarcoma	Differentially-mapping	0.547343	0.0842	0.437283	BROAD	0.0199271	FALSE	910	2	3	FALSE	FALSE	FALSE	FALSE	FALSE	FALSE	FALSE
CGP1269580	UGGT2--GRIK4	Calu-6	Non-Small Cell Lung Carcinoma	Differentially-mapping	0.494654	0.0856	0.437283	BROAD	0.126495	FALSE	710	8	2	TRUE	FALSE	FALSE	FALSE	FALSE	FALSE	FALSE
CGP1627558	DNAJB6--UBE3C	KYSE-270	Esophageal Squamous Cell Carcinoma	Differentially-mapping	0.895297	0.0855	0.437283	BROAD	0.925305	FALSE	910	2	2	FALSE	FALSE	FALSE	FALSE	FALSE	FALSE	FALSE
CGP1956276	YAP1--CUL5	EKVX	Non-Small Cell Lung Carcinoma	Non-mixed	0.300015	0.0853	0.437283	BROAD	0.222948	FALSE	910	9	13	TRUE	FALSE	FALSE	FALSE	FALSE	FALSE	FALSE
CGP1956554	YAP1--CUL5	EKVX	Non-Small Cell Lung Carcinoma	Non-mixed	0.300015	0.0853	0.437283	BROAD	0.222948	FALSE	910	9	13	TRUE	FALSE	FALSE	FALSE	FALSE	FALSE	FALSE
CGP0266080	MAF--RP11-679B19.2	U251	Low Grade Glioma	Non-mixed	0.430764	0.0857	0.437283	BROAD	0.145233	FALSE	100	2	-2	FALSE	FALSE	FALSE	TRUE	FALSE	FALSE	FALSE
CGP1994028	NDUFC1--ARL14EPL	HCC1954	Breast Carcinoma	Differentially-mapping	0.604249	0.0934	0.437729	SANGER	0.171402	FALSE	0	3	-2	FALSE	FALSE	FALSE	FALSE	FALSE	FALSE	FALSE
CGP0784993	GNA11--PARK2	VM-CUB-1	Bladder Carcinoma	Differentially-mapping	0.743445	0.087	0.44083	BROAD	0.218046	FALSE	740	2	2	FALSE	FALSE	FALSE	TRUE	FALSE	FALSE	FALSE
CGP1560924	ZNF148--SLC12A8	8-MG-BA	Glioblastoma	Differentially-mapping	1.49221	0.0872	0.44083	BROAD	0.34367	FALSE	710	2	2	FALSE	FALSE	FALSE	FALSE	FALSE	FALSE	FALSE
CGP0840646	WNK1--USP31	HCC1806	Breast Carcinoma	Differentially-mapping	0.483475	0.0868	0.44083	BROAD	0.81056	FALSE	710	2	1	FALSE	FALSE	FALSE	FALSE	FALSE	FALSE	FALSE
CGP1380172	FGFR2--MRPL13	NCI-H716	Colorectal Carcinoma	Differentially-mapping	1.66655	0.0886	0.441094	BROAD	-0.630536	FALSE	910	14	2	TRUE	FALSE	FALSE	TRUE	FALSE	FALSE	FALSE
CGP1380774	PVT1--MRPL13	NCI-H716	Colorectal Carcinoma	Differentially-mapping	1.66655	0.0886	0.441094	BROAD	0.577956	FALSE	100	-1	2	FALSE	FALSE	FALSE	FALSE	FALSE	FALSE	FALSE
CGP1949049	SPIDR--PES1	KP-4	Pancreatic Carcinoma	Differentially-mapping	0.455301	0.0893	0.441094	BROAD	1.02558	FALSE	0	-2	3	FALSE	FALSE	FALSE	FALSE	FALSE	FALSE	FALSE
CGP1378999	RNF135--C17orf78	KURAMOCHI	Ovarian Carcinoma	Non-mixed	0.390918	0.0892	0.441094	BROAD	0.199167	FALSE	910	2	1	FALSE	FALSE	FALSE	FALSE	FALSE	FALSE	FALSE
CGP1379110	RNF135--C17orf78	KURAMOCHI	Ovarian Carcinoma	Non-mixed	0.390918	0.0892	0.441094	BROAD	0.199167	FALSE	740	2	1	FALSE	FALSE	FALSE	FALSE	FALSE	FALSE	FALSE
CGP1329177	YTHDF2--CMAHP	Caov-3	Ovarian Carcinoma	Non-mixed	0.550975	0.0894	0.441094	BROAD	0.365045	FALSE	0	3	6	FALSE	FALSE	FALSE	FALSE	FALSE	FALSE	FALSE
CGP1698676	BCAS3--TG	EFM-19	Breast Carcinoma	Non-mixed	0.538215	0.0887	0.441094	BROAD	0.201318	FALSE	910	4	5	FALSE	FALSE	FALSE	FALSE	FALSE	FALSE	FALSE
CGP1541630	MLLT3--TMIGD1	NCI-H838	Lung Adenocarcinoma	Non-mixed	0.35197	0.089	0.441094	BROAD	0.124896	FALSE	710	0	4	FALSE	TRUE	FALSE	TRUE	TRUE	FALSE	FALSE
CGP0068881	AKT3--CEP170	WM793B	Melanoma	Differentially-mapping	0.690006	0.0925	0.443228	BROAD	0.0980099	FALSE	710	2	2	FALSE	FALSE	FALSE	FALSE	FALSE	FALSE	FALSE
CGP1697591	TXNRD1--CIT	GI-1	Glioblastoma	Differentially-mapping	1.19573	0.0908	0.443228	BROAD	-1.08674	FALSE	910	3	5	FALSE	FALSE	FALSE	FALSE	FALSE	FALSE	FALSE
CGP1697772	TXNRD1--CIT	GI-1	Glioblastoma	Differentially-mapping	1.19573	0.0908	0.443228	BROAD	-1.08674	FALSE	820	3	5	FALSE	FALSE	FALSE	FALSE	FALSE	FALSE	FALSE
CGP1641244	TPX2--HM13	H4	Low Grade Glioma	Differentially-mapping	1.11203	0.091	0.443228	BROAD	1.48712	FALSE	910	3	3	FALSE	FALSE	FALSE	FALSE	FALSE	FALSE	FALSE
CGP1238468	CTSC--MAML2	SK-N-DZ	Neuroblastoma	Differentially-mapping	0.823383	0.0908	0.443228	BROAD	-0.0737225	FALSE	710	4	3	FALSE	FALSE	FALSE	TRUE	FALSE	FALSE	FALSE
CGP1803723	ASH1L--RIT1	DU-4475	Breast Carcinoma	Differentially-mapping	1.15411	0.0916	0.443228	BROAD	-0.435739	FALSE	910	7	7	FALSE	FALSE	FALSE	FALSE	FALSE	FALSE	FALSE
CGP1701963	CTNND1--SSRP1	42-MG-BA	Glioblastoma	Differentially-mapping	1.01929	0.0928	0.443228	BROAD	1.04911	FALSE	820	3	5	FALSE	FALSE	FALSE	FALSE	FALSE	FALSE	FALSE
CGP1702613	CTNND1--SSRP1	42-MG-BA	Glioblastoma	Differentially-mapping	1.01929	0.0928	0.443228	BROAD	1.04911	FALSE	820	3	5	FALSE	FALSE	FALSE	FALSE	FALSE	FALSE	FALSE
CGP1702724	CTNND1--SSRP1	42-MG-BA	Glioblastoma	Differentially-mapping	1.01929	0.0928	0.443228	BROAD	1.04911	FALSE	820	3	5	FALSE	FALSE	FALSE	FALSE	FALSE	FALSE	FALSE
CGP1570073	KDM4C--RIC1	KYSE-70	Esophageal Squamous Cell Carcinoma	Non-mixed	0.211287	0.0915	0.443228	BROAD	0.442901	FALSE	710	4	-2	FALSE	FALSE	FALSE	FALSE	FALSE	FALSE	FALSE
CGP1331202	SLC16A1-AS1--WNT2B	MDA-MB-436	Breast Carcinoma	Non-mixed	0.462209	0.0923	0.443228	BROAD	0.179357	FALSE	0	-2	2	FALSE	FALSE	FALSE	FALSE	FALSE	FALSE	FALSE
CGP1705618	CAMKK2--P2RX4	RKN	Other Solid Carcinomas	Differentially-mapping	0.529487	0.0931	0.443372	BROAD	0.118235	FALSE	710	5	5	FALSE	FALSE	FALSE	FALSE	FALSE	FALSE	FALSE
CGP2011324	GSK3B--GPR156	UACC-893	Breast Carcinoma	Differentially-mapping	0.403627	0.0949	0.443496	SANGER	-0.0942223	FALSE	710	4	4	FALSE	FALSE	FALSE	FALSE	FALSE	FALSE	FALSE
CGP1537075	PAK4--RYR1	RD	Rhabdomyosarcoma	Differentially-mapping	0.54923	0.0936	0.444465	BROAD	0.181301	FALSE	710	3	3	FALSE	FALSE	FALSE	FALSE	FALSE	FALSE	FALSE
CGP1426519	ZNF7--C8orf33	NCI-H1915	Non-Small Cell Lung Carcinoma	Differentially-mapping	0.596306	0.0957	0.445172	SANGER	0.146556	FALSE	820	1	1	FALSE	FALSE	FALSE	FALSE	FALSE	FALSE	FALSE
CGP1900632	CENPM--PACSIN2	EBC-1	Squamous Cell Lung Carcinoma	Differentially-mapping	0.64808	0.0958	0.445172	SANGER	-0.297734	FALSE	100	3	3	FALSE	FALSE	FALSE	FALSE	FALSE	FALSE	FALSE
CGP1669012	CNTN1--SBNO1	NCI-H650	Lung Adenocarcinoma	Differentially-mapping	0.658518	0.0962	0.445772	SANGER	-0.14706	FALSE	910	9	10	TRUE	FALSE	FALSE	FALSE	FALSE	FALSE	FALSE
CGP1612245	SDK1--GLCCI1	G-292-Clone-A141B1	Osteosarcoma	Differentially-mapping	0.98597	0.0944	0.446764	BROAD	0.343379	FALSE	740	2	1	FALSE	FALSE	FALSE	FALSE	FALSE	FALSE	FALSE
CGP1912201	VPS18--ZFYVE19	HCC1419	Breast Carcinoma	Differentially-mapping	1.49521	0.0949	0.446764	BROAD	0.780916	TRUE	910	2	2	FALSE	FALSE	FALSE	FALSE	FALSE	FALSE	FALSE
CGP0824261	TMEM120B--ORAI1	YAPC	Pancreatic Carcinoma	Non-mixed	0.39114	0.0947	0.446764	BROAD	0.0332265	TRUE	710	3	3	FALSE	FALSE	FALSE	FALSE	FALSE	FALSE	FALSE
CGP1932479	SEMA5B--ZBTB38	OVISE	Ovarian Carcinoma	Differentially-mapping	0.408831	0.0967	0.44683	SANGER	0.0926591	FALSE	860	4	4	FALSE	FALSE	FALSE	FALSE	FALSE	FALSE	FALSE
CGP1698042	PPME1--CMB9-22P13.1	EFM-19	Breast Carcinoma	Differentially-mapping	1.48621	0.0953	0.447365	BROAD	0.636986	FALSE	100	2	-2	FALSE	FALSE	FALSE	FALSE	FALSE	FALSE	FALSE
CGP0803492	SMIM14--ALPK3	UWB1.289	Ovarian Carcinoma	Differentially-mapping	1.1834	0.0971	0.447422	SANGER	0.2527	FALSE	910	-2	3	FALSE	FALSE	FALSE	FALSE	FALSE	FALSE	FALSE
CGP1366109	FAM76B--JRKL	ES-2	Ovarian Carcinoma	Differentially-mapping	0.318492	0.0956	0.447495	BROAD	0.258243	FALSE	0	5	4	FALSE	FALSE	FALSE	FALSE	FALSE	FALSE	FALSE
CGP1600804	RICTOR--FYB	TYK-nu	Ovarian Carcinoma	Differentially-mapping	0.700818	0.0976	0.448469	SANGER	0.323311	FALSE	710	3	3	FALSE	FALSE	FALSE	FALSE	FALSE	FALSE	FALSE
CGP2027724	XRRA1--CARNS1	CAMA-1	Breast Carcinoma	Differentially-mapping	0.443962	0.0962	0.449024	BROAD	-0.0514004	FALSE	0	5	3	FALSE	FALSE	FALSE	FALSE	FALSE	FALSE	FALSE
CGP1617248	SCAF4--TIAM1	NCI-H23	Lung Adenocarcinoma	Non-mixed	0.489158	0.0968	0.450545	BROAD	0.144128	FALSE	100	2	2	FALSE	FALSE	FALSE	FALSE	FALSE	FALSE	FALSE
CGP1323054	PRSS23--TMEM135	EFO-21	Ovarian Carcinoma	Differentially-mapping	0.418817	0.0982	0.45577	BROAD	0.141905	FALSE	0	3	3	FALSE	FALSE	FALSE	FALSE	FALSE	FALSE	FALSE
CGP0722933	PTPRH--MAN2B1	D-423MG	Glioblastoma	Differentially-mapping	0.640475	0.0996	0.456384	SANGER	-0.034258	FALSE	910	3	7	FALSE	FALSE	FALSE	FALSE	FALSE	FALSE	FALSE
CGP0264312	FOXN3--AKAP6	NCI-H1993	Lung Adenocarcinoma	Differentially-mapping	0.637482	0.0999	0.456487	SANGER	-0.0161293	FALSE	100	5	5	FALSE	FALSE	FALSE	FALSE	FALSE	FALSE	FALSE
CGP1742938	NF1--RAB11FIP4	SK-N-FI	Neuroblastoma	Differentially-mapping	0.390428	0.1004	0.457501	SANGER	0.029965	TRUE	910	0	0	FALSE	TRUE	FALSE	TRUE	FALSE	FALSE	FALSE
CGP1591650	NANS--ANP32B	JIMT-1	Breast Carcinoma	Differentially-mapping	0.966165	0.1033	0.458372	SANGER	-0.00820653	FALSE	710	4	4	FALSE	FALSE	FALSE	FALSE	FALSE	FALSE	FALSE
CGP1609823	RBM47--APBB2	NCI-H1944	Lung Adenocarcinoma	Differentially-mapping	0.60298	0.1025	0.458372	SANGER	0.0864778	FALSE	820	2	2	FALSE	FALSE	FALSE	FALSE	FALSE	FALSE	FALSE
CGP1609934	RBM47--APBB2	NCI-H1944	Lung Adenocarcinoma	Differentially-mapping	0.60298	0.1025	0.458372	SANGER	0.0864778	FALSE	820	2	2	FALSE	FALSE	FALSE	FALSE	FALSE	FALSE	FALSE
CGP1591927	FLVCR2--BATF	JIMT-1	Breast Carcinoma	Differentially-mapping	0.903905	0.102	0.458372	SANGER	0.459926	TRUE	910	3	3	FALSE	FALSE	FALSE	FALSE	FALSE	FALSE	FALSE
CGP1735537	FOXP1--EIF4E3	MDA-MB-453	Breast Carcinoma	Differentially-mapping	0.750426	0.105	0.458372	SANGER	0.404503	FALSE	860	4	6	FALSE	FALSE	FALSE	TRUE	TRUE	FALSE	FALSE
CGP1735648	FOXP1--EIF4E3	MDA-MB-453	Breast Carcinoma	Differentially-mapping	0.750426	0.105	0.458372	SANGER	0.404503	FALSE	860	4	6	FALSE	FALSE	FALSE	TRUE	TRUE	FALSE	FALSE
CGP0177808	LMAN2--KAT6B	MFM-223	Breast Carcinoma	Differentially-mapping	0.87863	0.1054	0.458372	SANGER	-0.327767	FALSE	910	4	-2	FALSE	FALSE	FALSE	TRUE	FALSE	FALSE	FALSE
CGP1963865	PSMD14--MFSD11	OAW-42	Ovarian Carcinoma	Differentially-mapping	3.33134	0.1043	0.458372	SANGER	1.45039	FALSE	820	3	4	FALSE	FALSE	FALSE	FALSE	FALSE	FALSE	FALSE
CGP1671360	E2F3--PKD2	HCC1395	Breast Carcinoma	Differentially-mapping	1.6828	0.1061	0.458372	SANGER	0.679452	FALSE	740	3	3	FALSE	FALSE	FALSE	FALSE	FALSE	FALSE	FALSE
CGP2011246	LLGL2--RECQL5	UACC-893	Breast Carcinoma	Differentially-mapping	1.01669	0.1065	0.458372	SANGER	0.269811	FALSE	820	14	9	TRUE	FALSE	FALSE	FALSE	FALSE	FALSE	FALSE
CGP1007475	CD109--RP11-257K9.8	OVCA420	Ovarian Carcinoma	Differentially-mapping	0.904762	0.105	0.458372	SANGER	0.0895687	FALSE	0	2	2	FALSE	FALSE	FALSE	FALSE	FALSE	FALSE	FALSE
CGP1007980	CD109--RP11-257K9.8	OVCA420	Ovarian Carcinoma	Differentially-mapping	0.904762	0.105	0.458372	SANGER	0.0895687	FALSE	0	2	2	FALSE	FALSE	FALSE	FALSE	FALSE	FALSE	FALSE
CGP0666963	MSI2--SLFN12L	OVCAR-5	Ovarian Carcinoma	Differentially-mapping	0.312334	0.104	0.458372	SANGER	-0.0176506	FALSE	100	2	3	FALSE	FALSE	FALSE	TRUE	FALSE	FALSE	FALSE
CGP1238579	DBI--SPAG16	SK-N-DZ	Neuroblastoma	Differentially-mapping	1.67581	0.1056	0.458372	SANGER	0.288492	FALSE	710	3	3	FALSE	FALSE	FALSE	FALSE	FALSE	FALSE	FALSE
CGP1008267	LEPREL1--TP63	OVCA420	Ovarian Carcinoma	Differentially-mapping	0.89336	0.1069	0.458372	SANGER	0.260493	FALSE	710	3	3	FALSE	FALSE	FALSE	TRUE	FALSE	FALSE	FALSE
CGP1608939	FBXL7--TRIO	OVCAR-8	Ovarian Carcinoma	Differentially-mapping	0.243109	0.1017	0.458372	SANGER	0.134965	FALSE	910	3	5	FALSE	FALSE	FALSE	FALSE	FALSE	FALSE	FALSE
CGP1728670	DCTN4--CTB-23I7.1	RMG-I	Ovarian Carcinoma	Non-mixed	0.350436	0.1013	0.458372	SANGER	0.352838	FALSE	0	3	-1	FALSE	FALSE	FALSE	FALSE	FALSE	FALSE	FALSE
CGP1353310	FCHSD2--FAM168A	OVCAR-3	Ovarian Carcinoma	Non-mixed	0.294765	0.1065	0.458372	SANGER	0.298952	FALSE	100	6	6	FALSE	FALSE	FALSE	FALSE	FALSE	FALSE	FALSE
CGP1901275	C18orf25--GREB1L	EBC-1	Squamous Cell Lung Carcinoma	Non-mixed	0.457513	0.1033	0.458372	SANGER	0.190803	FALSE	100	3	4	FALSE	FALSE	FALSE	FALSE	FALSE	FALSE	FALSE
CGP1398503	MTO1--KHDRBS2	HCC70	Breast Carcinoma	Non-mixed	0.252753	0.1062	0.458372	SANGER	0.159029	FALSE	620	3	4	FALSE	FALSE	FALSE	FALSE	FALSE	FALSE	FALSE
CGP1728615	RXFP1--LINC00243	RMG-I	Ovarian Carcinoma	Non-mixed	0.905551	0.107	0.458372	SANGER	0.237307	FALSE	100	3	-2	FALSE	FALSE	FALSE	FALSE	FALSE	FALSE	FALSE
CGP1728626	RXFP1--LINC00243	RMG-I	Ovarian Carcinoma	Non-mixed	0.905551	0.107	0.458372	SANGER	0.237307	FALSE	100	3	-2	FALSE	FALSE	FALSE	FALSE	FALSE	FALSE	FALSE
CGP1729257	RXFP1--LINC00243	RMG-I	Ovarian Carcinoma	Non-mixed	0.905551	0.107	0.458372	SANGER	0.237307	FALSE	100	3	-2	FALSE	FALSE	FALSE	FALSE	FALSE	FALSE	FALSE
CGP1762687	ATG16L1--INPP5D	LCLC-103H	Non-Small Cell Lung Carcinoma	Differentially-mapping	0.937893	0.0994	0.458748	BROAD	0.511024	FALSE	910	4	4	FALSE	FALSE	FALSE	FALSE	FALSE	FALSE	FALSE
CGP1446104	HEG1--CLSTN2	COLO-800	Melanoma	Non-mixed	0.656256	0.0994	0.458748	BROAD	0.144688	FALSE	910	4	4	FALSE	FALSE	FALSE	FALSE	FALSE	FALSE	FALSE
CGP1840874	DNAH14--CAPN2	OAW-28	Ovarian Carcinoma	Differentially-mapping	0.403937	0.0998	0.459304	BROAD	0.257503	FALSE	820	2	2	FALSE	FALSE	FALSE	FALSE	FALSE	FALSE	FALSE
CGP1971887	MAP3K10--C5AR1	KP-N-YN	Neuroblastoma	Differentially-mapping	0.600499	0.1086	0.46043	SANGER	0.11098	FALSE	710	1	2	FALSE	FALSE	FALSE	FALSE	FALSE	FALSE	FALSE
CGP0264423	SLC26A11--CCDC40	NCI-H1993	Lung Adenocarcinoma	Differentially-mapping	0.545947	0.1086	0.46043	SANGER	0.0862769	FALSE	910	5	5	FALSE	FALSE	FALSE	FALSE	FALSE	FALSE	FALSE
CGP1173488	WDFY2--KLHL1	OCUB-M	Breast Carcinoma	Differentially-mapping	1.14776	0.1078	0.46043	SANGER	-0.0183408	FALSE	710	3	2	FALSE	FALSE	FALSE	FALSE	FALSE	FALSE	FALSE
CGP0218991	MRPL45P2--NRD1	HT55	Colorectal Carcinoma	Non-mixed	0.498857	0.1083	0.46043	SANGER	0.319049	FALSE	0	3	3	FALSE	FALSE	FALSE	FALSE	FALSE	FALSE	FALSE
CGP1331556	PDAP1--PTCD1	MDA-MB-436	Breast Carcinoma	Non-mixed	0.635517	0.1102	0.464818	SANGER	0.430285	FALSE	620	3	3	FALSE	FALSE	FALSE	FALSE	FALSE	FALSE	FALSE
CGP1331567	PDAP1--PTCD1	MDA-MB-436	Breast Carcinoma	Non-mixed	0.635517	0.1102	0.464818	SANGER	0.430285	FALSE	710	3	3	FALSE	FALSE	FALSE	FALSE	FALSE	FALSE	FALSE
CGP0419237	MEST--CEP41	SBC-3	Small Cell Lung Carcinoma	Differentially-mapping	1.04369	0.1107	0.465733	SANGER	-0.213716	FALSE	910	3	-2	FALSE	FALSE	FALSE	FALSE	FALSE	FALSE	FALSE
CGP1031625	TRAPPC9--COLEC10	NCI-H630	Colorectal Carcinoma	Differentially-mapping	0.311625	0.1115	0.466711	SANGER	0.250396	FALSE	910	3	3	FALSE	FALSE	FALSE	FALSE	FALSE	FALSE	FALSE
CGP1488252	ARHGAP35--IGSF23	HCC38	Breast Carcinoma	Differentially-mapping	0.32667	0.1114	0.466711	SANGER	0.0763529	FALSE	710	2	3	FALSE	FALSE	FALSE	FALSE	FALSE	FALSE	FALSE
CGP1989873	CTD-3006G17.2--SLC7A7	KYSE-180	Esophageal Squamous Cell Carcinoma	Differentially-mapping	0.825532	0.1021	0.468186	BROAD	0.383245	FALSE	0	-2	5	FALSE	FALSE	FALSE	FALSE	FALSE	FALSE	FALSE
CGP1898235	FGFR3--TACC3	RT4	Bladder Carcinoma	Differentially-mapping	2.62498	0.1023	0.468186	BROAD	0.422532	TRUE	740	3	3	FALSE	FALSE	FALSE	TRUE	FALSE	TRUE	TRUE
CGP1252654	RAB8A--ADAM18	HuP-T3	Pancreatic Carcinoma	Differentially-mapping	0.997715	0.1177	0.468251	SANGER	0.116535	FALSE	740	2	3	FALSE	FALSE	FALSE	FALSE	FALSE	FALSE	FALSE
CGP1252948	RAB8A--ADAM18	HuP-T3	Pancreatic Carcinoma	Differentially-mapping	0.997715	0.1177	0.468251	SANGER	0.116535	FALSE	910	2	3	FALSE	FALSE	FALSE	FALSE	FALSE	FALSE	FALSE
CGP1961287	DDX17--AP000345.1	JHOS-4	Ovarian Carcinoma	Differentially-mapping	0.835913	0.1191	0.468251	SANGER	0.261256	FALSE	100	4	4	FALSE	FALSE	FALSE	FALSE	FALSE	FALSE	FALSE
CGP1675958	ATOX1--CAMK2A	NCI-H2023	Non-Small Cell Lung Carcinoma	Differentially-mapping	0.225167	0.1193	0.468251	SANGER	0.122532	FALSE	710	2	5	FALSE	FALSE	FALSE	FALSE	FALSE	FALSE	FALSE
CGP1253112	TANC2--ERN1	HuP-T3	Pancreatic Carcinoma	Differentially-mapping	0.98834	0.1182	0.468251	SANGER	-0.129323	FALSE	740	9	7	TRUE	FALSE	FALSE	FALSE	FALSE	FALSE	FALSE
CGP1253766	TANC2--ERN1	HuP-T3	Pancreatic Carcinoma	Differentially-mapping	0.98834	0.1182	0.468251	SANGER	-0.129323	FALSE	910	9	7	TRUE	FALSE	FALSE	FALSE	FALSE	FALSE	FALSE
CGP1372013	CD59--FBXO3	LN-229	Glioblastoma	Differentially-mapping	0.711954	0.121	0.468251	SANGER	0.0341515	FALSE	710	3	3	FALSE	FALSE	FALSE	FALSE	FALSE	FALSE	FALSE
CGP1372458	CD59--FBXO3	LN-229	Glioblastoma	Differentially-mapping	0.711954	0.121	0.468251	SANGER	0.0341515	FALSE	910	3	3	FALSE	FALSE	FALSE	FALSE	FALSE	FALSE	FALSE
CGP1591600	TESK2--GTF2B	JIMT-1	Breast Carcinoma	Differentially-mapping	0.436155	0.1158	0.468251	SANGER	1.31902	FALSE	910	4	6	FALSE	FALSE	FALSE	FALSE	FALSE	FALSE	FALSE
CGP0207484	LAMB1--LAMB4	OVMIU	Ovarian Carcinoma	Differentially-mapping	2.74046	0.1159	0.468251	SANGER	0.715694	FALSE	910	3	3	FALSE	FALSE	FALSE	FALSE	FALSE	FALSE	FALSE
CGP0207595	LAMB1--LAMB4	OVMIU	Ovarian Carcinoma	Differentially-mapping	2.74046	0.1159	0.468251	SANGER	0.715694	FALSE	710	3	3	FALSE	FALSE	FALSE	FALSE	FALSE	FALSE	FALSE
CGP0207633	LAMB1--LAMB4	OVMIU	Ovarian Carcinoma	Differentially-mapping	2.74046	0.1159	0.468251	SANGER	0.715694	FALSE	710	3	3	FALSE	FALSE	FALSE	FALSE	FALSE	FALSE	FALSE
CGP0208315	LAMB1--LAMB4	OVMIU	Ovarian Carcinoma	Differentially-mapping	2.74046	0.1159	0.468251	SANGER	0.715694	FALSE	910	3	3	FALSE	FALSE	FALSE	FALSE	FALSE	FALSE	FALSE
CGP0550452	RP11-384F7.2--LSAMP	NB13	Neuroblastoma	Differentially-mapping	2.21715	0.1139	0.468251	SANGER	0.506741	FALSE	100	-1	0	FALSE	TRUE	FALSE	FALSE	FALSE	FALSE	FALSE
CGP1031514	EEF1G--MTA2	NCI-H630	Colorectal Carcinoma	Differentially-mapping	0.246403	0.1222	0.468251	SANGER	0.481124	FALSE	910	3	3	FALSE	FALSE	FALSE	FALSE	FALSE	FALSE	FALSE
CGP1487476	WDR70--NIPBL	HCC38	Breast Carcinoma	Differentially-mapping	0.266198	0.1216	0.468251	SANGER	-0.640778	FALSE	100	2	2	FALSE	FALSE	FALSE	FALSE	FALSE	FALSE	FALSE
CGP1993174	PHF20L1--SAMD12	HCC1954	Breast Carcinoma	Differentially-mapping	0.501427	0.1159	0.468251	SANGER	-0.115735	FALSE	910	3	14	TRUE	FALSE	FALSE	FALSE	FALSE	FALSE	FALSE
CGP0988072	EEF2--SIRT6	COLO-320-HSR	Colorectal Carcinoma	Differentially-mapping	0.359072	0.1183	0.468251	SANGER	-1.50314	FALSE	910	2	2	FALSE	FALSE	TRUE	FALSE	FALSE	FALSE	FALSE
CGP1009297	SIK3--SORL1	NB10	Neuroblastoma	Differentially-mapping	0.759234	0.1205	0.468251	SANGER	0.171984	FALSE	710	3	3	FALSE	FALSE	FALSE	FALSE	FALSE	FALSE	FALSE
CGP0605626	PLXND1--TMCC1	HCC1187	Breast Carcinoma	Differentially-mapping	0.452565	0.1137	0.468251	SANGER	0.0231934	FALSE	700	2	2	FALSE	FALSE	FALSE	FALSE	FALSE	TRUE	TRUE
CGP1132582	SCYL2--UHRF1BP1L	GOTO	Neuroblastoma	Differentially-mapping	2.65486	0.1219	0.468251	SANGER	1.14045	FALSE	710	2	2	FALSE	FALSE	FALSE	FALSE	FALSE	FALSE	FALSE
CGP1849066	LMO4--ZNF7	NCI-H1755	Lung Adenocarcinoma	Differentially-mapping	0.553522	0.1137	0.468251	SANGER	0.0034943	FALSE	710	2	6	FALSE	FALSE	FALSE	FALSE	FALSE	FALSE	FALSE
CGP0986635	TCF25--CDK10	COLO-320-HSR	Colorectal Carcinoma	Non-mixed	0.26113	0.1176	0.468251	SANGER	0.18516	FALSE	0	3	3	FALSE	FALSE	FALSE	FALSE	FALSE	FALSE	FALSE
CGP0802875	SMG1P3--CPPED1	UWB1.289	Ovarian Carcinoma	Non-mixed	0.367864	0.1139	0.468251	SANGER	-0.029425	FALSE	0	-2	4	FALSE	FALSE	FALSE	FALSE	FALSE	FALSE	FALSE
CGP2008508	TMBIM4--GRIP1	HCC1143	Breast Carcinoma	Non-mixed	0.314268	0.114	0.468251	SANGER	-0.00169512	TRUE	910	10	10	TRUE	FALSE	FALSE	FALSE	FALSE	FALSE	FALSE
CGP1682473	AFG3L1P--MC1R	CAL-85-1	Breast Carcinoma	Non-mixed	0.515948	0.1224	0.468251	SANGER	0.216852	FALSE	0	3	-2	FALSE	FALSE	FALSE	FALSE	FALSE	FALSE	FALSE
CGP1633526	FOXK2--NARF	AU565	Breast Carcinoma	Non-mixed	0.33573	0.1203	0.468251	SANGER	0.114424	FALSE	740	3	3	FALSE	FALSE	FALSE	FALSE	FALSE	FALSE	FALSE
CGP1633565	FOXK2--NARF	AU565	Breast Carcinoma	Non-mixed	0.33573	0.1203	0.468251	SANGER	0.114424	FALSE	710	3	3	FALSE	FALSE	FALSE	FALSE	FALSE	FALSE	FALSE
CGP0348164	CELSR2--PHACTR4	DOV13	Ovarian Carcinoma	Non-mixed	0.183739	0.1198	0.468251	SANGER	0.157196	FALSE	100	2	2	FALSE	FALSE	FALSE	FALSE	FALSE	FALSE	FALSE
CGP0348329	CELSR2--PHACTR4	DOV13	Ovarian Carcinoma	Non-mixed	0.183739	0.1198	0.468251	SANGER	0.157196	FALSE	710	2	2	FALSE	FALSE	FALSE	FALSE	FALSE	FALSE	FALSE
CGP0895642	EXOC4--PVT1	SK-N-SH	Neuroblastoma	Non-mixed	0.953883	0.119	0.468251	SANGER	0.555355	FALSE	100	3	2	FALSE	FALSE	FALSE	FALSE	FALSE	FALSE	FALSE
CGP0896976	EXOC4--PVT1	SK-N-SH	Neuroblastoma	Non-mixed	0.953883	0.119	0.468251	SANGER	0.555355	FALSE	100	3	2	FALSE	FALSE	FALSE	FALSE	FALSE	FALSE	FALSE
CGP1322604	ZFR--RP11-189B4.7	EFO-21	Ovarian Carcinoma	Non-mixed	0.64994	0.1213	0.468251	SANGER	0.376784	FALSE	100	3	-2	FALSE	FALSE	FALSE	FALSE	FALSE	FALSE	FALSE
CGP1565971	AKAP8--SPIRE1	CAPAN-1	Pancreatic Carcinoma	Non-mixed	0.243684	0.1199	0.468251	SANGER	-0.0199666	FALSE	710	3	4	FALSE	FALSE	FALSE	FALSE	FALSE	FALSE	FALSE
CGP0230421	CDK13--SUGCT	ESO51	Esophageal Adenocarcinoma	Non-mixed	1.43434	0.1159	0.468251	SANGER	0.371823	FALSE	710	3	-2	FALSE	FALSE	FALSE	FALSE	FALSE	TRUE	FALSE
CGP0231077	CDK13--SUGCT	ESO51	Esophageal Adenocarcinoma	Non-mixed	1.43434	0.1159	0.468251	SANGER	0.371823	FALSE	740	3	-2	FALSE	FALSE	FALSE	FALSE	FALSE	TRUE	FALSE
CGP0208143	CHURC1--ZBTB1	OVMIU	Ovarian Carcinoma	Non-mixed	0.838852	0.1198	0.468251	SANGER	0.241961	FALSE	100	2	3	FALSE	FALSE	FALSE	FALSE	FALSE	FALSE	FALSE
CGP1633844	PBRM1--WDR82	AU565	Breast Carcinoma	Differentially-mapping	1.58766	0.1026	0.468255	BROAD	1.43936	TRUE	710	1	1	FALSE	FALSE	FALSE	TRUE	FALSE	FALSE	FALSE
CGP1155423	ITSN1--EVA1C	LC-1-sq	Squamous Cell Lung Carcinoma	Differentially-mapping	0.49054	0.1228	0.468691	SANGER	-0.00607852	FALSE	910	2	-2	FALSE	FALSE	FALSE	FALSE	FALSE	FALSE	FALSE
CGP1674540	LATS2--GLRA2	TE-5	Esophageal Squamous Cell Carcinoma	Differentially-mapping	0.999393	0.103	0.468778	BROAD	0.522908	FALSE	100	2	5	FALSE	FALSE	FALSE	FALSE	FALSE	FALSE	FALSE
CGP1452819	RPRD2--ASPH	KELLY	Neuroblastoma	Differentially-mapping	2.35194	0.1235	0.469186	SANGER	1.33252	FALSE	710	3	2	FALSE	FALSE	FALSE	FALSE	FALSE	FALSE	FALSE
CGP0263175	ATXN7L1--CFTR	NCI-H1993	Lung Adenocarcinoma	Differentially-mapping	0.697387	0.1235	0.469186	SANGER	0.11033	FALSE	710	14	10	TRUE	FALSE	FALSE	FALSE	FALSE	FALSE	FALSE
CGP1331628	ZNF609--RBPMS2	MDA-MB-436	Breast Carcinoma	Differentially-mapping	0.528355	0.1247	0.472323	SANGER	0.147079	FALSE	710	3	3	FALSE	FALSE	FALSE	FALSE	FALSE	FALSE	FALSE
CGP1362353	ZC3H14--RNA28S5	PANC-08-13	Pancreatic Carcinoma	Non-mixed	0.164328	0.1249	0.472323	SANGER	0.0558067	FALSE	100	2	-2	FALSE	FALSE	FALSE	FALSE	FALSE	FALSE	FALSE
CGP1845984	PRKCE--TTC7A	HCC-15	Squamous Cell Lung Carcinoma	Differentially-mapping	1.24931	0.1252	0.472372	SANGER	0.41422	FALSE	910	1	1	FALSE	FALSE	FALSE	FALSE	FALSE	FALSE	FALSE
CGP1856214	SQLE--NSMCE2	NCI-H1568	Lung Adenocarcinoma	Differentially-mapping	0.677939	0.1263	0.474346	SANGER	0.332578	FALSE	710	4	4	FALSE	FALSE	FALSE	FALSE	FALSE	FALSE	FALSE
CGP0370230	CRADD--SOCS2	EVSA-T	Breast Carcinoma	Differentially-mapping	0.448788	0.1263	0.474346	SANGER	0.327343	FALSE	100	3	3	FALSE	FALSE	FALSE	FALSE	FALSE	FALSE	FALSE
CGP0264201	CAND1--C12orf56	NCI-H1993	Lung Adenocarcinoma	Differentially-mapping	0.507064	0.1268	0.475139	SANGER	0.176858	FALSE	740	11	10	TRUE	FALSE	FALSE	FALSE	FALSE	FALSE	FALSE
CGP0068903	AKT3--CEP170	WM793B	Melanoma	Differentially-mapping	0.904577	0.1054	0.477511	BROAD	0.00435265	FALSE	820	2	2	FALSE	FALSE	FALSE	FALSE	FALSE	FALSE	FALSE
CGP1791871	AP3D1--JSRP1	A2058	Melanoma	Differentially-mapping	0.320738	0.1055	0.477511	BROAD	0.172076	FALSE	740	1	1	FALSE	FALSE	FALSE	FALSE	FALSE	FALSE	FALSE
CGP2030776	SSBP4--NUPL1	SKM-1	Acute Myeloid Leukemia	Differentially-mapping	0.468966	0.1804	0.478452	SABATINI	0.573826	FALSE	910	5	7	FALSE	FALSE	FALSE	FALSE	FALSE	FALSE	FALSE
CGP0058242	ST14--LINC01184	HT-115	Colorectal Carcinoma	Non-mixed	0.583458	0.1062	0.479359	BROAD	0.260576	FALSE	100	2	-2	FALSE	FALSE	FALSE	FALSE	FALSE	FALSE	FALSE
CGP1669195	PLEKHM1--HMMR	NCI-H650	Lung Adenocarcinoma	Differentially-mapping	0.549988	0.1283	0.479667	SANGER	-0.114918	FALSE	820	6	6	FALSE	FALSE	FALSE	FALSE	FALSE	FALSE	FALSE
CGP2011919	HUWE1--XAGE1A	UACC-893	Breast Carcinoma	Differentially-mapping	0.923922	0.1293	0.480132	SANGER	0.306792	FALSE	100	3	3	FALSE	FALSE	FALSE	FALSE	FALSE	FALSE	FALSE
CGP2011921	HUWE1--XAGE1B	UACC-893	Breast Carcinoma	Differentially-mapping	0.923922	0.1293	0.480132	SANGER	0.306792	FALSE	100	3	3	FALSE	FALSE	FALSE	FALSE	FALSE	FALSE	FALSE
CGP2011922	HUWE1--XAGE1B	UACC-893	Breast Carcinoma	Differentially-mapping	0.923922	0.1293	0.480132	SANGER	0.306792	FALSE	100	3	3	FALSE	FALSE	FALSE	FALSE	FALSE	FALSE	FALSE
CGP1380371	TATDN1--DEPTOR	NCI-H716	Colorectal Carcinoma	Differentially-mapping	1.61048	0.1301	0.480931	SANGER	0.384911	FALSE	710	2	2	FALSE	FALSE	FALSE	FALSE	FALSE	TRUE	FALSE
CGP1635513	GMEB1--RCC1	HCC-78	Lung Adenocarcinoma	Non-mixed	1.059	0.1299	0.480931	SANGER	1.0783	FALSE	100	4	4	FALSE	FALSE	FALSE	FALSE	FALSE	FALSE	FALSE
CGP1849731	RAD9A--SHANK2	MDA-MB-415	Breast Carcinoma	Differentially-mapping	1.09938	0.1312	0.48391	SANGER	0.184505	FALSE	740	3	2	FALSE	FALSE	FALSE	FALSE	FALSE	TRUE	FALSE
CGP1011615	NPAS3--IL25	ES8	Ewing's Sarcoma	Differentially-mapping	0.585743	0.1317	0.483974	SANGER	0.157001	FALSE	710	2	2	FALSE	FALSE	FALSE	FALSE	FALSE	FALSE	FALSE
CGP1031126	NUP62CL--NAP1L4P2	NCI-H630	Colorectal Carcinoma	Differentially-mapping	0.536658	0.1321	0.483974	SANGER	0.0307821	FALSE	0	3	3	FALSE	FALSE	FALSE	FALSE	FALSE	FALSE	FALSE
CGP1832675	EDC3--UBL7	LU-65	Non-Small Cell Lung Carcinoma	Differentially-mapping	0.498162	0.1321	0.483974	SANGER	0.0301277	FALSE	100	4	4	FALSE	FALSE	FALSE	FALSE	FALSE	FALSE	FALSE
CGP1612336	ASAP1--TG	G-292-Clone-A141B1	Osteosarcoma	Differentially-mapping	0.378343	0.1076	0.484347	BROAD	-0.0320704	FALSE	820	5	4	FALSE	FALSE	FALSE	FALSE	FALSE	FALSE	FALSE
CGP1687615	MAPKAPK2--RASSF5	OVTOKO	Ovarian Carcinoma	Differentially-mapping	0.959022	0.1081	0.485269	BROAD	0.202764	FALSE	910	4	4	FALSE	FALSE	FALSE	FALSE	FALSE	FALSE	FALSE
CGP1710362	ST3GAL2--COG4	A375	Melanoma	Differentially-mapping	0.596561	0.1332	0.48692	SANGER	0.172872	FALSE	820	3	3	FALSE	FALSE	FALSE	FALSE	FALSE	FALSE	FALSE
CGP0385811	DYNC1H1--PPP2R5C	CAL-78	Chondrosarcoma	Differentially-mapping	0.909677	0.1102	0.488029	BROAD	-0.457364	FALSE	740	4	4	FALSE	FALSE	TRUE	FALSE	FALSE	FALSE	FALSE
CGP0386637	DYNC1H1--PPP2R5C	CAL-78	Chondrosarcoma	Differentially-mapping	0.909677	0.1102	0.488029	BROAD	-0.457364	FALSE	700	4	4	FALSE	FALSE	TRUE	FALSE	FALSE	FALSE	FALSE
CGP0387112	DYNC1H1--PPP2R5C	CAL-78	Chondrosarcoma	Differentially-mapping	0.909677	0.1102	0.488029	BROAD	-0.457364	FALSE	710	4	4	FALSE	FALSE	TRUE	FALSE	FALSE	FALSE	FALSE
CGP1320239	ITCH--RALY	KLE	Endometrial Carcinoma	Differentially-mapping	0.800898	0.1093	0.488029	BROAD	-0.0745983	FALSE	100	4	4	FALSE	FALSE	FALSE	FALSE	FALSE	FALSE	FALSE
CGP1411996	FN1--MT2A	8305C	Thyroid Gland Carcinoma	Non-mixed	0.290252	0.1094	0.488029	BROAD	0.213116	FALSE	100	3	3	FALSE	FALSE	FALSE	FALSE	FALSE	FALSE	FALSE
CGP1728932	PSME4--GPR75-ASB3	RMG-I	Ovarian Carcinoma	Differentially-mapping	0.792015	0.1344	0.488416	SANGER	0.286719	FALSE	710	3	-2	FALSE	FALSE	FALSE	FALSE	FALSE	FALSE	FALSE
CGP1487464	HMGXB3--PPARGC1B	HCC38	Breast Carcinoma	Differentially-mapping	0.359338	0.1345	0.488416	SANGER	0.230121	TRUE	910	2	2	FALSE	FALSE	FALSE	FALSE	FALSE	FALSE	FALSE
CGP1487932	HMGXB3--PPARGC1B	HCC38	Breast Carcinoma	Differentially-mapping	0.359338	0.1345	0.488416	SANGER	0.230121	TRUE	910	2	2	FALSE	FALSE	FALSE	FALSE	FALSE	FALSE	FALSE
CGP0483685	CDH8--AMFR	ES6	Ewing's Sarcoma	Differentially-mapping	0.563204	0.1359	0.488831	SANGER	0.0834087	FALSE	740	4	4	FALSE	FALSE	FALSE	FALSE	FALSE	FALSE	FALSE
CGP1352866	SLC25A44--DAP3	OVCAR-3	Ovarian Carcinoma	Differentially-mapping	0.425989	0.1356	0.488831	SANGER	0.633172	FALSE	860	4	4	FALSE	FALSE	FALSE	FALSE	FALSE	FALSE	FALSE
CGP1739022	YAF2--LRRK2	NCI-H1355	Lung Adenocarcinoma	Differentially-mapping	0.653327	0.136	0.488831	SANGER	0.111788	FALSE	740	5	6	FALSE	FALSE	FALSE	FALSE	FALSE	FALSE	FALSE
CGP1664551	FAT1--SORBS2	MIA-PaCa-2	Pancreatic Carcinoma	Differentially-mapping	0.268277	0.1361	0.488831	SANGER	0.133272	TRUE	100	1	2	FALSE	FALSE	FALSE	TRUE	FALSE	FALSE	FALSE
CGP1452363	PTPRN2--CYP3A7	KELLY	Neuroblastoma	Non-mixed	0.874177	0.1359	0.488831	SANGER	0.143587	FALSE	710	3	3	FALSE	FALSE	FALSE	FALSE	FALSE	FALSE	FALSE
CGP1849774	LRIG1--FHIT	MDA-MB-415	Breast Carcinoma	Differentially-mapping	0.554391	0.1365	0.489199	SANGER	-0.178575	FALSE	100	1	3	FALSE	FALSE	FALSE	TRUE	FALSE	FALSE	FALSE
CGP2029199	AC016907.3--ALK	MHH-ES-1	Ewing's Sarcoma	Differentially-mapping	0.56534	0.137	0.489924	SANGER	0.101159	FALSE	0	4	4	FALSE	FALSE	FALSE	TRUE	TRUE	FALSE	FALSE
CGP1766504	TXLNG--SYAP1	MCF7	Breast Carcinoma	Differentially-mapping	0.751546	0.1375	0.490645	SANGER	0.404807	FALSE	710	2	2	FALSE	FALSE	FALSE	FALSE	FALSE	FALSE	FALSE
CGP1611930	KIF3B--NXPE2	G-292-Clone-A141B1	Osteosarcoma	Non-mixed	0.261747	0.1115	0.492458	BROAD	0.0802292	FALSE	910	2	-2	FALSE	FALSE	FALSE	FALSE	FALSE	FALSE	FALSE
CGP1612924	TBC1D30--COX10	G-292-Clone-A141B1	Osteosarcoma	Differentially-mapping	0.36736	0.1123	0.493339	BROAD	-0.167732	FALSE	0	7	8	TRUE	FALSE	FALSE	FALSE	FALSE	FALSE	FALSE
CGP1634586	C6orf48--MSH5	KYSE-410	Esophageal Squamous Cell Carcinoma	Differentially-mapping	0.414487	0.112	0.493339	BROAD	0.0994782	FALSE	910	4	4	FALSE	FALSE	FALSE	FALSE	FALSE	FALSE	FALSE
CGP1941270	HELLS--EYS	SNU-449	Hepatocellular Carcinoma	Differentially-mapping	1.29713	0.1134	0.496843	BROAD	0.412151	FALSE	820	3	2	FALSE	FALSE	FALSE	FALSE	FALSE	FALSE	FALSE
CGP1883825	ZNRF3--TTC28	KS-1	Glioblastoma	Differentially-mapping	1.9032	0.1148	0.500309	BROAD	0.5848	FALSE	910	2	2	FALSE	FALSE	FALSE	FALSE	FALSE	FALSE	FALSE
CGP1634674	CUL5--DNAL1	KYSE-410	Esophageal Squamous Cell Carcinoma	Non-mixed	0.295756	0.1145	0.500309	BROAD	0.0365807	FALSE	910	8	6	TRUE	FALSE	FALSE	FALSE	FALSE	FALSE	FALSE
CGP1378888	MYO9A--PARP6	KURAMOCHI	Ovarian Carcinoma	Differentially-mapping	0.301357	0.1409	0.500606	SANGER	0.107445	TRUE	820	2	2	FALSE	FALSE	FALSE	FALSE	FALSE	FALSE	FALSE
CGP1838590	STK3--GRHL2	MDA-MB-468	Breast Carcinoma	Non-mixed	0.394739	0.1406	0.500606	SANGER	0.301547	FALSE	740	2	3	FALSE	FALSE	FALSE	FALSE	FALSE	FALSE	FALSE
CGP2043981	ASAP1--TRPS1	NCI-H2087	Lung Adenocarcinoma	Differentially-mapping	0.754018	0.1155	0.502028	BROAD	0.500369	FALSE	0	2	3	FALSE	FALSE	FALSE	FALSE	FALSE	FALSE	FALSE
CGP0841459	LDLRAD3--TCP11L1	HCC1806	Breast Carcinoma	Differentially-mapping	0.50059	0.1163	0.504171	BROAD	0.269515	FALSE	710	5	1	FALSE	FALSE	FALSE	FALSE	FALSE	FALSE	FALSE
CGP0170341	RUNX1--SLC6A19	H3118	Head and Neck Carcinoma	Differentially-mapping	0.627489	0.1427	0.50482	SANGER	0.0454613	FALSE	910	2	2	FALSE	FALSE	FALSE	TRUE	FALSE	FALSE	FALSE
CGP0170452	RUNX1--SLC6A19	H3118	Head and Neck Carcinoma	Differentially-mapping	0.627489	0.1427	0.50482	SANGER	0.0454613	FALSE	910	2	2	FALSE	FALSE	FALSE	TRUE	FALSE	FALSE	FALSE
CGP1872661	MROH3P--RGL1	Caov-4	Ovarian Carcinoma	Non-mixed	0.322368	0.1435	0.506561	SANGER	0.0876261	FALSE	0	-2	14	TRUE	FALSE	FALSE	FALSE	FALSE	FALSE	FALSE
CGP0124181	PANK2--MAVS	HCT-116	Colorectal Carcinoma	Differentially-mapping	0.261346	0.1441	0.50759	SANGER	0.00771924	FALSE	860	2	2	FALSE	FALSE	FALSE	FALSE	FALSE	FALSE	FALSE
CGP1537362	DSCR4--KCNJ6	RD	Rhabdomyosarcoma	Non-mixed	0.421041	0.118	0.510195	BROAD	0.505433	FALSE	100	2	2	FALSE	FALSE	FALSE	FALSE	FALSE	FALSE	FALSE
CGP0413755	DDX42--PITPNC1	MDA-MB-361	Breast Carcinoma	Differentially-mapping	0.440749	0.1462	0.511237	SANGER	-0.634619	FALSE	910	7	7	FALSE	FALSE	FALSE	FALSE	FALSE	FALSE	FALSE
CGP1635783	SLC34A2--ROS1	HCC-78	Lung Adenocarcinoma	Differentially-mapping	2.3508	0.1459	0.511237	SANGER	1.25519	TRUE	910	4	4	FALSE	FALSE	FALSE	TRUE	TRUE	FALSE	TRUE
CGP1635857	SLC34A2--ROS1	HCC-78	Lung Adenocarcinoma	Differentially-mapping	2.3508	0.1459	0.511237	SANGER	1.25519	TRUE	910	4	4	FALSE	FALSE	FALSE	TRUE	TRUE	FALSE	TRUE
CGP1900855	FANCA--CDK10	EBC-1	Squamous Cell Lung Carcinoma	Non-mixed	0.374111	0.1468	0.511237	SANGER	0.180179	FALSE	710	3	3	FALSE	FALSE	FALSE	TRUE	FALSE	FALSE	FALSE
CGP1901053	FANCA--CDK10	EBC-1	Squamous Cell Lung Carcinoma	Non-mixed	0.374111	0.1468	0.511237	SANGER	0.180179	FALSE	710	3	3	FALSE	FALSE	FALSE	TRUE	FALSE	FALSE	FALSE
CGP1432647	ETNK1--RP11-125O5.2	SU8686	Pancreatic Carcinoma	Non-mixed	0.255257	0.147	0.511237	SANGER	0.226589	FALSE	0	6	5	FALSE	FALSE	FALSE	TRUE	FALSE	FALSE	FALSE
CGP1608717	RASA2--SPINK5	OVCAR-8	Ovarian Carcinoma	Differentially-mapping	0.313156	0.1186	0.511443	BROAD	-0.0367072	FALSE	710	2	3	FALSE	FALSE	FALSE	FALSE	FALSE	FALSE	FALSE
CGP1328743	CHD3--DNAH2	Caov-3	Ovarian Carcinoma	Differentially-mapping	1.01685	0.1202	0.512054	BROAD	0.194968	FALSE	910	2	2	FALSE	FALSE	FALSE	FALSE	FALSE	FALSE	FALSE
CGP2075117	PTPN23--ELP6	T84	Colorectal Carcinoma	Differentially-mapping	0.569203	0.1203	0.512054	BROAD	0.21075	FALSE	910	3	-2	FALSE	FALSE	FALSE	FALSE	FALSE	FALSE	FALSE
CGP0798744	MAP2K4--PAGE5	CCK-81	Colorectal Carcinoma	Differentially-mapping	1.59378	0.1199	0.512054	BROAD	0.581606	FALSE	910	1	4	FALSE	FALSE	FALSE	TRUE	FALSE	FALSE	FALSE
CGP1541519	BMPR2--TYW5	NCI-H838	Lung Adenocarcinoma	Differentially-mapping	0.582668	0.1194	0.512054	BROAD	0.1777	FALSE	710	2	2	FALSE	FALSE	FALSE	FALSE	FALSE	FALSE	FALSE
CGP1742938	NF1--RAB11FIP4	SK-N-FI	Neuroblastoma	Non-mixed	0.579642	0.1195	0.512054	BROAD	0.351878	TRUE	910	0	0	FALSE	TRUE	FALSE	TRUE	FALSE	FALSE	FALSE
CGP1697783	AIDA--FGGY	GI-1	Glioblastoma	Differentially-mapping	0.5954	0.1207	0.512429	BROAD	-0.561794	FALSE	0	6	14	TRUE	FALSE	FALSE	FALSE	FALSE	FALSE	FALSE
CGP1288341	AHCYL1--KIAA1324	SF126	Glioblastoma	Differentially-mapping	0.382711	0.1477	0.512547	SANGER	-0.0722709	FALSE	910	2	2	FALSE	FALSE	FALSE	FALSE	FALSE	FALSE	FALSE
CGP0170019	RUNX1--SLC6A19	H3118	Head and Neck Carcinoma	Differentially-mapping	0.671053	0.148	0.512547	SANGER	0.082119	FALSE	900	2	2	FALSE	FALSE	FALSE	TRUE	FALSE	FALSE	FALSE
CGP1783345	ARID2--KCTD16	NCI-H1299	Non-Small Cell Lung Carcinoma	Differentially-mapping	0.350636	0.1223	0.517884	BROAD	0.0122355	FALSE	100	10	5	TRUE	FALSE	FALSE	TRUE	FALSE	FALSE	FALSE
CGP0625376	FAM49A--DDX1	TGW	Neuroblastoma	Differentially-mapping	0.7822	0.1503	0.519419	SANGER	-0.366843	FALSE	710	14	5	TRUE	FALSE	FALSE	FALSE	FALSE	FALSE	FALSE
CGP1993565	STRADB--NOP58	HCC1954	Breast Carcinoma	Differentially-mapping	1.62101	0.1231	0.519931	BROAD	0.345969	FALSE	910	2	2	FALSE	FALSE	FALSE	FALSE	FALSE	FALSE	FALSE
CGP1898845	CORO7--POLR3K	RT4	Bladder Carcinoma	Differentially-mapping	3.87891	0.1242	0.520563	BROAD	-0.830133	FALSE	710	2	2	FALSE	FALSE	FALSE	FALSE	FALSE	FALSE	FALSE
CGP2008099	TMEM14A--RP11-403A21.1	HCC1143	Breast Carcinoma	Differentially-mapping	0.836096	0.1242	0.520563	BROAD	0.248504	FALSE	100	4	-2	FALSE	FALSE	FALSE	FALSE	FALSE	FALSE	FALSE
CGP1700619	SCAMP2--WDR72	A549	Lung Adenocarcinoma	Differentially-mapping	1.22241	0.1242	0.520563	BROAD	0.539765	FALSE	910	4	4	FALSE	FALSE	FALSE	FALSE	FALSE	FALSE	FALSE
CGP1298567	CPSF3--ASAP2	PC-14	Lung Adenocarcinoma	Differentially-mapping	0.728098	0.1252	0.523419	BROAD	1.37648	FALSE	910	3	3	FALSE	FALSE	FALSE	FALSE	FALSE	FALSE	FALSE
CGP1760321	COX19--PRKAR1B	LS-1034	Colorectal Carcinoma	Differentially-mapping	0.79254	0.1518	0.523503	SANGER	0.381175	FALSE	710	2	1	FALSE	FALSE	FALSE	FALSE	FALSE	FALSE	FALSE
CGP2074772	MECOM--EZH2	T84	Colorectal Carcinoma	Differentially-mapping	0.363582	0.1525	0.523721	SANGER	0.301821	FALSE	100	3	3	FALSE	FALSE	FALSE	TRUE	TRUE	FALSE	FALSE
CGP1901497	TANC1--PKP4	EBC-1	Squamous Cell Lung Carcinoma	Differentially-mapping	1.03864	0.1523	0.523721	SANGER	0.423545	FALSE	910	2	2	FALSE	FALSE	FALSE	FALSE	FALSE	FALSE	FALSE
CGP1664812	BDH1--AC024560.2	MIA-PaCa-2	Pancreatic Carcinoma	Differentially-mapping	0.476602	0.1603	0.525223	SANGER	-0.0390097	FALSE	100	4	4	FALSE	FALSE	FALSE	FALSE	FALSE	FALSE	FALSE
CGP1011837	NPHP4--ACVR1B	ES8	Ewing's Sarcoma	Differentially-mapping	0.322327	0.1554	0.525223	SANGER	0.108584	FALSE	710	3	3	FALSE	FALSE	FALSE	FALSE	FALSE	FALSE	FALSE
CGP1149849	SOS1--ADCY3	NCI-H3122	Lung Adenocarcinoma	Differentially-mapping	1.03934	0.1606	0.525223	SANGER	0.0203971	FALSE	910	5	5	FALSE	FALSE	FALSE	FALSE	FALSE	FALSE	FALSE
CGP1466067	NKD1--ADCY7	NCI-H520	Squamous Cell Lung Carcinoma	Differentially-mapping	0.275754	0.1575	0.525223	SANGER	0.00354494	TRUE	620	6	6	FALSE	FALSE	FALSE	FALSE	FALSE	TRUE	FALSE
CGP1466840	NKD1--ADCY7	NCI-H520	Squamous Cell Lung Carcinoma	Differentially-mapping	0.275754	0.1575	0.525223	SANGER	0.00354494	TRUE	710	6	6	FALSE	FALSE	FALSE	FALSE	FALSE	TRUE	FALSE
CGP1466951	NKD1--ADCY7	NCI-H520	Squamous Cell Lung Carcinoma	Differentially-mapping	0.275754	0.1575	0.525223	SANGER	0.00354494	TRUE	910	6	6	FALSE	FALSE	FALSE	FALSE	FALSE	TRUE	FALSE
CGP1467291	NKD1--ADCY7	NCI-H520	Squamous Cell Lung Carcinoma	Differentially-mapping	0.275754	0.1575	0.525223	SANGER	0.00354494	TRUE	710	6	6	FALSE	FALSE	FALSE	FALSE	FALSE	TRUE	FALSE
CGP1467297	NKD1--ADCY7	NCI-H520	Squamous Cell Lung Carcinoma	Differentially-mapping	0.275754	0.1575	0.525223	SANGER	0.00354494	TRUE	910	6	6	FALSE	FALSE	FALSE	FALSE	FALSE	TRUE	FALSE
CGP1872753	CEP170--CASC11	Caov-4	Ovarian Carcinoma	Differentially-mapping	0.86845	0.1596	0.525223	SANGER	0.398241	FALSE	100	6	-2	FALSE	FALSE	FALSE	FALSE	FALSE	FALSE	FALSE
CGP1872929	CEP170--CASC11	Caov-4	Ovarian Carcinoma	Differentially-mapping	0.86845	0.1596	0.525223	SANGER	0.398241	FALSE	200	6	-2	FALSE	FALSE	FALSE	FALSE	FALSE	FALSE	FALSE
CGP1105811	SH2B3--GRAMD4	KP-1N	Pancreatic Carcinoma	Differentially-mapping	0.469633	0.16	0.525223	SANGER	0.0354149	FALSE	0	3	2	FALSE	FALSE	FALSE	TRUE	FALSE	FALSE	FALSE
CGP1105861	SH2B3--GRAMD4	KP-1N	Pancreatic Carcinoma	Differentially-mapping	0.469633	0.16	0.525223	SANGER	0.0354149	FALSE	0	3	2	FALSE	FALSE	FALSE	TRUE	FALSE	FALSE	FALSE
CGP1993543	BRWD1--HLCS	HCC1954	Breast Carcinoma	Differentially-mapping	0.394452	0.1602	0.525223	SANGER	0.43026	FALSE	715	8	6	TRUE	FALSE	FALSE	FALSE	FALSE	FALSE	FALSE
CGP1993544	BRWD1--HLCS	HCC1954	Breast Carcinoma	Differentially-mapping	0.394452	0.1602	0.525223	SANGER	0.43026	FALSE	910	8	6	TRUE	FALSE	FALSE	FALSE	FALSE	FALSE	FALSE
CGP1993695	BRWD1--HLCS	HCC1954	Breast Carcinoma	Differentially-mapping	0.394452	0.1602	0.525223	SANGER	0.43026	FALSE	910	8	6	TRUE	FALSE	FALSE	FALSE	FALSE	FALSE	FALSE
CGP0175809	FBXO28--IFI16	MFM-223	Breast Carcinoma	Differentially-mapping	0.986942	0.1557	0.525223	SANGER	0.0938529	FALSE	910	2	4	FALSE	FALSE	FALSE	FALSE	FALSE	FALSE	FALSE
CGP0177768	FBXO28--IFI16	MFM-223	Breast Carcinoma	Differentially-mapping	0.986942	0.1557	0.525223	SANGER	0.0938529	FALSE	740	2	4	FALSE	FALSE	FALSE	FALSE	FALSE	FALSE	FALSE
CGP0179360	FBXO28--IFI16	MFM-223	Breast Carcinoma	Differentially-mapping	0.986942	0.1557	0.525223	SANGER	0.0938529	FALSE	740	2	4	FALSE	FALSE	FALSE	FALSE	FALSE	FALSE	FALSE
CGP1155743	MRPL30--KIAA1211L	LC-1-sq	Squamous Cell Lung Carcinoma	Differentially-mapping	0.289304	0.1592	0.525223	SANGER	-0.187524	FALSE	100	2	-2	FALSE	FALSE	FALSE	FALSE	FALSE	FALSE	FALSE
CGP1885647	GLRB--LRBA	PANC-03-27	Pancreatic Carcinoma	Differentially-mapping	0.609814	0.1553	0.525223	SANGER	-0.0702212	FALSE	910	2	2	FALSE	FALSE	FALSE	FALSE	FALSE	FALSE	FALSE
CGP1419219	TANC2--MGAT5B	EPLC-272H	Other Solid Carcinomas	Differentially-mapping	0.22739	0.1598	0.525223	SANGER	-0.0788512	FALSE	710	3	3	FALSE	FALSE	FALSE	FALSE	FALSE	FALSE	FALSE
CGP1487442	SLC26A6--PRKAR2A	HCC38	Breast Carcinoma	Differentially-mapping	0.286647	0.1561	0.525223	SANGER	0.109096	FALSE	910	2	1	FALSE	FALSE	FALSE	FALSE	FALSE	FALSE	TRUE
CGP1252624	MED13--TANC2	HuP-T3	Pancreatic Carcinoma	Differentially-mapping	0.520795	0.1541	0.525223	SANGER	0.437761	TRUE	0	9	9	TRUE	FALSE	FALSE	FALSE	FALSE	FALSE	FALSE
CGP1130899	PPDPF--LPIN3	GOTO	Neuroblastoma	Non-mixed	1.55238	0.1585	0.525223	SANGER	0.32552	FALSE	440	3	3	FALSE	FALSE	FALSE	FALSE	FALSE	FALSE	FALSE
CGP0382395	CEP72--AHRR	SAS	Head and Neck Carcinoma	Differentially-mapping	0.500789	0.1623	0.529729	SANGER	-0.371773	FALSE	910	5	7	FALSE	FALSE	FALSE	FALSE	FALSE	FALSE	FALSE
CGP1607053	TMCO3--RBM14	SW1990	Pancreatic Carcinoma	Differentially-mapping	0.222151	0.163	0.529911	SANGER	-1.17661	FALSE	910	3	3	FALSE	FALSE	FALSE	FALSE	FALSE	FALSE	FALSE
CGP1607275	TMCO3--RBM14-RBM4	SW1990	Pancreatic Carcinoma	Non-mixed	0.222151	0.163	0.529911	SANGER	0.00594423	FALSE	740	3	3	FALSE	FALSE	FALSE	FALSE	FALSE	FALSE	FALSE
CGP1671001	EIF3K--CYP39A1	HCC1395	Breast Carcinoma	Differentially-mapping	0.772691	0.1654	0.532621	SANGER	0.54206	FALSE	910	3	2	FALSE	FALSE	FALSE	FALSE	FALSE	FALSE	TRUE
CGP1671027	EIF3K--CYP39A1	HCC1395	Breast Carcinoma	Differentially-mapping	0.772691	0.1654	0.532621	SANGER	0.54206	FALSE	910	3	2	FALSE	FALSE	FALSE	FALSE	FALSE	FALSE	TRUE
CGP0178475	SPIDR--ERLIN2	MFM-223	Breast Carcinoma	Differentially-mapping	0.673361	0.1645	0.532621	SANGER	0.322267	FALSE	100	-2	11	TRUE	FALSE	FALSE	FALSE	FALSE	FALSE	FALSE
CGP0805209	SH2B1--FOLR2	UWB1.289	Ovarian Carcinoma	Differentially-mapping	0.363042	0.1653	0.532621	SANGER	0.146257	FALSE	910	6	4	FALSE	FALSE	FALSE	FALSE	FALSE	FALSE	FALSE
CGP2011613	GSK3B--GPR156	UACC-893	Breast Carcinoma	Differentially-mapping	0.680263	0.1655	0.532621	SANGER	-0.01923	FALSE	710	4	4	FALSE	FALSE	FALSE	FALSE	FALSE	FALSE	FALSE
CGP1832799	FBXL20--TNS4	LU-65	Non-Small Cell Lung Carcinoma	Differentially-mapping	0.830337	0.1661	0.532621	SANGER	-0.0474502	FALSE	710	4	4	FALSE	FALSE	FALSE	FALSE	FALSE	FALSE	FALSE
CGP1833354	FBXL20--TNS4	LU-65	Non-Small Cell Lung Carcinoma	Differentially-mapping	0.830337	0.1661	0.532621	SANGER	-0.0474502	FALSE	0	4	4	FALSE	FALSE	FALSE	FALSE	FALSE	FALSE	FALSE
CGP2027095	CHKA--PPFIA1	CAMA-1	Breast Carcinoma	Differentially-mapping	0.38701	0.128	0.533766	BROAD	0.196229	FALSE	710	4	5	FALSE	FALSE	FALSE	FALSE	FALSE	FALSE	FALSE
CGP2031036	TNRC6B--ADSL	SKM-1	Acute Myeloid Leukemia	Differentially-mapping	0.432634	0.2104	0.534767	SABATINI	0.531816	FALSE	910	5	5	FALSE	FALSE	FALSE	FALSE	FALSE	FALSE	FALSE
CGP0583648	ZC3H7B--L3MBTL2	PEO1	Ovarian Carcinoma	Differentially-mapping	0.624998	0.168	0.537665	SANGER	0.0749096	TRUE	710	1	1	FALSE	FALSE	FALSE	FALSE	FALSE	FALSE	FALSE
CGP0604417	KLK5--CDH23	HCC1187	Breast Carcinoma	Differentially-mapping	0.257878	0.1687	0.538857	SANGER	0.126144	FALSE	910	4	3	FALSE	FALSE	FALSE	FALSE	FALSE	FALSE	FALSE
CGP1292467	FBXO42--PI4K2B	SK-OV-3	Ovarian Carcinoma	Differentially-mapping	0.407462	0.1296	0.53907	BROAD	0.192387	FALSE	910	4	4	FALSE	FALSE	FALSE	FALSE	FALSE	FALSE	FALSE
CGP1948697	FOSL2--PLB1	KP-4	Pancreatic Carcinoma	Differentially-mapping	0.943453	0.131	0.543518	BROAD	0.267976	FALSE	910	3	3	FALSE	FALSE	FALSE	FALSE	FALSE	TRUE	FALSE
CGP0112505	PPP4C--CAPN15	BE2-M17	Neuroblastoma	Differentially-mapping	0.195754	0.1717	0.545264	SANGER	-0.42413	FALSE	100	1	-2	FALSE	FALSE	FALSE	FALSE	FALSE	FALSE	FALSE
CGP0604699	KMT2E--LHFPL3	HCC1187	Breast Carcinoma	Differentially-mapping	0.765177	0.1715	0.545264	SANGER	0.294404	FALSE	710	-2	4	FALSE	FALSE	FALSE	FALSE	FALSE	FALSE	FALSE
CGP1007889	MEIS2--TMOD3	OVCA420	Ovarian Carcinoma	Non-mixed	0.168085	0.1712	0.545264	SANGER	0.0616046	FALSE	540	5	5	FALSE	FALSE	FALSE	FALSE	FALSE	FALSE	FALSE
CGP0841681	CDCA5--AY269186.1	HCC1806	Breast Carcinoma	Differentially-mapping	0.697109	0.1328	0.545476	BROAD	0.00595217	FALSE	100	2	2	FALSE	FALSE	FALSE	FALSE	FALSE	FALSE	FALSE
CGP1784232	CNTN5--CDH12	ONS-76	Other Solid Carcinomas	Differentially-mapping	1.28507	0.1321	0.545476	BROAD	0.462066	FALSE	860	1	7	FALSE	FALSE	FALSE	FALSE	FALSE	FALSE	FALSE
CGP0840628	CDCA5--LOC102723448	HCC1806	Breast Carcinoma	Differentially-mapping	0.697109	0.1328	0.545476	BROAD	0.00595217	FALSE	100	2	-2	FALSE	FALSE	FALSE	FALSE	FALSE	FALSE	FALSE
CGP1354005	EIF4G1--RP11-286O1.1	GAMG	Glioblastoma	Non-mixed	0.282936	0.1322	0.545476	BROAD	0.763642	FALSE	100	5	-2	FALSE	FALSE	FALSE	FALSE	FALSE	FALSE	FALSE
CGP0584747	RB1CC1--EGFEM1P	PEO1	Ovarian Carcinoma	Differentially-mapping	0.723021	0.1721	0.545481	SANGER	0.0394833	FALSE	0	2	4	FALSE	FALSE	FALSE	FALSE	FALSE	FALSE	FALSE
CGP1320265	PGAP3--GSDMB	KLE	Endometrial Carcinoma	Differentially-mapping	0.724871	0.1345	0.549162	BROAD	0.36759	FALSE	910	2	2	FALSE	FALSE	FALSE	FALSE	FALSE	FALSE	FALSE
CGP1777538	WDR55--IK	TCCSUP	Bladder Carcinoma	Differentially-mapping	0.493156	0.1342	0.549162	BROAD	0.578049	FALSE	910	4	4	FALSE	FALSE	FALSE	FALSE	FALSE	FALSE	FALSE
CGP1603594	PXN--OGFOD2	AsPC-1	Pancreatic Carcinoma	Differentially-mapping	1.15898	0.1347	0.549162	BROAD	0.404869	FALSE	100	2	2	FALSE	FALSE	FALSE	FALSE	FALSE	FALSE	FALSE
CGP1588469	COL8A1--CMSS1	KALS-1	Glioblastoma	Differentially-mapping	0.477615	0.1353	0.550242	BROAD	0.0866782	FALSE	910	3	-2	FALSE	FALSE	FALSE	FALSE	FALSE	FALSE	FALSE
CGP1557806	AGPAT3--RRP1B	CFPAC-1	Pancreatic Carcinoma	Differentially-mapping	0.785458	0.1362	0.552535	BROAD	-0.0286033	FALSE	710	3	3	FALSE	FALSE	FALSE	FALSE	FALSE	FALSE	FALSE
CGP1432213	ECH1--NUMBL	SU8686	Pancreatic Carcinoma	Differentially-mapping	0.406541	0.1747	0.552657	SANGER	0.190696	FALSE	710	9	10	TRUE	FALSE	FALSE	FALSE	FALSE	FALSE	FALSE
CGP1156040	HESX1--ARHGEF3	LC-1-sq	Squamous Cell Lung Carcinoma	Differentially-mapping	0.265707	0.1764	0.555071	SANGER	0.287912	FALSE	820	0	0	FALSE	TRUE	FALSE	FALSE	FALSE	FALSE	FALSE
CGP0551115	IPO5--DNAJC3	NB13	Neuroblastoma	Differentially-mapping	1.71607	0.1781	0.555071	SANGER	0.448983	FALSE	910	3	4	FALSE	FALSE	FALSE	FALSE	FALSE	FALSE	FALSE
CGP0551473	IPO5--DNAJC3	NB13	Neuroblastoma	Differentially-mapping	1.71607	0.1781	0.555071	SANGER	0.448983	FALSE	740	3	4	FALSE	FALSE	FALSE	FALSE	FALSE	FALSE	FALSE
CGP1591734	GTF2B--MUTYH	JIMT-1	Breast Carcinoma	Differentially-mapping	0.553979	0.1775	0.555071	SANGER	-0.741185	FALSE	710	6	4	FALSE	FALSE	FALSE	TRUE	FALSE	TRUE	FALSE
CGP1323946	CSDE1--SF3B3	NCI-H2170	Squamous Cell Lung Carcinoma	Differentially-mapping	0.317973	0.1776	0.555071	SANGER	1.06903	FALSE	100	14	6	TRUE	FALSE	TRUE	FALSE	FALSE	FALSE	FALSE
CGP0604528	POFUT1--TM9SF4	HCC1187	Breast Carcinoma	Differentially-mapping	0.391049	0.1785	0.555071	SANGER	0.0360416	FALSE	910	4	4	FALSE	FALSE	FALSE	FALSE	FALSE	FALSE	FALSE
CGP1735981	MECP2--TMLHE	MDA-MB-453	Breast Carcinoma	Differentially-mapping	1.28755	0.1785	0.555071	SANGER	0.0897715	FALSE	820	5	5	FALSE	FALSE	FALSE	FALSE	FALSE	FALSE	FALSE
CGP1736295	MECP2--TMLHE	MDA-MB-453	Breast Carcinoma	Differentially-mapping	1.28755	0.1785	0.555071	SANGER	0.0897715	FALSE	710	5	5	FALSE	FALSE	FALSE	FALSE	FALSE	FALSE	FALSE
CGP0357024	C1orf194--UQCR10	ROS-50	B-Lymphoblastic Leukemia	Differentially-mapping	1.1505	0.1774	0.555071	SANGER	0.34216	FALSE	100	4	3	FALSE	FALSE	FALSE	FALSE	FALSE	TRUE	FALSE
CGP1376817	MX1--ABCG1	BxPC-3	Pancreatic Carcinoma	Differentially-mapping	0.376239	0.1789	0.555265	SANGER	-0.0671427	FALSE	910	0	0	FALSE	TRUE	FALSE	FALSE	FALSE	FALSE	FALSE
CGP1380296	UBE2S--NLRP9	NCI-H716	Colorectal Carcinoma	Differentially-mapping	1.35046	0.1376	0.556839	BROAD	0.50163	FALSE	710	2	2	FALSE	FALSE	FALSE	FALSE	FALSE	FALSE	FALSE
CGP1892318	COL1A1--COL1A2	DK-MG	Glioblastoma	Differentially-mapping	0.688655	0.1817	0.5593	SANGER	0.252141	FALSE	910	2	3	FALSE	FALSE	FALSE	TRUE	TRUE	FALSE	FALSE
CGP1705780	NCLN--GNA11	RKN	Other Solid Carcinomas	Differentially-mapping	0.434157	0.1818	0.5593	SANGER	0.0821969	FALSE	910	3	3	FALSE	FALSE	FALSE	TRUE	FALSE	FALSE	FALSE
CGP0194709	CAMSAP2--ITPKC	DIFI	Colorectal Carcinoma	Differentially-mapping	0.874288	0.1818	0.5593	SANGER	0.296549	FALSE	710	-2	5	FALSE	FALSE	FALSE	FALSE	FALSE	FALSE	FALSE
CGP1557806	AGPAT3--RRP1B	CFPAC-1	Pancreatic Carcinoma	Differentially-mapping	0.888839	0.1816	0.5593	SANGER	0.0652123	FALSE	710	3	3	FALSE	FALSE	FALSE	FALSE	FALSE	FALSE	FALSE
CGP1427752	OSBPL7--FAM171A2	NCI-H1915	Non-Small Cell Lung Carcinoma	Non-mixed	0.107902	0.1819	0.5593	SANGER	0.0565356	FALSE	710	3	2	FALSE	FALSE	FALSE	FALSE	FALSE	FALSE	FALSE
CGP2008619	MIPEP--FAM65B	HCC1143	Breast Carcinoma	Non-mixed	0.290076	0.1387	0.559912	BROAD	0.359409	FALSE	710	3	2	FALSE	FALSE	FALSE	FALSE	FALSE	FALSE	FALSE
CGP0382284	XPO5--MRPS18A	SAS	Head and Neck Carcinoma	Differentially-mapping	0.585188	0.1832	0.561199	SANGER	-0.272134	FALSE	910	3	2	FALSE	FALSE	FALSE	FALSE	FALSE	FALSE	FALSE
CGP1155377	PCYT1A--RBFOX1	LC-1-sq	Squamous Cell Lung Carcinoma	Differentially-mapping	0.384035	0.1829	0.561199	SANGER	-0.0375574	FALSE	100	7	2	FALSE	FALSE	FALSE	FALSE	FALSE	FALSE	FALSE
CGP0414832	CMTM4--AKR1C4	MDA-MB-361	Breast Carcinoma	Differentially-mapping	0.311048	0.1847	0.562219	SANGER	0.138147	FALSE	200	3	3	FALSE	FALSE	FALSE	FALSE	FALSE	FALSE	FALSE
CGP0415177	CMTM4--AKR1C4	MDA-MB-361	Breast Carcinoma	Differentially-mapping	0.311048	0.1847	0.562219	SANGER	0.138147	FALSE	100	3	3	FALSE	FALSE	FALSE	FALSE	FALSE	FALSE	FALSE
CGP0415288	CMTM4--AKR1C4	MDA-MB-361	Breast Carcinoma	Differentially-mapping	0.311048	0.1847	0.562219	SANGER	0.138147	FALSE	910	3	3	FALSE	FALSE	FALSE	FALSE	FALSE	FALSE	FALSE
CGP1591550	TET3--AOX1	JIMT-1	Breast Carcinoma	Differentially-mapping	0.74087	0.1849	0.562219	SANGER	0.137343	FALSE	910	2	3	FALSE	FALSE	FALSE	FALSE	FALSE	TRUE	FALSE
CGP1932805	PARD3--KDM3A	OVISE	Ovarian Carcinoma	Differentially-mapping	0.269468	0.1398	0.562969	BROAD	-0.818066	FALSE	100	2	3	FALSE	FALSE	FALSE	FALSE	FALSE	FALSE	FALSE
CGP1932257	BRE--NSD1	OVISE	Ovarian Carcinoma	Differentially-mapping	0.653377	0.1407	0.565208	BROAD	0.122583	FALSE	715	5	3	FALSE	FALSE	FALSE	TRUE	FALSE	FALSE	FALSE
CGP1487808	SPRED1--BUB1B	HCC38	Breast Carcinoma	Differentially-mapping	0.281501	0.1873	0.565337	SANGER	0.778069	FALSE	710	0	1	FALSE	TRUE	FALSE	TRUE	FALSE	FALSE	FALSE
CGP1427641	NEGR1--TCF20	NCI-H1915	Non-Small Cell Lung Carcinoma	Differentially-mapping	0.577659	0.1872	0.565337	SANGER	0.108852	FALSE	710	2	1	FALSE	FALSE	FALSE	FALSE	FALSE	FALSE	FALSE
CGP1950223	CMTM4--WDR59	AM-38	Glioblastoma	Differentially-mapping	1.00071	0.187	0.565337	SANGER	-0.00700223	FALSE	910	3	3	FALSE	FALSE	FALSE	FALSE	FALSE	FALSE	FALSE
CGP1885789	PSMC4--RXRB	PANC-03-27	Pancreatic Carcinoma	Non-mixed	0.13478	0.187	0.565337	SANGER	0.669705	FALSE	910	3	4	FALSE	FALSE	TRUE	FALSE	FALSE	FALSE	FALSE
CGP1605533	PSPC1--DACH1	HEL	Acute Myeloid Leukemia	Differentially-mapping	0.264498	0.2413	0.566127	SABATINI	0.0440801	FALSE	740	3	3	FALSE	FALSE	FALSE	FALSE	FALSE	FALSE	FALSE
CGP1605535	PSPC1--DACH1	HEL	Acute Myeloid Leukemia	Differentially-mapping	0.264498	0.2413	0.566127	SABATINI	0.0440801	FALSE	740	3	3	FALSE	FALSE	FALSE	FALSE	FALSE	FALSE	FALSE
CGP1921171	MTAP--CDKN2B-AS1	YKG-1	Glioblastoma	Non-mixed	0.349981	0.1417	0.566455	BROAD	0.141472	FALSE	0	0	-1	FALSE	TRUE	FALSE	FALSE	FALSE	FALSE	FALSE
CGP1921172	MTAP--CDKN2B-AS1	YKG-1	Glioblastoma	Non-mixed	0.349981	0.1417	0.566455	BROAD	0.141472	FALSE	0	0	-1	FALSE	TRUE	FALSE	FALSE	FALSE	FALSE	FALSE
CGP1907923	HUWE1--ARHGAP6	FADU	Head and Neck Carcinoma	Differentially-mapping	1.08609	0.1425	0.566895	BROAD	-0.113374	FALSE	860	1	0	FALSE	TRUE	FALSE	FALSE	FALSE	FALSE	FALSE
CGP1908034	HUWE1--ARHGAP6	FADU	Head and Neck Carcinoma	Differentially-mapping	1.08609	0.1425	0.566895	BROAD	-0.113374	FALSE	860	1	0	FALSE	TRUE	FALSE	FALSE	FALSE	FALSE	FALSE
CGP0262287	AP3D1--R3HCC1L	NCI-H1993	Lung Adenocarcinoma	Differentially-mapping	0.538235	0.1886	0.56748	SANGER	0.19901	FALSE	910	3	-2	FALSE	FALSE	FALSE	FALSE	FALSE	FALSE	FALSE
CGP1011160	AC068533.7--ASL	ES8	Ewing's Sarcoma	Non-mixed	0.265122	0.1887	0.56748	SANGER	-0.0127826	FALSE	910	3	3	FALSE	FALSE	FALSE	FALSE	FALSE	FALSE	FALSE
CGP1787795	MIR6723--B2M	PL-21	Acute Myeloid Leukemia	Differentially-mapping	1.04833	0.2514	0.567978	SABATINI	0.288264	FALSE	100	-2	3	FALSE	FALSE	FALSE	TRUE	FALSE	FALSE	FALSE
CGP1728804	LDLR--BRK1	RMG-I	Ovarian Carcinoma	Differentially-mapping	0.625809	0.1912	0.568624	SANGER	0.231168	FALSE	740	2	-2	FALSE	FALSE	FALSE	FALSE	FALSE	FALSE	FALSE
CGP1729169	LDLR--BRK1	RMG-I	Ovarian Carcinoma	Differentially-mapping	0.625809	0.1912	0.568624	SANGER	0.231168	FALSE	910	2	-2	FALSE	FALSE	FALSE	FALSE	FALSE	FALSE	FALSE
CGP1729280	LDLR--BRK1	RMG-I	Ovarian Carcinoma	Differentially-mapping	0.625809	0.1912	0.568624	SANGER	0.231168	FALSE	910	2	-2	FALSE	FALSE	FALSE	FALSE	FALSE	FALSE	FALSE
CGP2011279	ACTN4--CDH13	UACC-893	Breast Carcinoma	Differentially-mapping	0.71999	0.1914	0.568624	SANGER	-0.0193242	FALSE	710	2	3	FALSE	FALSE	FALSE	FALSE	FALSE	FALSE	FALSE
CGP1844552	PXN--PLA2G1B	HCC-15	Squamous Cell Lung Carcinoma	Differentially-mapping	0.357455	0.1899	0.568624	SANGER	-0.194156	FALSE	910	2	2	FALSE	FALSE	FALSE	FALSE	FALSE	FALSE	FALSE
CGP1781604	RNF125--RPRD1A	KM12	Colorectal Carcinoma	Differentially-mapping	0.196816	0.1915	0.568624	SANGER	-0.0153274	FALSE	710	1	1	FALSE	FALSE	FALSE	FALSE	FALSE	FALSE	FALSE
CGP1608828	WWC2--TENM3	OVCAR-8	Ovarian Carcinoma	Differentially-mapping	0.196292	0.1907	0.568624	SANGER	0.0794488	FALSE	710	1	-2	FALSE	FALSE	FALSE	FALSE	FALSE	FALSE	FALSE
CGP0420123	TNPO2--LYL1	SBC-3	Small Cell Lung Carcinoma	Differentially-mapping	1.12722	0.1923	0.56997	SANGER	0.0481985	FALSE	200	2	2	FALSE	FALSE	FALSE	TRUE	FALSE	FALSE	FALSE
CGP1352478	ROMO1--CEP250	OVCAR-3	Ovarian Carcinoma	Differentially-mapping	0.340011	0.1948	0.570189	SANGER	0.706173	FALSE	710	4	4	FALSE	FALSE	FALSE	FALSE	FALSE	FALSE	FALSE
CGP1010185	EPS15L1--NLRP12	ES8	Ewing's Sarcoma	Differentially-mapping	0.693043	0.1944	0.570189	SANGER	0.0558419	FALSE	710	2	2	FALSE	FALSE	FALSE	FALSE	FALSE	FALSE	FALSE
CGP1011757	EPS15L1--NLRP12	ES8	Ewing's Sarcoma	Differentially-mapping	0.693043	0.1944	0.570189	SANGER	0.0558419	FALSE	710	2	2	FALSE	FALSE	FALSE	FALSE	FALSE	FALSE	FALSE
CGP1011948	EPS15L1--NLRP12	ES8	Ewing's Sarcoma	Differentially-mapping	0.693043	0.1944	0.570189	SANGER	0.0558419	FALSE	710	2	2	FALSE	FALSE	FALSE	FALSE	FALSE	FALSE	FALSE
CGP1883083	SRD5A1--NSUN2	HARA	Squamous Cell Lung Carcinoma	Differentially-mapping	0.454751	0.1933	0.570189	SANGER	-0.0683131	FALSE	710	3	3	FALSE	FALSE	FALSE	FALSE	FALSE	FALSE	FALSE
CGP1253274	IKZF3--P4HB	HuP-T3	Pancreatic Carcinoma	Differentially-mapping	0.339591	0.1945	0.570189	SANGER	0.170403	FALSE	910	2	2	FALSE	FALSE	FALSE	FALSE	FALSE	FALSE	FALSE
CGP1766493	EIF3H--RAD21	MCF7	Breast Carcinoma	Differentially-mapping	0.607344	0.1937	0.570189	SANGER	0.333025	FALSE	100	4	4	FALSE	FALSE	FALSE	TRUE	FALSE	FALSE	FALSE
CGP0648654	TAF1D--RNPC3	HCC2998	Colorectal Carcinoma	Differentially-mapping	0.382086	0.1953	0.570637	SANGER	-0.179473	FALSE	100	2	2	FALSE	FALSE	FALSE	FALSE	FALSE	TRUE	FALSE
CGP1173118	RP11-119B16.2--MAVS	OCUB-M	Breast Carcinoma	Non-mixed	0.316352	0.196	0.571667	SANGER	0.063274	FALSE	0	4	4	FALSE	FALSE	FALSE	FALSE	FALSE	FALSE	FALSE
CGP1427419	SNRPA1--ADAMTS7	NCI-H1915	Non-Small Cell Lung Carcinoma	Differentially-mapping	0.438762	0.197	0.572553	SANGER	-0.431803	FALSE	710	2	2	FALSE	FALSE	FALSE	FALSE	FALSE	FALSE	FALSE
CGP1427530	SNRPA1--ADAMTS7	NCI-H1915	Non-Small Cell Lung Carcinoma	Differentially-mapping	0.438762	0.197	0.572553	SANGER	-0.431803	FALSE	710	2	2	FALSE	FALSE	FALSE	FALSE	FALSE	FALSE	FALSE
CGP0193957	MPP7--RP11-268I9.3	DIFI	Colorectal Carcinoma	Non-mixed	0.269316	0.1985	0.574881	SANGER	0.134361	FALSE	100	4	-2	FALSE	FALSE	FALSE	FALSE	FALSE	FALSE	FALSE
CGP1768692	ENOSF1--TEF	HOP-62	Lung Adenocarcinoma	Non-mixed	0.290276	0.1985	0.574881	SANGER	0.101326	FALSE	710	5	2	FALSE	FALSE	FALSE	FALSE	FALSE	FALSE	FALSE
CGP1766449	ADAMTS19--SLC27A6	MCF7	Breast Carcinoma	Differentially-mapping	1.32885	0.1996	0.577051	SANGER	-0.155303	FALSE	710	4	4	FALSE	FALSE	FALSE	FALSE	FALSE	FALSE	FALSE
CGP1471035	GTF2IRD2B--RP5-945F2.2	P31-FUJ	Acute Myeloid Leukemia	Differentially-mapping	0.389703	0.2652	0.577757	SABATINI	0.292114	FALSE	100	3	3	FALSE	FALSE	FALSE	FALSE	FALSE	FALSE	FALSE
CGP1401359	RP11-277A4.4--SPATA17	WM-115	Melanoma	Differentially-mapping	1.91909	0.1461	0.579812	BROAD	0.509635	FALSE	500	2	2	FALSE	FALSE	FALSE	FALSE	FALSE	FALSE	FALSE
CGP1322271	ZNF787--PARP6	EFO-21	Ovarian Carcinoma	Differentially-mapping	0.457967	0.2019	0.582676	SANGER	0.155061	FALSE	100	0	3	FALSE	TRUE	FALSE	FALSE	FALSE	FALSE	FALSE
CGP1932916	PARD3--KDM3A	OVISE	Ovarian Carcinoma	Differentially-mapping	0.599601	0.1476	0.584354	BROAD	-0.698246	FALSE	910	2	3	FALSE	FALSE	FALSE	FALSE	FALSE	FALSE	FALSE
CGP1515423	CBLC--CEACAM16	KP-3	Pancreatic Carcinoma	Differentially-mapping	0.206798	0.2039	0.587418	SANGER	0.225369	FALSE	710	2	2	FALSE	FALSE	FALSE	TRUE	FALSE	FALSE	FALSE
CGP2008952	LINC00511--RMDN2	HCC1143	Breast Carcinoma	Non-mixed	0.210141	0.2045	0.588116	SANGER	0.134124	FALSE	100	-2	-2	FALSE	FALSE	FALSE	FALSE	FALSE	FALSE	FALSE
CGP1766033	SMARCC1--EMCN	MCF7	Breast Carcinoma	Differentially-mapping	0.639592	0.205	0.588525	SANGER	0.276218	FALSE	0	2	3	FALSE	FALSE	FALSE	FALSE	FALSE	FALSE	FALSE
CGP0179141	FGFR2--CASC11	MFM-223	Breast Carcinoma	Differentially-mapping	0.892354	0.2061	0.590652	SANGER	0.0200131	FALSE	200	14	-2	TRUE	FALSE	FALSE	TRUE	FALSE	FALSE	FALSE
CGP1704952	PPP3CC--SLC39A14	RKN	Other Solid Carcinomas	Differentially-mapping	0.316923	0.1502	0.593218	BROAD	-0.034118	TRUE	100	3	3	FALSE	FALSE	FALSE	FALSE	FALSE	FALSE	FALSE
CGP1728678	NUMB--COL4A1	RMG-I	Ovarian Carcinoma	Differentially-mapping	0.206616	0.2083	0.594424	SANGER	-0.0134165	FALSE	820	2	2	FALSE	FALSE	FALSE	FALSE	FALSE	FALSE	FALSE
CGP1608717	RASA2--SPINK5	OVCAR-8	Ovarian Carcinoma	Differentially-mapping	0.144856	0.2078	0.594424	SANGER	0.0115968	FALSE	710	2	3	FALSE	FALSE	FALSE	FALSE	FALSE	FALSE	FALSE
CGP0179345	SEC24C--UNC50	MFM-223	Breast Carcinoma	Differentially-mapping	0.897716	0.2085	0.594424	SANGER	-0.24248	FALSE	710	10	2	TRUE	FALSE	FALSE	FALSE	FALSE	FALSE	FALSE
CGP1540188	PPIA--OGDH	NCI-H838	Lung Adenocarcinoma	Differentially-mapping	0.457146	0.1509	0.594553	BROAD	1.11867	TRUE	910	2	2	FALSE	FALSE	FALSE	FALSE	FALSE	FALSE	FALSE
CGP1768692	ENOSF1--TEF	HOP-62	Lung Adenocarcinoma	Differentially-mapping	0.508061	0.1516	0.595882	BROAD	0.0787124	FALSE	710	5	2	FALSE	FALSE	FALSE	FALSE	FALSE	FALSE	FALSE
CGP1987044	ARL13B--FRMD4B	NCI-H2172	Non-Small Cell Lung Carcinoma	Differentially-mapping	0.483532	0.1528	0.597739	BROAD	0.235319	FALSE	910	5	6	FALSE	FALSE	FALSE	FALSE	FALSE	FALSE	FALSE
CGP1293294	FBXL20--RFX2	SK-OV-3	Ovarian Carcinoma	Differentially-mapping	0.235421	0.1528	0.597739	BROAD	0.601268	FALSE	0	4	5	FALSE	FALSE	FALSE	FALSE	FALSE	FALSE	FALSE
CGP1736203	MYO15B--MAP3K3	MDA-MB-453	Breast Carcinoma	Differentially-mapping	1.06932	0.2107	0.59844	SANGER	0.317989	FALSE	0	4	4	FALSE	FALSE	FALSE	FALSE	FALSE	FALSE	FALSE
CGP0415503	MAP1LC3B--ZNF821	MDA-MB-361	Breast Carcinoma	Differentially-mapping	0.219941	0.211	0.59844	SANGER	0.0593626	FALSE	910	4	4	FALSE	FALSE	FALSE	FALSE	FALSE	FALSE	FALSE
CGP0415510	MAP1LC3B--ZNF821	MDA-MB-361	Breast Carcinoma	Differentially-mapping	0.219941	0.211	0.59844	SANGER	0.0593626	FALSE	910	4	4	FALSE	FALSE	FALSE	FALSE	FALSE	FALSE	FALSE
CGP1238039	PPP2R1A--ARHGEF1	SK-N-DZ	Neuroblastoma	Differentially-mapping	0.633089	0.2114	0.598542	SANGER	0.787685	FALSE	0	2	3	FALSE	FALSE	TRUE	TRUE	FALSE	FALSE	FALSE
CGP1590796	SLC7A6--TANGO6	AGS	Gastric Carcinoma	Differentially-mapping	1.10312	0.1535	0.599051	BROAD	1.48866	TRUE	820	1	-2	FALSE	FALSE	FALSE	FALSE	FALSE	FALSE	FALSE
CGP1904066	NFIA--EHF	HCC1937	Breast Carcinoma	Differentially-mapping	0.293814	0.1546	0.599212	BROAD	0.173443	FALSE	910	4	3	FALSE	FALSE	FALSE	FALSE	FALSE	FALSE	TRUE
CGP1227592	ST3GAL1--RP11-103H7.2	HCC-827	Lung Adenocarcinoma	Differentially-mapping	0.792914	0.155	0.599212	BROAD	0.383637	FALSE	100	2	6	FALSE	FALSE	FALSE	FALSE	FALSE	FALSE	FALSE
CGP1465680	SUPV3L1--VPS26A	NCI-H520	Squamous Cell Lung Carcinoma	Non-mixed	0.643164	0.155	0.599212	BROAD	1.1918	TRUE	910	5	5	FALSE	FALSE	TRUE	FALSE	FALSE	FALSE	FALSE
CGP1465954	SUPV3L1--VPS26A	NCI-H520	Squamous Cell Lung Carcinoma	Non-mixed	0.643164	0.155	0.599212	BROAD	1.1918	TRUE	740	5	5	FALSE	FALSE	TRUE	FALSE	FALSE	FALSE	FALSE
CGP0841661	ZNF649--SIPA1L3	HCC1806	Breast Carcinoma	Differentially-mapping	0.634293	0.1554	0.599348	BROAD	0.154108	FALSE	710	3	2	FALSE	FALSE	FALSE	FALSE	FALSE	FALSE	FALSE
CGP1582438	PIK3CB--CLSTN2	BFTC-905	Bladder Carcinoma	Differentially-mapping	0.380754	0.1575	0.599771	BROAD	0.156328	FALSE	820	2	2	FALSE	FALSE	FALSE	FALSE	FALSE	FALSE	FALSE
CGP1727924	ACIN1--EFS	HGC-27	Gastric Carcinoma	Differentially-mapping	0.638359	0.1566	0.599771	BROAD	-0.128048	FALSE	910	3	3	FALSE	FALSE	FALSE	FALSE	FALSE	FALSE	FALSE
CGP1418861	PITPNC1--SGSH	EPLC-272H	Other Solid Carcinomas	Differentially-mapping	0.323104	0.1574	0.599771	BROAD	-0.17896	FALSE	700	3	3	FALSE	FALSE	FALSE	FALSE	FALSE	FALSE	FALSE
CGP1419284	PITPNC1--SGSH	EPLC-272H	Other Solid Carcinomas	Differentially-mapping	0.323104	0.1574	0.599771	BROAD	-0.17896	FALSE	710	3	3	FALSE	FALSE	FALSE	FALSE	FALSE	FALSE	FALSE
CGP1727838	MAPT--SPECC1L	HGC-27	Gastric Carcinoma	Differentially-mapping	0.659425	0.1561	0.599771	BROAD	0.209269	FALSE	860	3	3	FALSE	FALSE	FALSE	FALSE	FALSE	FALSE	FALSE
CGP1989313	MCM4--PRKDC	KYSE-180	Esophageal Squamous Cell Carcinoma	Non-mixed	0.291174	0.1577	0.599771	BROAD	1.07356	FALSE	910	3	4	FALSE	FALSE	FALSE	FALSE	FALSE	FALSE	FALSE
CGP1751494	TOM1L2--FLII	CCF-STTG1	Low Grade Glioma	Differentially-mapping	0.395396	0.1588	0.601171	BROAD	-0.127427	FALSE	910	7	7	FALSE	FALSE	FALSE	FALSE	FALSE	FALSE	FALSE
CGP1537195	PAK4--RYR1	RD	Rhabdomyosarcoma	Differentially-mapping	0.461139	0.1587	0.601171	BROAD	-0.0221883	FALSE	710	3	3	FALSE	FALSE	FALSE	FALSE	FALSE	FALSE	FALSE
CGP1782381	CIZ1--SPTAN1	NCI-H1299	Non-Small Cell Lung Carcinoma	Differentially-mapping	0.248145	0.2136	0.603732	SANGER	0.0923088	FALSE	910	6	6	FALSE	FALSE	FALSE	FALSE	FALSE	FALSE	FALSE
CGP1149751	SPTSSA--SHANK2	NCI-H3122	Lung Adenocarcinoma	Differentially-mapping	0.949231	0.2159	0.607103	SANGER	0.304975	FALSE	900	-2	4	FALSE	FALSE	FALSE	FALSE	FALSE	FALSE	FALSE
CGP1992217	ITGAV--ZC3H15	DAN-G	Pancreatic Carcinoma	Differentially-mapping	0.135134	0.2155	0.607103	SANGER	-0.302211	FALSE	710	3	3	FALSE	FALSE	FALSE	FALSE	FALSE	FALSE	FALSE
CGP1705729	BCAT1--TSPAN11	RKN	Other Solid Carcinomas	Non-mixed	0.0821687	0.2159	0.607103	SANGER	0.10324	FALSE	100	12	8	TRUE	FALSE	FALSE	FALSE	FALSE	FALSE	FALSE
CGP2007989	MYO9A--HEXA	HCC1143	Breast Carcinoma	Differentially-mapping	0.632627	0.1614	0.608211	BROAD	0.05442	FALSE	740	4	5	FALSE	FALSE	FALSE	FALSE	FALSE	FALSE	FALSE
CGP2008730	MYO9A--HEXA	HCC1143	Breast Carcinoma	Differentially-mapping	0.632627	0.1614	0.608211	BROAD	0.05442	FALSE	710	4	5	FALSE	FALSE	FALSE	FALSE	FALSE	FALSE	FALSE
CGP1961998	FAM102A--CIZ1	JHOS-2	Ovarian Carcinoma	Differentially-mapping	0.199803	0.217	0.609155	SANGER	0.116587	FALSE	710	3	3	FALSE	FALSE	FALSE	FALSE	FALSE	FALSE	FALSE
CGP1029911	SP140L--ITM2C	NCI-H630	Colorectal Carcinoma	Differentially-mapping	0.467953	0.2174	0.609239	SANGER	0.0407273	FALSE	910	2	3	FALSE	FALSE	FALSE	FALSE	FALSE	FALSE	FALSE
CGP1323054	PRSS23--TMEM135	EFO-21	Ovarian Carcinoma	Differentially-mapping	0.484879	0.2184	0.611	SANGER	0.379698	FALSE	0	3	3	FALSE	FALSE	FALSE	FALSE	FALSE	FALSE	FALSE
CGP1857776	PRDX3--LRRC27	PSN1	Pancreatic Carcinoma	Differentially-mapping	0.323308	0.2192	0.612197	SANGER	-0.224085	FALSE	710	3	4	FALSE	FALSE	FALSE	FALSE	FALSE	FALSE	FALSE
CGP1675927	ELOVL5--PKHD1	NCI-H2023	Non-Small Cell Lung Carcinoma	Differentially-mapping	0.372765	0.2198	0.612832	SANGER	0.290604	FALSE	820	2	2	FALSE	FALSE	FALSE	FALSE	FALSE	FALSE	FALSE
CGP1380260	UBE3A--ATP10A	NCI-H716	Colorectal Carcinoma	Differentially-mapping	1.34117	0.2208	0.613436	SANGER	0.0734529	FALSE	820	3	3	FALSE	FALSE	FALSE	FALSE	FALSE	FALSE	FALSE
CGP0123959	GNPTAB--CCDC53	HCT-116	Colorectal Carcinoma	Differentially-mapping	0.506371	0.223	0.613436	SANGER	-0.111144	FALSE	910	2	2	FALSE	FALSE	FALSE	FALSE	FALSE	FALSE	FALSE
CGP1783345	ARID2--KCTD16	NCI-H1299	Non-Small Cell Lung Carcinoma	Differentially-mapping	0.282139	0.2219	0.613436	SANGER	-0.0857525	FALSE	100	10	5	TRUE	FALSE	FALSE	TRUE	FALSE	FALSE	FALSE
CGP1993565	STRADB--NOP58	HCC1954	Breast Carcinoma	Differentially-mapping	0.644045	0.2227	0.613436	SANGER	-0.356405	FALSE	910	2	2	FALSE	FALSE	FALSE	FALSE	FALSE	FALSE	FALSE
CGP2012040	GAREM--RP11-405F3.4	UACC-893	Breast Carcinoma	Differentially-mapping	0.611218	0.2226	0.613436	SANGER	-0.0443468	FALSE	500	-2	-2	FALSE	FALSE	FALSE	FALSE	FALSE	FALSE	FALSE
CGP1709547	AHCY--RTN4	A375	Melanoma	Differentially-mapping	0.208357	0.2225	0.613436	SANGER	-0.43224	FALSE	100	3	3	FALSE	FALSE	FALSE	FALSE	FALSE	FALSE	FALSE
CGP1709926	AHCY--RTN4	A375	Melanoma	Differentially-mapping	0.208357	0.2225	0.613436	SANGER	-0.43224	FALSE	200	3	3	FALSE	FALSE	FALSE	FALSE	FALSE	FALSE	FALSE
CGP1237983	TIMELESS--TBC1D30	SK-N-DZ	Neuroblastoma	Differentially-mapping	0.637011	0.2226	0.613436	SANGER	-0.417821	FALSE	0	5	5	FALSE	FALSE	FALSE	FALSE	FALSE	FALSE	FALSE
CGP1155822	CDK6--WDPCP	LC-1-sq	Squamous Cell Lung Carcinoma	Differentially-mapping	0.523843	0.224	0.615159	SANGER	0.331282	FALSE	710	3	4	FALSE	FALSE	FALSE	TRUE	TRUE	FALSE	FALSE
CGP1292572	FAM104A--CPSF4L	SK-OV-3	Ovarian Carcinoma	Differentially-mapping	0.215466	0.1641	0.615562	BROAD	0.0851792	FALSE	710	4	4	FALSE	FALSE	FALSE	FALSE	FALSE	FALSE	FALSE
CGP1634850	UBE2M--EYS	KYSE-410	Esophageal Squamous Cell Carcinoma	Differentially-mapping	0.409851	0.1639	0.615562	BROAD	-0.00856201	FALSE	100	6	9	TRUE	FALSE	FALSE	FALSE	FALSE	FALSE	FALSE
CGP0722478	N4BP2L2--ELMO1	D-423MG	Glioblastoma	Differentially-mapping	0.329315	0.2249	0.615575	SANGER	0.0479495	FALSE	860	3	5	FALSE	FALSE	FALSE	FALSE	FALSE	FALSE	FALSE
CGP0723091	N4BP2L2--ELMO1	D-423MG	Glioblastoma	Differentially-mapping	0.329315	0.2249	0.615575	SANGER	0.0479495	FALSE	860	3	5	FALSE	FALSE	FALSE	FALSE	FALSE	FALSE	FALSE
CGP2039231	DCBLD2--PCGF3	CAKI-1	Kidney Carcinoma	Non-mixed	0.573161	0.1646	0.616031	BROAD	0.111928	FALSE	100	3	4	FALSE	FALSE	FALSE	FALSE	FALSE	FALSE	FALSE
CGP2043545	KDM4C--TPD52L3	NCI-H2087	Lung Adenocarcinoma	Differentially-mapping	1.0112	0.1651	0.616498	BROAD	0.2734	FALSE	740	1	2	FALSE	FALSE	FALSE	FALSE	FALSE	FALSE	FALSE
CGP1909073	MICALL1--EIF3L	FADU	Head and Neck Carcinoma	Differentially-mapping	0.544197	0.1661	0.616774	BROAD	0.115025	TRUE	910	4	4	FALSE	FALSE	FALSE	FALSE	FALSE	FALSE	FALSE
CGP2016902	UBR1--TGM5	COLO-678	Colorectal Carcinoma	Differentially-mapping	0.241506	0.1663	0.616774	BROAD	0.287125	TRUE	710	2	2	FALSE	FALSE	FALSE	FALSE	FALSE	FALSE	FALSE
CGP0385392	MFHAS1--EMR2	CAL-78	Chondrosarcoma	Non-mixed	0.262901	0.166	0.616774	BROAD	-0.0265096	FALSE	710	1	5	FALSE	FALSE	FALSE	FALSE	FALSE	FALSE	FALSE
CGP0420717	FMNL3--LIMA1	SBC-3	Small Cell Lung Carcinoma	Differentially-mapping	0.563587	0.226	0.617558	SANGER	0.104324	FALSE	710	3	3	FALSE	FALSE	FALSE	FALSE	FALSE	FALSE	FALSE
CGP1419219	TANC2--MGAT5B	EPLC-272H	Other Solid Carcinomas	Differentially-mapping	0.563065	0.1673	0.619085	BROAD	0.0424166	FALSE	710	3	3	FALSE	FALSE	FALSE	FALSE	FALSE	FALSE	FALSE
CGP1814190	GAPVD1--GLE1	NCI-H1650	Lung Adenocarcinoma	Differentially-mapping	0.482099	0.1689	0.620242	BROAD	0.77812	FALSE	820	2	2	FALSE	FALSE	FALSE	FALSE	FALSE	FALSE	FALSE
CGP1841036	MGAT3--TAB1	OAW-28	Ovarian Carcinoma	Differentially-mapping	0.309705	0.1695	0.620242	BROAD	0.0530625	FALSE	820	2	2	FALSE	FALSE	FALSE	FALSE	FALSE	FALSE	FALSE
CGP1735981	MECP2--TMLHE	MDA-MB-453	Breast Carcinoma	Differentially-mapping	0.303951	0.1687	0.620242	BROAD	0.424249	FALSE	820	5	5	FALSE	FALSE	FALSE	FALSE	FALSE	FALSE	FALSE
CGP1736295	MECP2--TMLHE	MDA-MB-453	Breast Carcinoma	Differentially-mapping	0.303951	0.1687	0.620242	BROAD	0.424249	FALSE	710	5	5	FALSE	FALSE	FALSE	FALSE	FALSE	FALSE	FALSE
CGP1883121	CNGA1--TXK	HARA	Squamous Cell Lung Carcinoma	Differentially-mapping	0.879327	0.1692	0.620242	BROAD	0.456387	FALSE	820	4	4	FALSE	FALSE	FALSE	FALSE	FALSE	FALSE	FALSE
CGP2008197	PPP1R12B--LGR6	HCC1143	Breast Carcinoma	Differentially-mapping	0.337991	0.1718	0.621734	BROAD	0.15577	FALSE	910	3	4	FALSE	FALSE	FALSE	FALSE	FALSE	FALSE	FALSE
CGP0841226	GPR39--NCKAP5	HCC1806	Breast Carcinoma	Differentially-mapping	0.260656	0.1716	0.621734	BROAD	0.114255	FALSE	910	3	1	FALSE	FALSE	FALSE	FALSE	FALSE	FALSE	FALSE
CGP1331628	ZNF609--RBPMS2	MDA-MB-436	Breast Carcinoma	Differentially-mapping	0.442314	0.1706	0.621734	BROAD	-0.0676314	FALSE	710	3	3	FALSE	FALSE	FALSE	FALSE	FALSE	FALSE	FALSE
CGP1292468	B4GALT1--RP11-778H2.1	SK-OV-3	Ovarian Carcinoma	Non-mixed	0.213176	0.1715	0.621734	BROAD	0.0122975	FALSE	100	2	6	FALSE	FALSE	FALSE	FALSE	FALSE	FALSE	FALSE
CGP1292940	B4GALT1--RP11-778H2.1	SK-OV-3	Ovarian Carcinoma	Non-mixed	0.213176	0.1715	0.621734	BROAD	0.0122975	FALSE	100	2	6	FALSE	FALSE	FALSE	FALSE	FALSE	FALSE	FALSE
CGP1352646	TEX2--PRICKLE2	OVCAR-3	Ovarian Carcinoma	Differentially-mapping	0.344862	0.228	0.62199	SANGER	0.136732	FALSE	100	3	6	FALSE	FALSE	FALSE	FALSE	FALSE	FALSE	FALSE
CGP1009963	TSTD2--RP11-395D3.1	NB10	Neuroblastoma	Differentially-mapping	0.646758	0.229	0.623684	SANGER	0.0238985	FALSE	100	4	4	FALSE	FALSE	FALSE	FALSE	FALSE	FALSE	FALSE
CGP1380061	FGFR2--MRPL13	NCI-H716	Colorectal Carcinoma	Differentially-mapping	0.739206	0.1729	0.62434	BROAD	1.00381	FALSE	910	14	2	TRUE	FALSE	FALSE	TRUE	FALSE	FALSE	FALSE
CGP1821050	C22orf39--UFD1L	MFE-319	Endometrial Carcinoma	Differentially-mapping	0.912812	0.1733	0.624412	BROAD	-0.540386	FALSE	910	2	2	FALSE	FALSE	FALSE	FALSE	FALSE	FALSE	FALSE
CGP1748375	VMP1--CLTC	TE-1	Esophageal Squamous Cell Carcinoma	Differentially-mapping	0.233609	0.1738	0.624843	BROAD	0.74265	FALSE	910	3	2	FALSE	FALSE	TRUE	TRUE	FALSE	FALSE	FALSE
CGP1633171	ANKHD1--PCDH1	AU565	Breast Carcinoma	Differentially-mapping	0.691312	0.1755	0.629578	BROAD	0.700045	FALSE	910	5	5	FALSE	FALSE	FALSE	FALSE	FALSE	FALSE	FALSE
CGP1322604	ZFR--RP11-189B4.7	EFO-21	Ovarian Carcinoma	Non-mixed	0.211243	0.1761	0.630354	BROAD	0.405974	FALSE	100	3	-2	FALSE	FALSE	FALSE	FALSE	FALSE	FALSE	FALSE
CGP1790710	SF1--MEN1	OE33	Esophageal Adenocarcinoma	Differentially-mapping	0.569624	0.1766	0.630769	BROAD	0.495532	FALSE	910	5	5	FALSE	FALSE	FALSE	TRUE	FALSE	FALSE	FALSE
CGP0286032	VCL--ADK	GP5d	Colorectal Carcinoma	Differentially-mapping	0.171531	0.2324	0.630852	SANGER	-0.0544976	FALSE	910	2	2	FALSE	FALSE	FALSE	FALSE	FALSE	FALSE	FALSE
CGP1253723	HLA-B--HLA-A	HuP-T3	Pancreatic Carcinoma	Differentially-mapping	0.282515	0.2346	0.630852	SANGER	0.31613	FALSE	620	4	4	FALSE	FALSE	FALSE	TRUE	FALSE	FALSE	FALSE
CGP1157385	PANX2--MOV10L1	LC-1-sq	Squamous Cell Lung Carcinoma	Differentially-mapping	0.226608	0.2335	0.630852	SANGER	0.0313	FALSE	740	2	2	FALSE	FALSE	FALSE	FALSE	FALSE	FALSE	FALSE
CGP1933003	JUP--NT5C3B	OVISE	Ovarian Carcinoma	Differentially-mapping	0.562955	0.2329	0.630852	SANGER	0.0847216	TRUE	0	4	-2	FALSE	FALSE	FALSE	FALSE	FALSE	FALSE	FALSE
CGP1933360	JUP--NT5C3B	OVISE	Ovarian Carcinoma	Differentially-mapping	0.562955	0.2329	0.630852	SANGER	0.0847216	TRUE	0	4	-2	FALSE	FALSE	FALSE	FALSE	FALSE	FALSE	FALSE
CGP0935210	AKAP13--PDE8A	SW620	Colorectal Carcinoma	Differentially-mapping	0.0958508	0.2343	0.630852	SANGER	-0.0533466	FALSE	820	2	3	FALSE	FALSE	FALSE	FALSE	FALSE	FALSE	FALSE
CGP1090567	CYHR1--KIFC2	PL4	Pancreatic Carcinoma	Non-mixed	0.281451	0.2347	0.630852	SANGER	0.212458	FALSE	740	7	7	FALSE	FALSE	FALSE	FALSE	FALSE	FALSE	FALSE
CGP1091416	CYHR1--KIFC2	PL4	Pancreatic Carcinoma	Non-mixed	0.281451	0.2347	0.630852	SANGER	0.212458	FALSE	740	7	7	FALSE	FALSE	FALSE	FALSE	FALSE	FALSE	FALSE
CGP1486107	UNKL--DPEP1	LN-18	Glioblastoma	Differentially-mapping	0.352599	0.1777	0.631295	BROAD	0.12647	FALSE	200	2	2	FALSE	FALSE	FALSE	FALSE	FALSE	FALSE	FALSE
CGP1269913	CDC5L--SPATS1	Calu-6	Non-Small Cell Lung Carcinoma	Differentially-mapping	0.297008	0.1772	0.631295	BROAD	0.985228	TRUE	710	2	2	FALSE	FALSE	TRUE	FALSE	FALSE	FALSE	FALSE
CGP1883786	KDM4A--STPG1	KS-1	Glioblastoma	Differentially-mapping	1.49699	0.1779	0.631295	BROAD	0.0891705	FALSE	860	3	-2	FALSE	FALSE	FALSE	FALSE	FALSE	FALSE	FALSE
CGP1031998	CASC4--SORD	NCI-H630	Colorectal Carcinoma	Differentially-mapping	0.174245	0.2379	0.63841	SANGER	-0.228855	FALSE	910	1	1	FALSE	FALSE	FALSE	FALSE	FALSE	FALSE	FALSE
CGP1322493	DLG1--SH3D19	EFO-21	Ovarian Carcinoma	Differentially-mapping	0.425764	0.2388	0.63904	SANGER	0.159822	FALSE	740	7	1	FALSE	FALSE	FALSE	FALSE	FALSE	FALSE	FALSE
CGP0263880	UBQLN1--SHC3	NCI-H1993	Lung Adenocarcinoma	Differentially-mapping	0.632724	0.2393	0.63904	SANGER	-0.145935	FALSE	710	5	6	FALSE	FALSE	FALSE	FALSE	FALSE	FALSE	FALSE
CGP1487704	ARHGAP35--PVR	HCC38	Breast Carcinoma	Non-mixed	0.0904886	0.2392	0.63904	SANGER	0.0230675	FALSE	100	2	3	FALSE	FALSE	FALSE	FALSE	FALSE	FALSE	FALSE
CGP1520089	TNFAIP8--HSD17B4	LOU-NH91	Squamous Cell Lung Carcinoma	Differentially-mapping	0.387248	0.2409	0.639162	SANGER	0.542369	FALSE	910	1	1	FALSE	FALSE	FALSE	FALSE	FALSE	FALSE	FALSE
CGP1487520	ARHGAP35--IGSF23	HCC38	Breast Carcinoma	Differentially-mapping	0.203363	0.2408	0.639162	SANGER	0.190712	FALSE	740	2	3	FALSE	FALSE	FALSE	FALSE	FALSE	FALSE	FALSE
CGP1488141	ARHGAP35--IGSF23	HCC38	Breast Carcinoma	Differentially-mapping	0.203363	0.2408	0.639162	SANGER	0.190712	FALSE	710	2	3	FALSE	FALSE	FALSE	FALSE	FALSE	FALSE	FALSE
CGP2020631	PCNX--UBAC2	OCI-AML2	Acute Myeloid Leukemia	Differentially-mapping	0.321351	0.2407	0.639162	SANGER	0.0647384	FALSE	710	2	2	FALSE	FALSE	FALSE	FALSE	FALSE	FALSE	FALSE
CGP1963147	AP2B1--RP11-104J23.1	OAW-42	Ovarian Carcinoma	Non-mixed	0.907204	0.2416	0.639987	SANGER	0.122178	FALSE	0	4	-2	FALSE	FALSE	FALSE	FALSE	FALSE	FALSE	FALSE
CGP1173932	C14orf80--PACS2	OCUB-M	Breast Carcinoma	Differentially-mapping	0.336312	0.2427	0.640837	SANGER	0.198028	FALSE	710	4	4	FALSE	FALSE	FALSE	FALSE	FALSE	FALSE	FALSE
CGP1487409	PRKCE--MBOAT2	HCC38	Breast Carcinoma	Non-mixed	0.0853393	0.2426	0.640837	SANGER	0.00194433	FALSE	910	2	1	FALSE	FALSE	FALSE	FALSE	FALSE	FALSE	FALSE
CGP1620204	TANC1--CRLF1	JHH-1	Hepatocellular Carcinoma	Differentially-mapping	0.505745	0.1829	0.641045	BROAD	0.246449	FALSE	910	5	3	FALSE	FALSE	FALSE	FALSE	FALSE	FALSE	FALSE
CGP0841233	CD151--DRD4	HCC1806	Breast Carcinoma	Differentially-mapping	0.592589	0.1859	0.641045	BROAD	0.002275	FALSE	710	3	2	FALSE	FALSE	FALSE	FALSE	FALSE	FALSE	FALSE
CGP1269358	RPS25--FOXR1	Calu-6	Non-Small Cell Lung Carcinoma	Differentially-mapping	0.252938	0.1827	0.641045	BROAD	-0.453545	FALSE	710	2	2	FALSE	FALSE	FALSE	FALSE	FALSE	FALSE	FALSE
CGP1569851	ZCCHC11--GCM1	KYSE-70	Esophageal Squamous Cell Carcinoma	Differentially-mapping	0.251224	0.1811	0.641045	BROAD	0.313023	FALSE	100	2	5	FALSE	FALSE	FALSE	FALSE	FALSE	FALSE	FALSE
CGP1705513	SRP54--KIAA0391	RKN	Other Solid Carcinomas	Differentially-mapping	0.553038	0.1855	0.641045	BROAD	-0.572109	FALSE	820	6	6	FALSE	FALSE	FALSE	FALSE	FALSE	FALSE	FALSE
CGP1591506	GTF2B--MUTYH	JIMT-1	Breast Carcinoma	Differentially-mapping	0.343121	0.1862	0.641045	BROAD	0.239876	FALSE	710	6	4	FALSE	FALSE	FALSE	TRUE	FALSE	TRUE	FALSE
CGP1591517	GTF2B--MUTYH	JIMT-1	Breast Carcinoma	Differentially-mapping	0.343121	0.1862	0.641045	BROAD	0.239876	FALSE	910	6	4	FALSE	FALSE	FALSE	TRUE	FALSE	TRUE	FALSE
CGP1591528	GTF2B--MUTYH	JIMT-1	Breast Carcinoma	Differentially-mapping	0.343121	0.1862	0.641045	BROAD	0.239876	FALSE	910	6	4	FALSE	FALSE	FALSE	TRUE	FALSE	TRUE	FALSE
CGP1591735	GTF2B--MUTYH	JIMT-1	Breast Carcinoma	Differentially-mapping	0.343121	0.1862	0.641045	BROAD	0.239876	FALSE	910	6	4	FALSE	FALSE	FALSE	TRUE	FALSE	TRUE	FALSE
CGP1811372	HEXDC--OGFOD3	FU97	Gastric Carcinoma	Differentially-mapping	0.458925	0.1854	0.641045	BROAD	0.0643214	FALSE	710	1	-2	FALSE	FALSE	FALSE	FALSE	FALSE	FALSE	FALSE
CGP1973052	MEAF6--SCMH1	NCI-H441	Lung Adenocarcinoma	Differentially-mapping	0.505798	0.1822	0.641045	BROAD	0.154212	FALSE	910	3	3	FALSE	FALSE	FALSE	FALSE	FALSE	FALSE	FALSE
CGP1857887	SLC4A7--SUMF1	PSN1	Pancreatic Carcinoma	Differentially-mapping	0.887689	0.1856	0.641045	BROAD	0.778774	FALSE	910	3	3	FALSE	FALSE	FALSE	FALSE	FALSE	FALSE	FALSE
CGP1298258	EFHD1--UBR3	PC-14	Lung Adenocarcinoma	Differentially-mapping	0.217685	0.1865	0.641045	BROAD	-0.090794	FALSE	910	3	2	FALSE	FALSE	FALSE	FALSE	FALSE	FALSE	FALSE
CGP0271823	ACTR6--UHRF1BP1L	RVH-421	Melanoma	Differentially-mapping	1.0382	0.1854	0.641045	BROAD	0.5807	FALSE	710	3	3	FALSE	FALSE	FALSE	FALSE	FALSE	FALSE	FALSE
CGP1990583	ABR--NXN	KYSE-180	Esophageal Squamous Cell Carcinoma	Non-mixed	0.263879	0.1823	0.641045	BROAD	0.0360515	FALSE	910	3	3	FALSE	FALSE	FALSE	FALSE	FALSE	FALSE	FALSE
CGP2060647	HINT3--NCOA7	NUGC-3	Gastric Carcinoma	Non-mixed	0.194547	0.1879	0.644509	BROAD	0.0245415	FALSE	710	3	3	FALSE	FALSE	FALSE	FALSE	FALSE	FALSE	FALSE
CGP0263891	PHF2--ADAMTS20	NCI-H1993	Lung Adenocarcinoma	Differentially-mapping	0.386457	0.2445	0.644555	SANGER	-0.0500024	FALSE	910	4	3	FALSE	FALSE	FALSE	FALSE	FALSE	FALSE	FALSE
CGP0736869	LLPH-AS1--CDKN2A	EW-7	Ewing's Sarcoma	Differentially-mapping	0.31342	0.2496	0.644571	SANGER	0.0309995	FALSE	0	-2	2	FALSE	FALSE	FALSE	TRUE	FALSE	FALSE	FALSE
CGP0283662	ZNF282--CNTNAP2	NB(TU)1-10	Neuroblastoma	Differentially-mapping	0.616918	0.2491	0.644571	SANGER	0.0531966	FALSE	620	5	4	FALSE	FALSE	FALSE	FALSE	FALSE	FALSE	FALSE
CGP2043389	CD22--GAPDHS	NCI-H2087	Lung Adenocarcinoma	Differentially-mapping	0.143042	0.245	0.644571	SANGER	0.164535	FALSE	820	1	2	FALSE	FALSE	FALSE	FALSE	FALSE	FALSE	FALSE
CGP1487509	COL24A1--GSTM1	HCC38	Breast Carcinoma	Differentially-mapping	0.129007	0.2485	0.644571	SANGER	0.42777	FALSE	0	4	3	FALSE	FALSE	FALSE	FALSE	FALSE	FALSE	FALSE
CGP1744378	IL17RC--MTMR14	HPAF-II	Pancreatic Carcinoma	Differentially-mapping	0.54853	0.2476	0.644571	SANGER	0.204541	FALSE	740	3	3	FALSE	FALSE	FALSE	FALSE	FALSE	FALSE	FALSE
CGP0676852	RRBP1--TMEM8C	M14	Melanoma	Differentially-mapping	0.782009	0.2482	0.644571	SANGER	0.268507	FALSE	740	4	3	FALSE	FALSE	FALSE	FALSE	FALSE	FALSE	FALSE
CGP1130616	ELMO2--TSHZ2	GOTO	Neuroblastoma	Differentially-mapping	1.46899	0.2496	0.644571	SANGER	-0.0754044	FALSE	820	4	4	FALSE	FALSE	FALSE	FALSE	FALSE	FALSE	FALSE
CGP1132483	ELMO2--TSHZ2	GOTO	Neuroblastoma	Differentially-mapping	1.46899	0.2496	0.644571	SANGER	-0.0754044	FALSE	820	4	4	FALSE	FALSE	FALSE	FALSE	FALSE	FALSE	FALSE
CGP1892361	SEC61G--LINC01445	DK-MG	Glioblastoma	Non-mixed	0.384569	0.2496	0.644571	SANGER	0.964821	FALSE	100	11	-2	TRUE	FALSE	FALSE	FALSE	FALSE	FALSE	FALSE
CGP1892887	SEC61G--SLC25A5P3	DK-MG	Glioblastoma	Non-mixed	0.384569	0.2496	0.644571	SANGER	0.964821	FALSE	0	11	-2	TRUE	FALSE	FALSE	FALSE	FALSE	FALSE	FALSE
CGP0605085	PUM1--TRERF1	HCC1187	Breast Carcinoma	Non-mixed	0.108272	0.2482	0.644571	SANGER	0.0707328	FALSE	100	2	6	FALSE	FALSE	FALSE	FALSE	FALSE	FALSE	FALSE
CGP0605588	PUM1--TRERF1	HCC1187	Breast Carcinoma	Non-mixed	0.108272	0.2482	0.644571	SANGER	0.0707328	FALSE	200	2	6	FALSE	FALSE	FALSE	FALSE	FALSE	FALSE	FALSE
CGP0605853	PUM1--TRERF1	HCC1187	Breast Carcinoma	Non-mixed	0.108272	0.2482	0.644571	SANGER	0.0707328	FALSE	100	2	6	FALSE	FALSE	FALSE	FALSE	FALSE	FALSE	FALSE
CGP0723155	CUX1--CREB3L3	D-423MG	Glioblastoma	Differentially-mapping	0.399605	0.251	0.645148	SANGER	0.154949	FALSE	710	4	4	FALSE	FALSE	FALSE	TRUE	FALSE	FALSE	FALSE
CGP0262421	AGRN--ISG15	NCI-H1993	Lung Adenocarcinoma	Non-mixed	0.198429	0.251	0.645148	SANGER	0.0841272	TRUE	710	5	5	FALSE	FALSE	FALSE	FALSE	FALSE	FALSE	FALSE
CGP0262919	AGRN--ISG15	NCI-H1993	Lung Adenocarcinoma	Non-mixed	0.198429	0.251	0.645148	SANGER	0.0841272	TRUE	0	5	5	FALSE	FALSE	FALSE	FALSE	FALSE	FALSE	FALSE
CGP1762900	JAK2--PTPRD	LCLC-103H	Non-Small Cell Lung Carcinoma	Differentially-mapping	0.344941	0.1886	0.645562	BROAD	0.122677	FALSE	100	5	7	FALSE	FALSE	FALSE	TRUE	TRUE	FALSE	FALSE
CGP0061926	SMG1P3--GNPTG	KNS-62	Squamous Cell Lung Carcinoma	Non-mixed	0.305552	0.189	0.645586	BROAD	-0.0116971	FALSE	0	-2	3	FALSE	FALSE	FALSE	FALSE	FALSE	FALSE	FALSE
CGP1699798	RICTOR--FYB	A549	Lung Adenocarcinoma	Differentially-mapping	0.9224	0.1894	0.64561	BROAD	0.294344	FALSE	710	3	3	FALSE	FALSE	FALSE	FALSE	FALSE	FALSE	FALSE
CGP1621469	MARCH6--CTD-2215L10.1	NCI-H1869	Non-Small Cell Lung Carcinoma	Non-mixed	0.148978	0.2517	0.645938	SANGER	0.0749561	FALSE	0	-2	12	TRUE	FALSE	FALSE	FALSE	FALSE	FALSE	FALSE
CGP1592260	NETO2--ITFG1	JIMT-1	Breast Carcinoma	Differentially-mapping	0.227866	0.1911	0.647715	BROAD	0.0443636	FALSE	710	2	2	FALSE	FALSE	FALSE	FALSE	FALSE	FALSE	FALSE
CGP1592371	NETO2--ITFG1	JIMT-1	Breast Carcinoma	Differentially-mapping	0.227866	0.1911	0.647715	BROAD	0.0443636	FALSE	710	2	2	FALSE	FALSE	FALSE	FALSE	FALSE	FALSE	FALSE
CGP1992905	INTS1--PRKAR1B	HCC1954	Breast Carcinoma	Differentially-mapping	0.645191	0.1912	0.647715	BROAD	-0.514031	TRUE	100	5	7	FALSE	FALSE	FALSE	FALSE	FALSE	FALSE	FALSE
CGP0382220	LINC00886--KCNAB1	SAS	Head and Neck Carcinoma	Differentially-mapping	0.592563	0.2537	0.648069	SANGER	0.23326	FALSE	180	-2	4	FALSE	FALSE	FALSE	FALSE	FALSE	FALSE	FALSE
CGP0382543	LINC00886--KCNAB1	SAS	Head and Neck Carcinoma	Differentially-mapping	0.592563	0.2537	0.648069	SANGER	0.23326	FALSE	180	-2	4	FALSE	FALSE	FALSE	FALSE	FALSE	FALSE	FALSE
CGP0896865	PPP1R12C--RRAS	SK-N-SH	Neuroblastoma	Differentially-mapping	0.676583	0.2539	0.648069	SANGER	-0.0907195	FALSE	910	2	2	FALSE	FALSE	FALSE	FALSE	FALSE	FALSE	FALSE
CGP1591628	FLNB--SLMAP	JIMT-1	Breast Carcinoma	Differentially-mapping	0.51082	0.2545	0.648069	SANGER	0.288232	FALSE	910	3	3	FALSE	FALSE	FALSE	FALSE	FALSE	FALSE	FALSE
CGP1591935	FLNB--SLMAP	JIMT-1	Breast Carcinoma	Differentially-mapping	0.51082	0.2545	0.648069	SANGER	0.288232	FALSE	910	3	3	FALSE	FALSE	FALSE	FALSE	FALSE	FALSE	FALSE
CGP1933471	PKN1--ASH1L	OVISE	Ovarian Carcinoma	Differentially-mapping	0.215499	0.1959	0.65023	BROAD	-0.153666	FALSE	710	3	3	FALSE	FALSE	FALSE	FALSE	FALSE	FALSE	FALSE
CGP1956192	NARS2--MMP10	EKVX	Non-Small Cell Lung Carcinoma	Differentially-mapping	0.63892	0.1959	0.65023	BROAD	-0.141013	FALSE	710	7	8	TRUE	FALSE	FALSE	FALSE	FALSE	FALSE	FALSE
CGP1956720	NARS2--MMP10	EKVX	Non-Small Cell Lung Carcinoma	Differentially-mapping	0.63892	0.1959	0.65023	BROAD	-0.141013	FALSE	910	7	8	TRUE	FALSE	FALSE	FALSE	FALSE	FALSE	FALSE
CGP1292412	C20orf194--NBR1	SK-OV-3	Ovarian Carcinoma	Differentially-mapping	0.222016	0.1943	0.65023	BROAD	0.196805	FALSE	710	4	4	FALSE	FALSE	FALSE	FALSE	FALSE	FALSE	FALSE
CGP1840127	XPR1--RP11-46A10.2	OAW-28	Ovarian Carcinoma	Differentially-mapping	0.592139	0.1958	0.65023	BROAD	0.305372	FALSE	100	1	-1	FALSE	FALSE	FALSE	FALSE	FALSE	FALSE	FALSE
CGP1549706	BCAR3--STRN4	NCI-H2110	Non-Small Cell Lung Carcinoma	Differentially-mapping	1.47297	0.1945	0.65023	BROAD	0.838247	FALSE	910	3	3	FALSE	FALSE	FALSE	FALSE	FALSE	FALSE	FALSE
CGP2035995	UFD1L--TXNRD2	ChaGo-K-1	Other Solid Carcinomas	Differentially-mapping	0.520863	0.1925	0.65023	BROAD	-0.448939	FALSE	710	3	4	FALSE	FALSE	FALSE	FALSE	FALSE	FALSE	FALSE
CGP1743161	DSCR4--KCNJ6	SK-N-FI	Neuroblastoma	Non-mixed	0.624221	0.1957	0.65023	BROAD	0.546604	FALSE	100	2	2	FALSE	FALSE	FALSE	FALSE	FALSE	FALSE	FALSE
CGP1463326	ARID2--SCAF11	MKN45	Gastric Carcinoma	Non-mixed	0.466663	0.1941	0.65023	BROAD	0.358086	FALSE	100	2	2	FALSE	FALSE	FALSE	TRUE	FALSE	FALSE	FALSE
CGP1464237	ARID2--SCAF11	MKN45	Gastric Carcinoma	Non-mixed	0.466663	0.1941	0.65023	BROAD	0.358086	FALSE	100	2	2	FALSE	FALSE	FALSE	TRUE	FALSE	FALSE	FALSE
CGP1174043	PDSS2--SEC63	OCUB-M	Breast Carcinoma	Differentially-mapping	0.395661	0.2562	0.650892	SANGER	0.0136908	FALSE	910	10	10	TRUE	FALSE	FALSE	FALSE	FALSE	FALSE	FALSE
CGP1636044	CUL4B--TMEM255A	HCC-78	Lung Adenocarcinoma	Differentially-mapping	0.885882	0.2564	0.650892	SANGER	0.286671	FALSE	710	0	-2	FALSE	TRUE	FALSE	FALSE	FALSE	FALSE	FALSE
CGP2074772	MECOM--EZH2	T84	Colorectal Carcinoma	Differentially-mapping	0.409641	0.197	0.651249	BROAD	0.0285232	FALSE	100	3	3	FALSE	FALSE	FALSE	TRUE	TRUE	FALSE	FALSE
CGP0841304	REEP5--MCC	HCC1806	Breast Carcinoma	Differentially-mapping	0.24081	0.1969	0.651249	BROAD	0.116533	FALSE	710	2	2	FALSE	FALSE	FALSE	FALSE	FALSE	FALSE	FALSE
CGP1276882	CBFA2T3--PIEZO1	OCI-AML5	Acute Myeloid Leukemia	Differentially-mapping	0.294925	0.3204	0.65148	SABATINI	0.679218	FALSE	0	2	-2	FALSE	FALSE	FALSE	TRUE	FALSE	FALSE	FALSE
CGP1276987	ATP13A1--ZNF14	OCI-AML5	Acute Myeloid Leukemia	Non-mixed	0.108494	0.3136	0.65148	SABATINI	0.22259	FALSE	910	3	3	FALSE	FALSE	FALSE	FALSE	FALSE	FALSE	FALSE
CGP0061881	RP11-59N23.1--CMAS	KNS-62	Squamous Cell Lung Carcinoma	Differentially-mapping	0.325272	0.2575	0.651926	SANGER	0.13301	FALSE	0	3	3	FALSE	FALSE	FALSE	FALSE	FALSE	FALSE	FALSE
CGP1838505	RDH13--FBXO3	MDA-MB-468	Breast Carcinoma	Differentially-mapping	0.295279	0.2576	0.651926	SANGER	0.152443	FALSE	820	3	6	FALSE	FALSE	FALSE	FALSE	FALSE	FALSE	FALSE
CGP1380593	IDS--CXorf40A	NCI-H716	Colorectal Carcinoma	Non-mixed	0.248266	0.198	0.651932	BROAD	0.108807	FALSE	100	2	2	FALSE	FALSE	FALSE	FALSE	FALSE	FALSE	FALSE
CGP1612123	GRM5-AS1--TMEM5	G-292-Clone-A141B1	Osteosarcoma	Non-mixed	0.24577	0.1979	0.651932	BROAD	0.0151064	FALSE	500	-2	7	FALSE	FALSE	FALSE	FALSE	FALSE	FALSE	FALSE
CGP1937353	ZNFX1--NCOA3	GB-1	Glioblastoma	Differentially-mapping	0.254222	0.1991	0.654243	BROAD	0.269001	FALSE	100	2	4	FALSE	FALSE	FALSE	FALSE	FALSE	FALSE	FALSE
CGP1445913	GNAI1--KPNA7	T98G	Glioblastoma	Differentially-mapping	0.20904	0.1995	0.654249	BROAD	0.140943	FALSE	100	3	4	FALSE	FALSE	FALSE	FALSE	FALSE	FALSE	FALSE
CGP0802653	ANXA2--RP11-745A24.3	UWB1.289	Ovarian Carcinoma	Differentially-mapping	0.532574	0.2597	0.656231	SANGER	0.0473116	FALSE	0	2	-2	FALSE	FALSE	FALSE	FALSE	FALSE	FALSE	FALSE
CGP2075117	PTPN23--ELP6	T84	Colorectal Carcinoma	Differentially-mapping	0.212712	0.2625	0.657249	SANGER	-0.0872832	FALSE	910	3	-2	FALSE	FALSE	FALSE	FALSE	FALSE	FALSE	FALSE
CGP1378223	DLG1--PCYT1A	OVCAR-4	Ovarian Carcinoma	Differentially-mapping	1.37229	0.2617	0.657249	SANGER	0.762253	FALSE	710	2	2	FALSE	FALSE	FALSE	FALSE	FALSE	FALSE	FALSE
CGP1961558	ATAD2B--PFN4	JHOS-4	Ovarian Carcinoma	Differentially-mapping	0.469701	0.2606	0.657249	SANGER	0.0462897	FALSE	910	4	4	FALSE	FALSE	FALSE	FALSE	FALSE	FALSE	FALSE
CGP1766220	ARFGEF2--SULF2	MCF7	Breast Carcinoma	Differentially-mapping	0.435925	0.2613	0.657249	SANGER	0.330831	FALSE	910	3	12	TRUE	FALSE	FALSE	FALSE	FALSE	FALSE	FALSE
CGP1253100	CORO1C--PPP1CC	HuP-T3	Pancreatic Carcinoma	Non-mixed	0.171472	0.2622	0.657249	SANGER	0.127788	FALSE	710	5	6	FALSE	FALSE	FALSE	FALSE	FALSE	FALSE	FALSE
CGP1253958	CORO1C--PPP1CC	HuP-T3	Pancreatic Carcinoma	Non-mixed	0.171472	0.2622	0.657249	SANGER	0.127788	FALSE	620	5	6	FALSE	FALSE	FALSE	FALSE	FALSE	FALSE	FALSE
CGP0113019	WDR90--PPP4C	BE2-M17	Neuroblastoma	Differentially-mapping	0.186768	0.2651	0.662493	SANGER	-0.219797	FALSE	820	2	1	FALSE	FALSE	FALSE	FALSE	FALSE	FALSE	FALSE
CGP1254923	TXNRD1--CHST11	SK-MES-1	Squamous Cell Lung Carcinoma	Non-mixed	0.0297259	0.2654	0.662493	SANGER	0.0915928	FALSE	710	2	2	FALSE	FALSE	FALSE	FALSE	FALSE	TRUE	FALSE
CGP1253301	TLK2--ICAM2	HuP-T3	Pancreatic Carcinoma	Differentially-mapping	0.281633	0.2673	0.66321	SANGER	-0.368561	FALSE	710	9	7	TRUE	FALSE	FALSE	FALSE	FALSE	FALSE	FALSE
CGP1253303	TLK2--ICAM2	HuP-T3	Pancreatic Carcinoma	Differentially-mapping	0.281633	0.2673	0.66321	SANGER	-0.368561	FALSE	740	9	7	TRUE	FALSE	FALSE	FALSE	FALSE	FALSE	FALSE
CGP1253304	TLK2--ICAM2	HuP-T3	Pancreatic Carcinoma	Differentially-mapping	0.281633	0.2673	0.66321	SANGER	-0.368561	FALSE	200	9	7	TRUE	FALSE	FALSE	FALSE	FALSE	FALSE	FALSE
CGP1253433	TLK2--ICAM2	HuP-T3	Pancreatic Carcinoma	Differentially-mapping	0.281633	0.2673	0.66321	SANGER	-0.368561	FALSE	100	9	7	TRUE	FALSE	FALSE	FALSE	FALSE	FALSE	FALSE
CGP1292401	HOOK2--ACTN3	SK-OV-3	Ovarian Carcinoma	Non-mixed	0.183453	0.2041	0.66535	BROAD	-0.058766	FALSE	710	4	4	FALSE	FALSE	FALSE	FALSE	FALSE	FALSE	FALSE
CGP1416496	MPHOSPH9--C12orf55	KNS-42	Glioblastoma	Non-mixed	0.435961	0.2036	0.66535	BROAD	0.0366496	FALSE	0	3	-2	FALSE	FALSE	FALSE	FALSE	FALSE	FALSE	FALSE
CGP1552454	FGD6--PGAM1P5	BHY	Head and Neck Carcinoma	Non-mixed	0.254351	0.2041	0.66535	BROAD	0.122019	FALSE	740	4	-2	FALSE	FALSE	FALSE	FALSE	FALSE	FALSE	FALSE
CGP1406623	PARP9--FAM19A1	NCI-H226	Mesothelioma	Differentially-mapping	0.85037	0.27	0.665388	SANGER	0.408029	FALSE	820	1	1	FALSE	FALSE	FALSE	FALSE	FALSE	FALSE	FALSE
CGP1565887	IGF1R--LRRC28	CAPAN-1	Pancreatic Carcinoma	Differentially-mapping	0.336069	0.2686	0.665388	SANGER	-0.11048	FALSE	910	4	4	FALSE	FALSE	FALSE	FALSE	FALSE	FALSE	FALSE
CGP1537572	TNPO2--RFX1	PA-TU-8902	Pancreatic Carcinoma	Differentially-mapping	0.274296	0.2702	0.665388	SANGER	0.0415478	FALSE	740	6	4	FALSE	FALSE	FALSE	FALSE	FALSE	FALSE	FALSE
CGP1537573	TNPO2--RFX1	PA-TU-8902	Pancreatic Carcinoma	Differentially-mapping	0.274296	0.2702	0.665388	SANGER	0.0415478	FALSE	740	6	4	FALSE	FALSE	FALSE	FALSE	FALSE	FALSE	FALSE
CGP1173767	ATP7B--KLF12	OCUB-M	Breast Carcinoma	Non-mixed	0.17969	0.2694	0.665388	SANGER	-0.0271206	FALSE	910	5	2	FALSE	FALSE	FALSE	FALSE	FALSE	FALSE	FALSE
CGP1670052	MFSD3--MROH1	HCC1395	Breast Carcinoma	Differentially-mapping	0.368794	0.2721	0.666568	SANGER	0.357754	FALSE	910	4	-2	FALSE	FALSE	FALSE	FALSE	FALSE	FALSE	FALSE
CGP1607164	TMEM241--NPC1	SW1990	Pancreatic Carcinoma	Differentially-mapping	0.356871	0.2723	0.666568	SANGER	0.15406	FALSE	710	-2	2	FALSE	FALSE	FALSE	FALSE	FALSE	FALSE	FALSE
CGP0369116	APOA1BP--PFKFB2	EVSA-T	Breast Carcinoma	Differentially-mapping	0.219171	0.272	0.666568	SANGER	0.000970812	FALSE	620	3	3	FALSE	FALSE	FALSE	FALSE	FALSE	FALSE	FALSE
CGP1352434	CACHD1--ROR1	OVCAR-3	Ovarian Carcinoma	Differentially-mapping	0.23165	0.2719	0.666568	SANGER	0.201186	FALSE	910	3	3	FALSE	FALSE	FALSE	FALSE	FALSE	FALSE	FALSE
CGP0271449	ATXN2--RAD9B	RVH-421	Melanoma	Differentially-mapping	0.649686	0.2066	0.668196	BROAD	0.49977	FALSE	700	3	3	FALSE	FALSE	FALSE	FALSE	FALSE	FALSE	FALSE
CGP0271934	ATXN2--RAD9B	RVH-421	Melanoma	Differentially-mapping	0.649686	0.2066	0.668196	BROAD	0.49977	FALSE	710	3	3	FALSE	FALSE	FALSE	FALSE	FALSE	FALSE	FALSE
CGP1992328	PUM2--RBKS	DAN-G	Pancreatic Carcinoma	Differentially-mapping	0.292822	0.2061	0.668196	BROAD	0.113657	FALSE	710	4	3	FALSE	FALSE	FALSE	FALSE	FALSE	FALSE	FALSE
CGP1986644	TSEN15--RGL1	NCI-H2172	Non-Small Cell Lung Carcinoma	Differentially-mapping	0.205	0.2066	0.668196	BROAD	0.0963245	FALSE	710	5	5	FALSE	FALSE	FALSE	FALSE	FALSE	FALSE	FALSE
CGP2035688	SKIL--MECOM	ChaGo-K-1	Other Solid Carcinomas	Non-mixed	0.156937	0.2072	0.66882	BROAD	0.000181616	FALSE	910	3	4	FALSE	FALSE	FALSE	TRUE	TRUE	FALSE	FALSE
CGP1962989	UBE3C--TNNC1	JHOS-2	Ovarian Carcinoma	Differentially-mapping	0.32189	0.2077	0.66912	BROAD	0.276876	FALSE	910	2	2	FALSE	FALSE	FALSE	FALSE	FALSE	FALSE	FALSE
CGP1664812	BDH1--AC024560.2	MIA-PaCa-2	Pancreatic Carcinoma	Differentially-mapping	0.488839	0.2086	0.669691	BROAD	0.210787	FALSE	100	4	4	FALSE	FALSE	FALSE	FALSE	FALSE	FALSE	FALSE
CGP1907035	ERGIC2--CHRNA6	NCI-H1437	Lung Adenocarcinoma	Differentially-mapping	0.52178	0.2091	0.669691	BROAD	0.0663327	FALSE	710	2	4	FALSE	FALSE	FALSE	FALSE	FALSE	FALSE	FALSE
CGP1628397	MAN2C1--SIN3A	KYSE-270	Esophageal Squamous Cell Carcinoma	Differentially-mapping	0.514394	0.2091	0.669691	BROAD	-0.574105	FALSE	910	3	3	FALSE	FALSE	FALSE	FALSE	FALSE	FALSE	FALSE
CGP1378787	EIF5A--NLRP1	KURAMOCHI	Ovarian Carcinoma	Differentially-mapping	0.377584	0.2745	0.670955	SANGER	-0.499073	FALSE	820	3	3	FALSE	FALSE	FALSE	FALSE	FALSE	FALSE	FALSE
CGP1845873	ASXL2--GPR113	HCC-15	Squamous Cell Lung Carcinoma	Differentially-mapping	0.814701	0.2758	0.672866	SANGER	0.0955511	FALSE	910	2	2	FALSE	FALSE	FALSE	FALSE	FALSE	FALSE	FALSE
CGP1603705	POLR1A--REEP1	AsPC-1	Pancreatic Carcinoma	Differentially-mapping	0.200593	0.2761	0.672866	SANGER	-0.198493	FALSE	740	3	3	FALSE	FALSE	FALSE	FALSE	FALSE	FALSE	FALSE
CGP1845540	FHOD3--ELP2	HCC-15	Squamous Cell Lung Carcinoma	Differentially-mapping	1.67276	0.2107	0.673502	BROAD	0.644564	FALSE	910	1	2	FALSE	FALSE	FALSE	FALSE	FALSE	FALSE	FALSE
CGP1332060	SPRY4--DPYSL3	MDA-MB-436	Breast Carcinoma	Differentially-mapping	0.616379	0.2117	0.675385	BROAD	-0.0198085	FALSE	820	4	4	FALSE	FALSE	FALSE	FALSE	FALSE	FALSE	FALSE
CGP1873373	KANK2--RGL3	Caov-4	Ovarian Carcinoma	Differentially-mapping	0.139649	0.2782	0.676981	SANGER	-0.072869	FALSE	0	4	4	FALSE	FALSE	FALSE	FALSE	FALSE	FALSE	FALSE
CGP0140353	PELI3--CNIH2	GCIY	Gastric Carcinoma	Differentially-mapping	0.441861	0.2129	0.677539	BROAD	0.118964	FALSE	910	3	3	FALSE	FALSE	FALSE	FALSE	FALSE	FALSE	FALSE
CGP1331489	TIAL1--MCMBP	MDA-MB-436	Breast Carcinoma	Differentially-mapping	0.413439	0.2132	0.677539	BROAD	0.465526	FALSE	710	2	4	FALSE	FALSE	FALSE	FALSE	FALSE	FALSE	FALSE
CGP1352445	CAMTA1--KCNAB2	OVCAR-3	Ovarian Carcinoma	Differentially-mapping	0.18456	0.2791	0.677895	SANGER	-0.0257453	FALSE	100	5	5	FALSE	FALSE	FALSE	TRUE	FALSE	FALSE	FALSE
CGP1467395	KMT2E--LETM2	NCI-H520	Squamous Cell Lung Carcinoma	Differentially-mapping	0.253933	0.2794	0.677895	SANGER	0.365371	FALSE	715	-2	8	TRUE	FALSE	FALSE	FALSE	FALSE	FALSE	FALSE
CGP2027428	EHMT1--COL5A1	CAMA-1	Breast Carcinoma	Differentially-mapping	0.389045	0.2147	0.680989	BROAD	-0.0985737	FALSE	910	2	2	FALSE	FALSE	FALSE	FALSE	FALSE	FALSE	FALSE
CGP1961669	EXOC6B--C12orf54	JHOS-4	Ovarian Carcinoma	Differentially-mapping	0.11875	0.2812	0.681258	SANGER	0.13537	FALSE	910	4	4	FALSE	FALSE	FALSE	FALSE	FALSE	FALSE	FALSE
CGP1984099	VAV2--ELAVL2	THP-1	Acute Myeloid Leukemia	Differentially-mapping	0.225084	0.2162	0.68231	BROAD	0.0672183	FALSE	100	2	3	FALSE	FALSE	FALSE	FALSE	FALSE	FALSE	FALSE
CGP1704841	EIF4H--ELN	RKN	Other Solid Carcinomas	Differentially-mapping	0.4828	0.2201	0.68231	BROAD	0.402248	TRUE	710	4	4	FALSE	FALSE	FALSE	TRUE	FALSE	FALSE	FALSE
CGP1706271	EIF4H--ELN	RKN	Other Solid Carcinomas	Differentially-mapping	0.4828	0.2201	0.68231	BROAD	0.402248	TRUE	710	4	4	FALSE	FALSE	FALSE	TRUE	FALSE	FALSE	FALSE
CGP1618984	THADA--MTA3	NCI-H23	Lung Adenocarcinoma	Differentially-mapping	0.737889	0.2199	0.68231	BROAD	0.216335	FALSE	820	4	4	FALSE	FALSE	FALSE	FALSE	FALSE	FALSE	FALSE
CGP1619095	THADA--MTA3	NCI-H23	Lung Adenocarcinoma	Differentially-mapping	0.737889	0.2199	0.68231	BROAD	0.216335	FALSE	820	4	4	FALSE	FALSE	FALSE	FALSE	FALSE	FALSE	FALSE
CGP1907479	SIL1--MZB1	NCI-H1437	Lung Adenocarcinoma	Differentially-mapping	0.27221	0.2161	0.68231	BROAD	0.26393	FALSE	0	3	-2	FALSE	FALSE	FALSE	FALSE	FALSE	FALSE	FALSE
CGP0056632	CCZ1B--OCM2	HT-115	Colorectal Carcinoma	Differentially-mapping	0.362749	0.2183	0.68231	BROAD	0.691855	FALSE	910	-2	3	FALSE	FALSE	FALSE	FALSE	FALSE	FALSE	FALSE
CGP1956498	NEU3--ZDHHC24	EKVX	Non-Small Cell Lung Carcinoma	Differentially-mapping	0.435586	0.2167	0.68231	BROAD	-0.102879	FALSE	710	5	5	FALSE	FALSE	FALSE	FALSE	FALSE	FALSE	FALSE
CGP1459580	NEURL1B--C1orf101	BT-549	Breast Carcinoma	Non-mixed	0.175539	0.2187	0.68231	BROAD	0.0120143	FALSE	710	4	2	FALSE	FALSE	FALSE	FALSE	FALSE	FALSE	FALSE
CGP1971887	MAP3K10--C5AR1	KP-N-YN	Neuroblastoma	Non-mixed	0.346284	0.2194	0.68231	BROAD	0.157621	FALSE	710	1	2	FALSE	FALSE	FALSE	FALSE	FALSE	FALSE	FALSE
CGP1849620	OBFC1--CCSER2	MDA-MB-415	Breast Carcinoma	Non-mixed	0.159739	0.2194	0.68231	BROAD	0.105803	FALSE	910	2	-2	FALSE	FALSE	FALSE	FALSE	FALSE	FALSE	FALSE
CGP1561895	UTRN--STXBP5-AS1	SK-MEL-30	Melanoma	Non-mixed	0.634075	0.2172	0.68231	BROAD	0.136459	FALSE	0	3	-2	FALSE	FALSE	FALSE	FALSE	FALSE	FALSE	FALSE
CGP0141599	NRG3--CEP55	GCIY	Gastric Carcinoma	Differentially-mapping	0.324089	0.2226	0.682335	BROAD	0.448181	FALSE	100	0	3	FALSE	TRUE	FALSE	FALSE	FALSE	FALSE	FALSE
CGP2016791	COG3--TDRD3	COLO-678	Colorectal Carcinoma	Differentially-mapping	0.290611	0.2213	0.682335	BROAD	0.213331	FALSE	710	2	2	FALSE	FALSE	FALSE	FALSE	FALSE	FALSE	FALSE
CGP1899175	GPR110--TNFRSF21	RT4	Bladder Carcinoma	Differentially-mapping	2.85213	0.2216	0.682335	BROAD	0.827564	FALSE	910	4	4	FALSE	FALSE	FALSE	FALSE	FALSE	FALSE	FALSE
CGP1820960	ZNF8--ZNF544	MFE-319	Endometrial Carcinoma	Differentially-mapping	0.829291	0.2218	0.682335	BROAD	0.794568	FALSE	100	2	2	FALSE	FALSE	FALSE	FALSE	FALSE	FALSE	FALSE
CGP1591428	PUS7--SRPK2	AGS	Gastric Carcinoma	Non-mixed	0.436545	0.2224	0.682335	BROAD	0.157772	FALSE	910	2	2	FALSE	FALSE	FALSE	FALSE	FALSE	FALSE	FALSE
CGP1944143	TRAF2--TSPAN1	NCI-H1792	Lung Adenocarcinoma	Non-mixed	0.190434	0.2223	0.682335	BROAD	0.229354	FALSE	100	2	2	FALSE	FALSE	FALSE	FALSE	FALSE	FALSE	FALSE
CGP1766460	DEPDC1B--ELOVL7	MCF7	Breast Carcinoma	Differentially-mapping	0.408939	0.283	0.682844	SANGER	0.519935	FALSE	910	3	3	FALSE	FALSE	FALSE	FALSE	FALSE	FALSE	FALSE
CGP1331036	TYRO3--RTF1	MDA-MB-436	Breast Carcinoma	Differentially-mapping	0.331591	0.2831	0.682844	SANGER	-0.0102427	FALSE	910	3	3	FALSE	FALSE	FALSE	FALSE	FALSE	FALSE	FALSE
CGP1950178	EPN2--AC004448.5	AM-38	Glioblastoma	Non-mixed	0.289634	0.2828	0.682844	SANGER	0.0834895	FALSE	100	5	-1	FALSE	FALSE	FALSE	FALSE	FALSE	FALSE	FALSE
CGP1631398	RASSF3--COLEC12	KU-19-19	Bladder Carcinoma	Differentially-mapping	0.466923	0.2247	0.682984	BROAD	0.281435	FALSE	710	4	2	FALSE	FALSE	FALSE	FALSE	FALSE	FALSE	FALSE
CGP1322591	SLC4A7--NEK10	EFO-21	Ovarian Carcinoma	Differentially-mapping	0.441232	0.2261	0.682984	BROAD	0.0368175	FALSE	910	1	1	FALSE	FALSE	FALSE	FALSE	FALSE	FALSE	FALSE
CGP1401224	FOXJ3--PIGC	WM-115	Melanoma	Differentially-mapping	0.740984	0.2265	0.682984	BROAD	0.29475	FALSE	0	1	2	FALSE	FALSE	FALSE	FALSE	FALSE	FALSE	FALSE
CGP1470813	GNAI2--RBM6	P31-FUJ	Acute Myeloid Leukemia	Differentially-mapping	0.325824	0.2278	0.682984	BROAD	-0.020079	FALSE	820	2	2	FALSE	FALSE	FALSE	FALSE	FALSE	FALSE	FALSE
CGP1471237	GNAI2--RBM6	P31-FUJ	Acute Myeloid Leukemia	Differentially-mapping	0.325824	0.2278	0.682984	BROAD	-0.020079	FALSE	0	2	2	FALSE	FALSE	FALSE	FALSE	FALSE	FALSE	FALSE
CGP1903955	RNF121--SCAF11	HCC1937	Breast Carcinoma	Differentially-mapping	0.260669	0.2267	0.682984	BROAD	0.305777	FALSE	100	4	4	FALSE	FALSE	FALSE	FALSE	FALSE	FALSE	FALSE
CGP2004344	RSPRY1--SPG7	SK-HEP-1	Hepatocellular Carcinoma	Differentially-mapping	1.02122	0.226	0.682984	BROAD	1.03386	FALSE	820	3	3	FALSE	FALSE	FALSE	FALSE	FALSE	FALSE	FALSE
CGP2004455	RSPRY1--SPG7	SK-HEP-1	Hepatocellular Carcinoma	Differentially-mapping	1.02122	0.226	0.682984	BROAD	1.03386	FALSE	820	3	3	FALSE	FALSE	FALSE	FALSE	FALSE	FALSE	FALSE
CGP2004894	RSPRY1--SPG7	SK-HEP-1	Hepatocellular Carcinoma	Differentially-mapping	1.02122	0.226	0.682984	BROAD	1.03386	FALSE	820	3	3	FALSE	FALSE	FALSE	FALSE	FALSE	FALSE	FALSE
CGP1254028	USP9Y--WWOX	SK-MES-1	Squamous Cell Lung Carcinoma	Differentially-mapping	0.172284	0.2276	0.682984	BROAD	-0.0102991	FALSE	900	0	1	FALSE	TRUE	FALSE	FALSE	FALSE	FALSE	FALSE
CGP1932479	SEMA5B--ZBTB38	OVISE	Ovarian Carcinoma	Differentially-mapping	0.183758	0.2271	0.682984	BROAD	-0.0473517	FALSE	860	4	4	FALSE	FALSE	FALSE	FALSE	FALSE	FALSE	FALSE
CGP2024939	KPNB1--ZNF595	NCI-H1693	Lung Adenocarcinoma	Differentially-mapping	0.219877	0.2256	0.682984	BROAD	-0.683846	FALSE	910	5	4	FALSE	FALSE	TRUE	FALSE	FALSE	FALSE	FALSE
CGP1932861	RAD9A--CIC	OVISE	Ovarian Carcinoma	Differentially-mapping	0.149708	0.286	0.683473	SANGER	-0.957268	FALSE	0	2	3	FALSE	FALSE	FALSE	TRUE	FALSE	FALSE	FALSE
CGP1932872	RAD9A--CIC	OVISE	Ovarian Carcinoma	Differentially-mapping	0.149708	0.286	0.683473	SANGER	-0.957268	FALSE	0	2	3	FALSE	FALSE	FALSE	TRUE	FALSE	FALSE	FALSE
CGP0550449	ANKRD11--FAM174B	NB13	Neuroblastoma	Differentially-mapping	0.495285	0.2871	0.683473	SANGER	-0.167068	FALSE	0	3	3	FALSE	FALSE	FALSE	FALSE	FALSE	FALSE	FALSE
CGP0551525	ANKRD11--FAM174B	NB13	Neuroblastoma	Differentially-mapping	0.495285	0.2871	0.683473	SANGER	-0.167068	FALSE	0	3	3	FALSE	FALSE	FALSE	FALSE	FALSE	FALSE	FALSE
CGP1006809	RP11-328J2.1--KMT2C	OVCA420	Ovarian Carcinoma	Differentially-mapping	0.346692	0.286	0.683473	SANGER	0.000875949	FALSE	100	3	-2	FALSE	FALSE	FALSE	TRUE	FALSE	FALSE	FALSE
CGP1833132	YDJC--MAPK1	LU-65	Non-Small Cell Lung Carcinoma	Differentially-mapping	0.510435	0.2838	0.683473	SANGER	-0.491784	FALSE	710	4	4	FALSE	FALSE	FALSE	TRUE	TRUE	FALSE	FALSE
CGP1736092	UBA1--PFKFB1	MDA-MB-453	Breast Carcinoma	Differentially-mapping	0.866317	0.285	0.683473	SANGER	0.423707	FALSE	710	3	3	FALSE	FALSE	TRUE	FALSE	FALSE	FALSE	FALSE
CGP1466729	PAK1--TENM4	NCI-H520	Squamous Cell Lung Carcinoma	Differentially-mapping	0.116764	0.2866	0.683473	SANGER	-0.202683	FALSE	820	5	-2	FALSE	FALSE	FALSE	FALSE	FALSE	FALSE	FALSE
CGP1633929	TRIO--FBXL7	AU565	Breast Carcinoma	Non-mixed	0.13128	0.2856	0.683473	SANGER	0.0562332	TRUE	910	1	1	FALSE	FALSE	FALSE	FALSE	FALSE	FALSE	FALSE
CGP0283557	NBAS--LINC00276	NB(TU)1-10	Neuroblastoma	Differentially-mapping	0.826578	0.2884	0.683563	SANGER	0.46473	FALSE	100	2	-2	FALSE	FALSE	FALSE	FALSE	FALSE	FALSE	FALSE
CGP0284533	NBAS--LINC00276	NB(TU)1-10	Neuroblastoma	Differentially-mapping	0.826578	0.2884	0.683563	SANGER	0.46473	FALSE	100	2	-2	FALSE	FALSE	FALSE	FALSE	FALSE	FALSE	FALSE
CGP0370925	VPS13D--MIIP	EVSA-T	Breast Carcinoma	Differentially-mapping	0.193597	0.2888	0.683563	SANGER	-0.09164	FALSE	860	3	4	FALSE	FALSE	FALSE	FALSE	FALSE	FALSE	FALSE
CGP1991360	MELK--ZCCHC7	DAN-G	Pancreatic Carcinoma	Differentially-mapping	0.321762	0.2879	0.683563	SANGER	0.187623	FALSE	910	2	2	FALSE	FALSE	FALSE	FALSE	FALSE	FALSE	FALSE
CGP1515423	CBLC--CEACAM16	KP-3	Pancreatic Carcinoma	Differentially-mapping	0.223065	0.2329	0.684534	BROAD	-0.0399086	FALSE	710	2	2	FALSE	FALSE	FALSE	TRUE	FALSE	FALSE	FALSE
CGP1907486	ZDHHC11B--CEP72	NCI-H1437	Lung Adenocarcinoma	Differentially-mapping	0.667564	0.2326	0.684534	BROAD	0.119341	FALSE	710	8	8	TRUE	FALSE	FALSE	FALSE	FALSE	FALSE	FALSE
CGP1447169	R3HDM2--IPO5	SJSA-1	Osteosarcoma	Differentially-mapping	0.233882	0.2309	0.684534	BROAD	0.37642	FALSE	860	2	2	FALSE	FALSE	FALSE	FALSE	FALSE	FALSE	FALSE
CGP1447294	R3HDM2--IPO5	SJSA-1	Osteosarcoma	Differentially-mapping	0.233882	0.2309	0.684534	BROAD	0.37642	FALSE	860	2	2	FALSE	FALSE	FALSE	FALSE	FALSE	FALSE	FALSE
CGP1447183	R3HDM2--KRT76	SJSA-1	Osteosarcoma	Differentially-mapping	0.517969	0.2308	0.684534	BROAD	0.26633	FALSE	820	2	12	TRUE	FALSE	FALSE	FALSE	FALSE	FALSE	FALSE
CGP1943366	ARID2--MACC1	HT-1376	Bladder Carcinoma	Differentially-mapping	0.631151	0.2329	0.684534	BROAD	0.092518	FALSE	100	3	9	TRUE	FALSE	FALSE	TRUE	FALSE	FALSE	FALSE
CGP1943477	ARID2--MACC1	HT-1376	Bladder Carcinoma	Differentially-mapping	0.631151	0.2329	0.684534	BROAD	0.092518	FALSE	100	3	9	TRUE	FALSE	FALSE	TRUE	FALSE	FALSE	FALSE
CGP1883897	MN1--PATZ1	KS-1	Glioblastoma	Differentially-mapping	1.14799	0.2314	0.684534	BROAD	-0.20495	FALSE	910	2	4	FALSE	FALSE	FALSE	TRUE	FALSE	FALSE	FALSE
CGP1675927	ELOVL5--PKHD1	NCI-H2023	Non-Small Cell Lung Carcinoma	Differentially-mapping	0.377774	0.2308	0.684534	BROAD	0.229151	FALSE	820	2	2	FALSE	FALSE	FALSE	FALSE	FALSE	FALSE	FALSE
CGP1907665	AKR1C1--AKR1C6P	NCI-H1437	Lung Adenocarcinoma	Non-mixed	0.235632	0.2297	0.684534	BROAD	0.0860024	FALSE	0	4	-2	FALSE	FALSE	FALSE	FALSE	FALSE	FALSE	FALSE
CGP1994874	DSG3--DSG4	LoVo	Colorectal Carcinoma	Non-mixed	0.564725	0.2323	0.684534	BROAD	0.183841	FALSE	710	2	2	FALSE	FALSE	FALSE	FALSE	FALSE	FALSE	FALSE
CGP1496851	CENPH--CCNB1	OC-314	Ovarian Carcinoma	Differentially-mapping	0.402696	0.2903	0.685377	SANGER	0.361563	FALSE	910	3	3	FALSE	FALSE	FALSE	FALSE	FALSE	FALSE	FALSE
CGP1883362	BARD1--EPHA6	HARA	Squamous Cell Lung Carcinoma	Differentially-mapping	0.0709045	0.2904	0.685377	SANGER	-0.255391	FALSE	740	3	4	FALSE	FALSE	FALSE	FALSE	FALSE	FALSE	FALSE
CGP0959678	DDRGK1--C20orf194	KP-N-YS	Neuroblastoma	Differentially-mapping	0.22494	0.2971	0.688077	SANGER	0.208519	FALSE	910	2	2	FALSE	FALSE	FALSE	FALSE	FALSE	FALSE	FALSE
CGP1352550	FBXO34--CDKN3	OVCAR-3	Ovarian Carcinoma	Differentially-mapping	0.170573	0.2964	0.688077	SANGER	-0.0529115	FALSE	820	4	5	FALSE	FALSE	FALSE	FALSE	FALSE	FALSE	FALSE
CGP1352551	FBXO34--CDKN3	OVCAR-3	Ovarian Carcinoma	Differentially-mapping	0.170573	0.2964	0.688077	SANGER	-0.0529115	FALSE	820	4	5	FALSE	FALSE	FALSE	FALSE	FALSE	FALSE	FALSE
CGP1215836	TBL1XR1--DDHD1	NB5	Neuroblastoma	Differentially-mapping	0.427905	0.2973	0.688077	SANGER	-0.149316	FALSE	820	1	1	FALSE	FALSE	FALSE	TRUE	FALSE	FALSE	FALSE
CGP1215947	TBL1XR1--DDHD1	NB5	Neuroblastoma	Differentially-mapping	0.427905	0.2973	0.688077	SANGER	-0.149316	FALSE	820	1	1	FALSE	FALSE	FALSE	TRUE	FALSE	FALSE	FALSE
CGP2011856	FEM1B--KCNG3	UACC-893	Breast Carcinoma	Differentially-mapping	0.401489	0.2963	0.688077	SANGER	-0.0271961	FALSE	910	3	5	FALSE	FALSE	FALSE	FALSE	FALSE	FALSE	FALSE
CGP1080028	GPHN--MPP5	NB17	Neuroblastoma	Differentially-mapping	0.340464	0.2946	0.688077	SANGER	0.327293	FALSE	100	1	2	FALSE	FALSE	FALSE	TRUE	FALSE	TRUE	FALSE
CGP1352977	SPEN--NEU1	OVCAR-3	Ovarian Carcinoma	Differentially-mapping	0.202077	0.2935	0.688077	SANGER	0.0188429	FALSE	710	5	3	FALSE	FALSE	FALSE	TRUE	FALSE	FALSE	FALSE
CGP1332357	TRIM44--PDHX	MDA-MB-436	Breast Carcinoma	Differentially-mapping	0.197643	0.2974	0.688077	SANGER	0.12136	FALSE	0	3	3	FALSE	FALSE	FALSE	FALSE	FALSE	FALSE	FALSE
CGP0264475	METTL21A--PLEKHM3	NCI-H1993	Lung Adenocarcinoma	Differentially-mapping	0.499714	0.2938	0.688077	SANGER	0.160027	FALSE	710	4	4	FALSE	FALSE	FALSE	FALSE	FALSE	FALSE	FALSE
CGP1993126	SIPA1L3--POU2F2	HCC1954	Breast Carcinoma	Differentially-mapping	0.205775	0.2938	0.688077	SANGER	0.0478955	FALSE	0	5	6	FALSE	FALSE	FALSE	FALSE	FALSE	FALSE	FALSE
CGP0208365	POFUT2--RAD51B	OVMIU	Ovarian Carcinoma	Differentially-mapping	0.557073	0.2944	0.688077	SANGER	-0.166927	FALSE	910	2	-2	FALSE	FALSE	FALSE	TRUE	FALSE	TRUE	FALSE
CGP0722488	CAMTA1--SLC25A33	D-423MG	Glioblastoma	Differentially-mapping	0.370803	0.2935	0.688077	SANGER	0.00704733	FALSE	710	0	0	FALSE	TRUE	FALSE	TRUE	FALSE	FALSE	FALSE
CGP1843805	PRKCE--TTC7A	HCC-15	Squamous Cell Lung Carcinoma	Differentially-mapping	0.735914	0.295	0.688077	SANGER	0.316936	FALSE	910	1	1	FALSE	FALSE	FALSE	FALSE	FALSE	FALSE	FALSE
CGP0649863	CTDSPL2--B2M	HCC2998	Colorectal Carcinoma	Differentially-mapping	0.258122	0.2983	0.68919	SANGER	-0.26299	FALSE	910	1	1	FALSE	FALSE	FALSE	TRUE	FALSE	FALSE	FALSE
CGP1618223	RALGAPA2--AFF3	NCI-H23	Lung Adenocarcinoma	Differentially-mapping	0.274119	0.2992	0.689333	SANGER	-0.0876416	FALSE	710	4	4	FALSE	FALSE	FALSE	TRUE	TRUE	FALSE	FALSE
CGP2011290	ITGB6--RBMS1	UACC-893	Breast Carcinoma	Differentially-mapping	0.131682	0.2989	0.689333	SANGER	0.0272038	FALSE	910	3	3	FALSE	FALSE	FALSE	FALSE	FALSE	FALSE	FALSE
CGP1298036	ZSCAN22--CHMP2A	PC-14	Lung Adenocarcinoma	Differentially-mapping	0.176089	0.2373	0.691203	BROAD	0.98965	FALSE	860	2	2	FALSE	FALSE	TRUE	FALSE	FALSE	FALSE	FALSE
CGP1298147	ZSCAN22--CHMP2A	PC-14	Lung Adenocarcinoma	Differentially-mapping	0.176089	0.2373	0.691203	BROAD	0.98965	FALSE	860	2	2	FALSE	FALSE	TRUE	FALSE	FALSE	FALSE	FALSE
CGP1987377	UBAP1--DCAF12	NCI-H2172	Non-Small Cell Lung Carcinoma	Differentially-mapping	0.171597	0.2417	0.691203	BROAD	-0.855883	FALSE	820	3	3	FALSE	FALSE	FALSE	FALSE	FALSE	FALSE	FALSE
CGP1452474	EML5--FOXN3	KELLY	Neuroblastoma	Differentially-mapping	0.258641	0.2419	0.691203	BROAD	0.0493057	FALSE	0	2	2	FALSE	FALSE	FALSE	FALSE	FALSE	FALSE	FALSE
CGP1452971	EML5--FOXN3	KELLY	Neuroblastoma	Differentially-mapping	0.258641	0.2419	0.691203	BROAD	0.0493057	FALSE	0	2	2	FALSE	FALSE	FALSE	FALSE	FALSE	FALSE	FALSE
CGP1612152	DAXX--KIFC3	G-292-Clone-A141B1	Osteosarcoma	Differentially-mapping	0.204724	0.239	0.691203	BROAD	0.42057	FALSE	910	2	2	FALSE	FALSE	FALSE	TRUE	FALSE	FALSE	FALSE
CGP1383299	RALGPS2--LIX1L	huH-1	Hepatocellular Carcinoma	Differentially-mapping	0.451453	0.2405	0.691203	BROAD	0.00105662	FALSE	820	2	6	FALSE	FALSE	FALSE	FALSE	FALSE	FALSE	FALSE
CGP1398734	CDK5RAP2--MEGF9	HCC1428	Breast Carcinoma	Differentially-mapping	0.513742	0.2374	0.691203	BROAD	0.529593	FALSE	910	4	4	FALSE	FALSE	FALSE	FALSE	FALSE	FALSE	FALSE
CGP2060686	FAM129B--METRNL	NUGC-3	Gastric Carcinoma	Differentially-mapping	0.486694	0.239	0.691203	BROAD	0.0866505	FALSE	910	2	2	FALSE	FALSE	FALSE	FALSE	FALSE	FALSE	FALSE
CGP1945079	CCSER1--MMRN1	NCI-H1792	Lung Adenocarcinoma	Differentially-mapping	0.252949	0.2384	0.691203	BROAD	-0.31554	FALSE	860	-2	3	FALSE	FALSE	FALSE	FALSE	FALSE	FALSE	FALSE
CGP1665459	TRMT11--NCOA7	ABC-1	Lung Adenocarcinoma	Differentially-mapping	0.182023	0.2418	0.691203	BROAD	0.135471	TRUE	710	2	2	FALSE	FALSE	FALSE	FALSE	FALSE	FALSE	FALSE
CGP1849731	RAD9A--SHANK2	MDA-MB-415	Breast Carcinoma	Differentially-mapping	0.633733	0.2412	0.691203	BROAD	0.293114	FALSE	740	3	2	FALSE	FALSE	FALSE	FALSE	FALSE	TRUE	FALSE
CGP1912090	VPS18--ZFYVE19	HCC1419	Breast Carcinoma	Differentially-mapping	0.487688	0.2403	0.691203	BROAD	-0.534529	TRUE	910	2	2	FALSE	FALSE	FALSE	FALSE	FALSE	FALSE	FALSE
CGP1331456	TMEM182--IL18R1	MDA-MB-436	Breast Carcinoma	Non-mixed	0.246223	0.2411	0.691203	BROAD	0.0654241	TRUE	100	5	5	FALSE	FALSE	FALSE	FALSE	FALSE	FALSE	FALSE
CGP1664727	C14orf80--RP11-530C5.1	MIA-PaCa-2	Pancreatic Carcinoma	Non-mixed	0.17517	0.2411	0.691203	BROAD	0.570398	FALSE	200	3	2	FALSE	FALSE	FALSE	FALSE	FALSE	FALSE	FALSE
CGP1612041	NIPBL--SIMC1	G-292-Clone-A141B1	Osteosarcoma	Non-mixed	0.219208	0.2379	0.691203	BROAD	0.376925	FALSE	740	2	-2	FALSE	FALSE	FALSE	FALSE	FALSE	FALSE	FALSE
CGP1158562	PAWR--RP1-78O14.1	LC-1-sq	Squamous Cell Lung Carcinoma	Non-mixed	0.135387	0.3011	0.692741	SANGER	-0.0580738	FALSE	500	2	2	FALSE	FALSE	FALSE	FALSE	FALSE	FALSE	FALSE
CGP1591650	NANS--ANP32B	JIMT-1	Breast Carcinoma	Differentially-mapping	0.400298	0.2456	0.695331	BROAD	-0.143395	FALSE	710	4	4	FALSE	FALSE	FALSE	FALSE	FALSE	FALSE	FALSE
CGP1993806	RBM6--FAM212A	HCC1954	Breast Carcinoma	Differentially-mapping	0.850277	0.2466	0.695331	BROAD	0.517115	TRUE	820	3	-2	FALSE	FALSE	FALSE	FALSE	FALSE	FALSE	FALSE
CGP1961225	PML--GALNTL6	JHOS-4	Ovarian Carcinoma	Differentially-mapping	0.171554	0.2462	0.695331	BROAD	-0.0779507	FALSE	710	4	3	FALSE	FALSE	FALSE	TRUE	FALSE	FALSE	FALSE
CGP1850141	RYR2--KIF26B	MDA-MB-415	Breast Carcinoma	Differentially-mapping	0.215953	0.2447	0.695331	BROAD	0.239079	FALSE	700	2	2	FALSE	FALSE	FALSE	FALSE	FALSE	FALSE	FALSE
CGP1842640	ANKRD13B--PCTP	HCC202	Breast Carcinoma	Differentially-mapping	0.343247	0.2466	0.695331	BROAD	0.149205	FALSE	910	10	2	TRUE	FALSE	FALSE	FALSE	FALSE	FALSE	FALSE
CGP1993126	SIPA1L3--POU2F2	HCC1954	Breast Carcinoma	Differentially-mapping	0.365438	0.2463	0.695331	BROAD	-0.100295	FALSE	0	5	6	FALSE	FALSE	FALSE	FALSE	FALSE	FALSE	FALSE
CGP1932850	FBXO34--RALGAPA1	OVISE	Ovarian Carcinoma	Differentially-mapping	0.159804	0.248	0.695331	BROAD	-0.124191	FALSE	0	3	3	FALSE	FALSE	FALSE	FALSE	FALSE	FALSE	FALSE
CGP1379221	MINK1--ZBTB4	KURAMOCHI	Ovarian Carcinoma	Differentially-mapping	0.183932	0.2466	0.695331	BROAD	0.279222	FALSE	100	3	3	FALSE	FALSE	FALSE	FALSE	FALSE	FALSE	FALSE
CGP1513879	IKBKB--ETV6	HCC-56	Colorectal Carcinoma	Non-mixed	0.195885	0.2477	0.695331	BROAD	0.116911	FALSE	710	3	3	FALSE	FALSE	FALSE	TRUE	TRUE	FALSE	FALSE
CGP1514101	IKBKB--ETV6	HCC-56	Colorectal Carcinoma	Non-mixed	0.195885	0.2477	0.695331	BROAD	0.116911	FALSE	740	3	3	FALSE	FALSE	FALSE	TRUE	TRUE	FALSE	FALSE
CGP1514349	IKBKB--ETV6	HCC-56	Colorectal Carcinoma	Non-mixed	0.195885	0.2477	0.695331	BROAD	0.116911	FALSE	740	3	3	FALSE	FALSE	FALSE	TRUE	TRUE	FALSE	FALSE
CGP0144875	ZAK--RAPGEF4	SNU-81	Colorectal Carcinoma	Differentially-mapping	0.225656	0.303	0.695397	SANGER	0.115838	FALSE	740	-2	2	FALSE	FALSE	FALSE	FALSE	FALSE	TRUE	FALSE
CGP0822145	TECPR2--WWOX	NB6	Neuroblastoma	Differentially-mapping	0.235068	0.3031	0.695397	SANGER	0.227931	FALSE	910	2	3	FALSE	FALSE	FALSE	FALSE	FALSE	FALSE	FALSE
CGP1707408	INPP4B--ANAPC10	NCI-H1581	Non-Small Cell Lung Carcinoma	Differentially-mapping	0.166698	0.2506	0.6955	BROAD	0.492552	FALSE	860	2	2	FALSE	FALSE	FALSE	FALSE	FALSE	FALSE	FALSE
CGP1707928	INPP4B--ANAPC10	NCI-H1581	Non-Small Cell Lung Carcinoma	Differentially-mapping	0.166698	0.2506	0.6955	BROAD	0.492552	FALSE	860	2	2	FALSE	FALSE	FALSE	FALSE	FALSE	FALSE	FALSE
CGP1328913	SPARC--GLRA1	Caov-3	Ovarian Carcinoma	Differentially-mapping	0.249608	0.25	0.6955	BROAD	-0.0201583	FALSE	740	4	4	FALSE	FALSE	FALSE	FALSE	FALSE	FALSE	FALSE
CGP1328965	SPARC--GLRA1	Caov-3	Ovarian Carcinoma	Differentially-mapping	0.249608	0.25	0.6955	BROAD	-0.0201583	FALSE	710	4	4	FALSE	FALSE	FALSE	FALSE	FALSE	FALSE	FALSE
CGP1591495	VPS53--GPC5	JIMT-1	Breast Carcinoma	Differentially-mapping	0.325227	0.2499	0.6955	BROAD	0.0857778	FALSE	710	1	3	FALSE	FALSE	FALSE	FALSE	FALSE	FALSE	FALSE
CGP1361095	DEXI--PPP6R3	MEL-HO	Melanoma	Differentially-mapping	0.593744	0.249	0.6955	BROAD	0.909614	FALSE	620	3	5	FALSE	FALSE	FALSE	FALSE	FALSE	FALSE	FALSE
CGP0178684	AC027612.6--AFF3	MFM-223	Breast Carcinoma	Differentially-mapping	0.480291	0.3082	0.696376	SANGER	0.107874	FALSE	0	3	2	FALSE	FALSE	FALSE	TRUE	TRUE	FALSE	FALSE
CGP1765887	TANC2--CA4	MCF7	Breast Carcinoma	Differentially-mapping	0.3936	0.3099	0.696376	SANGER	-0.306579	FALSE	910	4	13	TRUE	FALSE	FALSE	FALSE	FALSE	FALSE	FALSE
CGP0625265	PPP1R37--CLASRP	TGW	Neuroblastoma	Differentially-mapping	0.182417	0.3042	0.696376	SANGER	0.276793	FALSE	710	-2	3	FALSE	FALSE	FALSE	FALSE	FALSE	FALSE	FALSE
CGP1669275	UHRF1BP1L--DEPDC4	NCI-H650	Lung Adenocarcinoma	Differentially-mapping	0.245523	0.3103	0.696376	SANGER	-0.0306351	TRUE	0	5	5	FALSE	FALSE	FALSE	FALSE	FALSE	FALSE	FALSE
CGP1961424	GOLPH3--DNAI2	JHOS-4	Ovarian Carcinoma	Differentially-mapping	0.347697	0.3089	0.696376	SANGER	0.202194	FALSE	710	4	3	FALSE	FALSE	FALSE	FALSE	FALSE	FALSE	FALSE
CGP0987205	ATN1--LRRC23	COLO-320-HSR	Colorectal Carcinoma	Differentially-mapping	0.141963	0.3081	0.696376	SANGER	0.203111	TRUE	860	3	3	FALSE	FALSE	FALSE	FALSE	FALSE	FALSE	FALSE
CGP1620807	SMURF2--LRRC37A3	NCI-H1869	Non-Small Cell Lung Carcinoma	Differentially-mapping	0.229035	0.3096	0.696376	SANGER	0.0949103	FALSE	910	5	5	FALSE	FALSE	FALSE	FALSE	FALSE	FALSE	FALSE
CGP1962545	SAMD4B--PPFIA3	JHOS-2	Ovarian Carcinoma	Differentially-mapping	0.296128	0.3087	0.696376	SANGER	0.251596	FALSE	710	2	2	FALSE	FALSE	FALSE	FALSE	FALSE	FALSE	FALSE
CGP1962656	SAMD4B--PPFIA3	JHOS-2	Ovarian Carcinoma	Differentially-mapping	0.296128	0.3087	0.696376	SANGER	0.251596	FALSE	710	2	2	FALSE	FALSE	FALSE	FALSE	FALSE	FALSE	FALSE
CGP0178919	SPIDR--RP11-863K10.2	MFM-223	Breast Carcinoma	Differentially-mapping	0.507781	0.3093	0.696376	SANGER	0.0820422	FALSE	0	-2	11	TRUE	FALSE	FALSE	FALSE	FALSE	FALSE	FALSE
CGP1291469	AP001462.6--SUV420H1	SF295	Glioblastoma	Differentially-mapping	0.337697	0.3068	0.696376	SANGER	0.317972	FALSE	100	-2	2	FALSE	FALSE	FALSE	FALSE	FALSE	FALSE	FALSE
CGP0822535	TFEB--TRERF1	YAPC	Pancreatic Carcinoma	Differentially-mapping	0.116964	0.3065	0.696376	SANGER	-0.132804	FALSE	0	10	10	TRUE	FALSE	FALSE	TRUE	FALSE	FALSE	FALSE
CGP0822984	TFEB--TRERF1	YAPC	Pancreatic Carcinoma	Differentially-mapping	0.116964	0.3065	0.696376	SANGER	-0.132804	FALSE	860	10	10	TRUE	FALSE	FALSE	TRUE	FALSE	FALSE	FALSE
CGP0824927	TFEB--TRERF1	YAPC	Pancreatic Carcinoma	Differentially-mapping	0.116964	0.3065	0.696376	SANGER	-0.132804	FALSE	860	10	10	TRUE	FALSE	FALSE	TRUE	FALSE	FALSE	FALSE
CGP0419032	FGF2--BBS12	SBC-3	Small Cell Lung Carcinoma	Non-mixed	0.353795	0.3056	0.696376	SANGER	0.099778	FALSE	100	2	2	FALSE	FALSE	FALSE	FALSE	FALSE	FALSE	FALSE
CGP0795058	ACAP2--OPCML	LS-180	Colorectal Carcinoma	Non-mixed	0.10278	0.3071	0.696376	SANGER	0.143721	FALSE	910	2	2	FALSE	FALSE	FALSE	FALSE	FALSE	FALSE	FALSE
CGP0269920	ARHGAP42--DLG2	RVH-421	Melanoma	Non-mixed	0.369033	0.2518	0.697652	BROAD	0.0387313	FALSE	910	7	2	FALSE	FALSE	FALSE	FALSE	FALSE	FALSE	FALSE
CGP1331526	PHACTR4--ACTA2	MDA-MB-436	Breast Carcinoma	Differentially-mapping	0.219473	0.2593	0.69854	BROAD	0.0563694	FALSE	100	3	2	FALSE	FALSE	FALSE	FALSE	FALSE	FALSE	FALSE
CGP1764777	ECE1--AKR7A2	IGR-1	Melanoma	Differentially-mapping	0.33371	0.2634	0.69854	BROAD	-0.0331123	FALSE	910	4	5	FALSE	FALSE	FALSE	FALSE	FALSE	FALSE	FALSE
CGP1850064	ZNF331--ANO1	MDA-MB-415	Breast Carcinoma	Differentially-mapping	0.184605	0.2636	0.69854	BROAD	0.331114	FALSE	860	3	11	TRUE	FALSE	FALSE	TRUE	FALSE	FALSE	FALSE
CGP0141465	GON4L--ARHGEF2	GCIY	Gastric Carcinoma	Differentially-mapping	0.28705	0.2566	0.69854	BROAD	-0.0617807	TRUE	910	4	4	FALSE	FALSE	FALSE	FALSE	FALSE	FALSE	FALSE
CGP1380260	UBE3A--ATP10A	NCI-H716	Colorectal Carcinoma	Differentially-mapping	0.795315	0.2531	0.69854	BROAD	0.202062	FALSE	820	3	3	FALSE	FALSE	FALSE	FALSE	FALSE	FALSE	FALSE
CGP1278293	TAF5L--C1orf95	U-87-MG	Glioblastoma	Differentially-mapping	1.27893	0.2571	0.69854	BROAD	0.900874	FALSE	910	2	2	FALSE	FALSE	FALSE	FALSE	FALSE	FALSE	FALSE
CGP1876081	UPF3A--CDC16	RCC10RGB	Kidney Carcinoma	Differentially-mapping	1.23658	0.2591	0.69854	BROAD	-0.0358625	TRUE	700	2	2	FALSE	FALSE	FALSE	FALSE	FALSE	FALSE	FALSE
CGP1876229	UPF3A--CDC16	RCC10RGB	Kidney Carcinoma	Differentially-mapping	1.23658	0.2591	0.69854	BROAD	-0.0358625	TRUE	710	2	2	FALSE	FALSE	FALSE	FALSE	FALSE	FALSE	FALSE
CGP1876469	UPF3A--CDC16	RCC10RGB	Kidney Carcinoma	Differentially-mapping	1.23658	0.2591	0.69854	BROAD	-0.0358625	TRUE	710	2	2	FALSE	FALSE	FALSE	FALSE	FALSE	FALSE	FALSE
CGP1328658	PKN1--CTC-548K16.1	Caov-3	Ovarian Carcinoma	Differentially-mapping	0.578059	0.2587	0.69854	BROAD	0.189803	FALSE	100	3	-2	FALSE	FALSE	FALSE	FALSE	FALSE	FALSE	FALSE
CGP1961887	THEM6--FANCI	JHOS-2	Ovarian Carcinoma	Differentially-mapping	0.175792	0.2581	0.69854	BROAD	-0.263601	FALSE	910	-2	1	FALSE	FALSE	FALSE	FALSE	FALSE	FALSE	FALSE
CGP1775686	SETMAR--ITPR1	SIMA	Neuroblastoma	Differentially-mapping	0.272809	0.2574	0.69854	BROAD	0.14601	FALSE	910	4	4	FALSE	FALSE	FALSE	FALSE	FALSE	FALSE	FALSE
CGP0139535	SETD7--NDUFC1	GCIY	Gastric Carcinoma	Differentially-mapping	0.525866	0.2612	0.69854	BROAD	0.00595188	FALSE	910	2	2	FALSE	FALSE	FALSE	FALSE	FALSE	FALSE	FALSE
CGP1792359	GNG7--PALM	A2058	Melanoma	Differentially-mapping	0.153502	0.2601	0.69854	BROAD	0.359628	FALSE	820	2	2	FALSE	FALSE	FALSE	FALSE	FALSE	FALSE	FALSE
CGP1908145	PHF8--PFKFB1	FADU	Head and Neck Carcinoma	Differentially-mapping	0.381934	0.2636	0.69854	BROAD	0.053826	FALSE	740	1	2	FALSE	FALSE	FALSE	FALSE	FALSE	FALSE	FALSE
CGP1671138	PLA2R1--RBMS1	HCC1395	Breast Carcinoma	Differentially-mapping	0.244143	0.2635	0.69854	BROAD	0.199803	FALSE	910	2	2	FALSE	FALSE	FALSE	FALSE	FALSE	FALSE	TRUE
CGP1784790	ZC3H15--SLC39A10	ONS-76	Other Solid Carcinomas	Differentially-mapping	0.462164	0.2585	0.69854	BROAD	0.557124	FALSE	100	1	3	FALSE	FALSE	FALSE	FALSE	FALSE	FALSE	FALSE
CGP1620426	AGO2--STRN3	JHH-1	Hepatocellular Carcinoma	Differentially-mapping	0.0900407	0.2551	0.69854	BROAD	0.10375	FALSE	910	-2	4	FALSE	FALSE	FALSE	FALSE	FALSE	FALSE	FALSE
CGP1840763	PTPN11--TRPM8	OAW-28	Ovarian Carcinoma	Differentially-mapping	0.443497	0.263	0.69854	BROAD	1.31502	FALSE	710	4	2	FALSE	FALSE	FALSE	TRUE	TRUE	FALSE	FALSE
CGP1619417	DBT--VAV3	NCI-H23	Lung Adenocarcinoma	Differentially-mapping	0.353144	0.2562	0.69854	BROAD	0.134312	FALSE	910	3	3	FALSE	FALSE	FALSE	FALSE	FALSE	FALSE	FALSE
CGP1551938	RPS6KB1--VMP1	BHY	Head and Neck Carcinoma	Differentially-mapping	0.420281	0.2636	0.69854	BROAD	-0.659911	FALSE	710	3	3	FALSE	FALSE	FALSE	FALSE	FALSE	FALSE	FALSE
CGP0784324	MYEOV--VWCE	VM-CUB-1	Bladder Carcinoma	Differentially-mapping	0.281982	0.2632	0.69854	BROAD	0.457384	FALSE	0	4	3	FALSE	FALSE	FALSE	FALSE	FALSE	FALSE	FALSE
CGP0841271	BRE--DPYSL5	HCC1806	Breast Carcinoma	Non-mixed	0.126071	0.2636	0.69854	BROAD	-0.000875652	FALSE	100	4	4	FALSE	FALSE	FALSE	FALSE	FALSE	FALSE	FALSE
CGP0449985	RP11-275N1.1--NEBL	NCI-SNU-1	Gastric Carcinoma	Non-mixed	0.277048	0.2617	0.69854	BROAD	0.13603	FALSE	100	2	2	FALSE	FALSE	FALSE	FALSE	FALSE	FALSE	FALSE
CGP1328333	APPBP2--RP11-15E18.3	Caov-3	Ovarian Carcinoma	Non-mixed	0.223966	0.2591	0.69854	BROAD	0.0123818	FALSE	0	4	-2	FALSE	FALSE	FALSE	FALSE	FALSE	FALSE	FALSE
CGP0935496	ARNTL2--RP11-59N23.3	SW620	Colorectal Carcinoma	Non-mixed	0.192088	0.2577	0.69854	BROAD	0.175795	FALSE	0	3	-1	FALSE	FALSE	FALSE	FALSE	FALSE	FALSE	FALSE
CGP1238260	AC027612.6--RPS27A	SK-N-DZ	Neuroblastoma	Non-mixed	0.149855	0.2594	0.69854	BROAD	1.27776	FALSE	0	4	4	FALSE	FALSE	TRUE	FALSE	FALSE	FALSE	FALSE
CGP1841901	PVT1--MYC	COLO-679	Melanoma	Non-mixed	0.407769	0.265	0.701119	BROAD	1.75502	FALSE	100	2	2	FALSE	FALSE	FALSE	TRUE	TRUE	FALSE	FALSE
CGP0585331	CACNG4--ARSG	PEO1	Ovarian Carcinoma	Differentially-mapping	0.181232	0.3151	0.703902	SANGER	-0.0788771	FALSE	100	2	2	FALSE	FALSE	FALSE	FALSE	FALSE	FALSE	FALSE
CGP1948457	BCR--CES5AP1	KP-4	Pancreatic Carcinoma	Differentially-mapping	0.267241	0.319	0.703902	SANGER	0.164909	FALSE	0	3	3	FALSE	FALSE	FALSE	TRUE	TRUE	FALSE	FALSE
CGP1704938	PTP4A2--CLDN16	RKN	Other Solid Carcinomas	Differentially-mapping	0.100999	0.3205	0.703902	SANGER	0.17328	FALSE	0	5	5	FALSE	FALSE	FALSE	FALSE	FALSE	FALSE	FALSE
CGP1705481	PTP4A2--CLDN16	RKN	Other Solid Carcinomas	Differentially-mapping	0.100999	0.3205	0.703902	SANGER	0.17328	FALSE	910	5	5	FALSE	FALSE	FALSE	FALSE	FALSE	FALSE	FALSE
CGP1922044	RP11-59N23.1--CMAS	LXF-289	Lung Adenocarcinoma	Differentially-mapping	0.279401	0.3149	0.703902	SANGER	0.157288	FALSE	0	3	3	FALSE	FALSE	FALSE	FALSE	FALSE	FALSE	FALSE
CGP1892290	COL1A1--COL1A2	DK-MG	Glioblastoma	Differentially-mapping	0.550069	0.3197	0.703902	SANGER	-0.449569	FALSE	910	2	3	FALSE	FALSE	FALSE	TRUE	TRUE	FALSE	FALSE
CGP1735088	UNK--ITGB4	MDA-MB-453	Breast Carcinoma	Differentially-mapping	0.356838	0.3181	0.703902	SANGER	-0.236458	FALSE	740	4	4	FALSE	FALSE	FALSE	FALSE	FALSE	FALSE	FALSE
CGP1681737	C17orf70--NPLOC4	CAL-85-1	Breast Carcinoma	Differentially-mapping	0.346707	0.3178	0.703902	SANGER	-0.468045	FALSE	710	3	3	FALSE	FALSE	FALSE	FALSE	FALSE	FALSE	FALSE
CGP0089491	BSDC1--PUM1	SNU-C5	Colorectal Carcinoma	Differentially-mapping	0.0829683	0.3156	0.703902	SANGER	0.0670845	FALSE	200	2	2	FALSE	FALSE	FALSE	FALSE	FALSE	FALSE	FALSE
CGP0846124	ABHD12--PYGB	HT-29	Colorectal Carcinoma	Differentially-mapping	0.0221196	0.3188	0.703902	SANGER	0.0477234	FALSE	910	3	3	FALSE	FALSE	FALSE	FALSE	FALSE	FALSE	FALSE
CGP1154822	NAPB--RP5-1100I6.1	LC-1-sq	Squamous Cell Lung Carcinoma	Differentially-mapping	0.354429	0.318	0.703902	SANGER	-0.101936	FALSE	100	3	3	FALSE	FALSE	FALSE	FALSE	FALSE	FALSE	FALSE
CGP0605125	CTCF--SCUBE2	HCC1187	Breast Carcinoma	Differentially-mapping	0.0932806	0.32	0.703902	SANGER	-0.670712	FALSE	0	2	3	FALSE	FALSE	FALSE	TRUE	FALSE	FALSE	FALSE
CGP1794083	PPARD--SCUBE3	COR-L23	Non-Small Cell Lung Carcinoma	Differentially-mapping	0.113884	0.3204	0.703902	SANGER	0.190909	FALSE	910	2	2	FALSE	FALSE	FALSE	FALSE	FALSE	FALSE	FALSE
CGP0176542	DLG5--AP3M1	MFM-223	Breast Carcinoma	Non-mixed	0.274269	0.3159	0.703902	SANGER	0.23568	FALSE	100	10	10	TRUE	FALSE	FALSE	FALSE	FALSE	FALSE	FALSE
CGP0176553	DLG5--AP3M1	MFM-223	Breast Carcinoma	Non-mixed	0.274269	0.3159	0.703902	SANGER	0.23568	FALSE	100	10	10	TRUE	FALSE	FALSE	FALSE	FALSE	FALSE	FALSE
CGP1992883	GALNT7--ORC4	HCC1954	Breast Carcinoma	Non-mixed	0.110061	0.3196	0.703902	SANGER	0.246364	FALSE	910	6	6	FALSE	FALSE	FALSE	FALSE	FALSE	FALSE	FALSE
CGP1592270	GBP2--FGGY	JIMT-1	Breast Carcinoma	Differentially-mapping	0.0836778	0.3214	0.704937	SANGER	-0.0297171	FALSE	740	6	6	FALSE	FALSE	FALSE	FALSE	FALSE	FALSE	FALSE
CGP1288229	AHCYL1--KIAA1324	SF126	Glioblastoma	Differentially-mapping	0.0928014	0.3227	0.704969	SANGER	-0.143985	FALSE	710	2	2	FALSE	FALSE	FALSE	FALSE	FALSE	FALSE	FALSE
CGP0348288	TMEM117--PCED1B	DOV13	Ovarian Carcinoma	Differentially-mapping	0.0553794	0.3226	0.704969	SANGER	-0.00722237	FALSE	100	0	-2	FALSE	TRUE	FALSE	FALSE	FALSE	FALSE	FALSE
CGP0263206	WWC1--PHACTR1	NCI-H1993	Lung Adenocarcinoma	Non-mixed	0.187236	0.3222	0.704969	SANGER	0.0110703	FALSE	740	4	3	FALSE	FALSE	FALSE	FALSE	FALSE	FALSE	FALSE
CGP1766218	RP11-15E18.1--LPPR5	MCF7	Breast Carcinoma	Differentially-mapping	0.58511	0.3232	0.705125	SANGER	0.392264	FALSE	0	-2	-2	FALSE	FALSE	FALSE	FALSE	FALSE	FALSE	FALSE
CGP1879598	C15orf38-AP3S2--PSMB7	Hs-766T	Pancreatic Carcinoma	Differentially-mapping	0.113297	0.2675	0.706596	BROAD	-0.65236	FALSE	900	2	3	FALSE	FALSE	FALSE	FALSE	FALSE	FALSE	FALSE
CGP0414472	VAC14--FBXO31	MDA-MB-361	Breast Carcinoma	Differentially-mapping	0.155306	0.3244	0.706805	SANGER	0.00726179	FALSE	740	4	4	FALSE	FALSE	FALSE	FALSE	FALSE	FALSE	FALSE
CGP1908620	TDRD3--DMTF1	FADU	Head and Neck Carcinoma	Differentially-mapping	0.359743	0.2687	0.707491	BROAD	0.336299	FALSE	710	3	2	FALSE	FALSE	FALSE	FALSE	FALSE	FALSE	FALSE
CGP1778362	RNF115--TRNAU1AP	769-P	Kidney Carcinoma	Differentially-mapping	0.545017	0.2684	0.707491	BROAD	0.835184	FALSE	710	1	1	FALSE	FALSE	FALSE	FALSE	FALSE	FALSE	FALSE
CGP1781604	RNF125--RPRD1A	KM12	Colorectal Carcinoma	Differentially-mapping	0.279425	0.2694	0.708199	BROAD	-0.340448	FALSE	710	1	1	FALSE	FALSE	FALSE	FALSE	FALSE	FALSE	FALSE
CGP0415612	STRADA--MED13	MDA-MB-361	Breast Carcinoma	Differentially-mapping	0.157676	0.3258	0.708917	SANGER	-0.0466278	FALSE	710	7	5	FALSE	FALSE	FALSE	FALSE	FALSE	FALSE	FALSE
CGP1592287	TBC1D8--LINC00152	JIMT-1	Breast Carcinoma	Non-mixed	0.070005	0.3267	0.709936	SANGER	0.0548472	FALSE	100	3	-2	FALSE	FALSE	FALSE	FALSE	FALSE	FALSE	FALSE
CGP0414310	TANC2--PSMD12	MDA-MB-361	Breast Carcinoma	Differentially-mapping	0.303015	0.3279	0.710666	SANGER	1.07346	FALSE	740	7	7	FALSE	FALSE	FALSE	FALSE	FALSE	FALSE	FALSE
CGP0415843	TANC2--PSMD12	MDA-MB-361	Breast Carcinoma	Differentially-mapping	0.303015	0.3279	0.710666	SANGER	1.07346	FALSE	710	7	7	FALSE	FALSE	FALSE	FALSE	FALSE	FALSE	FALSE
CGP1007345	RDX--DDX1	OVCA420	Ovarian Carcinoma	Differentially-mapping	0.153734	0.3286	0.711246	SANGER	0.0172388	FALSE	910	3	3	FALSE	FALSE	FALSE	FALSE	FALSE	FALSE	FALSE
CGP0723366	TSFM--KIF5A	D-423MG	Glioblastoma	Differentially-mapping	0.269919	0.3295	0.712257	SANGER	-0.504964	FALSE	910	14	5	TRUE	FALSE	FALSE	FALSE	FALSE	FALSE	FALSE
CGP1961430	NDUFS4--PHF3	JHOS-4	Ovarian Carcinoma	Differentially-mapping	0.424838	0.2728	0.712658	BROAD	-0.275882	FALSE	710	3	4	FALSE	FALSE	FALSE	FALSE	FALSE	FALSE	FALSE
CGP1445691	LRRFIP1--RAB17	T98G	Glioblastoma	Differentially-mapping	0.143134	0.2729	0.712658	BROAD	0.040898	FALSE	0	3	3	FALSE	FALSE	FALSE	FALSE	FALSE	FALSE	FALSE
CGP1289565	FIP1L1--RP11-25H12.1	HuH-7	Hepatocellular Carcinoma	Differentially-mapping	0.576705	0.275	0.712658	BROAD	0.0193748	FALSE	100	2	4	FALSE	FALSE	FALSE	TRUE	FALSE	FALSE	FALSE
CGP1289568	FIP1L1--RP11-25H12.1	HuH-7	Hepatocellular Carcinoma	Differentially-mapping	0.576705	0.275	0.712658	BROAD	0.0193748	FALSE	100	2	4	FALSE	FALSE	FALSE	TRUE	FALSE	FALSE	FALSE
CGP1289569	FIP1L1--RP11-25H12.1	HuH-7	Hepatocellular Carcinoma	Differentially-mapping	0.576705	0.275	0.712658	BROAD	0.0193748	FALSE	100	2	4	FALSE	FALSE	FALSE	TRUE	FALSE	FALSE	FALSE
CGP1290729	FIP1L1--RP11-25H12.1	HuH-7	Hepatocellular Carcinoma	Differentially-mapping	0.576705	0.275	0.712658	BROAD	0.0193748	FALSE	100	2	4	FALSE	FALSE	FALSE	TRUE	FALSE	FALSE	FALSE
CGP1727170	PSMA3--RP11-349A22.3	HGC-27	Gastric Carcinoma	Differentially-mapping	0.943418	0.2722	0.712658	BROAD	0.556189	FALSE	0	4	-2	FALSE	FALSE	TRUE	FALSE	FALSE	FALSE	FALSE
CGP1271986	MAML2--TUBA3D	NCI-H2291	Lung Adenocarcinoma	Differentially-mapping	0.249064	0.2725	0.712658	BROAD	0.309665	FALSE	910	2	4	FALSE	FALSE	FALSE	TRUE	FALSE	FALSE	FALSE
CGP1687416	LAMB2--GPR114	OVTOKO	Ovarian Carcinoma	Non-mixed	0.390585	0.2734	0.712658	BROAD	0.16094	FALSE	910	3	6	FALSE	FALSE	FALSE	FALSE	FALSE	FALSE	FALSE
CGP1488200	KMT2A--ATP5L	HCC38	Breast Carcinoma	Differentially-mapping	0.253107	0.3313	0.713478	SANGER	-0.103943	TRUE	0	-2	2	FALSE	FALSE	FALSE	TRUE	TRUE	FALSE	FALSE
CGP0399152	MGRN1--C16orf96	HCT-15	Colorectal Carcinoma	Differentially-mapping	0.260386	0.3307	0.713478	SANGER	0.0787255	TRUE	710	2	-2	FALSE	FALSE	FALSE	FALSE	FALSE	FALSE	FALSE
CGP1490014	VPS26A--FAM149B1	T47D	Breast Carcinoma	Differentially-mapping	0.271717	0.3318	0.713478	SANGER	0.24853	FALSE	710	2	4	FALSE	FALSE	FALSE	FALSE	FALSE	FALSE	FALSE
CGP1252720	EXT1--SLC39A11	HuP-T3	Pancreatic Carcinoma	Differentially-mapping	0.203082	0.3316	0.713478	SANGER	-0.00584708	FALSE	740	2	3	FALSE	FALSE	FALSE	TRUE	FALSE	FALSE	FALSE
CGP1687504	LAMC2--NPL	OVTOKO	Ovarian Carcinoma	Differentially-mapping	0.407753	0.2768	0.713944	BROAD	-0.136349	FALSE	740	4	4	FALSE	FALSE	FALSE	FALSE	FALSE	FALSE	FALSE
CGP1688093	LAMC2--NPL	OVTOKO	Ovarian Carcinoma	Differentially-mapping	0.407753	0.2768	0.713944	BROAD	-0.136349	FALSE	740	4	4	FALSE	FALSE	FALSE	FALSE	FALSE	FALSE	FALSE
CGP1688367	LAMC2--NPL	OVTOKO	Ovarian Carcinoma	Differentially-mapping	0.407753	0.2768	0.713944	BROAD	-0.136349	FALSE	700	4	4	FALSE	FALSE	FALSE	FALSE	FALSE	FALSE	FALSE
CGP1843442	MAGI1--CHMP2B	HCC-15	Squamous Cell Lung Carcinoma	Differentially-mapping	0.213839	0.3342	0.714614	SANGER	0.1312	FALSE	715	1	1	FALSE	FALSE	FALSE	FALSE	FALSE	FALSE	FALSE
CGP0263251	NDUFA5--FAM3C	NCI-H1993	Lung Adenocarcinoma	Differentially-mapping	0.222971	0.3345	0.714614	SANGER	0.450459	FALSE	0	14	14	TRUE	FALSE	FALSE	FALSE	FALSE	FALSE	FALSE
CGP1705396	TSPAN15--HK1	RKN	Other Solid Carcinomas	Differentially-mapping	0.213735	0.334	0.714614	SANGER	0.0548954	TRUE	910	4	4	FALSE	FALSE	FALSE	FALSE	FALSE	FALSE	FALSE
CGP1932590	RASA2--HSP90AB1	OVISE	Ovarian Carcinoma	Differentially-mapping	0.161067	0.3341	0.714614	SANGER	0.118652	FALSE	910	4	5	FALSE	FALSE	FALSE	TRUE	FALSE	FALSE	FALSE
CGP1353088	ZBTB17--SLC22A15	OVCAR-3	Ovarian Carcinoma	Differentially-mapping	0.128381	0.334	0.714614	SANGER	-0.029209	FALSE	820	5	4	FALSE	FALSE	FALSE	FALSE	FALSE	FALSE	FALSE
CGP0824483	C1orf228--C1orf141	YAPC	Pancreatic Carcinoma	Differentially-mapping	0.0792393	0.3358	0.715532	SANGER	0.091062	FALSE	100	2	2	FALSE	FALSE	FALSE	FALSE	FALSE	FALSE	FALSE
CGP0231853	NCOR2--UBC	ESO51	Esophageal Adenocarcinoma	Differentially-mapping	0.881953	0.3354	0.715532	SANGER	0.200972	FALSE	0	3	3	FALSE	FALSE	FALSE	TRUE	FALSE	FALSE	FALSE
CGP1900534	BCL2L13--EP300	EBC-1	Squamous Cell Lung Carcinoma	Differentially-mapping	0.293457	0.3375	0.715923	SANGER	0.15246	FALSE	820	2	2	FALSE	FALSE	FALSE	TRUE	FALSE	FALSE	FALSE
CGP1900621	BCL2L13--EP300	EBC-1	Squamous Cell Lung Carcinoma	Differentially-mapping	0.293457	0.3375	0.715923	SANGER	0.15246	FALSE	820	2	2	FALSE	FALSE	FALSE	TRUE	FALSE	FALSE	FALSE
CGP0550116	CEP44--GALNTL6	NB13	Neuroblastoma	Differentially-mapping	0.373015	0.3399	0.715923	SANGER	-0.439482	FALSE	910	2	2	FALSE	FALSE	FALSE	FALSE	FALSE	FALSE	FALSE
CGP0550625	CEP44--GALNTL6	NB13	Neuroblastoma	Differentially-mapping	0.373015	0.3399	0.715923	SANGER	-0.439482	FALSE	710	2	2	FALSE	FALSE	FALSE	FALSE	FALSE	FALSE	FALSE
CGP0552387	CEP44--GALNTL6	NB13	Neuroblastoma	Differentially-mapping	0.373015	0.3399	0.715923	SANGER	-0.439482	FALSE	900	2	2	FALSE	FALSE	FALSE	FALSE	FALSE	FALSE	FALSE
CGP0421272	GTF2I--GTF2IRD1	SBC-3	Small Cell Lung Carcinoma	Differentially-mapping	0.37295	0.3377	0.715923	SANGER	0.124558	FALSE	100	2	2	FALSE	FALSE	FALSE	FALSE	FALSE	FALSE	FALSE
CGP2011603	EIF2AK3--PRKD3	UACC-893	Breast Carcinoma	Differentially-mapping	0.148683	0.3387	0.715923	SANGER	0.00750267	FALSE	910	4	5	FALSE	FALSE	FALSE	FALSE	FALSE	FALSE	FALSE
CGP2011604	EIF2AK3--PRKD3	UACC-893	Breast Carcinoma	Differentially-mapping	0.148683	0.3387	0.715923	SANGER	0.00750267	FALSE	100	4	5	FALSE	FALSE	FALSE	FALSE	FALSE	FALSE	FALSE
CGP0399707	NT5DC1--FRK	HCT-15	Colorectal Carcinoma	Non-mixed	0.0792496	0.3399	0.715923	SANGER	0.132777	FALSE	910	2	2	FALSE	FALSE	FALSE	FALSE	FALSE	FALSE	FALSE
CGP1619774	WNK1--IQSEC3	JHH-1	Hepatocellular Carcinoma	Differentially-mapping	0.151627	0.2786	0.716338	BROAD	-0.350073	TRUE	710	5	5	FALSE	FALSE	FALSE	FALSE	FALSE	FALSE	FALSE
CGP1619982	WNK1--IQSEC3	JHH-1	Hepatocellular Carcinoma	Differentially-mapping	0.151627	0.2786	0.716338	BROAD	-0.350073	TRUE	910	5	5	FALSE	FALSE	FALSE	FALSE	FALSE	FALSE	FALSE
CGP1331600	PTEN--PRDX3	MDA-MB-436	Breast Carcinoma	Differentially-mapping	0.417509	0.2795	0.716666	BROAD	-0.144032	FALSE	910	2	2	FALSE	FALSE	FALSE	TRUE	FALSE	FALSE	FALSE
CGP1992883	GALNT7--ORC4	HCC1954	Breast Carcinoma	Non-mixed	0.172819	0.2796	0.716666	BROAD	0.272823	FALSE	910	6	6	FALSE	FALSE	FALSE	FALSE	FALSE	FALSE	FALSE
CGP1681997	NUP153--PXMP4	CAL-85-1	Breast Carcinoma	Differentially-mapping	0.293211	0.3408	0.7169	SANGER	-0.0273024	FALSE	710	4	5	FALSE	FALSE	FALSE	FALSE	FALSE	FALSE	FALSE
CGP1378138	WDSUB1--BAZ2B	OVCAR-4	Ovarian Carcinoma	Differentially-mapping	0.518728	0.342	0.718142	SANGER	-0.424257	FALSE	710	3	3	FALSE	FALSE	FALSE	FALSE	FALSE	FALSE	FALSE
CGP0356928	RCC1--GNAS	ROS-50	B-Lymphoblastic Leukemia	Differentially-mapping	0.26875	0.3424	0.718142	SANGER	0.127471	FALSE	820	4	4	FALSE	FALSE	FALSE	TRUE	FALSE	FALSE	FALSE
CGP1254028	USP9Y--WWOX	SK-MES-1	Squamous Cell Lung Carcinoma	Differentially-mapping	0.0261673	0.3427	0.718142	SANGER	0.105214	FALSE	900	0	1	FALSE	TRUE	FALSE	FALSE	FALSE	FALSE	FALSE
CGP1399123	SLC9A2--IL1RL2	HCC1428	Breast Carcinoma	Differentially-mapping	0.169332	0.2812	0.718781	BROAD	-0.0840181	FALSE	710	4	4	FALSE	FALSE	FALSE	FALSE	FALSE	FALSE	FALSE
CGP1911569	ZNF251--TSHZ2	HCC1419	Breast Carcinoma	Differentially-mapping	0.660014	0.2813	0.718781	BROAD	0.178654	FALSE	100	14	9	TRUE	FALSE	FALSE	FALSE	FALSE	FALSE	FALSE
CGP1170603	SEC63--C6orf183	OCUB-M	Breast Carcinoma	Differentially-mapping	0.304386	0.3457	0.720885	SANGER	0.284434	FALSE	0	10	10	TRUE	FALSE	FALSE	FALSE	FALSE	FALSE	FALSE
CGP1390040	STX4--FBXL19	OCI-AML3	Acute Myeloid Leukemia	Differentially-mapping	0.410409	0.3448	0.720885	SANGER	-0.104468	FALSE	710	2	2	FALSE	FALSE	FALSE	FALSE	FALSE	FALSE	FALSE
CGP1352489	BCS1L--POLR1A	OVCAR-3	Ovarian Carcinoma	Differentially-mapping	0.148362	0.346	0.720885	SANGER	0.340455	FALSE	710	3	3	FALSE	FALSE	FALSE	FALSE	FALSE	FALSE	FALSE
CGP1324390	RARA--TCAP	NCI-H2170	Squamous Cell Lung Carcinoma	Differentially-mapping	0.289332	0.3462	0.720885	SANGER	-0.159553	FALSE	820	6	14	TRUE	FALSE	FALSE	TRUE	TRUE	FALSE	FALSE
CGP1833021	LAMA5--ITCH	LU-65	Non-Small Cell Lung Carcinoma	Non-mixed	0.0280733	0.3455	0.720885	SANGER	0.0195094	FALSE	710	4	4	FALSE	FALSE	FALSE	FALSE	FALSE	FALSE	FALSE
CGP1487882	PDZRN3--RP11-20B7.1	HCC38	Breast Carcinoma	Non-mixed	0.0523686	0.3472	0.722053	SANGER	0.0306565	FALSE	100	1	-1	FALSE	FALSE	FALSE	FALSE	FALSE	FALSE	FALSE
CGP1331711	EXOSC10--MTOR	MDA-MB-436	Breast Carcinoma	Differentially-mapping	0.414712	0.2833	0.722767	BROAD	-0.833007	TRUE	715	2	2	FALSE	FALSE	TRUE	TRUE	TRUE	FALSE	FALSE
CGP1729485	TRPC4AP--AVPI1	RMG-I	Ovarian Carcinoma	Differentially-mapping	0.106995	0.351	0.725109	SANGER	0.0690073	FALSE	100	2	3	FALSE	FALSE	FALSE	FALSE	FALSE	FALSE	FALSE
CGP1129284	MTAP--CDKN2B-AS1	EW-16	Ewing's Sarcoma	Differentially-mapping	0.215067	0.3531	0.725109	SANGER	-0.126597	FALSE	0	0	-1	FALSE	TRUE	FALSE	FALSE	FALSE	FALSE	FALSE
CGP1129285	MTAP--CDKN2B-AS1	EW-16	Ewing's Sarcoma	Differentially-mapping	0.215067	0.3531	0.725109	SANGER	-0.126597	FALSE	0	0	-1	FALSE	TRUE	FALSE	FALSE	FALSE	FALSE	FALSE
CGP1129286	MTAP--CDKN2B-AS1	EW-16	Ewing's Sarcoma	Differentially-mapping	0.215067	0.3531	0.725109	SANGER	-0.126597	FALSE	0	0	-1	FALSE	TRUE	FALSE	FALSE	FALSE	FALSE	FALSE
CGP1129287	MTAP--CDKN2B-AS1	EW-16	Ewing's Sarcoma	Differentially-mapping	0.215067	0.3531	0.725109	SANGER	-0.126597	FALSE	0	0	-1	FALSE	TRUE	FALSE	FALSE	FALSE	FALSE	FALSE
CGP1932772	LAMB1--LAMB4	OVISE	Ovarian Carcinoma	Differentially-mapping	0.262671	0.3518	0.725109	SANGER	0.0352291	FALSE	710	2	2	FALSE	FALSE	FALSE	FALSE	FALSE	FALSE	FALSE
CGP1932783	LAMB1--LAMB4	OVISE	Ovarian Carcinoma	Differentially-mapping	0.262671	0.3518	0.725109	SANGER	0.0352291	FALSE	710	2	2	FALSE	FALSE	FALSE	FALSE	FALSE	FALSE	FALSE
CGP1933559	LAMB1--LAMB4	OVISE	Ovarian Carcinoma	Differentially-mapping	0.262671	0.3518	0.725109	SANGER	0.0352291	FALSE	910	2	2	FALSE	FALSE	FALSE	FALSE	FALSE	FALSE	FALSE
CGP1728760	ZNF652--RP11-47L3.1	RMG-I	Ovarian Carcinoma	Differentially-mapping	0.221949	0.3544	0.725109	SANGER	-0.148642	FALSE	100	4	-2	FALSE	FALSE	FALSE	FALSE	FALSE	FALSE	FALSE
CGP1728947	ZNF652--RP11-47L3.1	RMG-I	Ovarian Carcinoma	Differentially-mapping	0.221949	0.3544	0.725109	SANGER	-0.148642	FALSE	100	4	-2	FALSE	FALSE	FALSE	FALSE	FALSE	FALSE	FALSE
CGP0988294	SENP7--RPL24	COLO-320-HSR	Colorectal Carcinoma	Differentially-mapping	0.138081	0.3527	0.725109	SANGER	0.959002	FALSE	710	2	2	FALSE	FALSE	TRUE	FALSE	FALSE	FALSE	FALSE
CGP1537548	EPN2--SPACA3	PA-TU-8902	Pancreatic Carcinoma	Differentially-mapping	0.10952	0.3539	0.725109	SANGER	-0.23242	FALSE	0	6	4	FALSE	FALSE	FALSE	FALSE	FALSE	FALSE	FALSE
CGP1633844	PBRM1--WDR82	AU565	Breast Carcinoma	Differentially-mapping	0.449546	0.3501	0.725109	SANGER	0.45698	TRUE	710	1	1	FALSE	FALSE	FALSE	TRUE	FALSE	FALSE	FALSE
CGP1848733	PYROXD1--CCDC91	NCI-H1755	Lung Adenocarcinoma	Differentially-mapping	0.166573	0.3564	0.726491	SANGER	0.166574	FALSE	910	4	5	FALSE	FALSE	FALSE	FALSE	FALSE	FALSE	FALSE
CGP1566230	ZKSCAN5--HELLS	CAPAN-1	Pancreatic Carcinoma	Differentially-mapping	0.22828	0.3561	0.726491	SANGER	-0.0349973	FALSE	910	5	2	FALSE	FALSE	FALSE	FALSE	FALSE	FALSE	FALSE
CGP1158043	TMEM132C--MBNL2	LC-1-sq	Squamous Cell Lung Carcinoma	Non-mixed	0.084172	0.3556	0.726491	SANGER	0.0115153	FALSE	710	2	2	FALSE	FALSE	FALSE	FALSE	FALSE	FALSE	FALSE
CGP1293061	SLC38A10--STRA13	SK-OV-3	Ovarian Carcinoma	Differentially-mapping	0.317282	0.2853	0.726741	BROAD	0.234296	FALSE	740	4	4	FALSE	FALSE	FALSE	FALSE	FALSE	FALSE	FALSE
CGP1379970	NUCKS1--PM20D1	NCI-H716	Colorectal Carcinoma	Differentially-mapping	0.569566	0.3585	0.728965	SANGER	0.0979837	TRUE	710	3	3	FALSE	FALSE	FALSE	FALSE	FALSE	FALSE	FALSE
CGP1380149	NUCKS1--PM20D1	NCI-H716	Colorectal Carcinoma	Differentially-mapping	0.569566	0.3585	0.728965	SANGER	0.0979837	TRUE	710	3	3	FALSE	FALSE	FALSE	FALSE	FALSE	FALSE	FALSE
CGP1487697	NOS1AP--IFI16	HCC38	Breast Carcinoma	Differentially-mapping	0.0421807	0.3592	0.729486	SANGER	-0.0330327	FALSE	100	2	3	FALSE	FALSE	FALSE	FALSE	FALSE	FALSE	FALSE
CGP1010973	TMEM74B--FHIT	ES8	Ewing's Sarcoma	Differentially-mapping	0.089998	0.36	0.73021	SANGER	-0.0499428	FALSE	0	-2	1	FALSE	FALSE	FALSE	TRUE	FALSE	FALSE	FALSE
CGP1832910	PPP2R1A--FPR2	LU-65	Non-Small Cell Lung Carcinoma	Differentially-mapping	0.0583675	0.3609	0.731134	SANGER	-0.570967	FALSE	100	6	6	FALSE	FALSE	TRUE	TRUE	FALSE	FALSE	FALSE
CGP1619871	DENND4B--NUP210L	JHH-1	Hepatocellular Carcinoma	Differentially-mapping	0.0664711	0.2878	0.731974	BROAD	0.132333	FALSE	910	4	4	FALSE	FALSE	FALSE	FALSE	FALSE	FALSE	FALSE
CGP0824372	MEGF6--PLCH2	YAPC	Pancreatic Carcinoma	Differentially-mapping	0.177201	0.289	0.732758	BROAD	0.0784651	FALSE	910	9	14	TRUE	FALSE	FALSE	FALSE	FALSE	FALSE	FALSE
CGP1907452	LPCAT1--SKP2	NCI-H1437	Lung Adenocarcinoma	Differentially-mapping	0.256557	0.2888	0.732758	BROAD	0.107987	FALSE	710	8	5	TRUE	FALSE	FALSE	FALSE	FALSE	FALSE	FALSE
CGP0284644	PRKCE--CYS1	NB(TU)1-10	Neuroblastoma	Differentially-mapping	0.393733	0.3624	0.733269	SANGER	0.15998	FALSE	910	3	3	FALSE	FALSE	FALSE	FALSE	FALSE	FALSE	FALSE
CGP0694226	PTPRK--RSPO3	EGI-1	Biliary Tract Carcinoma	Differentially-mapping	0.643103	0.3631	0.733783	SANGER	-0.947166	FALSE	910	2	2	FALSE	FALSE	FALSE	TRUE	FALSE	FALSE	TRUE
CGP1606721	RALGAPB--AP1M2	HEL	Acute Myeloid Leukemia	Differentially-mapping	-0.0276125	0.5248	0.735253	SABATINI	0.107405	FALSE	710	3	5	FALSE	FALSE	FALSE	FALSE	FALSE	FALSE	FALSE
CGP1606244	PARG--BMS1	HEL	Acute Myeloid Leukemia	Differentially-mapping	0.023916	0.4845	0.735253	SABATINI	-1.02057	FALSE	910	2	2	FALSE	FALSE	FALSE	FALSE	FALSE	TRUE	FALSE
CGP1470702	PRKCZ--CAMTA1	P31-FUJ	Acute Myeloid Leukemia	Differentially-mapping	-0.0199033	0.5209	0.735253	SABATINI	-0.0172878	FALSE	710	1	1	FALSE	FALSE	FALSE	TRUE	FALSE	FALSE	FALSE
CGP1984103	DDX39B--CSNK2A1	THP-1	Acute Myeloid Leukemia	Differentially-mapping	0.0112624	0.4443	0.735253	SABATINI	-0.387101	FALSE	100	1	3	FALSE	FALSE	FALSE	FALSE	FALSE	FALSE	FALSE
CGP1470322	KCTD7--DYNC1I1	P31-FUJ	Acute Myeloid Leukemia	Differentially-mapping	-0.0145738	0.5206	0.735253	SABATINI	-0.106506	FALSE	820	1	5	FALSE	FALSE	FALSE	FALSE	FALSE	FALSE	FALSE
CGP1471146	KCTD7--DYNC1I1	P31-FUJ	Acute Myeloid Leukemia	Differentially-mapping	-0.0145738	0.5206	0.735253	SABATINI	-0.106506	FALSE	910	1	5	FALSE	FALSE	FALSE	FALSE	FALSE	FALSE	FALSE
CGP1470924	TNS3--H2AFV	P31-FUJ	Acute Myeloid Leukemia	Differentially-mapping	-0.00305527	0.5105	0.735253	SABATINI	0.14661	FALSE	820	1	3	FALSE	FALSE	FALSE	FALSE	FALSE	FALSE	FALSE
CGP1470591	PICALM--MLLT10	P31-FUJ	Acute Myeloid Leukemia	Differentially-mapping	-0.0495333	0.5319	0.735253	SABATINI	0.573441	TRUE	910	2	2	FALSE	FALSE	FALSE	TRUE	FALSE	FALSE	FALSE
CGP1470480	MLLT10--PICALM	P31-FUJ	Acute Myeloid Leukemia	Differentially-mapping	0.0495333	0.4681	0.735253	SABATINI	-0.573441	FALSE	910	2	2	FALSE	FALSE	FALSE	TRUE	FALSE	FALSE	FALSE
CGP1470525	MLLT10--PICALM	P31-FUJ	Acute Myeloid Leukemia	Differentially-mapping	0.0495333	0.4681	0.735253	SABATINI	-0.573441	FALSE	910	2	2	FALSE	FALSE	FALSE	TRUE	FALSE	FALSE	FALSE
CGP1983877	CTBP2--PTEN	THP-1	Acute Myeloid Leukemia	Differentially-mapping	0.110625	0.4526	0.735253	SABATINI	-0.222351	FALSE	820	2	0	FALSE	TRUE	FALSE	TRUE	FALSE	FALSE	FALSE
CGP1470813	GNAI2--RBM6	P31-FUJ	Acute Myeloid Leukemia	Differentially-mapping	-0.0317995	0.5424	0.735253	SABATINI	-0.292882	FALSE	820	2	2	FALSE	FALSE	FALSE	FALSE	FALSE	FALSE	FALSE
CGP1471237	GNAI2--RBM6	P31-FUJ	Acute Myeloid Leukemia	Differentially-mapping	-0.0317995	0.5424	0.735253	SABATINI	-0.292882	FALSE	0	2	2	FALSE	FALSE	FALSE	FALSE	FALSE	FALSE	FALSE
CGP1606610	TTI1--TRPC4AP	HEL	Acute Myeloid Leukemia	Differentially-mapping	-0.011336	0.5244	0.735253	SABATINI	0.343955	FALSE	710	2	5	FALSE	FALSE	FALSE	FALSE	FALSE	FALSE	FALSE
CGP2030665	DNMT1--TYK2	SKM-1	Acute Myeloid Leukemia	Differentially-mapping	0.0827814	0.4308	0.735253	SABATINI	-0.347881	FALSE	710	5	5	FALSE	FALSE	FALSE	FALSE	FALSE	FALSE	FALSE
CGP0401036	LRRC59--ANKRD40	SW1463	Colorectal Carcinoma	Differentially-mapping	0.207915	0.2996	0.736416	BROAD	-0.139651	FALSE	400	3	3	FALSE	FALSE	FALSE	FALSE	FALSE	FALSE	FALSE
CGP1842488	NUDT3--C6orf106	HCC202	Breast Carcinoma	Differentially-mapping	0.466317	0.2935	0.736416	BROAD	0.00719715	FALSE	710	4	4	FALSE	FALSE	FALSE	FALSE	FALSE	FALSE	FALSE
CGP1278404	SPAG7--CAMTA2	U-87-MG	Glioblastoma	Differentially-mapping	0.604175	0.2975	0.736416	BROAD	0.138058	FALSE	710	2	2	FALSE	FALSE	FALSE	FALSE	FALSE	FALSE	FALSE
CGP0841215	TPX2--COX4I2	HCC1806	Breast Carcinoma	Differentially-mapping	0.352462	0.2954	0.736416	BROAD	-0.659721	TRUE	820	4	4	FALSE	FALSE	FALSE	FALSE	FALSE	FALSE	FALSE
CGP0782461	DOHH--GABPB2	VM-CUB-1	Bladder Carcinoma	Differentially-mapping	0.178118	0.2984	0.736416	BROAD	-0.415005	FALSE	820	2	2	FALSE	FALSE	FALSE	FALSE	FALSE	FALSE	FALSE
CGP1956831	TGFBR2--GPD1L	EKVX	Non-Small Cell Lung Carcinoma	Differentially-mapping	0.430037	0.2928	0.736416	BROAD	-0.0665351	FALSE	710	2	4	FALSE	FALSE	FALSE	TRUE	FALSE	FALSE	FALSE
CGP1588101	ADRBK2--GTPBP1	KALS-1	Glioblastoma	Differentially-mapping	0.152224	0.2998	0.736416	BROAD	0.00404422	FALSE	710	4	4	FALSE	FALSE	FALSE	FALSE	FALSE	FALSE	FALSE
CGP1675705	GRB14--IFIH1	NCI-H2023	Non-Small Cell Lung Carcinoma	Differentially-mapping	0.11597	0.299	0.736416	BROAD	-0.0376295	FALSE	910	2	4	FALSE	FALSE	FALSE	FALSE	FALSE	FALSE	FALSE
CGP1840138	XPR1--KIAA1614	OAW-28	Ovarian Carcinoma	Differentially-mapping	0.19411	0.3012	0.736416	BROAD	-0.395369	TRUE	710	1	3	FALSE	FALSE	FALSE	FALSE	FALSE	FALSE	FALSE
CGP1803834	NKD1--PAPD5	DU-4475	Breast Carcinoma	Differentially-mapping	0.831084	0.2965	0.736416	BROAD	-0.458631	FALSE	910	2	2	FALSE	FALSE	FALSE	FALSE	FALSE	FALSE	FALSE
CGP1470480	MLLT10--PICALM	P31-FUJ	Acute Myeloid Leukemia	Differentially-mapping	0.242943	0.3004	0.736416	BROAD	-0.812787	FALSE	910	2	2	FALSE	FALSE	FALSE	TRUE	FALSE	FALSE	FALSE
CGP1470514	MLLT10--PICALM	P31-FUJ	Acute Myeloid Leukemia	Differentially-mapping	0.242943	0.3004	0.736416	BROAD	-0.812787	FALSE	910	2	2	FALSE	FALSE	FALSE	TRUE	FALSE	FALSE	FALSE
CGP1470525	MLLT10--PICALM	P31-FUJ	Acute Myeloid Leukemia	Differentially-mapping	0.242943	0.3004	0.736416	BROAD	-0.812787	FALSE	910	2	2	FALSE	FALSE	FALSE	TRUE	FALSE	FALSE	FALSE
CGP0305298	ANKRD13C--PTGER3	SW837	Colorectal Carcinoma	Differentially-mapping	0.100638	0.2924	0.736416	BROAD	-0.153637	FALSE	910	1	1	FALSE	FALSE	FALSE	FALSE	FALSE	FALSE	FALSE
CGP1269263	STK24--RP11-403A3.3	Calu-6	Non-Small Cell Lung Carcinoma	Differentially-mapping	0.336231	0.2978	0.736416	BROAD	0.0360145	FALSE	100	7	-2	FALSE	FALSE	FALSE	FALSE	FALSE	FALSE	FALSE
CGP1462959	CDK13--SUGCT	MKN45	Gastric Carcinoma	Differentially-mapping	0.416455	0.291	0.736416	BROAD	0.514006	FALSE	710	2	-2	FALSE	FALSE	FALSE	FALSE	FALSE	TRUE	FALSE
CGP1446934	UBAC2--TMCO3	SJSA-1	Osteosarcoma	Differentially-mapping	0.163507	0.2964	0.736416	BROAD	-0.0396727	FALSE	740	7	2	FALSE	FALSE	FALSE	FALSE	FALSE	FALSE	FALSE
CGP1447252	UBAC2--TMCO3	SJSA-1	Osteosarcoma	Differentially-mapping	0.163507	0.2964	0.736416	BROAD	-0.0396727	FALSE	710	7	2	FALSE	FALSE	FALSE	FALSE	FALSE	FALSE	FALSE
CGP1447960	UBAC2--TMCO3	SJSA-1	Osteosarcoma	Differentially-mapping	0.163507	0.2964	0.736416	BROAD	-0.0396727	FALSE	910	7	2	FALSE	FALSE	FALSE	FALSE	FALSE	FALSE	FALSE
CGP1945266	TRAF2--TSPAN1	NCI-H1792	Lung Adenocarcinoma	Differentially-mapping	0.233771	0.3	0.736416	BROAD	0.750524	FALSE	910	2	2	FALSE	FALSE	FALSE	FALSE	FALSE	FALSE	FALSE
CGP1698343	ZFYVE9--USP33	EFM-19	Breast Carcinoma	Differentially-mapping	0.591894	0.3002	0.736416	BROAD	-0.0600008	FALSE	910	3	3	FALSE	FALSE	FALSE	FALSE	FALSE	FALSE	FALSE
CGP1910062	CHCHD6--ALDH1L1-AS2	647-V	Bladder Carcinoma	Non-mixed	0.12924	0.3008	0.736416	BROAD	0.00220561	FALSE	0	3	-2	FALSE	FALSE	FALSE	FALSE	FALSE	FALSE	FALSE
CGP1942470	MYH9--MT2A	BFTC-909	Kidney Carcinoma	Non-mixed	0.123746	0.2998	0.736416	BROAD	0.466789	FALSE	440	3	3	FALSE	FALSE	FALSE	TRUE	FALSE	FALSE	FALSE
CGP1908413	TMEM134--RP11-119D9.5	FADU	Head and Neck Carcinoma	Non-mixed	0.319258	0.2917	0.736416	BROAD	0.0858819	FALSE	0	-1	-2	FALSE	FALSE	FALSE	FALSE	FALSE	FALSE	FALSE
CGP1775604	VSNL1--AC011897.2	SIMA	Neuroblastoma	Differentially-mapping	0.363603	0.3044	0.739836	BROAD	0.153621	FALSE	100	7	14	TRUE	FALSE	FALSE	FALSE	FALSE	FALSE	FALSE
CGP1775357	VSNL1--AC064875.2	SIMA	Neuroblastoma	Differentially-mapping	0.363603	0.3044	0.739836	BROAD	0.153621	FALSE	100	7	-1	FALSE	FALSE	FALSE	FALSE	FALSE	FALSE	FALSE
CGP1775603	VSNL1--AC064875.2	SIMA	Neuroblastoma	Differentially-mapping	0.363603	0.3044	0.739836	BROAD	0.153621	FALSE	100	7	-1	FALSE	FALSE	FALSE	FALSE	FALSE	FALSE	FALSE
CGP1253274	IKZF3--P4HB	HuP-T3	Pancreatic Carcinoma	Differentially-mapping	0.215484	0.3041	0.739836	BROAD	0.0722512	FALSE	910	2	2	FALSE	FALSE	FALSE	FALSE	FALSE	FALSE	FALSE
CGP0841201	PPP1R13L--PVR	HCC1806	Breast Carcinoma	Differentially-mapping	0.136979	0.3049	0.739957	BROAD	0.137337	FALSE	710	2	2	FALSE	FALSE	FALSE	FALSE	FALSE	FALSE	FALSE
CGP0958988	CPSF6--C9orf3	KP-N-YS	Neuroblastoma	Differentially-mapping	0.156066	0.367	0.740755	SANGER	0.490139	FALSE	400	2	2	FALSE	FALSE	FALSE	FALSE	FALSE	FALSE	FALSE
CGP1766471	ESR1--CCDC170	MCF7	Breast Carcinoma	Differentially-mapping	0.407115	0.3694	0.741052	SANGER	-0.819603	FALSE	820	2	-2	FALSE	FALSE	FALSE	TRUE	FALSE	FALSE	FALSE
CGP1252837	TEX2--DDX42	HuP-T3	Pancreatic Carcinoma	Differentially-mapping	0.115542	0.3692	0.741052	SANGER	0.554143	FALSE	820	7	7	FALSE	FALSE	FALSE	FALSE	FALSE	FALSE	FALSE
CGP0284994	ATP6V0E1--FAM153A	GP5d	Colorectal Carcinoma	Differentially-mapping	0.121326	0.3692	0.741052	SANGER	0.0984646	FALSE	100	1	2	FALSE	FALSE	FALSE	FALSE	FALSE	FALSE	FALSE
CGP1487487	VPS37A--PIGN	HCC38	Breast Carcinoma	Differentially-mapping	0.161659	0.3677	0.741052	SANGER	0.241443	FALSE	715	1	2	FALSE	FALSE	FALSE	FALSE	FALSE	FALSE	FALSE
CGP1253328	DCAF7--DDX42	HuP-T3	Pancreatic Carcinoma	Non-mixed	0.115542	0.3692	0.741052	SANGER	0.317636	FALSE	620	9	7	TRUE	FALSE	FALSE	FALSE	FALSE	FALSE	FALSE
CGP1716927	SCARB1--UBC	RCM-1	Colorectal Carcinoma	Differentially-mapping	0.18973	0.3707	0.742755	SANGER	0.156625	FALSE	100	3	3	FALSE	FALSE	FALSE	FALSE	FALSE	FALSE	FALSE
CGP0263813	SKAP2--AOAH	NCI-H1993	Lung Adenocarcinoma	Differentially-mapping	0.172849	0.3726	0.742942	SANGER	0.0641906	FALSE	910	5	5	FALSE	FALSE	FALSE	FALSE	FALSE	FALSE	FALSE
CGP1765998	SMARCA4--CARM1	MCF7	Breast Carcinoma	Differentially-mapping	0.414533	0.3723	0.742942	SANGER	0.0552116	TRUE	910	2	2	FALSE	FALSE	FALSE	TRUE	FALSE	FALSE	FALSE
CGP1487586	TMEM123--MMP20	HCC38	Breast Carcinoma	Differentially-mapping	0.178885	0.3719	0.742942	SANGER	-0.548665	FALSE	710	2	2	FALSE	FALSE	FALSE	FALSE	FALSE	FALSE	FALSE
CGP1496962	ZDHHC14--TGFBR3	OC-314	Ovarian Carcinoma	Differentially-mapping	0.257854	0.3713	0.742942	SANGER	0.0624082	FALSE	710	2	4	FALSE	FALSE	FALSE	FALSE	FALSE	FALSE	FALSE
CGP1838153	ARID1A--MAST2	MDA-MB-468	Breast Carcinoma	Differentially-mapping	0.164947	0.3732	0.743237	SANGER	-0.00634023	FALSE	910	2	4	FALSE	FALSE	FALSE	TRUE	FALSE	FALSE	TRUE
CGP1813968	RPL30--ERICH5	NCI-H1650	Lung Adenocarcinoma	Differentially-mapping	0.295245	0.3077	0.743457	BROAD	0.381733	FALSE	740	1	-2	FALSE	FALSE	TRUE	FALSE	FALSE	FALSE	FALSE
CGP1762909	NR6A1--GOLGA1	LCLC-103H	Non-Small Cell Lung Carcinoma	Differentially-mapping	0.249614	0.3069	0.743457	BROAD	0.336374	FALSE	710	4	4	FALSE	FALSE	FALSE	FALSE	FALSE	FALSE	FALSE
CGP1462327	LIN52--PAPLN	MKN45	Gastric Carcinoma	Non-mixed	0.26465	0.3076	0.743457	BROAD	0.252575	FALSE	710	2	2	FALSE	FALSE	FALSE	FALSE	FALSE	FALSE	FALSE
CGP1941855	MATN2--ERICH5	SNU-449	Hepatocellular Carcinoma	Differentially-mapping	0.53327	0.3089	0.744635	BROAD	0.562636	FALSE	910	3	-2	FALSE	FALSE	FALSE	FALSE	FALSE	FALSE	FALSE
CGP1992217	ITGAV--ZC3H15	DAN-G	Pancreatic Carcinoma	Differentially-mapping	0.28631	0.3092	0.744635	BROAD	-0.246086	FALSE	710	3	3	FALSE	FALSE	FALSE	FALSE	FALSE	FALSE	FALSE
CGP0141329	PAWR--RP1-78O14.1	GCIY	Gastric Carcinoma	Non-mixed	0.20918	0.31	0.744635	BROAD	-0.159326	FALSE	500	1	3	FALSE	FALSE	FALSE	FALSE	FALSE	FALSE	FALSE
CGP0141330	PAWR--RP1-78O14.1	GCIY	Gastric Carcinoma	Non-mixed	0.20918	0.31	0.744635	BROAD	-0.159326	FALSE	500	1	3	FALSE	FALSE	FALSE	FALSE	FALSE	FALSE	FALSE
CGP1238468	CTSC--MAML2	SK-N-DZ	Neuroblastoma	Differentially-mapping	0.27638	0.3749	0.74572	SANGER	-0.0674297	FALSE	710	4	3	FALSE	FALSE	FALSE	TRUE	FALSE	FALSE	FALSE
CGP1418862	ERC1--SYCP2	EPLC-272H	Other Solid Carcinomas	Differentially-mapping	0.168671	0.3757	0.746409	SANGER	0.114958	FALSE	910	3	4	FALSE	FALSE	FALSE	TRUE	FALSE	FALSE	FALSE
CGP1379799	ZNF580--ZNF331	NCI-H716	Colorectal Carcinoma	Differentially-mapping	0.830616	0.3764	0.746897	SANGER	0.468836	FALSE	820	2	2	FALSE	FALSE	FALSE	TRUE	FALSE	FALSE	FALSE
CGP0840424	CD151--DRD4	HCC1806	Breast Carcinoma	Differentially-mapping	0.146822	0.3115	0.747145	BROAD	0.0219519	FALSE	710	3	2	FALSE	FALSE	FALSE	FALSE	FALSE	FALSE	FALSE
CGP1857665	PRDX3--LRRC27	PSN1	Pancreatic Carcinoma	Differentially-mapping	0.094751	0.3783	0.749763	SANGER	-0.0784155	FALSE	710	3	4	FALSE	FALSE	FALSE	FALSE	FALSE	FALSE	FALSE
CGP0804489	RAF1--ACTR6	UWB1.289	Ovarian Carcinoma	Differentially-mapping	0.0303368	0.3809	0.754008	SANGER	-0.202696	FALSE	0	2	4	FALSE	FALSE	FALSE	TRUE	FALSE	FALSE	FALSE
CGP0271712	TYR--PICALM	RVH-421	Melanoma	Non-mixed	0.2068	0.3158	0.756355	BROAD	-0.0404319	FALSE	910	6	6	FALSE	FALSE	FALSE	TRUE	FALSE	FALSE	FALSE
CGP1993128	UHRF1BP1L--ANKS1B	HCC1954	Breast Carcinoma	Differentially-mapping	0.300329	0.3163	0.75645	BROAD	0.135159	FALSE	910	3	3	FALSE	FALSE	FALSE	FALSE	FALSE	FALSE	FALSE
CGP1936792	OSER1--EYA2	GB-1	Glioblastoma	Differentially-mapping	0.138864	0.3171	0.757261	BROAD	0.175762	FALSE	740	-2	5	FALSE	FALSE	FALSE	FALSE	FALSE	FALSE	FALSE
CGP0219642	RABEP1--ALG14	HT55	Colorectal Carcinoma	Differentially-mapping	0.120985	0.3849	0.758276	SANGER	-0.244017	FALSE	910	2	4	FALSE	FALSE	FALSE	TRUE	FALSE	FALSE	FALSE
CGP1632822	CYTH1--EIF3H	AU565	Breast Carcinoma	Differentially-mapping	0.0756775	0.3848	0.758276	SANGER	0.435635	FALSE	0	3	10	TRUE	FALSE	FALSE	FALSE	FALSE	FALSE	FALSE
CGP1633554	CYTH1--EIF3H	AU565	Breast Carcinoma	Differentially-mapping	0.0756775	0.3848	0.758276	SANGER	0.435635	FALSE	710	3	10	TRUE	FALSE	FALSE	FALSE	FALSE	FALSE	FALSE
CGP1664368	SLC20A1--POLR1B	MIA-PaCa-2	Pancreatic Carcinoma	Differentially-mapping	0.177618	0.384	0.758276	SANGER	-0.915687	FALSE	910	3	3	FALSE	FALSE	FALSE	FALSE	FALSE	FALSE	FALSE
CGP1632924	TBC1D31--ZNF704	AU565	Breast Carcinoma	Differentially-mapping	0.0685918	0.3856	0.758746	SANGER	-0.317756	FALSE	100	-2	14	TRUE	FALSE	FALSE	FALSE	FALSE	FALSE	FALSE
CGP0779396	DPYD--MIR137HG	GI-ME-N	Neuroblastoma	Differentially-mapping	0.399118	0.3864	0.759412	SANGER	0.343492	FALSE	100	4	-2	FALSE	FALSE	FALSE	FALSE	FALSE	FALSE	FALSE
CGP1591561	KIAA2018--DDHD2	JIMT-1	Breast Carcinoma	Differentially-mapping	0.0152996	0.3874	0.759442	SANGER	-0.0503793	FALSE	860	3	7	FALSE	FALSE	FALSE	FALSE	FALSE	TRUE	FALSE
CGP1565914	ZFAND4--MEGF11	CAPAN-1	Pancreatic Carcinoma	Differentially-mapping	0.0450377	0.3874	0.759442	SANGER	0.0628437	FALSE	860	-2	4	FALSE	FALSE	FALSE	FALSE	FALSE	FALSE	FALSE
CGP1591606	SMIM4--STAB1	JIMT-1	Breast Carcinoma	Differentially-mapping	0.178619	0.3878	0.759442	SANGER	0.0331157	TRUE	910	-2	3	FALSE	FALSE	FALSE	FALSE	FALSE	FALSE	FALSE
CGP1814412	NUP214--NTMT1	NCI-H1650	Lung Adenocarcinoma	Differentially-mapping	0.282515	0.3187	0.759977	BROAD	-0.517228	FALSE	100	2	-2	FALSE	FALSE	FALSE	TRUE	FALSE	FALSE	FALSE
CGP1848955	TBCD--FN3KRP	NCI-H1755	Lung Adenocarcinoma	Differentially-mapping	0.133491	0.3889	0.76069	SANGER	-0.23745	TRUE	910	3	3	FALSE	FALSE	FALSE	FALSE	FALSE	FALSE	FALSE
CGP1675216	PTPN12--PHTF2	TE-5	Esophageal Squamous Cell Carcinoma	Differentially-mapping	0.782495	0.3203	0.762685	BROAD	0.0651505	FALSE	910	5	5	FALSE	FALSE	FALSE	FALSE	FALSE	FALSE	FALSE
CGP1791043	CUX1--HBP1	OE33	Esophageal Adenocarcinoma	Differentially-mapping	0.244625	0.3211	0.763484	BROAD	0.0304937	FALSE	910	9	9	TRUE	FALSE	FALSE	TRUE	FALSE	FALSE	FALSE
CGP1263763	CDCA5--OR5B12	CAL-29	Bladder Carcinoma	Differentially-mapping	0.235142	0.3222	0.764992	BROAD	-0.37476	FALSE	100	4	3	FALSE	FALSE	FALSE	FALSE	FALSE	FALSE	FALSE
CGP1992719	RBKS--AC009411.1	DAN-G	Pancreatic Carcinoma	Differentially-mapping	0.299173	0.3343	0.76531	BROAD	0.214303	FALSE	100	3	5	FALSE	FALSE	FALSE	FALSE	FALSE	FALSE	FALSE
CGP1933249	JAG2--BRF1	OVISE	Ovarian Carcinoma	Differentially-mapping	0.0930099	0.3396	0.76531	BROAD	-0.743658	FALSE	710	3	3	FALSE	FALSE	FALSE	FALSE	FALSE	FALSE	FALSE
CGP1860487	TMEM120B--CASS4	JHH-7	Hepatocellular Carcinoma	Differentially-mapping	0.165478	0.3383	0.76531	BROAD	0.148449	FALSE	100	3	4	FALSE	FALSE	FALSE	FALSE	FALSE	FALSE	FALSE
CGP2040476	MAN2A1--CDK14	JHH-4	Hepatocellular Carcinoma	Differentially-mapping	0.144733	0.3379	0.76531	BROAD	-0.0177595	FALSE	910	-2	-2	FALSE	FALSE	FALSE	FALSE	FALSE	FALSE	FALSE
CGP1993892	EXT1--CEP72	HCC1954	Breast Carcinoma	Differentially-mapping	0.187167	0.3326	0.76531	BROAD	-0.471945	FALSE	710	14	14	TRUE	FALSE	FALSE	TRUE	FALSE	FALSE	FALSE
CGP2016778	CYFIP1--CHP1	COLO-678	Colorectal Carcinoma	Differentially-mapping	0.157364	0.3338	0.76531	BROAD	0.36267	FALSE	710	2	-2	FALSE	FALSE	FALSE	FALSE	FALSE	FALSE	FALSE
CGP1840192	RWDD1--FAM26D	OAW-28	Ovarian Carcinoma	Differentially-mapping	0.142452	0.3272	0.76531	BROAD	-0.111123	FALSE	860	2	2	FALSE	FALSE	FALSE	FALSE	FALSE	FALSE	FALSE
CGP1840195	RWDD1--FAM26D	OAW-28	Ovarian Carcinoma	Differentially-mapping	0.142452	0.3272	0.76531	BROAD	-0.111123	FALSE	860	2	2	FALSE	FALSE	FALSE	FALSE	FALSE	FALSE	FALSE
CGP1840415	RWDD1--FAM26D	OAW-28	Ovarian Carcinoma	Differentially-mapping	0.142452	0.3272	0.76531	BROAD	-0.111123	FALSE	860	2	2	FALSE	FALSE	FALSE	FALSE	FALSE	FALSE	FALSE
CGP1840486	RWDD1--FAM26D	OAW-28	Ovarian Carcinoma	Differentially-mapping	0.142452	0.3272	0.76531	BROAD	-0.111123	FALSE	860	2	2	FALSE	FALSE	FALSE	FALSE	FALSE	FALSE	FALSE
CGP1841235	RWDD1--FAM26D	OAW-28	Ovarian Carcinoma	Differentially-mapping	0.142452	0.3272	0.76531	BROAD	-0.111123	FALSE	860	2	2	FALSE	FALSE	FALSE	FALSE	FALSE	FALSE	FALSE
CGP2059507	FBN2--FBN1	UACC-62	Melanoma	Differentially-mapping	0.258781	0.3353	0.76531	BROAD	0.294602	FALSE	910	2	2	FALSE	FALSE	FALSE	FALSE	FALSE	FALSE	FALSE
CGP1838505	RDH13--FBXO3	MDA-MB-468	Breast Carcinoma	Differentially-mapping	0.16694	0.3311	0.76531	BROAD	0.0776063	FALSE	820	3	6	FALSE	FALSE	FALSE	FALSE	FALSE	FALSE	FALSE
CGP1592270	GBP2--FGGY	JIMT-1	Breast Carcinoma	Differentially-mapping	0.150857	0.3232	0.76531	BROAD	-0.108913	FALSE	740	6	6	FALSE	FALSE	FALSE	FALSE	FALSE	FALSE	FALSE
CGP1462432	TBC1D22A--GRAMD4	MKN45	Gastric Carcinoma	Differentially-mapping	0.758164	0.3339	0.76531	BROAD	0.501495	FALSE	200	1	2	FALSE	FALSE	FALSE	FALSE	FALSE	TRUE	FALSE
CGP2008508	TMBIM4--GRIP1	HCC1143	Breast Carcinoma	Differentially-mapping	0.203103	0.3315	0.76531	BROAD	0.238153	TRUE	910	10	10	TRUE	FALSE	FALSE	FALSE	FALSE	FALSE	FALSE
CGP1691444	ARPC1B--KPNA7	KARPAS-299	T-Cell Non-Hodgkin's Lymphoma	Differentially-mapping	0.151982	0.3244	0.76531	BROAD	-0.185156	FALSE	910	2	2	FALSE	FALSE	FALSE	FALSE	FALSE	FALSE	FALSE
CGP1802957	KDM4C--PARD6G	SNU-398	Hepatocellular Carcinoma	Differentially-mapping	0.236202	0.3241	0.76531	BROAD	-0.031072	FALSE	910	2	2	FALSE	FALSE	FALSE	FALSE	FALSE	FALSE	FALSE
CGP1842363	PPP1CB--PLB1	HCC202	Breast Carcinoma	Differentially-mapping	0.131482	0.3302	0.76531	BROAD	0.713202	FALSE	910	4	4	FALSE	FALSE	FALSE	FALSE	FALSE	FALSE	FALSE
CGP0141971	MAPK11--PLXNB2	GCIY	Gastric Carcinoma	Differentially-mapping	0.226288	0.3308	0.76531	BROAD	0.169423	FALSE	100	2	2	FALSE	FALSE	FALSE	FALSE	FALSE	FALSE	FALSE
CGP1908367	MRPS6--SLC37A1	FADU	Head and Neck Carcinoma	Differentially-mapping	0.263996	0.3287	0.76531	BROAD	-0.398831	FALSE	910	5	2	FALSE	FALSE	FALSE	FALSE	FALSE	FALSE	FALSE
CGP1591628	FLNB--SLMAP	JIMT-1	Breast Carcinoma	Differentially-mapping	0.216177	0.3405	0.76531	BROAD	0.0170931	FALSE	910	3	3	FALSE	FALSE	FALSE	FALSE	FALSE	FALSE	FALSE
CGP1591935	FLNB--SLMAP	JIMT-1	Breast Carcinoma	Differentially-mapping	0.216177	0.3405	0.76531	BROAD	0.0170931	FALSE	910	3	3	FALSE	FALSE	FALSE	FALSE	FALSE	FALSE	FALSE
CGP1801544	ZNF680--SNAP91	SNU-398	Hepatocellular Carcinoma	Differentially-mapping	0.183619	0.3282	0.76531	BROAD	0.591033	FALSE	710	4	3	FALSE	FALSE	FALSE	FALSE	FALSE	FALSE	FALSE
CGP1802735	ZNF680--SNAP91	SNU-398	Hepatocellular Carcinoma	Differentially-mapping	0.183619	0.3282	0.76531	BROAD	0.591033	FALSE	710	4	3	FALSE	FALSE	FALSE	FALSE	FALSE	FALSE	FALSE
CGP1569518	ARHGAP21--SVIL	KYSE-70	Esophageal Squamous Cell Carcinoma	Differentially-mapping	0.118228	0.3291	0.76531	BROAD	-0.200753	FALSE	100	4	8	TRUE	FALSE	FALSE	FALSE	FALSE	FALSE	FALSE
CGP1227670	TMEM9B--TMEM41B	HCC-827	Lung Adenocarcinoma	Differentially-mapping	0.126865	0.3402	0.76531	BROAD	-0.37475	FALSE	620	2	2	FALSE	FALSE	FALSE	FALSE	FALSE	FALSE	FALSE
CGP1227709	TMEM9B--TMEM41B	HCC-827	Lung Adenocarcinoma	Differentially-mapping	0.126865	0.3402	0.76531	BROAD	-0.37475	FALSE	620	2	2	FALSE	FALSE	FALSE	FALSE	FALSE	FALSE	FALSE
CGP1804056	CYB5B--VPS4A	DU-4475	Breast Carcinoma	Differentially-mapping	0.793635	0.3386	0.76531	BROAD	-0.283887	FALSE	910	4	4	FALSE	FALSE	FALSE	FALSE	FALSE	FALSE	FALSE
CGP1591446	PIEZO1--CBFA2T3	JIMT-1	Breast Carcinoma	Non-mixed	0.101655	0.3348	0.76531	BROAD	-0.122299	FALSE	0	-2	4	FALSE	FALSE	FALSE	TRUE	FALSE	TRUE	FALSE
CGP1838382	BAIAP2--CEP131	MDA-MB-468	Breast Carcinoma	Non-mixed	0.168759	0.3254	0.76531	BROAD	0.0163154	FALSE	620	3	-2	FALSE	FALSE	FALSE	FALSE	FALSE	FALSE	FALSE
CGP1401194	UBE4B--CHRM3-AS2	WM-115	Melanoma	Non-mixed	0.421348	0.3372	0.76531	BROAD	0.417791	FALSE	100	2	-2	FALSE	FALSE	FALSE	FALSE	FALSE	FALSE	FALSE
CGP1633929	TRIO--FBXL7	AU565	Breast Carcinoma	Non-mixed	0.164703	0.3394	0.76531	BROAD	0.231558	TRUE	910	1	1	FALSE	FALSE	FALSE	FALSE	FALSE	FALSE	FALSE
CGP1416390	CADPS--FHIT	KNS-42	Glioblastoma	Non-mixed	0.24812	0.3347	0.76531	BROAD	0.070364	FALSE	100	2	2	FALSE	FALSE	FALSE	TRUE	FALSE	FALSE	FALSE
CGP0058373	SLC12A2--LINC01183	HT-115	Colorectal Carcinoma	Non-mixed	0.176563	0.3398	0.76531	BROAD	0.0496036	FALSE	100	1	-2	FALSE	FALSE	FALSE	FALSE	FALSE	FALSE	FALSE
CGP0058376	SLC12A2--LINC01183	HT-115	Colorectal Carcinoma	Non-mixed	0.176563	0.3398	0.76531	BROAD	0.0496036	FALSE	100	1	-2	FALSE	FALSE	FALSE	FALSE	FALSE	FALSE	FALSE
CGP0058370	SLC12A2--LINC01184	HT-115	Colorectal Carcinoma	Non-mixed	0.176563	0.3398	0.76531	BROAD	0.0496036	FALSE	100	1	-2	FALSE	FALSE	FALSE	FALSE	FALSE	FALSE	FALSE
CGP1972941	RELA--PCNXL3	NCI-H441	Lung Adenocarcinoma	Non-mixed	0.169277	0.3234	0.76531	BROAD	0.171782	FALSE	710	4	4	FALSE	FALSE	FALSE	FALSE	FALSE	FALSE	FALSE
CGP1857998	TBCA--RP11-353N14.1	PSN1	Pancreatic Carcinoma	Non-mixed	0.436372	0.3316	0.76531	BROAD	1.20633	FALSE	0	3	-2	FALSE	FALSE	FALSE	FALSE	FALSE	FALSE	FALSE
CGP1080032	SFRP1--AC068490.2	NB17	Neuroblastoma	Non-mixed	0.21088	0.3925	0.76682	SANGER	-0.0335101	FALSE	100	3	3	FALSE	FALSE	FALSE	FALSE	FALSE	FALSE	FALSE
CGP0177475	SLC6A6--LSM3	MFM-223	Breast Carcinoma	Differentially-mapping	0.259131	0.3946	0.769096	SANGER	1.22561	FALSE	820	4	4	FALSE	FALSE	FALSE	FALSE	FALSE	FALSE	FALSE
CGP1352511	ITSN2--OTOF	OVCAR-3	Ovarian Carcinoma	Differentially-mapping	0.0702341	0.3946	0.769096	SANGER	-0.416591	FALSE	710	3	3	FALSE	FALSE	FALSE	FALSE	FALSE	FALSE	FALSE
CGP0550245	FAM117B--CARF	NB13	Neuroblastoma	Differentially-mapping	0.250528	0.397	0.770124	SANGER	0.0172463	FALSE	100	3	-2	FALSE	FALSE	FALSE	FALSE	FALSE	FALSE	FALSE
CGP1885758	LRRC1--NDRG3	PANC-03-27	Pancreatic Carcinoma	Differentially-mapping	0.147371	0.3961	0.770124	SANGER	0.0441736	FALSE	710	4	3	FALSE	FALSE	FALSE	FALSE	FALSE	FALSE	FALSE
CGP0061863	BBOX1-AS1--SLC5A12	KNS-62	Squamous Cell Lung Carcinoma	Differentially-mapping	0.133622	0.3966	0.770124	SANGER	0.0607327	FALSE	0	-2	3	FALSE	FALSE	FALSE	FALSE	FALSE	FALSE	FALSE
CGP1873151	ZNF571--SPINT2	Caov-4	Ovarian Carcinoma	Differentially-mapping	0.00947619	0.3963	0.770124	SANGER	0.135805	FALSE	910	7	7	FALSE	FALSE	FALSE	FALSE	FALSE	FALSE	FALSE
CGP1382761	FAM49B--KCNQ3	huH-1	Hepatocellular Carcinoma	Differentially-mapping	0.100322	0.344	0.77212	BROAD	-0.0745773	FALSE	820	3	3	FALSE	FALSE	FALSE	FALSE	FALSE	FALSE	FALSE
CGP1671002	GCLM--ABCA4	HCC1395	Breast Carcinoma	Differentially-mapping	0.272216	0.353	0.772536	BROAD	0.191443	FALSE	710	4	4	FALSE	FALSE	FALSE	FALSE	FALSE	FALSE	FALSE
CGP1290141	SORD--C15orf43	HuH-7	Hepatocellular Carcinoma	Differentially-mapping	0.409882	0.3528	0.772536	BROAD	-0.00161455	FALSE	710	2	2	FALSE	FALSE	FALSE	FALSE	FALSE	FALSE	FALSE
CGP1290143	SORD--C15orf43	HuH-7	Hepatocellular Carcinoma	Differentially-mapping	0.409882	0.3528	0.772536	BROAD	-0.00161455	FALSE	710	2	2	FALSE	FALSE	FALSE	FALSE	FALSE	FALSE	FALSE
CGP1290264	SORD--C15orf43	HuH-7	Hepatocellular Carcinoma	Differentially-mapping	0.409882	0.3528	0.772536	BROAD	-0.00161455	FALSE	910	2	2	FALSE	FALSE	FALSE	FALSE	FALSE	FALSE	FALSE
CGP1633064	NCOA2--CALB1	AU565	Breast Carcinoma	Differentially-mapping	0.388992	0.3546	0.772536	BROAD	-0.39788	FALSE	820	4	14	TRUE	FALSE	FALSE	TRUE	FALSE	FALSE	FALSE
CGP1633160	NCOA2--CALB1	AU565	Breast Carcinoma	Differentially-mapping	0.388992	0.3546	0.772536	BROAD	-0.39788	FALSE	820	4	14	TRUE	FALSE	FALSE	TRUE	FALSE	FALSE	FALSE
CGP1536853	SPG20--COG6	RD	Rhabdomyosarcoma	Differentially-mapping	0.111131	0.3526	0.772536	BROAD	-0.514635	FALSE	910	1	1	FALSE	FALSE	FALSE	FALSE	FALSE	FALSE	FALSE
CGP2043212	TPX2--DEFB123	NCI-H2087	Lung Adenocarcinoma	Differentially-mapping	0.200142	0.3491	0.772536	BROAD	0.528317	TRUE	910	3	3	FALSE	FALSE	FALSE	FALSE	FALSE	FALSE	FALSE
CGP1620315	AGAP1--EXOSC3	JHH-1	Hepatocellular Carcinoma	Differentially-mapping	0.0283106	0.3521	0.772536	BROAD	-0.2465	FALSE	710	4	5	FALSE	FALSE	FALSE	FALSE	FALSE	FALSE	FALSE
CGP0139881	NCALD--HDDC2	GCIY	Gastric Carcinoma	Differentially-mapping	0.285073	0.3533	0.772536	BROAD	-0.0823776	FALSE	820	14	11	TRUE	FALSE	FALSE	FALSE	FALSE	FALSE	FALSE
CGP1227481	ZSWIM4--HGNC:9982	HCC-827	Lung Adenocarcinoma	Differentially-mapping	0.322227	0.3491	0.772536	BROAD	0.0651328	FALSE	910	2	-2	FALSE	FALSE	FALSE	FALSE	FALSE	FALSE	FALSE
CGP1790823	ERBB2--JUP	OE33	Esophageal Adenocarcinoma	Differentially-mapping	0.0501546	0.3545	0.772536	BROAD	-0.228996	FALSE	100	14	14	TRUE	FALSE	FALSE	TRUE	TRUE	TRUE	FALSE
CGP1631979	LAMC2--LAMC1	KU-19-19	Bladder Carcinoma	Differentially-mapping	0.226447	0.3523	0.772536	BROAD	-0.29674	FALSE	910	4	4	FALSE	FALSE	FALSE	FALSE	FALSE	FALSE	FALSE
CGP1704376	CTNNA1--MATR3	MDA-MB-157	Breast Carcinoma	Differentially-mapping	0.0940143	0.349	0.772536	BROAD	0.170441	FALSE	910	0	2	FALSE	TRUE	FALSE	FALSE	FALSE	FALSE	FALSE
CGP2035699	APTX--NOL6	ChaGo-K-1	Other Solid Carcinomas	Differentially-mapping	0.089294	0.3465	0.772536	BROAD	-0.731382	TRUE	910	1	1	FALSE	FALSE	FALSE	FALSE	FALSE	FALSE	FALSE
CGP2036611	APTX--NOL6	ChaGo-K-1	Other Solid Carcinomas	Differentially-mapping	0.089294	0.3465	0.772536	BROAD	-0.731382	TRUE	900	1	1	FALSE	FALSE	FALSE	FALSE	FALSE	FALSE	FALSE
CGP1810414	TRMT112--PRDX5	FU97	Gastric Carcinoma	Differentially-mapping	0.261473	0.3531	0.772536	BROAD	-0.183522	FALSE	910	2	2	FALSE	FALSE	FALSE	FALSE	FALSE	FALSE	FALSE
CGP1239018	USP34--RP11-444A22.1	SK-N-DZ	Neuroblastoma	Differentially-mapping	0.230629	0.3478	0.772536	BROAD	0.110952	FALSE	100	4	-2	FALSE	FALSE	FALSE	FALSE	FALSE	FALSE	FALSE
CGP1988168	GALNT7--SAP30	UM-UC-3	Bladder Carcinoma	Differentially-mapping	0.208234	0.3536	0.772536	BROAD	0.128911	TRUE	910	1	3	FALSE	FALSE	FALSE	FALSE	FALSE	FALSE	FALSE
CGP1253431	MLLT1--TMC8	HuP-T3	Pancreatic Carcinoma	Differentially-mapping	0.306725	0.3505	0.772536	BROAD	0.0366304	FALSE	100	2	1	FALSE	FALSE	FALSE	TRUE	TRUE	FALSE	FALSE
CGP1843305	ZNF571--ZNF8	HCC202	Breast Carcinoma	Differentially-mapping	0.360272	0.3451	0.772536	BROAD	-0.0807691	FALSE	820	7	5	FALSE	FALSE	FALSE	FALSE	FALSE	FALSE	FALSE
CGP1292512	RPARP-AS1--FAM213A	SK-OV-3	Ovarian Carcinoma	Non-mixed	0.0433544	0.3533	0.772536	BROAD	0.112807	FALSE	280	-2	-2	FALSE	FALSE	FALSE	FALSE	FALSE	FALSE	FALSE
CGP2024800	PAWR--LINC00504	NCI-H1693	Lung Adenocarcinoma	Non-mixed	0.0505531	0.355	0.772536	BROAD	-0.21884	FALSE	100	1	-2	FALSE	FALSE	FALSE	FALSE	FALSE	FALSE	FALSE
CGP1961669	EXOC6B--C12orf54	JHOS-4	Ovarian Carcinoma	Differentially-mapping	0.218458	0.3561	0.773905	BROAD	0.407647	FALSE	910	4	4	FALSE	FALSE	FALSE	FALSE	FALSE	FALSE	FALSE
CGP1993128	UHRF1BP1L--ANKS1B	HCC1954	Breast Carcinoma	Differentially-mapping	0.110519	0.4013	0.775095	SANGER	0.0162999	FALSE	910	3	3	FALSE	FALSE	FALSE	FALSE	FALSE	FALSE	FALSE
CGP1950001	PRCP--BCO2	AM-38	Glioblastoma	Differentially-mapping	0.131623	0.4104	0.775095	SANGER	0.437676	FALSE	710	4	4	FALSE	FALSE	FALSE	FALSE	FALSE	FALSE	FALSE
CGP1108505	PDXDC1--BFAR	NB69	Neuroblastoma	Differentially-mapping	0.147536	0.403	0.775095	SANGER	0.07378	FALSE	710	4	4	FALSE	FALSE	FALSE	FALSE	FALSE	FALSE	FALSE
CGP1490236	RERG--CBFB	T47D	Breast Carcinoma	Differentially-mapping	0.127274	0.4036	0.775095	SANGER	-0.242074	FALSE	710	2	2	FALSE	FALSE	FALSE	TRUE	FALSE	FALSE	FALSE
CGP1009630	TMEM38B--CNTNAP3	NB10	Neuroblastoma	Differentially-mapping	0.161476	0.4093	0.775095	SANGER	-0.00412177	FALSE	710	2	1	FALSE	FALSE	FALSE	FALSE	FALSE	FALSE	FALSE
CGP1009741	TMEM38B--CNTNAP3	NB10	Neuroblastoma	Differentially-mapping	0.161476	0.4093	0.775095	SANGER	-0.00412177	FALSE	710	2	1	FALSE	FALSE	FALSE	FALSE	FALSE	FALSE	FALSE
CGP0179142	PHACTR2--FAM177A1	MFM-223	Breast Carcinoma	Differentially-mapping	0.222028	0.4081	0.775095	SANGER	0.0584022	FALSE	0	4	4	FALSE	FALSE	FALSE	FALSE	FALSE	FALSE	FALSE
CGP0587436	DTWD2--FER	VMRC-LCD	Lung Adenocarcinoma	Differentially-mapping	0.105057	0.408	0.775095	SANGER	-0.0837789	FALSE	710	3	1	FALSE	FALSE	FALSE	FALSE	FALSE	FALSE	FALSE
CGP1460299	TULP4--GTF2H5	NCI-H2405	Lung Adenocarcinoma	Differentially-mapping	0.20417	0.4024	0.775095	SANGER	0.198148	FALSE	0	4	4	FALSE	FALSE	FALSE	FALSE	FALSE	TRUE	FALSE
CGP1460811	TULP4--GTF2H5	NCI-H2405	Lung Adenocarcinoma	Differentially-mapping	0.20417	0.4024	0.775095	SANGER	0.198148	FALSE	0	4	4	FALSE	FALSE	FALSE	FALSE	FALSE	TRUE	FALSE
CGP0824594	NSMCE1--KIAA0556	YAPC	Pancreatic Carcinoma	Differentially-mapping	0.176657	0.4038	0.775095	SANGER	0.111827	FALSE	710	2	3	FALSE	FALSE	FALSE	FALSE	FALSE	FALSE	FALSE
CGP0142988	BRCA2--N4BP2L2	C2BBe1	Colorectal Carcinoma	Differentially-mapping	0.0483546	0.4085	0.775095	SANGER	0.166344	FALSE	910	4	4	FALSE	FALSE	FALSE	TRUE	FALSE	FALSE	FALSE
CGP1739774	FBXO4--NIPBL	NCI-H1355	Lung Adenocarcinoma	Differentially-mapping	0.101166	0.4074	0.775095	SANGER	-0.00839105	FALSE	710	4	4	FALSE	FALSE	FALSE	FALSE	FALSE	FALSE	FALSE
CGP0983252	PIP5K1B--PGM5	COLO-320-HSR	Colorectal Carcinoma	Differentially-mapping	0.0682832	0.4056	0.775095	SANGER	-0.0418367	TRUE	710	3	3	FALSE	FALSE	FALSE	FALSE	FALSE	FALSE	FALSE
CGP1857345	GBF1--PRDX3	PSN1	Pancreatic Carcinoma	Differentially-mapping	0.133806	0.4034	0.775095	SANGER	-0.328742	FALSE	910	4	3	FALSE	FALSE	FALSE	FALSE	FALSE	FALSE	FALSE
CGP1670805	TMEM104--RAB37	HCC1395	Breast Carcinoma	Differentially-mapping	0.174059	0.4005	0.775095	SANGER	0.189149	FALSE	910	3	3	FALSE	FALSE	FALSE	FALSE	FALSE	FALSE	FALSE
CGP1009935	TMOD1--SLC44A1	NB10	Neuroblastoma	Differentially-mapping	0.204983	0.4051	0.775095	SANGER	0.172256	FALSE	710	4	4	FALSE	FALSE	FALSE	FALSE	FALSE	FALSE	FALSE
CGP2066616	IMMT--SPOCK2	LK-2	Squamous Cell Lung Carcinoma	Differentially-mapping	0.17766	0.41	0.775095	SANGER	0.109748	FALSE	710	3	2	FALSE	FALSE	FALSE	FALSE	FALSE	FALSE	FALSE
CGP1172459	SMARCC2--TBC1D2B	OCUB-M	Breast Carcinoma	Differentially-mapping	0.102376	0.4104	0.775095	SANGER	-0.165416	FALSE	620	4	4	FALSE	FALSE	FALSE	FALSE	FALSE	FALSE	FALSE
CGP1172491	SMARCC2--TBC1D2B	OCUB-M	Breast Carcinoma	Differentially-mapping	0.102376	0.4104	0.775095	SANGER	-0.165416	FALSE	620	4	4	FALSE	FALSE	FALSE	FALSE	FALSE	FALSE	FALSE
CGP1566025	HELLS--ZKSCAN5	CAPAN-1	Pancreatic Carcinoma	Differentially-mapping	0.13766	0.4095	0.775095	SANGER	0.0141843	FALSE	910	2	5	FALSE	FALSE	FALSE	FALSE	FALSE	FALSE	FALSE
CGP1823709	RIOK3--AQP4-AS1	SW900	Squamous Cell Lung Carcinoma	Non-mixed	0.0574782	0.4054	0.775095	SANGER	0.151779	FALSE	0	2	-2	FALSE	FALSE	FALSE	FALSE	FALSE	FALSE	FALSE
CGP1823917	RIOK3--AQP4-AS1	SW900	Squamous Cell Lung Carcinoma	Non-mixed	0.0574782	0.4054	0.775095	SANGER	0.151779	FALSE	0	2	-2	FALSE	FALSE	FALSE	FALSE	FALSE	FALSE	FALSE
CGP1855038	HDAC8--LOC102724084	NCI-H1568	Lung Adenocarcinoma	Differentially-mapping	0.125467	0.4119	0.776064	SANGER	-0.116972	FALSE	0	1	-2	FALSE	FALSE	FALSE	FALSE	FALSE	FALSE	FALSE
CGP1855458	HDAC8--RP11-525K10.3	NCI-H1568	Lung Adenocarcinoma	Differentially-mapping	0.125467	0.4119	0.776064	SANGER	-0.116972	FALSE	0	1	-2	FALSE	FALSE	FALSE	FALSE	FALSE	FALSE	FALSE
CGP1735870	FIRRE--SART1	MDA-MB-453	Breast Carcinoma	Differentially-mapping	0.299266	0.4128	0.776064	SANGER	-0.345106	FALSE	100	-2	4	FALSE	FALSE	FALSE	FALSE	FALSE	FALSE	FALSE
CGP0090115	CCAT1--PSD3	SNU-C5	Colorectal Carcinoma	Non-mixed	0.0237576	0.4128	0.776064	SANGER	0.0296776	FALSE	0	-2	1	FALSE	FALSE	FALSE	FALSE	FALSE	FALSE	FALSE
CGP1380593	IDS--CXorf40A	NCI-H716	Colorectal Carcinoma	Non-mixed	0.273171	0.4133	0.776117	SANGER	0.313904	FALSE	100	2	2	FALSE	FALSE	FALSE	FALSE	FALSE	FALSE	FALSE
CGP1154970	DHX40--VMP1	LC-1-sq	Squamous Cell Lung Carcinoma	Differentially-mapping	0.0159048	0.4145	0.777483	SANGER	-0.208127	FALSE	710	4	4	FALSE	FALSE	FALSE	FALSE	FALSE	FALSE	FALSE
CGP1744991	RAB43--LINC00635	HPAF-II	Pancreatic Carcinoma	Differentially-mapping	0.155467	0.415	0.777534	SANGER	-0.0248575	FALSE	200	2	-2	FALSE	FALSE	FALSE	FALSE	FALSE	FALSE	FALSE
CGP2075228	ELP6--PTPN23	T84	Colorectal Carcinoma	Differentially-mapping	0.152433	0.3588	0.778743	BROAD	-0.21075	FALSE	910	-2	3	FALSE	FALSE	FALSE	FALSE	FALSE	FALSE	FALSE
CGP2036362	PRKACB--HIVEP3	ChaGo-K-1	Other Solid Carcinomas	Differentially-mapping	0.111872	0.3599	0.7801	BROAD	0.0661191	FALSE	100	1	4	FALSE	FALSE	FALSE	FALSE	FALSE	FALSE	FALSE
CGP1932850	FBXO34--RALGAPA1	OVISE	Ovarian Carcinoma	Differentially-mapping	0.0251902	0.4171	0.78058	SANGER	-0.036622	FALSE	0	3	3	FALSE	FALSE	FALSE	FALSE	FALSE	FALSE	FALSE
CGP1619864	UNK--C17orf77	JHH-1	Hepatocellular Carcinoma	Non-mixed	-0.00516161	0.3616	0.782752	BROAD	-0.032807	FALSE	500	4	6	FALSE	FALSE	FALSE	FALSE	FALSE	FALSE	FALSE
CGP0414643	TOX3--GNAO1	MDA-MB-361	Breast Carcinoma	Differentially-mapping	0.113202	0.4201	0.782864	SANGER	-0.0811863	FALSE	710	2	3	FALSE	FALSE	FALSE	FALSE	FALSE	FALSE	FALSE
CGP0958527	KIAA1958--HSDL2	KP-N-YS	Neuroblastoma	Differentially-mapping	0.122403	0.4192	0.782864	SANGER	-0.0037317	TRUE	0	2	2	FALSE	FALSE	FALSE	FALSE	FALSE	TRUE	FALSE
CGP1157874	ADNP2--PLIN3	LC-1-sq	Squamous Cell Lung Carcinoma	Differentially-mapping	0.0204269	0.4207	0.782864	SANGER	0.0918876	FALSE	200	1	3	FALSE	FALSE	FALSE	FALSE	FALSE	FALSE	FALSE
CGP1157875	ADNP2--PLIN3	LC-1-sq	Squamous Cell Lung Carcinoma	Differentially-mapping	0.0204269	0.4207	0.782864	SANGER	0.0918876	FALSE	200	1	3	FALSE	FALSE	FALSE	FALSE	FALSE	FALSE	FALSE
CGP1158838	ADNP2--PLIN3	LC-1-sq	Squamous Cell Lung Carcinoma	Differentially-mapping	0.0204269	0.4207	0.782864	SANGER	0.0918876	FALSE	100	1	3	FALSE	FALSE	FALSE	FALSE	FALSE	FALSE	FALSE
CGP1704938	PTP4A2--CLDN16	RKN	Other Solid Carcinomas	Differentially-mapping	0.0987057	0.3639	0.785492	BROAD	0.0361512	FALSE	0	5	5	FALSE	FALSE	FALSE	FALSE	FALSE	FALSE	FALSE
CGP1275520	C11orf80--MAPKAPK5	HSC-3	Head and Neck Carcinoma	Differentially-mapping	0.270746	0.3637	0.785492	BROAD	-0.0109605	FALSE	710	3	3	FALSE	FALSE	FALSE	FALSE	FALSE	FALSE	FALSE
CGP1611317	MTAP--SLC24A2	OS-RC-2	Kidney Carcinoma	Differentially-mapping	0.0745068	0.3643	0.785492	BROAD	0.0722921	FALSE	710	0	2	FALSE	TRUE	FALSE	FALSE	FALSE	FALSE	FALSE
CGP0245712	SPG11--DAPK2	SNU-C1	Colorectal Carcinoma	Non-mixed	0.102898	0.4227	0.785697	SANGER	0.163316	FALSE	710	4	4	FALSE	FALSE	FALSE	FALSE	FALSE	FALSE	FALSE
CGP0262842	UBE2E1--AP2A2	NCI-H1993	Lung Adenocarcinoma	Differentially-mapping	0.0892109	0.4303	0.787302	SANGER	-0.0154063	FALSE	910	4	4	FALSE	FALSE	FALSE	FALSE	FALSE	FALSE	FALSE
CGP0207432	RP11-59N23.1--CMAS	OVMIU	Ovarian Carcinoma	Differentially-mapping	0.315159	0.4317	0.787302	SANGER	-0.0303342	FALSE	0	2	2	FALSE	FALSE	FALSE	FALSE	FALSE	FALSE	FALSE
CGP1105809	SH2B3--CUX2	KP-1N	Pancreatic Carcinoma	Differentially-mapping	0.017324	0.4264	0.787302	SANGER	0.106776	TRUE	0	3	2	FALSE	FALSE	FALSE	TRUE	FALSE	FALSE	FALSE
CGP0722822	CCDC9--DACH1	D-423MG	Glioblastoma	Differentially-mapping	0.116574	0.4301	0.787302	SANGER	0.203404	FALSE	710	3	6	FALSE	FALSE	FALSE	FALSE	FALSE	FALSE	FALSE
CGP1664863	BCAR3--GCLM	MIA-PaCa-2	Pancreatic Carcinoma	Differentially-mapping	0.0980241	0.4303	0.787302	SANGER	-0.32641	FALSE	0	3	5	FALSE	FALSE	FALSE	FALSE	FALSE	FALSE	FALSE
CGP1848844	UBE2N--GPR182	NCI-H1755	Lung Adenocarcinoma	Differentially-mapping	-0.0251658	0.4257	0.787302	SANGER	-0.408595	FALSE	100	3	3	FALSE	FALSE	FALSE	FALSE	FALSE	FALSE	FALSE
CGP1130788	PPDPF--LPIN3	GOTO	Neuroblastoma	Differentially-mapping	0.531876	0.4294	0.787302	SANGER	0.213728	FALSE	100	3	3	FALSE	FALSE	FALSE	FALSE	FALSE	FALSE	FALSE
CGP1252615	MAP3K3--LRRC37A3	HuP-T3	Pancreatic Carcinoma	Differentially-mapping	0.079119	0.4249	0.787302	SANGER	0.527871	FALSE	910	2	7	FALSE	FALSE	FALSE	FALSE	FALSE	FALSE	FALSE
CGP1253544	MRC2--LRRC37A3	HuP-T3	Pancreatic Carcinoma	Differentially-mapping	0.079119	0.4249	0.787302	SANGER	0.326121	FALSE	910	9	7	TRUE	FALSE	FALSE	FALSE	FALSE	FALSE	FALSE
CGP1783456	FAM171A2--MYL4	NCI-H1299	Non-Small Cell Lung Carcinoma	Differentially-mapping	0.099519	0.4299	0.787302	SANGER	0.0940968	FALSE	910	5	7	FALSE	FALSE	FALSE	FALSE	FALSE	FALSE	FALSE
CGP1783567	FAM171A2--MYL4	NCI-H1299	Non-Small Cell Lung Carcinoma	Differentially-mapping	0.099519	0.4299	0.787302	SANGER	0.0940968	FALSE	910	5	7	FALSE	FALSE	FALSE	FALSE	FALSE	FALSE	FALSE
CGP1131788	MMP24-AS1--NCAM2	GOTO	Neuroblastoma	Differentially-mapping	0.321631	0.4314	0.787302	SANGER	0.0238496	FALSE	0	-2	3	FALSE	FALSE	FALSE	FALSE	FALSE	FALSE	FALSE
CGP1132292	MMP24-AS1--NCAM2	GOTO	Neuroblastoma	Differentially-mapping	0.321631	0.4314	0.787302	SANGER	0.0238496	FALSE	0	-2	3	FALSE	FALSE	FALSE	FALSE	FALSE	FALSE	FALSE
CGP0722546	ILF3--TPST1	D-423MG	Glioblastoma	Differentially-mapping	0.121566	0.4295	0.787302	SANGER	0.502764	FALSE	620	5	5	FALSE	FALSE	FALSE	FALSE	FALSE	FALSE	FALSE
CGP0723821	ILF3--TPST1	D-423MG	Glioblastoma	Differentially-mapping	0.121566	0.4295	0.787302	SANGER	0.502764	FALSE	710	5	5	FALSE	FALSE	FALSE	FALSE	FALSE	FALSE	FALSE
CGP0723824	ILF3--TPST1	D-423MG	Glioblastoma	Differentially-mapping	0.121566	0.4295	0.787302	SANGER	0.502764	FALSE	620	5	5	FALSE	FALSE	FALSE	FALSE	FALSE	FALSE	FALSE
CGP0803541	TXNRD1--RP11-818F20.4	UWB1.289	Ovarian Carcinoma	Non-mixed	-0.0172856	0.4289	0.787302	SANGER	0.152196	FALSE	100	4	4	FALSE	FALSE	FALSE	FALSE	FALSE	TRUE	FALSE
CGP1836502	NDUFA4--PHF14	OE21	Esophageal Squamous Cell Carcinoma	Differentially-mapping	0.235964	0.368	0.787699	BROAD	0.217408	FALSE	0	5	5	FALSE	FALSE	FALSE	FALSE	FALSE	FALSE	FALSE
CGP1645815	VPS37B--PITPNM2	MEL-JUSO	Melanoma	Differentially-mapping	0.194401	0.3682	0.787699	BROAD	0.221906	FALSE	100	2	2	FALSE	FALSE	FALSE	FALSE	FALSE	FALSE	FALSE
CGP1841277	SNX14--PPP2R2A	OAW-28	Ovarian Carcinoma	Differentially-mapping	0.168042	0.3662	0.787699	BROAD	0.116225	FALSE	910	2	1	FALSE	FALSE	FALSE	FALSE	FALSE	FALSE	FALSE
CGP1519341	VPS53--SRR	KYSE-450	Esophageal Squamous Cell Carcinoma	Non-mixed	0.0152353	0.3674	0.787699	BROAD	-0.0762874	FALSE	100	3	3	FALSE	FALSE	FALSE	FALSE	FALSE	FALSE	FALSE
CGP1937464	IAH1--TBC1D16	GB-1	Glioblastoma	Non-mixed	0.100449	0.3667	0.787699	BROAD	0.191603	FALSE	100	3	4	FALSE	FALSE	FALSE	FALSE	FALSE	FALSE	FALSE
CGP1993584	ATRN--VPS16	HCC1954	Breast Carcinoma	Non-mixed	0.0843883	0.3669	0.787699	BROAD	0.292628	FALSE	710	5	6	FALSE	FALSE	FALSE	FALSE	FALSE	FALSE	FALSE
CGP0960122	LCORL--CPNE3	KP-N-YS	Neuroblastoma	Non-mixed	0.0716835	0.4334	0.789527	SANGER	0.04448	FALSE	100	1	1	FALSE	FALSE	FALSE	FALSE	FALSE	FALSE	FALSE
CGP1850064	ZNF331--ANO1	MDA-MB-415	Breast Carcinoma	Differentially-mapping	-0.00763487	0.441	0.789811	SANGER	-0.0812842	FALSE	860	3	11	TRUE	FALSE	FALSE	TRUE	FALSE	FALSE	FALSE
CGP1883010	RNF103--CD8A	HARA	Squamous Cell Lung Carcinoma	Differentially-mapping	0.0878948	0.4348	0.789811	SANGER	0.192021	FALSE	740	2	2	FALSE	FALSE	FALSE	FALSE	FALSE	FALSE	FALSE
CGP0415021	BZRAP1-AS1--CEP112	MDA-MB-361	Breast Carcinoma	Differentially-mapping	0.0609667	0.4482	0.789811	SANGER	-0.126704	FALSE	740	-2	6	FALSE	FALSE	FALSE	FALSE	FALSE	FALSE	FALSE
CGP0415023	BZRAP1-AS1--CEP112	MDA-MB-361	Breast Carcinoma	Differentially-mapping	0.0609667	0.4482	0.789811	SANGER	-0.126704	FALSE	740	-2	6	FALSE	FALSE	FALSE	FALSE	FALSE	FALSE	FALSE
CGP0415024	BZRAP1-AS1--CEP112	MDA-MB-361	Breast Carcinoma	Differentially-mapping	0.0609667	0.4482	0.789811	SANGER	-0.126704	FALSE	740	-2	6	FALSE	FALSE	FALSE	FALSE	FALSE	FALSE	FALSE
CGP2011390	RCC1--EYA3	UACC-893	Breast Carcinoma	Differentially-mapping	0.117876	0.4403	0.789811	SANGER	0.0426128	FALSE	820	3	3	FALSE	FALSE	FALSE	FALSE	FALSE	FALSE	FALSE
CGP2011745	RCC1--EYA3	UACC-893	Breast Carcinoma	Differentially-mapping	0.117876	0.4403	0.789811	SANGER	0.0426128	FALSE	820	3	3	FALSE	FALSE	FALSE	FALSE	FALSE	FALSE	FALSE
CGP0208032	ZBTB25--GPX2	OVMIU	Ovarian Carcinoma	Differentially-mapping	0.266951	0.4458	0.789811	SANGER	0.0763574	FALSE	710	3	2	FALSE	FALSE	FALSE	FALSE	FALSE	FALSE	FALSE
CGP1669164	IFNGR2--IFNAR1	NCI-H650	Lung Adenocarcinoma	Differentially-mapping	0.196468	0.4475	0.789811	SANGER	-0.318629	FALSE	910	3	3	FALSE	FALSE	FALSE	FALSE	FALSE	FALSE	FALSE
CGP0481891	MRPL1--JADE1	ES6	Ewing's Sarcoma	Differentially-mapping	0.0772627	0.435	0.789811	SANGER	-0.00479919	FALSE	910	2	-2	FALSE	FALSE	FALSE	FALSE	FALSE	FALSE	FALSE
CGP1538415	IFT80--LCA5	PA-TU-8902	Pancreatic Carcinoma	Differentially-mapping	0.0831751	0.4409	0.789811	SANGER	0.381049	FALSE	910	6	4	FALSE	FALSE	FALSE	FALSE	FALSE	FALSE	FALSE
CGP1793972	DCBLD2--MDGA2	COR-L23	Non-Small Cell Lung Carcinoma	Differentially-mapping	0.0396699	0.4378	0.789811	SANGER	0.0154004	FALSE	710	3	2	FALSE	FALSE	FALSE	FALSE	FALSE	FALSE	FALSE
CGP1766892	SARNP--MMP19	MCF7	Breast Carcinoma	Differentially-mapping	0.165958	0.4404	0.789811	SANGER	-0.275841	TRUE	910	3	3	FALSE	FALSE	FALSE	FALSE	FALSE	FALSE	FALSE
CGP1487531	MTAP--PCDH7	HCC38	Breast Carcinoma	Differentially-mapping	-0.0202811	0.4469	0.789811	SANGER	0.330917	FALSE	0	0	1	FALSE	TRUE	FALSE	FALSE	FALSE	FALSE	FALSE
CGP1158394	NTPCR--PCNXL2	LC-1-sq	Squamous Cell Lung Carcinoma	Differentially-mapping	0.129246	0.4494	0.789811	SANGER	-0.0823451	FALSE	910	3	3	FALSE	FALSE	FALSE	FALSE	FALSE	FALSE	FALSE
CGP1377907	GCSH--PKD1L2	OVCAR-4	Ovarian Carcinoma	Differentially-mapping	0.288827	0.4435	0.789811	SANGER	0.634905	TRUE	710	2	2	FALSE	FALSE	FALSE	FALSE	FALSE	FALSE	FALSE
CGP2043434	POLB--PLAT	NCI-H2087	Lung Adenocarcinoma	Differentially-mapping	-0.00250682	0.4373	0.789811	SANGER	0.209672	FALSE	100	1	1	FALSE	FALSE	FALSE	FALSE	FALSE	FALSE	FALSE
CGP1704878	ARHGEF12--POU2F3	RKN	Other Solid Carcinomas	Differentially-mapping	-0.0376443	0.4372	0.789811	SANGER	-0.147454	FALSE	900	4	4	FALSE	FALSE	FALSE	TRUE	FALSE	FALSE	FALSE
CGP1705507	ARHGEF12--POU2F3	RKN	Other Solid Carcinomas	Differentially-mapping	-0.0376443	0.4372	0.789811	SANGER	-0.147454	FALSE	910	4	4	FALSE	FALSE	FALSE	TRUE	FALSE	FALSE	FALSE
CGP0305409	RBM12B--RAD54B	SW837	Colorectal Carcinoma	Differentially-mapping	0.0626117	0.4491	0.789811	SANGER	0.124885	FALSE	860	2	3	FALSE	FALSE	FALSE	FALSE	FALSE	FALSE	FALSE
CGP0305520	RBM12B--RAD54B	SW837	Colorectal Carcinoma	Differentially-mapping	0.0626117	0.4491	0.789811	SANGER	0.124885	FALSE	860	2	3	FALSE	FALSE	FALSE	FALSE	FALSE	FALSE	FALSE
CGP0305631	RBM12B--RAD54B	SW837	Colorectal Carcinoma	Differentially-mapping	0.0626117	0.4491	0.789811	SANGER	0.124885	FALSE	860	2	3	FALSE	FALSE	FALSE	FALSE	FALSE	FALSE	FALSE
CGP0305742	RBM12B--RAD54B	SW837	Colorectal Carcinoma	Differentially-mapping	0.0626117	0.4491	0.789811	SANGER	0.124885	FALSE	860	2	3	FALSE	FALSE	FALSE	FALSE	FALSE	FALSE	FALSE
CGP0305975	RBM12B--RAD54B	SW837	Colorectal Carcinoma	Differentially-mapping	0.0626117	0.4491	0.789811	SANGER	0.124885	FALSE	860	2	3	FALSE	FALSE	FALSE	FALSE	FALSE	FALSE	FALSE
CGP0584633	THEM4--RPTN	PEO1	Ovarian Carcinoma	Differentially-mapping	0.0365271	0.4398	0.789811	SANGER	0.0170474	FALSE	100	2	3	FALSE	FALSE	FALSE	FALSE	FALSE	FALSE	FALSE
CGP1838479	UBR5--SLC25A32	MDA-MB-468	Breast Carcinoma	Differentially-mapping	0.176792	0.4491	0.789811	SANGER	-0.0199043	FALSE	710	3	4	FALSE	FALSE	FALSE	TRUE	FALSE	FALSE	FALSE
CGP1487197	RNF111--TCF12	HCC38	Breast Carcinoma	Differentially-mapping	-0.0110176	0.4356	0.789811	SANGER	0.133366	FALSE	820	2	2	FALSE	FALSE	FALSE	TRUE	FALSE	FALSE	FALSE
CGP1487919	RNF111--TCF12	HCC38	Breast Carcinoma	Differentially-mapping	-0.0110176	0.4356	0.789811	SANGER	0.133366	FALSE	820	2	2	FALSE	FALSE	FALSE	TRUE	FALSE	FALSE	FALSE
CGP1253431	MLLT1--TMC8	HuP-T3	Pancreatic Carcinoma	Differentially-mapping	0.0749185	0.4475	0.789811	SANGER	-0.249387	FALSE	100	2	1	FALSE	FALSE	FALSE	TRUE	TRUE	FALSE	FALSE
CGP0987537	KCTD7--TYW1	COLO-320-HSR	Colorectal Carcinoma	Differentially-mapping	0.0323401	0.446	0.789811	SANGER	0.0321196	FALSE	820	1	1	FALSE	FALSE	FALSE	FALSE	FALSE	FALSE	FALSE
CGP1717038	MID1--YIPF6	RCM-1	Colorectal Carcinoma	Differentially-mapping	0.133137	0.4424	0.789811	SANGER	-0.386156	FALSE	910	5	5	FALSE	FALSE	FALSE	FALSE	FALSE	FALSE	FALSE
CGP0552415	INTS1--LINC01169	NB13	Neuroblastoma	Non-mixed	0.159364	0.4431	0.789811	SANGER	0.564771	FALSE	200	3	-2	FALSE	FALSE	FALSE	FALSE	FALSE	FALSE	FALSE
CGP1669497	SEPT9--RP11-686D22.2	NCI-H650	Lung Adenocarcinoma	Non-mixed	0.0407407	0.4488	0.789811	SANGER	0.028923	FALSE	0	-2	-2	FALSE	FALSE	FALSE	TRUE	FALSE	FALSE	FALSE
CGP1445622	SETX--MED27	T98G	Glioblastoma	Differentially-mapping	0.208304	0.3715	0.791666	BROAD	-0.168659	FALSE	910	2	2	FALSE	FALSE	FALSE	FALSE	FALSE	FALSE	FALSE
CGP1801742	MSANTD2--AHCY	SNU-398	Hepatocellular Carcinoma	Non-mixed	0.166118	0.3712	0.791666	BROAD	0.751629	FALSE	440	-2	3	FALSE	FALSE	FALSE	FALSE	FALSE	FALSE	FALSE
CGP1876247	DYNC2H1--CASP4	RCC10RGB	Kidney Carcinoma	Non-mixed	0.217123	0.371	0.791666	BROAD	0.0836461	FALSE	710	2	2	FALSE	FALSE	FALSE	FALSE	FALSE	FALSE	FALSE
CGP1791411	EFHD2--FHAD1	OE33	Esophageal Adenocarcinoma	Non-mixed	0.0363851	0.3726	0.792982	BROAD	-0.0825772	TRUE	620	2	2	FALSE	FALSE	FALSE	FALSE	FALSE	FALSE	FALSE
CGP0370569	PARD3B--NBEAL1	EVSA-T	Breast Carcinoma	Differentially-mapping	0.0512898	0.4521	0.793037	SANGER	0.0366147	FALSE	910	2	4	FALSE	FALSE	FALSE	FALSE	FALSE	FALSE	FALSE
CGP0551461	UBR4--CAPZB	NB13	Neuroblastoma	Non-mixed	0.126557	0.4522	0.793037	SANGER	0.866513	FALSE	710	3	4	FALSE	FALSE	FALSE	FALSE	FALSE	FALSE	FALSE
CGP0841812	CHEK2--TTC28	HCC1806	Breast Carcinoma	Differentially-mapping	0.142069	0.3732	0.793231	BROAD	0.0122085	FALSE	910	1	1	FALSE	FALSE	FALSE	TRUE	FALSE	FALSE	FALSE
CGP0604972	IL17RD--HESX1	HCC1187	Breast Carcinoma	Differentially-mapping	-0.0231287	0.453	0.793594	SANGER	0.274713	FALSE	100	2	4	FALSE	FALSE	FALSE	FALSE	FALSE	FALSE	FALSE
CGP1399133	CD151--BLVRB	HCC1428	Breast Carcinoma	Differentially-mapping	0.119304	0.375	0.793976	BROAD	-0.168065	FALSE	710	2	2	FALSE	FALSE	FALSE	FALSE	FALSE	FALSE	FALSE
CGP1613035	MSRB3--TBK1	G-292-Clone-A141B1	Osteosarcoma	Differentially-mapping	0.0744628	0.375	0.793976	BROAD	0.387724	FALSE	710	12	7	TRUE	FALSE	FALSE	FALSE	FALSE	FALSE	FALSE
CGP2060464	SLC12A2--LINC01183	NUGC-3	Gastric Carcinoma	Non-mixed	0.0774805	0.3744	0.793976	BROAD	0.0250444	FALSE	100	2	-2	FALSE	FALSE	FALSE	FALSE	FALSE	FALSE	FALSE
CGP1727944	PSMA3--ACTR10	HGC-27	Gastric Carcinoma	Differentially-mapping	0.355291	0.3757	0.794434	BROAD	0.0836241	FALSE	910	4	4	FALSE	FALSE	TRUE	FALSE	FALSE	FALSE	FALSE
CGP0382965	BCAR3--ABCA4	SAS	Head and Neck Carcinoma	Differentially-mapping	0.126166	0.459	0.794795	SANGER	0.269155	TRUE	0	3	3	FALSE	FALSE	FALSE	FALSE	FALSE	FALSE	FALSE
CGP0383076	BCAR3--ABCA4	SAS	Head and Neck Carcinoma	Differentially-mapping	0.126166	0.459	0.794795	SANGER	0.269155	TRUE	0	3	3	FALSE	FALSE	FALSE	FALSE	FALSE	FALSE	FALSE
CGP1427113	RPS24--CAMK2G	NCI-H1915	Non-Small Cell Lung Carcinoma	Differentially-mapping	0.0677625	0.4586	0.794795	SANGER	1.21155	FALSE	710	4	4	FALSE	FALSE	TRUE	FALSE	FALSE	FALSE	FALSE
CGP1427952	RPS24--CAMK2G	NCI-H1915	Non-Small Cell Lung Carcinoma	Differentially-mapping	0.0677625	0.4586	0.794795	SANGER	1.21155	FALSE	910	4	4	FALSE	FALSE	TRUE	FALSE	FALSE	FALSE	FALSE
CGP1766861	MYO9B--FCHO1	MCF7	Breast Carcinoma	Differentially-mapping	0.121928	0.4584	0.794795	SANGER	0.0460156	FALSE	910	2	2	FALSE	FALSE	FALSE	FALSE	FALSE	FALSE	FALSE
CGP0605964	CTAGE5--GEMIN2	HCC1187	Breast Carcinoma	Differentially-mapping	-0.036604	0.4588	0.794795	SANGER	-0.278088	FALSE	710	2	-2	FALSE	FALSE	FALSE	FALSE	FALSE	FALSE	FALSE
CGP0824372	MEGF6--PLCH2	YAPC	Pancreatic Carcinoma	Differentially-mapping	0.0057462	0.4587	0.794795	SANGER	0.117944	FALSE	910	9	14	TRUE	FALSE	FALSE	FALSE	FALSE	FALSE	FALSE
CGP1487420	MBOAT2--PRKCE	HCC38	Breast Carcinoma	Differentially-mapping	0.0520953	0.4577	0.794795	SANGER	0.351817	FALSE	910	1	2	FALSE	FALSE	FALSE	FALSE	FALSE	FALSE	TRUE
CGP1729391	RELB--PVRL2	RMG-I	Ovarian Carcinoma	Differentially-mapping	-0.00438407	0.4577	0.794795	SANGER	0.0916027	FALSE	910	3	3	FALSE	FALSE	FALSE	FALSE	FALSE	FALSE	FALSE
CGP0824990	SIM2--RIPPLY3	YAPC	Pancreatic Carcinoma	Differentially-mapping	0.0405902	0.4584	0.794795	SANGER	-0.00835861	FALSE	910	3	-2	FALSE	FALSE	FALSE	FALSE	FALSE	FALSE	FALSE
CGP1419330	ME1--SNAP91	EPLC-272H	Other Solid Carcinomas	Differentially-mapping	0.0733959	0.4548	0.794795	SANGER	0.201775	FALSE	100	2	2	FALSE	FALSE	FALSE	FALSE	FALSE	FALSE	FALSE
CGP0356857	RCC1--GNB1	ROS-50	B-Lymphoblastic Leukemia	Differentially-mapping	0.0965428	0.4595	0.794824	SANGER	-0.515426	FALSE	860	4	4	FALSE	FALSE	FALSE	FALSE	FALSE	FALSE	FALSE
CGP0667146	SPRED2--MEIS1	OVCAR-5	Ovarian Carcinoma	Differentially-mapping	-0.035342	0.4612	0.796781	SANGER	-0.0269319	FALSE	710	3	3	FALSE	FALSE	FALSE	FALSE	FALSE	FALSE	FALSE
CGP1018028	FNBP4--NUP160	SUIT-2	Pancreatic Carcinoma	Non-mixed	-0.00137198	0.4616	0.796781	SANGER	0.690541	FALSE	710	3	3	FALSE	FALSE	FALSE	FALSE	FALSE	FALSE	FALSE
CGP1759645	NOL9--ACOT7	LS-1034	Colorectal Carcinoma	Differentially-mapping	0.610326	0.3785	0.797097	BROAD	1.19432	FALSE	710	1	1	FALSE	FALSE	FALSE	FALSE	FALSE	FALSE	FALSE
CGP1675959	ATOX1--ARSI	NCI-H2023	Non-Small Cell Lung Carcinoma	Differentially-mapping	0.157114	0.3784	0.797097	BROAD	0.139849	FALSE	710	2	5	FALSE	FALSE	FALSE	FALSE	FALSE	FALSE	FALSE
CGP2027317	ST7--PRKAG2	CAMA-1	Breast Carcinoma	Differentially-mapping	0.118566	0.3789	0.797097	BROAD	0.17057	FALSE	910	2	1	FALSE	FALSE	FALSE	FALSE	FALSE	FALSE	FALSE
CGP0139744	TTK--SH3BGRL2	GCIY	Gastric Carcinoma	Non-mixed	0.147691	0.3775	0.797097	BROAD	0.823686	FALSE	710	3	3	FALSE	FALSE	FALSE	FALSE	FALSE	FALSE	FALSE
CGP2011301	CCDC6--ANK3	UACC-893	Breast Carcinoma	Differentially-mapping	0.021441	0.4631	0.797696	SANGER	0.1085	FALSE	910	4	4	FALSE	FALSE	FALSE	TRUE	FALSE	FALSE	FALSE
CGP2011412	CCDC6--ANK3	UACC-893	Breast Carcinoma	Differentially-mapping	0.021441	0.4631	0.797696	SANGER	0.1085	FALSE	910	4	4	FALSE	FALSE	FALSE	TRUE	FALSE	FALSE	FALSE
CGP0263064	LRRC1--CA10	NCI-H1993	Lung Adenocarcinoma	Differentially-mapping	0.0272325	0.4641	0.798582	SANGER	0.0335097	FALSE	910	1	4	FALSE	FALSE	FALSE	FALSE	FALSE	FALSE	FALSE
CGP1375679	ARMC9--PSMD1	IPC-298	Melanoma	Differentially-mapping	0.216894	0.3807	0.798838	BROAD	-0.897948	FALSE	910	4	4	FALSE	FALSE	TRUE	FALSE	FALSE	FALSE	FALSE
CGP1587990	HIRA--SULT4A1	KALS-1	Glioblastoma	Differentially-mapping	0.140723	0.3807	0.798838	BROAD	0.0626684	FALSE	910	6	2	FALSE	FALSE	FALSE	FALSE	FALSE	FALSE	FALSE
CGP1380172	FGFR2--MRPL13	NCI-H716	Colorectal Carcinoma	Differentially-mapping	0.176738	0.466	0.801014	SANGER	-2.47676	FALSE	910	14	2	TRUE	FALSE	FALSE	TRUE	FALSE	FALSE	FALSE
CGP1253211	DHX37--BRI3BP	HuP-T3	Pancreatic Carcinoma	Differentially-mapping	0.248654	0.3828	0.80222	BROAD	-0.321109	FALSE	710	4	4	FALSE	FALSE	FALSE	FALSE	FALSE	FALSE	FALSE
CGP1132693	RYR2--ACTN2	GOTO	Neuroblastoma	Differentially-mapping	0.10796	0.4674	0.802581	SANGER	-0.389783	FALSE	910	2	2	FALSE	FALSE	FALSE	FALSE	FALSE	FALSE	FALSE
CGP0824990	SIM2--RIPPLY3	YAPC	Pancreatic Carcinoma	Differentially-mapping	0.167167	0.3836	0.802872	BROAD	0.0612163	FALSE	910	3	-2	FALSE	FALSE	FALSE	FALSE	FALSE	FALSE	FALSE
CGP0823154	CASD1--ABCC2	YAPC	Pancreatic Carcinoma	Differentially-mapping	0.151346	0.3906	0.803947	BROAD	-0.137272	FALSE	710	4	4	FALSE	FALSE	FALSE	FALSE	FALSE	FALSE	FALSE
CGP1727942	PSMA3--ACTR10	HGC-27	Gastric Carcinoma	Differentially-mapping	0.287722	0.3926	0.803947	BROAD	-0.0873022	FALSE	710	4	4	FALSE	FALSE	TRUE	FALSE	FALSE	FALSE	FALSE
CGP1933138	PPFIA1--ANO1	OVISE	Ovarian Carcinoma	Differentially-mapping	0.0763169	0.3931	0.803947	BROAD	-0.0691835	FALSE	710	2	2	FALSE	FALSE	FALSE	FALSE	FALSE	TRUE	FALSE
CGP1375346	ZNF140--ASRGL1	IPC-298	Melanoma	Differentially-mapping	0.209721	0.386	0.803947	BROAD	0.057932	FALSE	710	4	3	FALSE	FALSE	FALSE	FALSE	FALSE	FALSE	FALSE
CGP1641022	MAP2K2--C17orf104	H4	Low Grade Glioma	Differentially-mapping	0.387807	0.3924	0.803947	BROAD	0.715054	FALSE	710	3	3	FALSE	FALSE	FALSE	TRUE	TRUE	FALSE	FALSE
CGP1628619	EDEM2--DNAH14	KYSE-270	Esophageal Squamous Cell Carcinoma	Differentially-mapping	0.155678	0.3928	0.803947	BROAD	0.414042	FALSE	910	6	5	FALSE	FALSE	FALSE	FALSE	FALSE	FALSE	FALSE
CGP0799179	DAZAP1--ELANE	CCK-81	Colorectal Carcinoma	Differentially-mapping	0.68873	0.3938	0.803947	BROAD	0.276249	FALSE	100	4	4	FALSE	FALSE	FALSE	FALSE	FALSE	FALSE	FALSE
CGP1470924	TNS3--H2AFV	P31-FUJ	Acute Myeloid Leukemia	Differentially-mapping	0.169613	0.3897	0.803947	BROAD	0.00588665	FALSE	820	1	3	FALSE	FALSE	FALSE	FALSE	FALSE	FALSE	FALSE
CGP1840224	TOX--LINC00251	OAW-28	Ovarian Carcinoma	Differentially-mapping	0.200156	0.3868	0.803947	BROAD	-0.255099	FALSE	0	2	-2	FALSE	FALSE	FALSE	FALSE	FALSE	FALSE	FALSE
CGP1292357	FAM222B--MYO18A	SK-OV-3	Ovarian Carcinoma	Differentially-mapping	0.0127481	0.3938	0.803947	BROAD	0.0667719	TRUE	860	-2	4	FALSE	FALSE	FALSE	FALSE	FALSE	FALSE	FALSE
CGP1292368	FAM222B--MYO18A	SK-OV-3	Ovarian Carcinoma	Differentially-mapping	0.0127481	0.3938	0.803947	BROAD	0.0667719	TRUE	860	-2	4	FALSE	FALSE	FALSE	FALSE	FALSE	FALSE	FALSE
CGP1292547	FAM222B--MYO18A	SK-OV-3	Ovarian Carcinoma	Differentially-mapping	0.0127481	0.3938	0.803947	BROAD	0.0667719	TRUE	860	-2	4	FALSE	FALSE	FALSE	FALSE	FALSE	FALSE	FALSE
CGP1519119	ABCC1--NFATC2IP	KYSE-450	Esophageal Squamous Cell Carcinoma	Differentially-mapping	0.111819	0.3921	0.803947	BROAD	0.198762	FALSE	910	2	3	FALSE	FALSE	FALSE	FALSE	FALSE	FALSE	FALSE
CGP1727735	SMYD3--RP11-488L18.8	HGC-27	Gastric Carcinoma	Differentially-mapping	0.372164	0.3864	0.803947	BROAD	0.0416895	FALSE	100	4	4	FALSE	FALSE	FALSE	FALSE	FALSE	FALSE	FALSE
CGP1898401	CCDC12--SETD2	RT4	Bladder Carcinoma	Differentially-mapping	0.846291	0.3911	0.803947	BROAD	-0.0952603	FALSE	710	4	4	FALSE	FALSE	FALSE	TRUE	FALSE	FALSE	FALSE
CGP1360741	SLC22A18AS--USP47	MEL-HO	Melanoma	Differentially-mapping	0.37637	0.3873	0.803947	BROAD	0.0670282	FALSE	900	3	4	FALSE	FALSE	FALSE	FALSE	FALSE	FALSE	FALSE
CGP1360873	SLC22A18AS--USP47	MEL-HO	Melanoma	Differentially-mapping	0.37637	0.3873	0.803947	BROAD	0.0670282	FALSE	910	3	4	FALSE	FALSE	FALSE	FALSE	FALSE	FALSE	FALSE
CGP1961114	KLF5--BAHCC1	JHOS-4	Ovarian Carcinoma	Non-mixed	0.0527054	0.3937	0.803947	BROAD	0.233456	FALSE	710	3	6	FALSE	FALSE	FALSE	FALSE	FALSE	FALSE	FALSE
CGP0841337	HBEGF--CTC-329D1.3	HCC1806	Breast Carcinoma	Non-mixed	0.0721464	0.3922	0.803947	BROAD	0.122526	FALSE	0	2	2	FALSE	FALSE	FALSE	FALSE	FALSE	FALSE	FALSE
CGP1283932	YTHDF1--KCNQ2	SUP-T1	T-Lymphoblastic Leukemia	Non-mixed	0.116915	0.3939	0.803947	BROAD	0.0242994	FALSE	710	3	2	FALSE	FALSE	FALSE	FALSE	FALSE	FALSE	FALSE
CGP0982919	MTUS1--ASAH1	COLO-320-HSR	Colorectal Carcinoma	Differentially-mapping	0.0174896	0.4726	0.803958	SANGER	0.117855	TRUE	710	2	2	FALSE	FALSE	FALSE	FALSE	FALSE	FALSE	FALSE
CGP0987899	MTUS1--ASAH1	COLO-320-HSR	Colorectal Carcinoma	Differentially-mapping	0.0174896	0.4726	0.803958	SANGER	0.117855	TRUE	700	2	2	FALSE	FALSE	FALSE	FALSE	FALSE	FALSE	FALSE
CGP1892671	COL1A2--COL1A1	DK-MG	Glioblastoma	Differentially-mapping	0.0218777	0.4725	0.803958	SANGER	0.607999	FALSE	910	3	2	FALSE	FALSE	FALSE	TRUE	TRUE	FALSE	FALSE
CGP1892712	COL1A2--COL1A1	DK-MG	Glioblastoma	Differentially-mapping	0.0218777	0.4725	0.803958	SANGER	0.607999	FALSE	910	3	2	FALSE	FALSE	FALSE	TRUE	TRUE	FALSE	FALSE
CGP1892736	COL1A2--COL1A1	DK-MG	Glioblastoma	Differentially-mapping	0.0218777	0.4725	0.803958	SANGER	0.607999	FALSE	910	3	2	FALSE	FALSE	FALSE	TRUE	TRUE	FALSE	FALSE
CGP1892682	COL1A2--COL3A1	DK-MG	Glioblastoma	Differentially-mapping	0.0218777	0.4725	0.803958	SANGER	0.193415	FALSE	910	3	2	FALSE	FALSE	FALSE	FALSE	FALSE	FALSE	FALSE
CGP0823688	C6orf106--LOC101929705	YAPC	Pancreatic Carcinoma	Differentially-mapping	0.00817617	0.4716	0.803958	SANGER	-0.0610222	FALSE	0	2	-2	FALSE	FALSE	FALSE	FALSE	FALSE	FALSE	FALSE
CGP0677963	MAPK1--PRAME	M14	Melanoma	Differentially-mapping	0.00348054	0.4723	0.803958	SANGER	-0.626495	FALSE	710	3	4	FALSE	FALSE	FALSE	TRUE	TRUE	FALSE	FALSE
CGP0678642	MAPK1--PRAME	M14	Melanoma	Differentially-mapping	0.00348054	0.4723	0.803958	SANGER	-0.626495	FALSE	100	3	4	FALSE	FALSE	FALSE	TRUE	TRUE	FALSE	FALSE
CGP1487475	TMEM123--MMP20	HCC38	Breast Carcinoma	Differentially-mapping	0.00010509	0.474	0.805506	SANGER	-0.432851	FALSE	910	2	2	FALSE	FALSE	FALSE	FALSE	FALSE	FALSE	FALSE
CGP1237983	TIMELESS--TBC1D30	SK-N-DZ	Neuroblastoma	Differentially-mapping	0.0558035	0.3958	0.806823	BROAD	-1.07606	FALSE	0	5	5	FALSE	FALSE	FALSE	FALSE	FALSE	FALSE	FALSE
CGP1705780	NCLN--GNA11	RKN	Other Solid Carcinomas	Differentially-mapping	0.112809	0.397	0.807521	BROAD	0.0331266	FALSE	910	3	3	FALSE	FALSE	FALSE	TRUE	FALSE	FALSE	FALSE
CGP1401096	NFKBIL1--PHF1	WM-115	Melanoma	Differentially-mapping	0.504232	0.3974	0.807521	BROAD	-0.198231	FALSE	710	2	-1	FALSE	FALSE	FALSE	FALSE	FALSE	FALSE	FALSE
CGP2035787	SVIL--PIP4K2A	ChaGo-K-1	Other Solid Carcinomas	Differentially-mapping	0.107388	0.3977	0.807521	BROAD	-0.0328482	FALSE	710	2	2	FALSE	FALSE	FALSE	FALSE	FALSE	FALSE	FALSE
CGP0858120	LRBA--SH3D19	LS-513	Colorectal Carcinoma	Differentially-mapping	0.212783	0.3983	0.807521	BROAD	-0.0208978	FALSE	710	2	2	FALSE	FALSE	FALSE	FALSE	FALSE	FALSE	FALSE
CGP1988448	PC--TSPAN18	UM-UC-3	Bladder Carcinoma	Non-mixed	0.038386	0.3986	0.807521	BROAD	0.213736	FALSE	100	5	4	FALSE	FALSE	FALSE	FALSE	FALSE	FALSE	FALSE
CGP0218306	MAP7--MAP3K5	HT55	Colorectal Carcinoma	Differentially-mapping	0.211381	0.3991	0.807539	BROAD	0.0908305	TRUE	910	4	4	FALSE	FALSE	FALSE	FALSE	FALSE	FALSE	FALSE
CGP1855975	ENPEP--NMT2	NCI-H1568	Lung Adenocarcinoma	Differentially-mapping	-0.0424633	0.4763	0.808579	SANGER	0.255097	FALSE	710	2	1	FALSE	FALSE	FALSE	FALSE	FALSE	FALSE	FALSE
CGP1803945	NKD1--ADCY7	DU-4475	Breast Carcinoma	Differentially-mapping	0.229274	0.4092	0.810055	BROAD	0.199462	TRUE	100	2	2	FALSE	FALSE	FALSE	FALSE	FALSE	TRUE	FALSE
CGP1353500	MAP4K4--AFF3	GAMG	Glioblastoma	Differentially-mapping	0.0529119	0.416	0.810055	BROAD	0.59747	FALSE	910	4	4	FALSE	FALSE	FALSE	TRUE	TRUE	FALSE	FALSE
CGP0270341	PHKA2--APOOL	RVH-421	Melanoma	Differentially-mapping	0.148391	0.4084	0.810055	BROAD	0.176738	FALSE	910	1	2	FALSE	FALSE	FALSE	FALSE	FALSE	FALSE	FALSE
CGP1452819	RPRD2--ASPH	KELLY	Neuroblastoma	Differentially-mapping	0.161985	0.4067	0.810055	BROAD	0.169531	FALSE	710	3	2	FALSE	FALSE	FALSE	FALSE	FALSE	FALSE	FALSE
CGP1841186	RAPGEF6--BCL2L1	OAW-28	Ovarian Carcinoma	Differentially-mapping	0.145721	0.4174	0.810055	BROAD	0.0294214	FALSE	710	1	5	FALSE	FALSE	FALSE	FALSE	FALSE	FALSE	FALSE
CGP1570054	HNRNPA2B1--CBX3	KYSE-70	Esophageal Squamous Cell Carcinoma	Differentially-mapping	0.0169175	0.4067	0.810055	BROAD	0.0227619	FALSE	100	3	3	FALSE	FALSE	FALSE	TRUE	FALSE	FALSE	FALSE
CGP0785363	CMIP--CDH13	VM-CUB-1	Bladder Carcinoma	Differentially-mapping	0.159862	0.4164	0.810055	BROAD	-0.805715	FALSE	710	-2	2	FALSE	FALSE	FALSE	FALSE	FALSE	FALSE	FALSE
CGP0784388	RP11-391L3.3--CDH13	VM-CUB-1	Bladder Carcinoma	Differentially-mapping	0.159862	0.4164	0.810055	BROAD	-0.120832	FALSE	740	-2	2	FALSE	FALSE	FALSE	FALSE	FALSE	FALSE	FALSE
CGP1322744	RALA--CDK13	EFO-21	Ovarian Carcinoma	Differentially-mapping	0.139813	0.4126	0.810055	BROAD	0.0468118	FALSE	820	2	2	FALSE	FALSE	FALSE	FALSE	FALSE	FALSE	FALSE
CGP1728504	BLVRA--COA1	HGC-27	Gastric Carcinoma	Differentially-mapping	0.14588	0.4142	0.810055	BROAD	-0.142111	FALSE	710	4	-2	FALSE	FALSE	FALSE	FALSE	FALSE	FALSE	FALSE
CGP1731117	KRIT1--COG5	NCI-H1703	Other Solid Carcinomas	Differentially-mapping	0.186423	0.4165	0.810055	BROAD	-0.0582399	FALSE	740	2	2	FALSE	FALSE	FALSE	FALSE	FALSE	FALSE	FALSE
CGP1731228	KRIT1--COG5	NCI-H1703	Other Solid Carcinomas	Differentially-mapping	0.186423	0.4165	0.810055	BROAD	-0.0582399	FALSE	710	2	2	FALSE	FALSE	FALSE	FALSE	FALSE	FALSE	FALSE
CGP1892712	COL1A2--COL1A1	DK-MG	Glioblastoma	Differentially-mapping	0.190405	0.4133	0.810055	BROAD	1.07303	FALSE	910	3	2	FALSE	FALSE	FALSE	TRUE	TRUE	FALSE	FALSE
CGP1892723	COL1A2--COL1A1	DK-MG	Glioblastoma	Differentially-mapping	0.190405	0.4133	0.810055	BROAD	1.07303	FALSE	910	3	2	FALSE	FALSE	FALSE	TRUE	TRUE	FALSE	FALSE
CGP1988026	UBTD2--CTB-43E15.1	UM-UC-3	Bladder Carcinoma	Differentially-mapping	0.150787	0.4047	0.810055	BROAD	0.268689	FALSE	100	3	3	FALSE	FALSE	FALSE	FALSE	FALSE	FALSE	FALSE
CGP1513990	KIAA1958--HSDL2	HCC-56	Colorectal Carcinoma	Differentially-mapping	0.0809444	0.4134	0.810055	BROAD	-0.165617	TRUE	0	3	3	FALSE	FALSE	FALSE	FALSE	FALSE	TRUE	FALSE
CGP1290812	IPO11--KIAA0825	HuH-7	Hepatocellular Carcinoma	Differentially-mapping	0.0827188	0.4095	0.810055	BROAD	0.941184	FALSE	910	3	2	FALSE	FALSE	FALSE	FALSE	FALSE	FALSE	FALSE
CGP1591512	CAMSAP2--LINC01222	JIMT-1	Breast Carcinoma	Differentially-mapping	0.115233	0.406	0.810055	BROAD	0.00580243	FALSE	100	-2	-2	FALSE	FALSE	FALSE	FALSE	FALSE	FALSE	FALSE
CGP1802624	PIP5K1C--NFIC	SNU-398	Hepatocellular Carcinoma	Differentially-mapping	0.141532	0.4029	0.810055	BROAD	0.166006	FALSE	910	2	2	FALSE	FALSE	FALSE	FALSE	FALSE	FALSE	FALSE
CGP0782235	APEX2--PFKFB1	VM-CUB-1	Bladder Carcinoma	Differentially-mapping	0.103521	0.4106	0.810055	BROAD	0.168228	FALSE	740	1	1	FALSE	FALSE	FALSE	FALSE	FALSE	FALSE	FALSE
CGP1920095	NF1--RAB11FIP4	MHH-NB-11	Neuroblastoma	Differentially-mapping	0.141074	0.4125	0.810055	BROAD	0.120001	TRUE	910	0	0	FALSE	TRUE	FALSE	TRUE	FALSE	FALSE	FALSE
CGP1022366	RC3H1--RP11-160H22.5	MDST8	Colorectal Carcinoma	Differentially-mapping	0.291627	0.4164	0.810055	BROAD	0.129608	FALSE	100	4	4	FALSE	FALSE	FALSE	FALSE	FALSE	FALSE	FALSE
CGP1292479	MTCH1--RP5-1021I20.1	SK-OV-3	Ovarian Carcinoma	Differentially-mapping	0.158546	0.4056	0.810055	BROAD	-0.124336	FALSE	0	4	-2	FALSE	FALSE	FALSE	FALSE	FALSE	FALSE	FALSE
CGP1292490	MTCH1--RP5-1021I20.1	SK-OV-3	Ovarian Carcinoma	Differentially-mapping	0.158546	0.4056	0.810055	BROAD	-0.124336	FALSE	0	4	-2	FALSE	FALSE	FALSE	FALSE	FALSE	FALSE	FALSE
CGP1471035	GTF2IRD2B--RP5-945F2.2	P31-FUJ	Acute Myeloid Leukemia	Differentially-mapping	0.0996971	0.4123	0.810055	BROAD	-0.220275	FALSE	100	3	3	FALSE	FALSE	FALSE	FALSE	FALSE	FALSE	FALSE
CGP1962050	KDM2A--SCAPER	JHOS-2	Ovarian Carcinoma	Differentially-mapping	0.155517	0.4143	0.810055	BROAD	-0.235868	FALSE	820	3	1	FALSE	FALSE	FALSE	FALSE	FALSE	FALSE	FALSE
CGP1661031	PSMD8--SIPA1L3	5637	Bladder Carcinoma	Differentially-mapping	0.0736213	0.4176	0.810055	BROAD	0.70617	FALSE	910	3	3	FALSE	FALSE	FALSE	FALSE	FALSE	FALSE	FALSE
CGP1820859	UTRN--STX11	MFE-319	Endometrial Carcinoma	Differentially-mapping	0.170003	0.4161	0.810055	BROAD	0.0461278	FALSE	100	2	2	FALSE	FALSE	FALSE	FALSE	FALSE	FALSE	FALSE
CGP1292485	HIF1A--SYT16	SK-OV-3	Ovarian Carcinoma	Differentially-mapping	0.167575	0.4169	0.810055	BROAD	0.000864931	FALSE	100	7	7	FALSE	FALSE	FALSE	TRUE	TRUE	FALSE	FALSE
CGP1762576	CLK1--TRAK2	LCLC-103H	Non-Small Cell Lung Carcinoma	Differentially-mapping	0.124666	0.4122	0.810055	BROAD	0.0627061	FALSE	710	4	4	FALSE	FALSE	FALSE	FALSE	FALSE	FALSE	FALSE
CGP0841349	NCOR2--UBC	HCC1806	Breast Carcinoma	Differentially-mapping	0.0438119	0.4016	0.810055	BROAD	1.13691	FALSE	0	3	3	FALSE	FALSE	FALSE	TRUE	FALSE	FALSE	FALSE
CGP1548526	TBCA--DEDD2	NCI-H2110	Non-Small Cell Lung Carcinoma	Non-mixed	0.0410187	0.4076	0.810055	BROAD	0.39465	FALSE	710	3	4	FALSE	FALSE	FALSE	FALSE	FALSE	FALSE	FALSE
CGP1677592	SUFU--GBF1	NCI-N87	Gastric Carcinoma	Non-mixed	0.251597	0.4038	0.810055	BROAD	0.426991	TRUE	910	2	2	FALSE	FALSE	FALSE	TRUE	FALSE	FALSE	FALSE
CGP1992106	MACROD1--MEN1	DAN-G	Pancreatic Carcinoma	Non-mixed	0.0277454	0.4011	0.810055	BROAD	0.0658087	FALSE	100	4	4	FALSE	FALSE	FALSE	TRUE	FALSE	FALSE	FALSE
CGP1705729	BCAT1--TSPAN11	RKN	Other Solid Carcinomas	Non-mixed	0.00183243	0.4036	0.810055	BROAD	0.0243842	FALSE	100	12	8	TRUE	FALSE	FALSE	FALSE	FALSE	FALSE	FALSE
CGP1664479	SLC20A1--POLR1B	MIA-PaCa-2	Pancreatic Carcinoma	Differentially-mapping	-0.0353473	0.4778	0.81029	SANGER	-1.04767	FALSE	910	3	3	FALSE	FALSE	FALSE	FALSE	FALSE	FALSE	FALSE
CGP1378838	DHX34--ZNF132	KURAMOCHI	Ovarian Carcinoma	Differentially-mapping	0.101052	0.42	0.813372	BROAD	-0.0789983	FALSE	710	3	2	FALSE	FALSE	FALSE	FALSE	FALSE	FALSE	FALSE
CGP1697775	LACTB--NEDD4	GI-1	Glioblastoma	Non-mixed	0.0526557	0.4203	0.813372	BROAD	0.0375595	FALSE	910	3	5	FALSE	FALSE	FALSE	FALSE	FALSE	FALSE	FALSE
CGP0723240	PRKAG2--CHN2	D-423MG	Glioblastoma	Differentially-mapping	0.077222	0.4855	0.814068	SANGER	0.0901834	FALSE	910	4	6	FALSE	FALSE	FALSE	FALSE	FALSE	FALSE	FALSE
CGP0276538	TMCC1--CNBP	NB7	Neuroblastoma	Differentially-mapping	0.0056251	0.4921	0.814068	SANGER	-0.0677102	FALSE	100	1	3	FALSE	FALSE	FALSE	TRUE	FALSE	FALSE	FALSE
CGP1483413	MYH9--FOXRED2	NCI-H358	Lung Adenocarcinoma	Differentially-mapping	0.080148	0.4838	0.814068	SANGER	0.355472	FALSE	710	2	2	FALSE	FALSE	FALSE	TRUE	FALSE	FALSE	FALSE
CGP0207789	ZBTB25--GPX2	OVMIU	Ovarian Carcinoma	Differentially-mapping	0.0622186	0.492	0.814068	SANGER	0.0822834	FALSE	710	3	2	FALSE	FALSE	FALSE	FALSE	FALSE	FALSE	FALSE
CGP0722377	NBEA--HIF3A	D-423MG	Glioblastoma	Differentially-mapping	0.0196114	0.4924	0.814068	SANGER	-0.010992	FALSE	910	5	5	FALSE	FALSE	FALSE	FALSE	FALSE	FALSE	FALSE
CGP1932805	PARD3--KDM3A	OVISE	Ovarian Carcinoma	Differentially-mapping	-0.00868107	0.4924	0.814068	SANGER	-0.511101	FALSE	100	2	3	FALSE	FALSE	FALSE	FALSE	FALSE	FALSE	FALSE
CGP1331489	TIAL1--MCMBP	MDA-MB-436	Breast Carcinoma	Differentially-mapping	-0.0127373	0.4917	0.814068	SANGER	0.199234	FALSE	710	2	4	FALSE	FALSE	FALSE	FALSE	FALSE	FALSE	FALSE
CGP1488083	TPD52--PAG1	HCC38	Breast Carcinoma	Differentially-mapping	-0.0494169	0.4921	0.814068	SANGER	0.0925992	FALSE	100	4	4	FALSE	FALSE	FALSE	FALSE	FALSE	FALSE	FALSE
CGP1380240	NPLOC4--PDE6G	NCI-H716	Colorectal Carcinoma	Differentially-mapping	0.0340796	0.4839	0.814068	SANGER	-0.272639	FALSE	910	2	2	FALSE	FALSE	FALSE	FALSE	FALSE	TRUE	FALSE
CGP1834643	NAPEPLD--POU2F3	SNU-61	Colorectal Carcinoma	Differentially-mapping	-0.0188179	0.4854	0.814068	SANGER	0.0862831	FALSE	910	3	4	FALSE	FALSE	FALSE	FALSE	FALSE	FALSE	FALSE
CGP1018279	HNF4A--R3HDML	SUIT-2	Pancreatic Carcinoma	Differentially-mapping	-0.0111255	0.4818	0.814068	SANGER	-0.189359	FALSE	820	5	5	FALSE	FALSE	FALSE	FALSE	FALSE	FALSE	FALSE
CGP0124514	TCF7L2--RP11-57H14.3	HCT-116	Colorectal Carcinoma	Differentially-mapping	0.00767652	0.4886	0.814068	SANGER	0.34433	FALSE	0	3	3	FALSE	FALSE	FALSE	TRUE	FALSE	FALSE	FALSE
CGP0124577	TCF7L2--RP11-57H14.3	HCT-116	Colorectal Carcinoma	Differentially-mapping	0.00767652	0.4886	0.814068	SANGER	0.34433	FALSE	0	3	3	FALSE	FALSE	FALSE	TRUE	FALSE	FALSE	FALSE
CGP1331501	MFSD1--RSRC1	MDA-MB-436	Breast Carcinoma	Differentially-mapping	0.0179474	0.4854	0.814068	SANGER	0.104321	FALSE	910	2	2	FALSE	FALSE	FALSE	FALSE	FALSE	FALSE	FALSE
CGP0369805	NDUFA6-AS1--SREBF2	EVSA-T	Breast Carcinoma	Differentially-mapping	-0.0354544	0.4807	0.814068	SANGER	0.115456	FALSE	0	-2	3	FALSE	FALSE	FALSE	FALSE	FALSE	FALSE	FALSE
CGP0088675	YPEL1--THOC5	SNU-C5	Colorectal Carcinoma	Differentially-mapping	-0.0170895	0.4869	0.814068	SANGER	-0.546385	FALSE	710	3	2	FALSE	FALSE	FALSE	FALSE	FALSE	FALSE	FALSE
CGP0722605	TRMU--TTC38	D-423MG	Glioblastoma	Differentially-mapping	0.0961093	0.4837	0.814068	SANGER	0.198536	TRUE	0	4	4	FALSE	FALSE	FALSE	FALSE	FALSE	FALSE	FALSE
CGP0723044	TRMU--TTC38	D-423MG	Glioblastoma	Differentially-mapping	0.0961093	0.4837	0.814068	SANGER	0.198536	TRUE	0	4	4	FALSE	FALSE	FALSE	FALSE	FALSE	FALSE	FALSE
CGP1483191	CIRH1A--VAC14	NCI-H358	Lung Adenocarcinoma	Differentially-mapping	0.00565778	0.4908	0.814068	SANGER	0.121433	FALSE	710	3	3	FALSE	FALSE	FALSE	FALSE	FALSE	FALSE	FALSE
CGP0245478	CIB2--ZNF280D	SNU-C1	Colorectal Carcinoma	Differentially-mapping	-0.0712055	0.4919	0.814068	SANGER	-0.107097	FALSE	710	4	4	FALSE	FALSE	FALSE	FALSE	FALSE	FALSE	FALSE
CGP2008619	MIPEP--FAM65B	HCC1143	Breast Carcinoma	Non-mixed	-0.00403997	0.4874	0.814068	SANGER	0.0649602	FALSE	710	3	2	FALSE	FALSE	FALSE	FALSE	FALSE	FALSE	FALSE
CGP1238690	NBAS--GACAT3	SK-N-DZ	Neuroblastoma	Non-mixed	0.0690738	0.4897	0.814068	SANGER	0.399112	FALSE	100	3	-2	FALSE	FALSE	FALSE	FALSE	FALSE	FALSE	FALSE
CGP1993905	GSDMC--PVT1	HCC1954	Breast Carcinoma	Non-mixed	-0.0209143	0.4828	0.814068	SANGER	0.0537844	FALSE	100	8	11	TRUE	FALSE	FALSE	FALSE	FALSE	FALSE	FALSE
CGP1728642	PAWR--RP1-78O14.1	RMG-I	Ovarian Carcinoma	Non-mixed	-0.0256519	0.4897	0.814068	SANGER	-0.065926	FALSE	500	3	-1	FALSE	FALSE	FALSE	FALSE	FALSE	FALSE	FALSE
CGP1728643	PAWR--RP1-78O14.1	RMG-I	Ovarian Carcinoma	Non-mixed	-0.0256519	0.4897	0.814068	SANGER	-0.065926	FALSE	500	3	-1	FALSE	FALSE	FALSE	FALSE	FALSE	FALSE	FALSE
CGP1400874	FOXJ3--PIGC	WM-115	Melanoma	Non-mixed	0.181707	0.4223	0.815322	BROAD	0.0355837	FALSE	500	1	2	FALSE	FALSE	FALSE	FALSE	FALSE	FALSE	FALSE
CGP1956942	CUL5--RP11-680E19.2	EKVX	Non-Small Cell Lung Carcinoma	Non-mixed	0.0384038	0.4219	0.815322	BROAD	-0.180222	FALSE	0	13	5	TRUE	FALSE	FALSE	FALSE	FALSE	FALSE	FALSE
CGP1609823	RBM47--APBB2	NCI-H1944	Lung Adenocarcinoma	Differentially-mapping	0.109789	0.4264	0.815998	BROAD	-0.0244494	FALSE	820	2	2	FALSE	FALSE	FALSE	FALSE	FALSE	FALSE	FALSE
CGP1609934	RBM47--APBB2	NCI-H1944	Lung Adenocarcinoma	Differentially-mapping	0.109789	0.4264	0.815998	BROAD	-0.0244494	FALSE	820	2	2	FALSE	FALSE	FALSE	FALSE	FALSE	FALSE	FALSE
CGP1892318	COL1A1--COL1A2	DK-MG	Glioblastoma	Differentially-mapping	0.266223	0.4237	0.815998	BROAD	0.451114	FALSE	910	2	3	FALSE	FALSE	FALSE	TRUE	TRUE	FALSE	FALSE
CGP1380371	TATDN1--DEPTOR	NCI-H716	Colorectal Carcinoma	Differentially-mapping	0.161923	0.4244	0.815998	BROAD	-0.102263	FALSE	710	2	2	FALSE	FALSE	FALSE	FALSE	FALSE	TRUE	FALSE
CGP1292499	SPINT1--HIF1A	SK-OV-3	Ovarian Carcinoma	Differentially-mapping	-0.0186552	0.4298	0.815998	BROAD	0.238558	FALSE	710	4	7	FALSE	FALSE	FALSE	TRUE	TRUE	FALSE	FALSE
CGP1293022	SPINT1--HIF1A	SK-OV-3	Ovarian Carcinoma	Differentially-mapping	-0.0186552	0.4298	0.815998	BROAD	0.238558	FALSE	910	4	7	FALSE	FALSE	FALSE	TRUE	TRUE	FALSE	FALSE
CGP1932772	LAMB1--LAMB4	OVISE	Ovarian Carcinoma	Differentially-mapping	0.0964358	0.4301	0.815998	BROAD	-0.126738	FALSE	710	2	2	FALSE	FALSE	FALSE	FALSE	FALSE	FALSE	FALSE
CGP1932783	LAMB1--LAMB4	OVISE	Ovarian Carcinoma	Differentially-mapping	0.0964358	0.4301	0.815998	BROAD	-0.126738	FALSE	710	2	2	FALSE	FALSE	FALSE	FALSE	FALSE	FALSE	FALSE
CGP1933559	LAMB1--LAMB4	OVISE	Ovarian Carcinoma	Differentially-mapping	0.0964358	0.4301	0.815998	BROAD	-0.126738	FALSE	910	2	2	FALSE	FALSE	FALSE	FALSE	FALSE	FALSE	FALSE
CGP0057382	CRYAB--PLIN2	HT-115	Colorectal Carcinoma	Differentially-mapping	0.0493268	0.427	0.815998	BROAD	-0.120742	FALSE	860	2	3	FALSE	FALSE	FALSE	FALSE	FALSE	FALSE	FALSE
CGP1664551	FAT1--SORBS2	MIA-PaCa-2	Pancreatic Carcinoma	Differentially-mapping	0.0559357	0.4301	0.815998	BROAD	-0.0170323	TRUE	100	1	2	FALSE	FALSE	FALSE	TRUE	FALSE	FALSE	FALSE
CGP1702835	CTNND1--SSRP1	42-MG-BA	Glioblastoma	Differentially-mapping	0.0356612	0.4299	0.815998	BROAD	0.965365	FALSE	860	3	5	FALSE	FALSE	FALSE	FALSE	FALSE	FALSE	FALSE
CGP1811450	HSPG2--WNT4	FU97	Gastric Carcinoma	Differentially-mapping	0.0917041	0.4236	0.815998	BROAD	-0.100278	FALSE	710	2	2	FALSE	FALSE	FALSE	FALSE	FALSE	FALSE	FALSE
CGP1491221	LRRC45--ACADL	NCI-H2030	Lung Adenocarcinoma	Non-mixed	-0.0651561	0.4289	0.815998	BROAD	-0.00317198	FALSE	500	-1	7	FALSE	FALSE	FALSE	FALSE	FALSE	FALSE	FALSE
CGP1491227	LRRC45--ACADL	NCI-H2030	Lung Adenocarcinoma	Non-mixed	-0.0651561	0.4289	0.815998	BROAD	-0.00317198	FALSE	500	-1	7	FALSE	FALSE	FALSE	FALSE	FALSE	FALSE	FALSE
CGP1873040	WNK1--CNTN4	Caov-4	Ovarian Carcinoma	Differentially-mapping	0.0251234	0.4958	0.816407	SANGER	-0.306356	FALSE	710	6	0	FALSE	TRUE	FALSE	FALSE	FALSE	FALSE	FALSE
CGP1591512	CAMSAP2--LINC01222	JIMT-1	Breast Carcinoma	Differentially-mapping	0.0435323	0.4955	0.816407	SANGER	0.127078	FALSE	100	-2	-2	FALSE	FALSE	FALSE	FALSE	FALSE	FALSE	FALSE
CGP1170577	ZNF253--TM6SF2	OCUB-M	Breast Carcinoma	Differentially-mapping	-0.00777317	0.4949	0.816407	SANGER	0.115609	FALSE	710	4	4	FALSE	FALSE	FALSE	FALSE	FALSE	FALSE	FALSE
CGP1490458	CNNM2--RP11-208N14.4	T47D	Breast Carcinoma	Non-mixed	-0.0477505	0.4945	0.816407	SANGER	0.0534124	FALSE	500	4	4	FALSE	FALSE	FALSE	FALSE	FALSE	FALSE	FALSE
CGP1629231	NPM1--ALK	SUP-M2	T-Cell Non-Hodgkin's Lymphoma	Differentially-mapping	0.0818492	0.436	0.816447	BROAD	1.20612	FALSE	910	3	2	FALSE	FALSE	FALSE	TRUE	TRUE	TRUE	TRUE
CGP1989802	DHX9--EP300	KYSE-180	Esophageal Squamous Cell Carcinoma	Differentially-mapping	0.0684255	0.4348	0.816447	BROAD	0.559716	FALSE	910	3	2	FALSE	FALSE	FALSE	TRUE	FALSE	FALSE	FALSE
CGP1943255	SCYL1--FRMD8	HT-1376	Bladder Carcinoma	Differentially-mapping	0.156697	0.4329	0.816447	BROAD	0.396164	TRUE	910	5	5	FALSE	FALSE	FALSE	FALSE	FALSE	FALSE	FALSE
CGP1843553	CHMP2B--MAGI1	HCC-15	Squamous Cell Lung Carcinoma	Differentially-mapping	-0.13593	0.4342	0.816447	BROAD	0.854059	FALSE	710	1	1	FALSE	FALSE	FALSE	FALSE	FALSE	FALSE	FALSE
CGP0141243	ASCC1--MICU1	GCIY	Gastric Carcinoma	Differentially-mapping	0.129543	0.434	0.816447	BROAD	0.099157	TRUE	910	3	-2	FALSE	FALSE	FALSE	FALSE	FALSE	FALSE	FALSE
CGP1781260	TPM3--NTRK1	KM12	Colorectal Carcinoma	Differentially-mapping	0.0901364	0.4347	0.816447	BROAD	0.287179	TRUE	740	2	2	FALSE	FALSE	FALSE	TRUE	FALSE	FALSE	TRUE
CGP1331147	USP3--NTSR1	MDA-MB-436	Breast Carcinoma	Differentially-mapping	0.111226	0.4355	0.816447	BROAD	0.248565	FALSE	710	2	2	FALSE	FALSE	FALSE	FALSE	FALSE	FALSE	FALSE
CGP1331258	USP3--NTSR1	MDA-MB-436	Breast Carcinoma	Differentially-mapping	0.111226	0.4355	0.816447	BROAD	0.248565	FALSE	740	2	2	FALSE	FALSE	FALSE	FALSE	FALSE	FALSE	FALSE
CGP1763025	DGKD--ATG16L1	LCLC-103H	Non-Small Cell Lung Carcinoma	Non-mixed	0.0194333	0.4352	0.816447	BROAD	0.0415373	TRUE	0	4	4	FALSE	FALSE	FALSE	FALSE	FALSE	FALSE	FALSE
CGP1763026	DGKD--ATG16L1	LCLC-103H	Non-Small Cell Lung Carcinoma	Non-mixed	0.0194333	0.4352	0.816447	BROAD	0.0415373	TRUE	0	4	4	FALSE	FALSE	FALSE	FALSE	FALSE	FALSE	FALSE
CGP1763222	DGKD--ATG16L1	LCLC-103H	Non-Small Cell Lung Carcinoma	Non-mixed	0.0194333	0.4352	0.816447	BROAD	0.0415373	TRUE	0	4	4	FALSE	FALSE	FALSE	FALSE	FALSE	FALSE	FALSE
CGP1984103	DDX39B--CSNK2A1	THP-1	Acute Myeloid Leukemia	Non-mixed	0.000634781	0.4363	0.816447	BROAD	0.281283	FALSE	100	1	3	FALSE	FALSE	FALSE	FALSE	FALSE	FALSE	FALSE
CGP0276386	PTPN4--TMEM37	NB7	Neuroblastoma	Differentially-mapping	-0.0143507	0.4971	0.817729	SANGER	0.00678977	FALSE	820	3	4	FALSE	FALSE	FALSE	FALSE	FALSE	FALSE	FALSE
CGP0284739	DSCR4--KCNJ6	NB(TU)1-10	Neuroblastoma	Differentially-mapping	0.12971	0.4984	0.819049	SANGER	0.555839	FALSE	100	3	3	FALSE	FALSE	FALSE	FALSE	FALSE	FALSE	FALSE
CGP1620230	ERBB4--AC079610.1	JHH-1	Hepatocellular Carcinoma	Differentially-mapping	0.0738063	0.4392	0.819462	BROAD	0.368342	FALSE	0	4	4	FALSE	FALSE	FALSE	TRUE	FALSE	FALSE	FALSE
CGP1735537	FOXP1--EIF4E3	MDA-MB-453	Breast Carcinoma	Differentially-mapping	0.0679842	0.4424	0.819462	BROAD	-0.194873	FALSE	860	4	6	FALSE	FALSE	FALSE	TRUE	TRUE	FALSE	FALSE
CGP1735648	FOXP1--EIF4E3	MDA-MB-453	Breast Carcinoma	Differentially-mapping	0.0679842	0.4424	0.819462	BROAD	-0.194873	FALSE	860	4	6	FALSE	FALSE	FALSE	TRUE	TRUE	FALSE	FALSE
CGP1292456	TBC1D22A--GRAMD4	SK-OV-3	Ovarian Carcinoma	Differentially-mapping	0.0938785	0.4398	0.819462	BROAD	0.25489	FALSE	740	4	4	FALSE	FALSE	FALSE	FALSE	FALSE	TRUE	FALSE
CGP1993362	GON4L--KIAA0907	HCC1954	Breast Carcinoma	Differentially-mapping	0.190453	0.4416	0.819462	BROAD	0.412846	FALSE	710	6	6	FALSE	FALSE	FALSE	FALSE	FALSE	FALSE	FALSE
CGP2068753	HAGH--PCNT	NB4	Acute Myeloid Leukemia	Differentially-mapping	0.149104	0.4422	0.819462	BROAD	-0.343992	FALSE	620	3	3	FALSE	FALSE	FALSE	FALSE	FALSE	FALSE	FALSE
CGP2068768	HAGH--PCNT	NB4	Acute Myeloid Leukemia	Differentially-mapping	0.149104	0.4422	0.819462	BROAD	-0.343992	FALSE	620	3	3	FALSE	FALSE	FALSE	FALSE	FALSE	FALSE	FALSE
CGP1988853	FNDC3B--RP11-298O21.3	KYSE-180	Esophageal Squamous Cell Carcinoma	Differentially-mapping	0.0850278	0.4385	0.819462	BROAD	-0.145227	FALSE	100	6	6	FALSE	FALSE	FALSE	FALSE	FALSE	FALSE	FALSE
CGP1988454	C11orf49--LRRC4C	UM-UC-3	Bladder Carcinoma	Non-mixed	0.0128029	0.441	0.819462	BROAD	-0.0479752	FALSE	100	3	4	FALSE	FALSE	FALSE	FALSE	FALSE	FALSE	FALSE
CGP1322271	ZNF787--PARP6	EFO-21	Ovarian Carcinoma	Differentially-mapping	0.0266115	0.4435	0.820575	BROAD	0.144156	FALSE	100	0	3	FALSE	TRUE	FALSE	FALSE	FALSE	FALSE	FALSE
CGP0414484	FBXO31--ZNRF1	MDA-MB-361	Breast Carcinoma	Differentially-mapping	-0.00419643	0.5005	0.821679	SANGER	-0.0589579	TRUE	820	4	5	FALSE	FALSE	FALSE	FALSE	FALSE	FALSE	FALSE
CGP2017013	MPRIP--DRG2	COLO-678	Colorectal Carcinoma	Differentially-mapping	0.100379	0.4453	0.822236	BROAD	0.106997	FALSE	710	1	2	FALSE	FALSE	FALSE	FALSE	FALSE	FALSE	FALSE
CGP1735759	FAM172A--KIAA0825	MDA-MB-453	Breast Carcinoma	Differentially-mapping	0.0615539	0.4469	0.822236	BROAD	-0.0134981	FALSE	710	4	4	FALSE	FALSE	FALSE	FALSE	FALSE	FALSE	FALSE
CGP1840540	RAPGEF3--NFE2	OAW-28	Ovarian Carcinoma	Differentially-mapping	0.0445986	0.4464	0.822236	BROAD	0.337032	FALSE	100	2	2	FALSE	FALSE	FALSE	FALSE	FALSE	FALSE	FALSE
CGP1416045	NUTF2--PRMT7	KNS-42	Glioblastoma	Differentially-mapping	0.130396	0.4467	0.822236	BROAD	-0.0259327	FALSE	820	2	2	FALSE	FALSE	FALSE	FALSE	FALSE	FALSE	FALSE
CGP1416046	NUTF2--PRMT7	KNS-42	Glioblastoma	Differentially-mapping	0.130396	0.4467	0.822236	BROAD	-0.0259327	FALSE	820	2	2	FALSE	FALSE	FALSE	FALSE	FALSE	FALSE	FALSE
CGP0818106	YEATS2--GALNT13	MC-IXC	Ewing's Sarcoma	Differentially-mapping	0.0435954	0.5024	0.823155	SANGER	-0.354052	FALSE	820	2	2	FALSE	FALSE	FALSE	FALSE	FALSE	FALSE	FALSE
CGP0818379	YEATS2--GALNT13	MC-IXC	Ewing's Sarcoma	Differentially-mapping	0.0435954	0.5024	0.823155	SANGER	-0.354052	FALSE	820	2	2	FALSE	FALSE	FALSE	FALSE	FALSE	FALSE	FALSE
CGP1669431	NOTCH2--CPNE8	NCI-H650	Lung Adenocarcinoma	Differentially-mapping	-0.03044	0.5039	0.824135	SANGER	-0.0137235	FALSE	710	3	10	TRUE	FALSE	FALSE	TRUE	FALSE	FALSE	FALSE
CGP1173388	CTC-559E9.12--TM6SF2	OCUB-M	Breast Carcinoma	Non-mixed	-0.00777317	0.504	0.824135	SANGER	0.0517239	FALSE	0	-2	4	FALSE	FALSE	FALSE	FALSE	FALSE	FALSE	FALSE
CGP0784456	TUBD1--CLTC	VM-CUB-1	Bladder Carcinoma	Differentially-mapping	0.0970222	0.4487	0.824254	BROAD	-0.42184	FALSE	910	2	2	FALSE	FALSE	TRUE	TRUE	FALSE	FALSE	FALSE
CGP0305690	SPRED2--RAB1A	SW837	Colorectal Carcinoma	Differentially-mapping	0.0938254	0.449	0.824254	BROAD	0.234216	TRUE	910	1	2	FALSE	FALSE	FALSE	FALSE	FALSE	FALSE	FALSE
CGP1549714	ARHGAP29--COL24A1	NCI-H2110	Non-Small Cell Lung Carcinoma	Differentially-mapping	0.0735016	0.4496	0.824434	BROAD	-0.02108	FALSE	910	3	2	FALSE	FALSE	FALSE	FALSE	FALSE	FALSE	FALSE
CGP1665440	IL4I1--ATF5	ABC-1	Lung Adenocarcinoma	Differentially-mapping	0.022547	0.4527	0.824779	BROAD	0.181137	FALSE	860	3	3	FALSE	FALSE	FALSE	FALSE	FALSE	FALSE	FALSE
CGP1665441	IL4I1--ATF5	ABC-1	Lung Adenocarcinoma	Differentially-mapping	0.022547	0.4527	0.824779	BROAD	0.181137	FALSE	860	3	3	FALSE	FALSE	FALSE	FALSE	FALSE	FALSE	FALSE
CGP2074277	PRPF6--HUNK	T84	Colorectal Carcinoma	Differentially-mapping	0.100022	0.4528	0.824779	BROAD	-0.975449	FALSE	740	2	2	FALSE	FALSE	FALSE	FALSE	FALSE	FALSE	FALSE
CGP2075569	PRPF6--HUNK	T84	Colorectal Carcinoma	Differentially-mapping	0.100022	0.4528	0.824779	BROAD	-0.975449	FALSE	910	2	2	FALSE	FALSE	FALSE	FALSE	FALSE	FALSE	FALSE
CGP1378787	EIF5A--NLRP1	KURAMOCHI	Ovarian Carcinoma	Differentially-mapping	0.0923784	0.4513	0.824779	BROAD	-0.377717	FALSE	820	3	3	FALSE	FALSE	FALSE	FALSE	FALSE	FALSE	FALSE
CGP1323946	CSDE1--SF3B3	NCI-H2170	Squamous Cell Lung Carcinoma	Differentially-mapping	0.0349247	0.4514	0.824779	BROAD	0.71002	FALSE	100	14	6	TRUE	FALSE	TRUE	FALSE	FALSE	FALSE	FALSE
CGP0606075	AKAP13--PDE8A	HCC1187	Breast Carcinoma	Differentially-mapping	-0.0714438	0.5053	0.82544	SANGER	0.0143048	FALSE	910	2	3	FALSE	FALSE	FALSE	FALSE	FALSE	FALSE	FALSE
CGP2035710	BRWD3--HMGN5	ChaGo-K-1	Other Solid Carcinomas	Non-mixed	0.0068632	0.4554	0.827679	BROAD	-0.00179896	FALSE	910	1	1	FALSE	FALSE	FALSE	FALSE	FALSE	FALSE	FALSE
CGP1956821	GMDS--RP11-284J1.1	EKVX	Non-Small Cell Lung Carcinoma	Non-mixed	0.0188329	0.4554	0.827679	BROAD	-0.0440931	FALSE	100	0	-2	FALSE	TRUE	FALSE	FALSE	FALSE	FALSE	FALSE
CGP0246045	APC--TPST1	SNU-C1	Colorectal Carcinoma	Differentially-mapping	-0.132744	0.5073	0.827885	SANGER	-0.141266	FALSE	710	1	5	FALSE	FALSE	FALSE	TRUE	FALSE	FALSE	FALSE
CGP1149245	GTF3C1--AC018892.9	NCI-H3122	Lung Adenocarcinoma	Differentially-mapping	-0.053184	0.5082	0.828363	SANGER	0.0570812	FALSE	0	3	-1	FALSE	FALSE	FALSE	FALSE	FALSE	FALSE	FALSE
CGP1838382	BAIAP2--CEP131	MDA-MB-468	Breast Carcinoma	Non-mixed	-0.000520412	0.5086	0.828363	SANGER	0.0129552	FALSE	620	3	-2	FALSE	FALSE	FALSE	FALSE	FALSE	FALSE	FALSE
CGP1984099	VAV2--ELAVL2	THP-1	Acute Myeloid Leukemia	Differentially-mapping	-0.141847	0.6281	0.828432	SABATINI	-0.0135442	FALSE	100	2	3	FALSE	FALSE	FALSE	FALSE	FALSE	FALSE	FALSE
CGP1470514	MLLT10--PICALM	P31-FUJ	Acute Myeloid Leukemia	Differentially-mapping	-0.252826	0.6383	0.828432	SABATINI	-0.603688	FALSE	910	2	2	FALSE	FALSE	FALSE	TRUE	FALSE	FALSE	FALSE
CGP1091194	XPO7--DPYSL2	PL4	Pancreatic Carcinoma	Differentially-mapping	0.0247406	0.5102	0.828671	SANGER	0.0100252	FALSE	710	3	3	FALSE	FALSE	FALSE	FALSE	FALSE	FALSE	FALSE
CGP0262509	TBC1D10A--GAL3ST1	NCI-H1993	Lung Adenocarcinoma	Differentially-mapping	-0.0112626	0.5093	0.828671	SANGER	0.134812	FALSE	100	3	3	FALSE	FALSE	FALSE	FALSE	FALSE	FALSE	FALSE
CGP0858120	LRBA--SH3D19	LS-513	Colorectal Carcinoma	Differentially-mapping	-0.0168815	0.5103	0.828671	SANGER	-0.0289591	FALSE	710	2	2	FALSE	FALSE	FALSE	FALSE	FALSE	FALSE	FALSE
CGP1845651	CCNT2--AC098823.3	HCC-15	Squamous Cell Lung Carcinoma	Differentially-mapping	-0.0232384	0.5134	0.829772	SANGER	0.118983	FALSE	100	2	2	FALSE	FALSE	FALSE	FALSE	FALSE	FALSE	FALSE
CGP1298036	ZSCAN22--CHMP2A	PC-14	Lung Adenocarcinoma	Differentially-mapping	-0.059091	0.5135	0.829772	SANGER	1.5827	FALSE	860	2	2	FALSE	FALSE	TRUE	FALSE	FALSE	FALSE	FALSE
CGP1298147	ZSCAN22--CHMP2A	PC-14	Lung Adenocarcinoma	Differentially-mapping	-0.059091	0.5135	0.829772	SANGER	1.5827	FALSE	860	2	2	FALSE	FALSE	TRUE	FALSE	FALSE	FALSE	FALSE
CGP0419112	STK10--FBXW11	SBC-3	Small Cell Lung Carcinoma	Differentially-mapping	0.0719635	0.5123	0.829772	SANGER	-0.185202	FALSE	100	1	1	FALSE	FALSE	FALSE	FALSE	FALSE	FALSE	FALSE
CGP1932916	PARD3--KDM3A	OVISE	Ovarian Carcinoma	Differentially-mapping	-0.0114687	0.5134	0.829772	SANGER	-0.324792	FALSE	910	2	3	FALSE	FALSE	FALSE	FALSE	FALSE	FALSE	FALSE
CGP1444138	EIF2AK2--CEBPZ	OV-7	Ovarian Carcinoma	Differentially-mapping	-0.0562849	0.4581	0.830749	BROAD	-0.553785	TRUE	710	2	2	FALSE	FALSE	FALSE	FALSE	FALSE	FALSE	FALSE
CGP1698454	NCOR1--AP005135.2	EFM-19	Breast Carcinoma	Non-mixed	0.0983606	0.458	0.830749	BROAD	0.0720401	FALSE	200	1	-1	FALSE	FALSE	FALSE	TRUE	FALSE	FALSE	FALSE
CGP1804167	AC019118.3--TSSC1	DU-4475	Breast Carcinoma	Differentially-mapping	0.169703	0.4589	0.831282	BROAD	-0.143126	FALSE	100	4	4	FALSE	FALSE	FALSE	FALSE	FALSE	FALSE	FALSE
CGP1961287	DDX17--AP000345.1	JHOS-4	Ovarian Carcinoma	Differentially-mapping	0.0699463	0.4603	0.832345	BROAD	-0.193958	FALSE	100	4	4	FALSE	FALSE	FALSE	FALSE	FALSE	FALSE	FALSE
CGP1445802	FAXC--COQ3	T98G	Glioblastoma	Differentially-mapping	-0.00354582	0.4605	0.832345	BROAD	0.0626251	FALSE	710	-2	2	FALSE	FALSE	FALSE	FALSE	FALSE	FALSE	FALSE
CGP1608384	FCHSD2--UVRAG	OVCAR-8	Ovarian Carcinoma	Differentially-mapping	0.043376	0.4615	0.832501	BROAD	0.0254221	FALSE	710	3	3	FALSE	FALSE	FALSE	FALSE	FALSE	FALSE	FALSE
CGP1943810	SUFU--RPARP-AS1	HT-1376	Bladder Carcinoma	Non-mixed	0.111473	0.4616	0.832501	BROAD	-0.0393702	FALSE	100	3	-2	FALSE	FALSE	FALSE	TRUE	FALSE	FALSE	FALSE
CGP2016778	CYFIP1--CHP1	COLO-678	Colorectal Carcinoma	Non-mixed	-0.214322	0.5162	0.833316	SANGER	0.140981	FALSE	710	2	-2	FALSE	FALSE	FALSE	FALSE	FALSE	FALSE	FALSE
CGP1487453	LCORL--RAB2A	HCC38	Breast Carcinoma	Differentially-mapping	-0.0676012	0.5177	0.833745	SANGER	-0.0214621	FALSE	710	1	2	FALSE	FALSE	FALSE	FALSE	FALSE	FALSE	FALSE
CGP1155599	XRCC4--SUGCT	LC-1-sq	Squamous Cell Lung Carcinoma	Differentially-mapping	-0.041753	0.5181	0.833745	SANGER	-0.22489	FALSE	910	2	-2	FALSE	FALSE	FALSE	FALSE	FALSE	FALSE	FALSE
CGP1157507	XRCC4--SUGCT	LC-1-sq	Squamous Cell Lung Carcinoma	Differentially-mapping	-0.041753	0.5181	0.833745	SANGER	-0.22489	FALSE	740	2	-2	FALSE	FALSE	FALSE	FALSE	FALSE	FALSE	FALSE
CGP0584490	SENP1--RP11-370I10.2	PEO1	Ovarian Carcinoma	Non-mixed	-0.02596	0.519	0.833745	SANGER	-0.0677261	FALSE	100	2	3	FALSE	FALSE	FALSE	FALSE	FALSE	FALSE	FALSE
CGP0584491	SENP1--RP11-370I10.2	PEO1	Ovarian Carcinoma	Non-mixed	-0.02596	0.519	0.833745	SANGER	-0.0677261	FALSE	100	2	3	FALSE	FALSE	FALSE	FALSE	FALSE	FALSE	FALSE
CGP1328170	ZFP36L1--ACTN1	Caov-3	Ovarian Carcinoma	Differentially-mapping	0.0715942	0.4766	0.835453	BROAD	0.0188922	FALSE	0	3	3	FALSE	FALSE	FALSE	FALSE	FALSE	FALSE	FALSE
CGP1328344	ZFP36L1--ACTN1	Caov-3	Ovarian Carcinoma	Differentially-mapping	0.0715942	0.4766	0.835453	BROAD	0.0188922	FALSE	0	3	3	FALSE	FALSE	FALSE	FALSE	FALSE	FALSE	FALSE
CGP1735098	GPCPD1--AGBL1	MDA-MB-453	Breast Carcinoma	Differentially-mapping	0.0204387	0.4777	0.835453	BROAD	-0.153706	FALSE	740	4	2	FALSE	FALSE	FALSE	FALSE	FALSE	FALSE	FALSE
CGP1634414	UVRAG--ATM	KYSE-410	Esophageal Squamous Cell Carcinoma	Differentially-mapping	0.0337438	0.4782	0.835453	BROAD	-0.141588	FALSE	910	10	8	TRUE	FALSE	FALSE	TRUE	FALSE	FALSE	FALSE
CGP1470702	PRKCZ--CAMTA1	P31-FUJ	Acute Myeloid Leukemia	Differentially-mapping	0.0727541	0.4726	0.835453	BROAD	0.10123	FALSE	710	1	1	FALSE	FALSE	FALSE	TRUE	FALSE	FALSE	FALSE
CGP2027206	XRRA1--CARNS1	CAMA-1	Breast Carcinoma	Differentially-mapping	0.0244187	0.4759	0.835453	BROAD	-0.187925	FALSE	710	5	3	FALSE	FALSE	FALSE	FALSE	FALSE	FALSE	FALSE
CGP1612211	ISY1--COPG1	G-292-Clone-A141B1	Osteosarcoma	Differentially-mapping	0.0578815	0.466	0.835453	BROAD	-0.124052	FALSE	910	2	-2	FALSE	FALSE	FALSE	FALSE	FALSE	FALSE	FALSE
CGP1227703	SGK3--COPS5	HCC-827	Lung Adenocarcinoma	Differentially-mapping	0.031301	0.4708	0.835453	BROAD	0.871135	FALSE	820	5	5	FALSE	FALSE	FALSE	FALSE	FALSE	FALSE	FALSE
CGP1911647	SYT7--CYB5R2	HCC1419	Breast Carcinoma	Differentially-mapping	0.0646658	0.479	0.835453	BROAD	0.329878	FALSE	0	1	3	FALSE	FALSE	FALSE	FALSE	FALSE	FALSE	FALSE
CGP1932701	CCDC12--IQSEC1	OVISE	Ovarian Carcinoma	Differentially-mapping	0.0354603	0.476	0.835453	BROAD	-0.547781	FALSE	910	2	2	FALSE	FALSE	FALSE	FALSE	FALSE	FALSE	FALSE
CGP1932146	ZC3H7B--L3MBTL2	OVISE	Ovarian Carcinoma	Differentially-mapping	0.0108233	0.4761	0.835453	BROAD	0.0150011	TRUE	910	2	2	FALSE	FALSE	FALSE	FALSE	FALSE	FALSE	FALSE
CGP1763053	SEC24A--LINC01024	LCLC-103H	Non-Small Cell Lung Carcinoma	Differentially-mapping	0.0408199	0.4763	0.835453	BROAD	0.43604	FALSE	0	5	-2	FALSE	FALSE	FALSE	FALSE	FALSE	FALSE	FALSE
CGP1763055	SEC24A--LINC01024	LCLC-103H	Non-Small Cell Lung Carcinoma	Differentially-mapping	0.0408199	0.4763	0.835453	BROAD	0.43604	FALSE	0	5	-2	FALSE	FALSE	FALSE	FALSE	FALSE	FALSE	FALSE
CGP1933003	JUP--NT5C3B	OVISE	Ovarian Carcinoma	Differentially-mapping	0.0398532	0.4683	0.835453	BROAD	-0.198875	TRUE	0	4	-2	FALSE	FALSE	FALSE	FALSE	FALSE	FALSE	FALSE
CGP1933360	JUP--NT5C3B	OVISE	Ovarian Carcinoma	Differentially-mapping	0.0398532	0.4683	0.835453	BROAD	-0.198875	TRUE	0	4	-2	FALSE	FALSE	FALSE	FALSE	FALSE	FALSE	FALSE
CGP1289434	RTN3--PACS1	HuH-7	Hepatocellular Carcinoma	Differentially-mapping	0.0367321	0.4775	0.835453	BROAD	0.00206145	FALSE	740	2	2	FALSE	FALSE	FALSE	FALSE	FALSE	FALSE	FALSE
CGP1289931	RTN3--PACS1	HuH-7	Hepatocellular Carcinoma	Differentially-mapping	0.0367321	0.4775	0.835453	BROAD	0.00206145	FALSE	710	2	2	FALSE	FALSE	FALSE	FALSE	FALSE	FALSE	FALSE
[truncated: 1,350 more rows]
