# Supplementary material for: Functional linkage of gene fusions to cancer cell fitness assessed by pharmacological and CRISPR-Cas9 screening
Source: Nat Commun. 2019 May 16;10:2198. doi: 10.1038/s41467-019-09940-1 (PMC6522557; doi:10.1038/s41467-019-09940-1)
Supplement: Supplementary file 12 — Supplementary Data 9 [file 41467_2019_9940_MOESM12_ESM.xlsx]

## Sheet: Supplementary Table 9
Fusion identifier	Cell line name	Forward Primer	Reverse Primer
CGP0421161	SBC-3	GTGGTGCACATCATCCAGTC	CCATCCCCTGTCACCAAC
CGP1170381	OCUBM	AGGTGTCTGGGCGATCTATG	GCCAAGAACTTAGAATGAGCA
CGP0390346	PL18	TGATAATGTCCTTCCCGTCAG	AGCATCACTTCACTGGCTTCT
CGP0694226	EGI-1	CTCCTCCGTCGTGGATTTC	CAGGTATCACAGTCAGCTTTGC
CGP0230478	ESO-51	CCCTTTTCTTTGGCAAGATG	GCTCGGTGTCCATAGTACCC
CGP0382632	SAS	ACCAGTGAAACAGCCACCAC	CACCTTGTCCTGCAGAGAGATT
CGP1365516	AM-38	ACCAGTGAAACAGCCACCAC	CACCTTGTCCTGCAGAGAGATT
CGP1949890	ES-2	ACCAGTGAAACAGCCACCAC	CACCTTGTCCTGCAGAGAGATT
CGP1741055	BT-474	CACACTTTGGATCAAACGCTCTC	TCAGCTTCCGTACTTGCGC
CGP1741055	BT-474	AACGCTCTCTTTTGGGACCTG	TTGCGCAGAACTCCCCTC
CGP1741366	BT-474	CCACCATCAGGGCGGGATC	TGGAGTGGCCAGTTGTGGG
CGP1741366	BT-474	GGGATCCGGCTCTGGTGTTT	TGTGGGGGTGTGAGGCTG
CGP1740605	BT-474	CACCTCTTACTTCTCACCTTGGG	AATGTGGGATGAAAGCAGAGACT
CGP1740605	BT-474	CTTGGGGCCCTGGGACTG	TGTGGAAATATATGCACAGCACTCTG
CGP1740921	BT-474	CCTGTGACAGAAGAAGACCCC	GTTTCTTGGTATGCTGCCGC
CGP1740921	BT-474	ACCTGGAAGAAGAGAATTGTGGAT	GTTGCTGGTACCTACGGGAAG
CGP1741347	BT-474	TGCTCAAGGAGACAGATGGA	AGGAGGAGGAGGAGGGAGTT
CGP1741347	BT-474	TTCCTTGCTGGAGGAACATC	GAAATAAACAACCAGGCAGCA
CGP1740514	BT-474	GAGAAGCTTCCGTGAAAGGGT	CGTCACTCCAGCAGACATCAA
CGP1740514	BT-474	AGGTAGTTATTTGGGGAGGGGT	CCAGCAGCGAACATCATTAGC
CGP1741031	BT-474	CTGCTGTTGGAACACCAGCTA	CAGGCTGGCTTTCTCTCTCTC
CGP1741031	BT-474	CAGCTACTGTGACTACCCCTG	CATCAGTGAGAGAGTCAGGCT
CGP0060369	BV-173	CCGCAACGGCAAGAGTTAC	TTTTTAGCGGCTTCACTCAGAC
CGP0060369	BV-173	GTGCAGAGTGGAGGGAGAAC	CCCTGAGGCTCAAAGTCAGA
CGP0059434	BV-173	GTTCCTGATCTCCTCTGACTATG	TGAGCACTATCCAAAAACGAAAG
CGP0059434	BV-173	CTGACTATGAGCGTGCAGAGT	ACGAAAGTTGCAAGAGTTTTCATCT
CGP0060147	BV-173	CGTCGACGCTGGGCTTTC	AAACCCAAAGCCTCGAGACTG
CGP0060147	BV-173	CCCAGAGATGGGCTCCAAG	AGACTGGTTGGTGGTTTTATCTTT
CGP0059529	BV-173	AAAAATCCAACACCCAGGCC	TCTGTAATGATATATGCTCCCATGTT
CGP0059529	BV-173	GGCTAGCCCCTTCCCACA	TCCCATGTTCCCATCCATTAGAAG
CGP0059925	BV-173	CCTTCGTAAAGGTTGCATCTCCG	TCCCCCATCCAGGTCCCTA
CGP0059925	BV-173	GCATCTCCGTCCCTTCGC	TCCCTACTGCAGCTAATTTCATGA
CGP0060036	BV-173	AGCCAAACAGAAGCCAATGTTATTGT	CCAGGATTGGCCCCCGAG
CGP0060036	BV-173	TGTTGTTGGAAACTGTTTTTCATTTGT	GAGGGCCCAGAGTCGGAT
CGP0059806	BV-173	GTTTCGAACTTCTGGCCTCA	TAAAGCAGGGTTCCACAAGC
CGP0059806	BV-173	CTCAGGTGATCCACCCACAT	TGCTGTGTAAAGCCATTTTCC
CGP0044236	C-33-A	GGAGCACGAATATATACAGCCCT	CCCATGGCCTTGGTGACA
CGP0044236	C-33-A	CTCTGGGACACACCTCCATT	GCCATCGAGTTGTTGGACTT
CGP0043792	C-33-A	AGAACGCGCACACCAAGA	TTTTTGACGCAACTGTCGTAGC
CGP0043792	C-33-A	CCAAGACGGTGGAGGAGG	TCGTAGCTCTTTTATAACTGAGGCA
CGP0042210	C-33-A	ACTCTGTCCCAACAATAAGCCC	ACTGACCTGCACAGCCTTAG
CGP0042210	C-33-A	ATAAGCCCTGTACATTGGGAAAGG	GCCTTAGGACACTGCTCTCTG
CGP0042099	C-33-A	GCCAGGCACTACTCTGTCC	ACAGCTTGTGTCTGCTTCATG
CGP0042099	C-33-A	TCTGTCCCAACAATAAGCCCTG	TTCATGTGGCATCAGCTGGG
CGP0042987	C-33-A	GTGCAACTTCCATTTTAGGTGTTG	CTTGAAGCCATGTTCTTCCCA
CGP0042987	C-33-A	AGGTGTTGGATCTGAGGGGG	TTCCCAATAGGCAGAATAAGATGAAGA
CGP0041877	C-33-A	TGAAAGAAGACATGAAAAAGATAGTGG	CCGGAAGCTGCAATCAGG
CGP0041877	C-33-A	GCAGTGCCATTAAATGAACAGAAG	TCAGGGAAGTTTTAGCTGATCTCA
CGP0041988	C-33-A	CGAGAGGGAAAGTCATAACAACC	GCACATATGAGGTTCATTCTGACT
CGP0041988	C-33-A	ATAACAACCGCACGAGGGA	CCATTACATGGGATTGTTTCCTAAAA
CGP0043423	C-33-A	GGGTAGTTGAGCCAGCCTG	CAGAGGTCCCTTTCCAGATGC
CGP0043423	C-33-A	CAGCCTGTGGTGATGCAGAAG	GGCAACAGTGGCTTGAGTTCT
CGP0042448	C-33-A	CTGGTGCAGAGCTTGAGTCT	CAGCACCATGACACAACGTTT
CGP0042448	C-33-A	GTCAGGCTCTTGCTAGATCAG	CAACTATTAACGTAGTATGCAGCA
CGP0044014	C-33-A	GCAATTCACAATCCAAATTTACCCA	AAAAATGCTGAGTACACGATTAAGCT
CGP0044014	C-33-A	ATTTACCCACCACCCTGCC	AAGCTGAATTTTGTTTTCCATCAGAA
CGP0043903	C-33-A	GCTTTTTACCTCAGTAAACCAGATGA	GACTGCTGAACTGACGGGG
CGP0043903	C-33-A	AACCAGATGAAACTCCAAATGCTTG	ACGGGGTAGGCATTGGAGTT
CGP0043407	C-33-A	TTTTGTCTTCCTCATCTGACAGG	GTGCAAATTAAGCAGCAAAAGATT
CGP0043407	C-33-A	TCTGACAGGTGAGACGTGG	TTATCTTGTTTTGCTTTAAGGGAAAGT
CGP0042432	C-33-A	GACCAGTACTTCCCTCACCCT	GTCAGAGGGGCCAGTTCCA
CGP0042432	C-33-A	TCACCCTAGACTTCACCTTCAGT	GTTCCAAGGGCTGGTCCAAG
CGP0044125	C-33-A	CCGCCGCCCCCAATAATG	CTCCGTTTGGACAGCGGG
CGP0044125	C-33-A	ATAATGGCCAGAATAAAAGTTTGGCG	CACACGGTCCTGGTGCTC
CGP0043284	C-33-A	TCTTGTCCATCCATTGCTGGG	TGGCAGGCATATGCTCTTTTCA
CGP0043284	C-33-A	ACCAAATGACAGTGAACCAGAGA	CTTCATCACTCCCCAGTTCCT
CGP0042321	C-33-A	TCACTCCCCAGTTCCTCGG	GACTAGGGTCGGGTCCAGT
CGP0042321	C-33-A	CCTCGGTTTCATCATCATCTTCAGC	TCCAGTGTGCGGTGGTCG
CGP0043283	C-33-A	GACTAGGGTCGGGTCCAGT	CCGGCAAAATCTGTCCAGAAA
CGP0043283	C-33-A	CACTGAGCGCCTCCTGAG	CCCAGTTCCTCGGTTTCATCA
CGP0043377	C-33-A	TCTGGTGACCCCTTTCATTGGC	CTCCACGGAGCGCTGGAG
CGP0043377	C-33-A	TCATTGGCTCTATTATCTTGGTCCA	CCCCTTCTGCCCTCGAGA
CGP0043681	C-33-A	CCGCCCTCTCTGCAGGAG	GCCATCTGCAGAATATTCACCAGG
CGP0043681	C-33-A	CGGCGAGACCCCATCCAG	ACCAGGTTGACACAGACCTCC
CGP0044347	C-33-A	CCAATCTGGTAGCTGTTTCTTAAC	GGAAAAACTGATGCTGATTAATGAAA
CGP0044347	C-33-A	TTCTTAACTGATCTTGAACCATGGT	AAAGAAGAACTTTTGAAAGAGCTTCA
CGP1343875	EJM	GGCTCTTCTCTTGGCTGGATT	AGTGGTGCAATCATAGCCTGG
CGP1343875	EJM	CGTTGCTTGACTCTGCTGAGA	GACAGGATCTCATTTTGCCACG
CGP1343566	EJM	CCTCCAGCGCAGATCCTG	AGCAACTCAGGTAGATTCATGCA
CGP1343566	EJM	AGTGTCAACGCTGGGCTC	GTCATTCCTCTTCTCTCTGTACTGG
CGP1344350	EJM	CCACTCTAGGATCTCGTTGTATTCA	CCAGAAAACACCCCTGGTAAC
CGP1344350	EJM	TTGTATTCAATTGTCTCCTCCAGGT	GGTAACAATGCCAGGGGTCTA
CGP1345185	EJM	GAACCACAGGATTTCTTTCTGGC	AAGTGTCTCAAGCCTTTCCCA
CGP1345185	EJM	TCTGGTGGACTACGTTGTTAAGT	CCCGTTTTCTATCACCAGGGA
CGP1343411	EJM	GGTAAGTGCACACAGGCAAAC	GCCTGATGTGTCCTCAGTGAA
CGP1343411	EJM	GATGCCTCACCTGCTATGTCA	GCACGTGTCCTCATTCTGCTA
CGP1344228	EJM	CTTTTGGCTTCCTGCACTGAC	AGCAAGAGAAGAGGGAGGAGA
CGP1344228	EJM	GAGAGTTGTAATCGGGCGACT	GGAGATGTTGATGCAAGCCAG
CGP1344217	EJM	CCCCTCCCTTTATATTGGCCC	TGTCCACAGAAGAGGTGAAGC
CGP1344217	EJM	AAGACAAGCAGACAGAGCTGG	GCCCCACTATCTGGACTTGG
CGP1344075	EJM	CGACGGCCCTTATGATCCG	AGGAAGCTCTTTCATCCCCAC
CGP1344075	EJM	CTTTCTCGGGAAGGCGACC	ATATCCCACTCCCAGGCGG
CGP1345629	EJM	GGTTGGGCTTTCTCGGGAA	ACAAAGTTTGCATGCAGGTGA
CGP1345629	EJM	CGCTGCCCCGAATACTCG	ATAGGACCGTCTCCCTGGAG
CGP1344893	EJM	ACAGGGTCATCACATGAAGCT	GTAGGGGAGATGTGGTTCTCTG
CGP1344893	EJM	GACCTCGTTCTTCCCAGAGTG	TGGCAGGTGTTTCCAGAGC
CGP1345074	EJM	CCTTGGTTTGCCTCCTCTCC	CCTCACCACCCCTCGTTTG
CGP1345074	EJM	TCCTCTCCCACTGCAGTG	CGCACGCACGTTCATTCT
CGP1344963	EJM	TTGGAGCCTTGTGAACAGGG	GCTCTTTAGGGGGCTTCTGG
CGP1344963	EJM	GGAGAATCTCTTCAGTGGCACT	TTTCGGGGTTCCTGTAGAGC
CGP1345407	EJM	GTGTCGGAGGGATGTCAGC	TAAGGAGGAGGCTGATGGACT
CGP1345407	EJM	TCTTGGATGAAGCGGCGG	GGTCCAGGTTGTTCAGAGCAT
CGP1344398	EJM	GACTATGTTGGCCTGGGGAAA	ACAGTACCACGTCTGCCAAG
CGP1344398	EJM	TCTACTGAGCTAGAGATTGCGTG	CACTGCGCTATCCAAGGGTAA
CGP1344935	EJM	GTGGCCTGAAGGAGATGTGTT	TCTACATCCTCATCACCACCCA
CGP1344935	EJM	GACTCCGTGGTTCCCTTTGAT	TGTTAACCTTGGCCATGACTGG
CGP1345518	EJM	CATCAAAATGGGAAGCTGTGGA	TGAAGTTAATGCCTAAATTGGAGCT
CGP1345518	EJM	GAGCCTATATTTAAAGTTGCCCCA	GCTCTCTTCTTTGTATGCCAGA
CGP1345296	EJM	GTGGACTCTTTTTGCTCTGGA	GGCAATAGCATCATTACATGGATTG
CGP1345296	EJM	ATGCATTAGAAGAACATGAAAATCAGC	TGGATTGTCCAGAATGTCTTCGT
CGP0557241	ES7	GACTCTTCCAGACACGGGATT	CTCCTCTGCTATGAGACTGGAT
CGP0557241	ES7	CGGGATTTGTCGGTGAACAAC	ACTGGATTTTGTTCTCACTGGGG
CGP0556427	ES7	GGGAGCCCATGCCAACAA	CTTCATTAAAGGTGTCCTGTTTAGTCT
CGP0556427	ES7	CAACAATCCACTGGCAGAAGA	TAGTCTATCATATATGTTGATCTGGCA
CGP0557796	ES7	ATTAATAAAGATGGGACCTCAATACCC	TGTCATGATTGCTGCGAGC
CGP0557796	ES7	CCCAGTGAATCTTCAACAGAA	TTATCACGACCCCCAGACAC
CGP0557907	ES7	GTCCTTGCTGGCCCCTATG	CACAAACTCGTGTTGTCTGTCC
CGP0557907	ES7	CCCTATGGACGTGGGGGA	TGTCCAACAGATATTTCACATTCAAGT
CGP0556721	ES7	CTTAGAGTTATATAAACCACTTCCCAG	TTAATACTTACTTTGTGTGAGATCCAG
CGP0556721	ES7	CACTTCCCAGAGCAGGAAAA	TCCAGTTCTATGTTTGGGAGCTA
CGP0557411	ES7	GCGCTGAGAAATGGACCAATT	CAGGGACTCTCTCAGGATCGA
CGP0557411	ES7	ATGAGGGACTGCAGTACTTGG	GGTGGCCAGAGTCCTTTTGT
CGP0557412	ES7	GATATATTCAGTCATGGCGTCCG	CCCATCCCTTCAGAATCCTTAAGA
CGP0557412	ES7	TGGCGTCCGAACTTTGTAAGA	AGCCATGCTCTCTTGAAAATACTG
CGP0557463	ES7	CAGATTCCTGAGAAACATCTTTGTCC	CTTTTCTCACCACACCTGAATTTGT
CGP0557463	ES7	ATCTTTGTCCTCACCTGCATC	GAATTTGTTGCAAGTCCATATATGTT
CGP0556316	ES7	CCCGCCCCTCCTTCCTTTT	ATCGCCACGCTCCAGTTTTG
CGP0556316	ES7	CGCCATCCGCCCTCTCTA	AGTTTTGGGGTCTTGGTTAGAGAAA
CGP0556452	ES7	GCGCAGGGCAGTAGAAGAG	AAATCTAAGTGTCCACATCTCCCAA
CGP0556452	ES7	TTTCCATCTTCAGGCAAAGC	ACCGGAAGCAGAAGACAGAA
CGP0557574	ES7	CACAATCGATTTGAGCATAGTCT	TATTTACCGATTATACTCTGCATTCTC
CGP0557574	ES7	GCATAGTCTAGGGGTGGGG	GCATTCTCTCTGTTACATGATTTACT
CGP0557410	ES7	GAAAGGACTGTCACTGCAAGC	GGCTTCCGGAACCACAACTAT
CGP0557410	ES7	TTGTCCCACTATCAAGCAGCT	CAGCCATGGAGAGCTCATTGA
CGP0557352	ES7	CTGTTTTCAGGAATTAGTGACATTCAG	CTCGTTTGAAGCAGTGTCTTTGT
CGP0557352	ES7	GACATTCAGGGATGTGGCCAT	GTCTTTGTCTTCCAATGCCCG
CGP1909317	FaDu	CTCCCTCTACGCCACCAATC	GAAGAAGACTTTGCCACACTCC
CGP1909317	FaDu	CTGGATCTTCACCCAGGAGG	GTGTGCATTTCGGCTTTTGATC
CGP1908509	FaDu	GGCCTATCTGTGGTGCAAG	TCATAGGATACAGTCAATTTTTCTAGC
CGP1908509	FaDu	GGACGAGTTCCACATCAGTGT	TTTCTAGCATTTCTCGGTCAATTGA
CGP1908842	FaDu	TTCTAGCCACAGAGGAGCCAA	AGGCAGGCAATGAGGTTGAC
CGP1908842	FaDu	CCGAGGCCACTGAGAAGAG	AAGTTCTGGTAGAAGCAGGGC
CGP1908648	FaDu	ACTTTCCAAAGCCACTGTCAGA	TCCACGAGGGATCCAAGAAGA
CGP1908648	FaDu	GAGAGACCTCCACTTCCCAAC	GCGATGTTAGAAAATCCTGCCG
CGP1908444	FaDu	CTCCTCTCTGAAACTGACATGA	ATGCAATATTTAGAAGTGTCTTCTCTG
CGP1908444	FaDu	TGACATGAAAGGCATCAACCT	TCTCTGCAATATTTAATATCTGACCTG
CGP1908953	FaDu	AAAGGCATCTGTCGGGGC	TCCTTAAGCATCTCGTAGCGC
CGP1908953	FaDu	GCGCAGGCACTAGCTTCC	CCGGCGCTGTTGCTCTTC
CGP1909064	FaDu	AGGAACAGGTGAACCGCAG	AGATCCTGAACTATGAAGTCTTCCTT
CGP1909064	FaDu	CTGGCCCCCGACTGTGAG	CAAATGCCCACACCTCCAGATC
CGP1907923	FaDu	TGGGAATGGTGATCTGACAGC	TCGCGATAGTTCTCAACGCAT
CGP1907923	FaDu	GGTGTTTCTGAGGTTGAGCTG	TCTAAGCCGGAGAATTCTCGC
CGP1908034	FaDu	GAGGGCTAGCGAGGGGAG	GACTTGGGATAAGGGCATTCCA
CGP1908034	FaDu	GGAGAGCTAGCCGCATCTT	TTGGGAATGGTGATCTGACA
CGP1908885	FaDu	GCACCAATGAAACCAGGAGC	TTCTCTATTAAGAACTGGATCCCCTT
CGP1908885	FaDu	TGAAGAGCAACTGCAGGCAC	GCCCATGGCTACCTGTTTGTT
CGP1909175	FaDu	AGAGAGGGCTGTGGTAAAAGC	ACTCCTTGTGCCATTGTAGGA
CGP1909175	FaDu	CATGGTAGCTGGGATGTTAGGG	CACGTTACAGGTGGGATCGAT
CGP1909286	FaDu	TCGGAGAGAGGGCTGTGG	TAATAAGCATGCGGAAAGAGATGC
CGP1909286	FaDu	TGTGGTAAAAGCCGTCCG	GGTATAAAACCGATCCAGAAAATATTG
CGP1909073	FaDu	GGAACAAATGCCTCAAGCCAG	TGGTGGTGTAGAGCTTCAGGA
CGP1909073	FaDu	CCTGTCAGCCTCTCTACCAAC	TCAGAAAACACCTTCAGCTGC
CGP1908367	FaDu	CGCAGCAGTTTCTAGGTCCC	CCGAACAGGGCGGTGAAG
CGP1908367	FaDu	TAGGTCCCCACTGTCCCC	CTGGCGAGCATCCCGAAA
CGP1908145	FaDu	TGTCAGTTGGGGAAGCGTTAA	CATGACCTTCCTCATGGCTGA
CGP1908145	FaDu	CCAAAGCATGAGGAGGTCCC	GGGCTTCCATGTTGTCTGGAA
CGP1908791	FaDu	ATGCTGTAGATTTGACTCTGTCTGT	AAGTGGCAGTTGGCGTAGG
CGP1908791	FaDu	TCTGTCTGTCTTTTCTCTCGTAGTTC	CTTGAGCGGCTCCGGAAG
CGP1908143	FaDu	AGTCGTGCATGTTCTTGGTGA	GAGATCACCTCGACACGTGAG
CGP1908143	FaDu	GTTCATGTTCGTGATCGTGCT	CACGATGGCTCATCTCTGTCA
CGP1908256	FaDu	GGCTCACACAAAATCCTTGCA	GACGCGGAGTCCTGAAGC
CGP1908256	FaDu	AGGGATCCTGGCTTCCTCC	GGGGCGATGAGGTGAGGA
CGP1908076	FaDu	CCTCATTTTACGGGCAAGGTACA	GGGGCGATGAGGTGAGGA
CGP1908076	FaDu	CAAGGTACAGAGGCAAAGAGAGA	GACGCGGAGTCCTGAAGC
CGP1908620	FaDu	GCAAAAATGTGGAAACCTGGAGA	TCCAATTCAGGTAGTTGAGCCA
CGP1908620	FaDu	AGAATCATCTATTCCTATGGAGTATGC	GAACGACATTGCTTTTCTGAGC
CGP1908413	FaDu	TGAGGATGGAGCCCAGGC	AACAAGACTTGAGAATGACCCGAA
CGP1908413	FaDu	GAGCCGGATGGGGGAGTC	CCGAAGGCAGAGGCACAATTC
CGP1908731	FaDu	TGTCTCTCAACAAGGACCTGC	GGAATTTTCCTTCCCGGCTTG
CGP1908731	FaDu	CCTGGTTGAAGCCTGTTAATGC	ATTGCATCGAGGGTGGATACC
CGP1811117	FU97	GACAGTGCGGTGGACTTCAG	CGGATGTCATGGCCATCAAGA
CGP1811117	FU97	TTTGGGAACGCAACTTTGAGG	TAATAGTTCCAGAAGCAGGGTCG
CGP1811228	FU97	TGTCAGTCTGCAGGATGTTCA	CCCACCCTCCTGAATTACCTG
CGP1811228	FU97	ATTCTGGACAGAGTGGAAGGTG	CACAGTATTAGCCGGTCCTCC
CGP1811303	FU97	TTCTCTCGCGAGGACGGAC	GAGCCCGCGTAGGTCCAG
CGP1811303	FU97	ACGGACGCCATTATCGCAT	TCCAGTAATCCCAGCAGGTG
CGP1811672	FU97	GGGCTTGCAATTTGGCTTCAA	AACAGACAGCAGGGAACATCA
CGP1811672	FU97	CCAACCGCAAGCAGATTGTC	GTCCACAGTGGTCCTGATCAA
CGP1810191	FU97	AGGGATCCTCCAGGCTGC	AGCCAAGGTAATTAGTCCCTGC
CGP1810191	FU97	CCCGCGTTTCAGCCCTAG	TGGGAATTTTGCATATGGATAAGGAAA
CGP1811339	FU97	CGCCAGGGCTTCACCTCC	AGGTGATTGCCGAGCCAGAG
CGP1811339	FU97	ACCTCCAAGGCGGATCCTC	GCCAGAGCACGAGTATGAATAGG
CGP1810080	FU97	ATTTGTGATGCAAGTGGAGATGG	GCACTCGCTGGAACATGAAC
CGP1810080	FU97	AAATGTCATGAAACAGCTCATTGGT	TGTCATCTTCAAGGCTCCGTC
CGP1811372	FU97	ACTTCGCCATAGGAGTTCACA	CGAAGTCCTCCAGGTAGTTGG
CGP1811372	FU97	ATGTCAGGTTCCACTCCATTTCA	CACCCTCCTCCATGAACATGA
CGP1811450	FU97	TCGTCTTCCATGACCTCAACC	CGAAGACGGGCAAGGAGTC
CGP1811450	FU97	CATCCAGGGCGAGGAGATC	TCGAGTGTGGAGCAGTTCC
CGP1810413	FU97	CCCCAGAGACCATGTGTGAGA	CTTCCTGACCCTGAGGAAACG
CGP1810413	FU97	AGCTGCCTCTTCCTCCAGAG	CCAGGATGGCAAGAACCCAG
CGP1810302	FU97	CCGGAGATACAGCATGGATCC	AATGATCACAACAGCCAGGGA
CGP1810302	FU97	CTTGCATTGGGATTCACGGTG	CGCTGAGAAGGAGAGGAATGT
CGP1811783	FU97	TAAGCCTGGACACATCTGGGT	AACCATGCAGAACCTCAACGA
CGP1811783	FU97	TCTGGGTCCTGCCTGAAGA	GGCAACGAGAAGCTAACCATG
CGP1811561	FU97	GGTGCTACAGTTTCTTGCCTT	TTCGAGGAGGTCTGGCATC
CGP1811561	FU97	CTTTAGCAGAGTGGCCCAGG	GAGATGGCTGGCTGCTCC
CGP1811374	FU97	TCCAGGCTCACCAGGGGAG	CGGCGCCTGGAGATCGTC
CGP1811374	FU97	AGAATCTTCTGGTTCTCCCTTTTCA	TCGTCTTCGTGTCCTCGGA
CGP1810762	FU97	CCGGTGTCGACTTACTAGCTG	CCATCTTGGTCCTTTTCCACCA
CGP1810762	FU97	CTAGCTGCAAGCCTCTGCC	TCCACCATTTTCAGCCCCTC
CGP1810414	FU97	ACTGCTTACCCACAATCTGCT	TGCCATCTGGTTCCACATTCA
CGP1810414	FU97	TCTGCCCCTTAACCGAAAGTG	TTCAAACACCTCCACTGCTGG
CGP0923541	H2369	CTCCATCCACGAGGGCTT	ACTTCTTATGATCAACAAATTCCATCA
CGP0923541	H2369	GGGCTTCTTTCCCGATTCCT	TTCCATCATCTCCCCACTAAGAG
CGP0923269	H2369	TAGAAGGAAGAACTGAAAAATATGTGG	CCCTTTTTCTGATATTTTTACTCACCT
CGP0923269	H2369	TGGATACTCCATTTGGCAAGC	ACTCACCTAAGTCACTGGTCTG
CGP0923268	H2369	CACCACCGCCGTGAAGATT	ACAAGATAGAGAAGCAGGTATCATTCT
CGP0923268	H2369	GAAGATTGGAATAATTGGTGGAACA	ATCATTCTCCTCAAATTACAGTAGAGA
CGP0923532	H2369	CAGTCATGGCTGCTGATGG	ATAATAGGTAATTGACATAAAGGGGCA
CGP0923532	H2369	CTGATGGGGTGGACGAACG	AAGGGGCAAATACAGTGACTTCC
CGP0923663	H2369	CAGGTTTTCGCCCTGGTG	ATAATCACCACTAGGAATCTTTTCAGA
CGP0923663	H2369	GTTTCGAACTTCTGGCCTCA	TAAAGCAGGGTTCCACAAGC
CGP0606075	HCC1187	TCCACAGCAAGCTCCCTTAT	TCCAGCTGTCGAGGATTTCT
CGP0606075	HCC1187	GCGAAGGTGAAGAGTTGTCC	AACCCTGCTTTTTCACATGC
CGP0606186	HCC1187	CCGCGTTCTCTCCTTGAAT	TTTATGGGGGTTCTCGTGTC
CGP0606186	HCC1187	CAGAAGGGGTCCTGGTGAC	CTCATAATGCTGGACGTGGA
CGP0604306	HCC1187	TCTTCATCATCTGGGCCATC	TCCGAACTTCGACTCGTACTG
CGP0604306	HCC1187	GGTCATCAAAGGTGTGCTGTT	GTCCGTTCCGAACTTCGACT
CGP0605416	HCC1187	AAAGATCCCGAAAGGAGGAA	TGTAGACGCACTTGGAGTCG
CGP0605416	HCC1187	AGGTGGCGAAAAATCAACTG	GCGGTACAGTTCCTGGATGT
CGP0604417	HCC1187	AGTCAGAAAAGGTGCGAGGA	GTTGCCCTCGGTGATGTAGT
CGP0604417	HCC1187	CAGACCCATCAACGTCTCCT	CACTGTTGATCCCGATGTCA
CGP0604699	HCC1187	ATCAGGCGGTCTTGTACACC	CAGGCGTATTCCTTCTTGATG
CGP0604699	HCC1187	GCAGAGGTGAGGCATGAAAT	TCGATTTGTTTTGTGCTCATTC
CGP0606208	HCC1187	GGAGTGAAGGACGGAAGAGG	CGGAGTAATTGCGAGAGGAG
CGP0606208	HCC1187	GGGAGTGAAGGACGGAAGA	GAGTCGAACTCCACGGAATG
CGP0604407	HCC1187	CCAACACTGCCTTTTTCCAG	GCAAGGCTGCTTACTTCCAA
CGP0604408	HCC1187	CCAACACTGCCTTTTTCCAG	GCAAGGCTGCTTACTTCCAA
CGP0604861	HCC1187	CCAACACTGCCTTTTTCCAG	GCAAGGCTGCTTACTTCCAA
CGP0604407	HCC1187	CAGAACATCCTGGTGCCTCT	CTGAGGGTCTGGTGTTCCAT
CGP0604408	HCC1187	CAGAACATCCTGGTGCCTCT	CTGAGGGTCTGGTGTTCCAT
CGP0604861	HCC1187	CAGAACATCCTGGTGCCTCT	CTGAGGGTCTGGTGTTCCAT
CGP0604639	HCC1187	GCCACTGCCTGACAGATACA	GGCTGTTTGTGCAATCTTGA
CGP0604750	HCC1187	GTCACCTGTGCATGTGGAGT	GCCACTGCACTGGATGTTT
CGP0604528	HCC1187	TGGTCAGACGAAATGGTGAA	TCCTGGTCCTCTTCCATGTC
CGP0604528	HCC1187	CCCTATGTGGGCATTCATCT	TCACTTTCCTCCCAGTGGAC
CGP0605853	HCC1187	CGGTCGTCCTGAGGATAAAA	CTGTTGGCCTGTACCACTCA
CGP0605853	HCC1187	AGCTTCACCAGCACACAGAG	ACGGCTGACATGTCTGTGAA
CGP0605337	HCC1187	CTAACAATGATCGCCCGAGT	TGATGACAACAGCAACAGCA
CGP0605337	HCC1187	CCCTGTAGTTTGTGAAGATGG	AATGATGACAACAGCAACAGC
CGP0605083	HCC1187	TGTGGCTCGCTATGTCTGTC	AGGCGAACAGGGAGGTCTAT
CGP0605083	HCC1187	GAGAGCCCTGGAGGAAAGAT	CTGCTTCGGTGACATCACAT
CGP0606170	HCC1187	CTCAGGCAGCGTAGAGGTG	TCGGAGCACTTTAGCAAACA
CGP0606170	HCC1187	CTCTGGGGTCCCTCTGCT	GGACAGTGAACAGGGACAGG
CGP0606297	HCC1187	AGGTGCAGAAACTGGTGGAG	GGCCATTCCTGGGAGTATTT
CGP0606297	HCC1187	CAGAAGGAGCAGCAGGAGAG	ATAGCAGGGCCTTTCTGTCA
CGP0605964	HCC1187	TGGAGGGTCCACTCAGACTC	TTGGCATTGTTTTCCTCAGA
CGP0605964	HCC1187	AGCATTTGGCAGAGAGCATT	TTAGGCTGCCTTCATGAGAAA
CGP0605125	HCC1187	GGACCTGAAGCCAAAGAACA	AAGCAGGAGGATCAGTCGAA
CGP0605125	HCC1187	CGCTAGTGGACAGATTGCTG	CAGAGCAGAGGTTGCAGTGA
CGP0604972	HCC1187	CTGCTCCGTCTTCTTTACGG	AAGGCTGGGAGACATCCTCT
CGP0604972	HCC1187	CGACACCTGTGGCTGGAG	AGGAGCAAGTTGAGGGTTTG
CGP0605742	HCC1187	TTGAACTCCGAGAGGAGGTG	AATCCTCAGTGCACGTTTCC
CGP0605791	HCC1187	TTGAACTCCGAGAGGAGGTG	AATCCTCAGTGCACGTTTCC
CGP0605742	HCC1187	CGGATTCCTGACATGGTGTA	TTTGCACTCAGCAGTTCCAC
CGP0605791	HCC1187	CGGATTCCTGACATGGTGTA	TTTGCACTCAGCAGTTCCAC
CGP0606408	HCC1187	CTCTGTTTTGCATGCATTGG	TCCAGCAAAAGCCTTGAAGT
CGP0606408	HCC1187	CTGGGGCTGATGTAGTTTCC	GCTTGTTGCTCGCTCTCTCT
CGP0605571	HCC1187	CATCTCCAGGAGCATCACTC	AAAGTAGAATGAGTAGTATGGAGGAA
CGP0605571	HCC1187	CATCACTCATTCAGTCTCTATGTACT	ATGGAGGAAAGAACGTCTCAG
CGP0605626	HCC1187	CTGGCTTTCCTTTTGGGAGG	AAAATTCTTAATGCTCTAATGCTCTCC
CGP0605626	HCC1187	GGAAGAGCCGTCATCTACCA	TGCTCTCCTTACTTCTCTTTCCA
CGP0605085	HCC1187	GTGATTCAGAGAATCCTGGAGCA	GGGAAAGGTGCAACAGGCT
CGP0605085	HCC1187	CCTGGAGCACTGTCTCCCTG	CAGGCTCTGAGTGGGGCAT
CGP0605588	HCC1187	CAGCTTGTACAGGATCAATATGGA	CCATTGTTCAATGGCTCAGTAGT
CGP0605588	HCC1187	TGGAAATTATGTAATCCAACATGTACT	TGTTTTGTTCATTGATTAATTCATCCA
CGP0605613	HCC1187	CCGTCTTACTGTGTTTTCTCCGC	CATCCCGGGCCCATCCAG
CGP0605613	HCC1187	TTCTCCGCTATGACTCACCTTGC	TCCAGGTGTGGGCACTCG
CGP1910803	HCC1419	GGCTGGGGATGTTCAAAAGAAG	TGCCTGAGCCATGGAGATTTA
CGP1910803	HCC1419	AAGCCCAGATAATCCAGGCC	ACACGGTTAAATGGTCACAACA
CGP1911041	HCC1419	GTGCTCACTACCATATGAAGAAAG	TCTTCAAATCTTATAAACAATTGGTGC
CGP1911041	HCC1419	GAAGAAAGCACGTGGGAGCTA	GCTGTGAGCAGGAAGGTGT
CGP1911942	HCC1419	CGTGAGGAGAGCCAGCGG	TGTCCAGTGGTTTGGGATTCCA
CGP1911942	HCC1419	CAGCGGCTTATTGGACAGC	GATTCCAATCCCTGGTGTGAATC
CGP1910515	HCC1419	GCTGTGCCTGCTGCTGAG	AGTTCTCCTGGATCCCCGTC
CGP1910515	HCC1419	GCTGTGCCTGCTGCTGAG	GGCTGATCTTCATGGAGGAG
CGP1911453	HCC1419	GCTGCATGGTGTTTCACAAGA	CATGAGCTGTTCTTGGACTCCT
CGP1911453	HCC1419	AAAAGCACAAGGCATTGTCACT	TAACATGGCCTTTGGATGCAG
CGP1910720	HCC1419	CGTGCAGACCCTCAAGGATG	CTAGTCCCACGGCAACTTCTC
CGP1910720	HCC1419	CAGGGCGAGCAGATGTACC	CCTCTGCCAGAATCTCAGCAG
CGP1911488	HCC1419	AGGGTGCTCTCTTTTCTGCTG	GGTCCTCAAAGATTCAGTGTGC
CGP1911488	HCC1419	TGAGAGAGACAGAGCAGGGTG	AGTGTGCTTGGTTACTGGTATTCT
CGP1911060	HCC1419	GAGGCGCAGGTGCTGAAG	AGCCTGTTGTGGGGTGGG
CGP1911060	HCC1419	CGCGAGGTGCTGCACAAG	GTGGGGTGGGGAGGAAGGATA
CGP0841271	HCC1806	TTGAAGCTGCCCGTAGATTT	GTGCAGTCATCGTTCACCAC
CGP0841271	HCC1806	ACTGAAGCCACCCAGGTGTA	ACCAGTTTTCCTGTGGCATC
CGP0841348	HCC1806	CCTACCGGCTGGAGAAGAC	GGTGATGATGAGCAAGTTGG
CGP0841348	HCC1806	GATGACATCGACGGGGAAG	CCAGAAGAGCAGGTTGAAGG
CGP0840757	HCC1806	GAGCGAACCTCACCTTTCC	GTGGCAGCTCAGGAGATAGG
CGP0840868	HCC1806	GAGCGAACCTCACCTTTCC	GTGGCAGCTCAGGAGATAGG
CGP0840757	HCC1806	GCTAGAAGCCCCCTCTCTTC	CAGCAGGAAAGACTGGTTGG
CGP0840868	HCC1806	GCTAGAAGCCCCCTCTCTTC	CAGCAGGAAAGACTGGTTGG
CGP0842014	HCC1806	GTCATGGTGACTGGGGTCTT	GAACCTGTCCACGCTGATG
CGP0842014	HCC1806	ACAGCCTACATCCTGGTGGT	CGCACAGGTTGAAGATGGAG
CGP0840424	HCC1806	CGCCTGTACTTCATCCTGCT	AACTCGGCGTTGAAGACAGT
CGP0840424	HCC1806	TACCTGGCCACAGCCTACAT	GTGATGTGCACCACGAAGAA
CGP0841233	HCC1806	TACCTGGCCACAGCCTACAT	GTGATGTGCACCACGAAGAA
CGP0841812	HCC1806	GGTGCCTGTGGAGAGGTAAA	CCAGTGCATTGGGGTAGTCT
CGP0841812	HCC1806	GCAGACCCAGCTCTCAATGT	CTCCCATGTTGCCAAGTTCT
CGP0841237	HCC1806	TGCCGTAACCTCTCATTTCC	AACCCGGGCTTCATTAATCT
CGP0841237	HCC1806	TTCTGGTGGATGACAACAGC	CTATTCGTGTGGCAGGAGGT
CGP0841226	HCC1806	GAAGTCCGAGAGCGAAGAGA	ACCCCAGGCCTATCTGAACT
CGP0841226	HCC1806	TCTACCTCGTGGTCCTGCTC	TCGGGATCGTCTTTTGTTTC
CGP0841459	HCC1806	TACCAGGCAACTTCATGTGC	ACTCAAGCAATCCCAAAACG
CGP0841459	HCC1806	CCTGACTGCTTCGACAAGAG	ATTCTGCCAGCTTGGAAATG
CGP0841792	HCC1806	GAGGAGCTGGAAACATCAGC	ATTGTCCGCAACTCCTTCAC
CGP0841792	HCC1806	GCTCCCAGACATTCGAGAAG	GTCCGCAGGTCTTTGTGTTT
CGP0841201	HCC1806	CCCCTACCCACAAGAAACAG	CTCCAGTGAGCTGGACCTTC
CGP0841201	HCC1806	CCCATCACTGAGGGATCTGA	GGTCTGAGTGCCAGGTGATT
CGP0841570	HCC1806	AGGAGGAGGCGAAGGAGAC	TCAGTCAGGTGAGCCATGAG
CGP0841570	HCC1806	CGAAGGAGACGGCAGGAG	AGGTGGTGGTGATTCCTTTG
CGP0841304	HCC1806	ATGCTGAAGTGTGGCTTCCT	CTGAGTTCGGCTAGGGACAG
CGP0841304	HCC1806	GACAAGGCCAAAGAGACTGC	GTCTCTCCAAGGCACTCACC
CGP0841293	HCC1806	TTCAGAAGCAGGAGGACGTT	CAAAAGCAGCATGGACAAGA
CGP0841293	HCC1806	CAGTCTTGGAGTCCCTGCTC	TTCTCGGATTTCACCTCCAC
CGP0841238	HCC1806	GTGGCCACCATGAAGACTTT	TTGAGGATGAGAACCGCACT
CGP0841238	HCC1806	TGGCAACAGCAGAAGAGAAC	GCTCAAGCCTCACTCCTTTG
CGP0841090	HCC1806	GCTCATGGCGACGACTCT	ATCTGCCTCCACTTTTTCCA
CGP0841577	HCC1806	GCTCATGGCGACGACTCT	ATCTGCCTCCACTTTTTCCA
CGP0841090	HCC1806	GCCGGGGACATGTCTAAC	TCTCTGCGTTATGCTGCTGT
CGP0841577	HCC1806	GCCGGGGACATGTCTAAC	TCTCTGCGTTATGCTGCTGT
CGP0840979	HCC1806	ACGACTCTCGGCACATCC	ATGCTGGCATCAATCCTTTC
CGP0840979	HCC1806	GCCGGGGACATGTCTAAC	GGGAGGAAATGGTGTCTTCA
CGP0841315	HCC1806	AAGTGACGCAAGGCCTACTG	TCGTTCTCAGCAATGTCCAG
CGP0841315	HCC1806	GATCCGGGAGTCTTTCCACT	CCTGGGTGGAGAAGATGTTG
CGP0841215	HCC1806	GAGGCTGTCGGCTAATAACG	CCAGCTTCCCTTCTCCTTCT
CGP0841215	HCC1806	GAGGCTGTCGGCTAATAACG	GGTAGTAGCGCTGGGCATAG
CGP0840535	HCC1806	GAAGTCGCCTGGTGTGAACT	GGATTTCCGAGACCTTTTCC
CGP0840535	HCC1806	CCGTGGGAATGTCTAACGAT	GGGGGATCGTTCTTGTTCTT
CGP0841260	HCC1806	GCAGCCAACAGACAGTTTCA	TCGGTTACACACCAACAGGA
CGP0841260	HCC1806	TGTCCAAGCACAGTCTCAGC	AGAATCCATTTTCCCCTGCT
CGP0841260	HCC1806	CCGCCCGTAATTAAATAGCA	CACTGCAGGAAGGAGAGGTC
CGP0841260	HCC1806	GAGGGGCTGGAAATGAAAGT	TCACACTCAGGCCATTCAGA
CGP0841903	HCC1806	GCAGCATCCTCCTCTACAGC	GTTGCAATTCACAAGCAGGA
CGP0841903	HCC1806	TGGAGTATATCCCGGAGCTG	ACATCTCAACTTGCCCATTG
CGP0841282	HCC1806	CGAGACCCATGAGGACTACAA	GTGTGGTTTTACCGCCAAAT
CGP0841282	HCC1806	ATCTCCGTGTCGGAATTCGT	GGGCTCCAAGAGAATGACCT
CGP0841233	HCC1806	GTCATGGTGACTGGGGTCTT	AACTCGGCGTTGAAGACAGT
CGP0841681	HCC1806	GGCCCCATCTCCTACTAAGC	GCCAAGGGTTACTGAAGCAG
CGP0841681	HCC1806	TGTAGAGGTCCCAGCTGTCC	CGCTCCACTTCTGTTCTGGT
CGP0841337	HCC1806	GGCAGATCTGGACCTTTTGA	ACCCCAGCTAGGTTTGTGTG
CGP0841337	HCC1806	TTATCCTCCAAGCCACAAGC	TCAGCCAGGTTTTACAGGAAG
CGP0840872	HCC1806	CGGAAGAAACTGTCCGAGAA	ACAAAGGCTCTGCTCCACAT
CGP0840872	HCC1806	TGGCCTTGCTGAAGAATCTC	TAGGACCACAAAGGCTCTGC
CGP0841293	HCC1806	TTCAGAAGCAGGAGGACGTT	CAAAAGCAGCATGGACAAGA
CGP0841293	HCC1806	CAGTCTTGGAGTCCCTGCTC	TTCTCGGATTTCACCTCCAC
CGP0841538	HCC1806	CAACTTCTCGGGCCAATAAC	AAGCCCACTTTTGAAGCAGA
CGP0841538	HCC1806	GGAAGCTGGAGCTGTTGC	TCCCTCAAGGTCTCTGCTGT
CGP0841661	HCC1806	GAGGAGTGGCAGTTCCTGAG	GGAGTGATGCTTTCCTGCTC
CGP0841661	HCC1806	TGTACCGGGATGTGATGTTG	CCACTTGGAGGCTGGTAGAG
CGP0841249	HCC1806	AGAAGGAGGCCATGTGTCTG	CCGTGTCAGCCTCTCGAA
CGP0841249	HCC1806	CAGTCTCCAGCTGCCCTAAC	CATGCCACCACTGACCAT
CGP0841326	HCC1806	TGTTCCTGCACATCCAGAAG	ATTGGCGTTGTTGAGAATGG
CGP0841326	HCC1806	ACCTGGCTCTTCTCCAGGTT	TTCTTCGGCTGGATAAGGTTT
CGP0840436	HCC1806	TTCTGGTGGATGACAACAGC	AACTGTCGTCACCTTGTCCA
CGP0840436	HCC1806	CCCCACATCTGCTCAAGG	CAGCAGGAAGGGTCTTTTCA
CGP0841538	HCC1806	CAACTTCTCGGGCCAATAAC	AAGCCCACTTTTGAAGCAGA
CGP0841538	HCC1806	GGAAGCTGGAGCTGTTGC	TCCCTCAAGGTCTCTGCTGT
CGP0841003	HCC1806	CTGCTCCCGTCCGTCTTC	GCCCATGTTTCTTCTTTTGATTTGC
CGP0841003	HCC1806	GTCTTCCACACTCGGGAGA	TGATTTGCAGAGCAGTTGTCT
CGP0840628	HCC1806	AACTCCCGAGCATCCTCC	ATTTCCCATTTTACCTTTCAAATCTGT
CGP0840628	HCC1806	TCCTCCCTGAAATCTGGCC	AAATCTGTGTTTCATCTTTTTCACACT
CGP1993544	HCC1954	TTTTGCAGGCCCTGTTGATTT	CCATGTTGGTCACCACAGGTA
CGP1993544	HCC1954	GGAGGCTGTCTGCGTTAGTTT	CATCGTTGTGGGGGTCACTTC
CGP1993141	HCC1954	CCAATTCTGGTTTCCTAGGTTTGC	TGGCGGCGGATCGAGATAT
CGP1993141	HCC1954	AGGTTTGCACACTAGGTAATGGG	CGGCGGTCGGACAAACTG
CGP1992921	HCC1954	ACGTCGGCAGGTTCTAAAAGA	ACTATCGTAATTGCCATCCAAATTGT
CGP1992921	HCC1954	CAGAAAAAGCTGAGGGAATGTGA	TCCTTGAAGCTAAACAAATGTGCT
CGP1992920	HCC1954	GCAGTCATAACAAACAAGGATGT	CCTTCTTTTGCTATTGATCCATCT
CGP1992920	HCC1954	TGACCTCTTCCTTTATCAGCC	TCTCAACATTCTGTTTTCTATTCTGT
CGP1992918	HCC1954	GTGTCCACACATTCTTCGCTA	GTAGTTTAGTGTGAGCCAAGCA
CGP1992918	HCC1954	ACAAGGATGTTCGAAAACGTC	AAATCCTCTGGTGCATCTGTT
CGP1993164	HCC1954	AAAAAGATTACTGTGTTGGGGTTT	CCATTGGAGTCTAGAAAGGAGAA
CGP1993164	HCC1954	TGGGGTTTAATTTAGTATAGCTGAATC	CCCCCTAAAATCTGAAAGTTCTTG
CGP1992919	HCC1954	GTGTCCACACATTCTTCGCTA	TTATATAATTTGATTTTGGGCAATGGC
CGP1992919	HCC1954	TTCGCTATTTGACTACAGCAGT	GCAATGGCTGTGTTTAATAGCC
CGP1993892	HCC1954	GAGAGGGGGTTTTTGAAGTTCAAC	GGGCTCACCAGCTCCTTG
CGP1993892	HCC1954	AGTTCAACACCATCCCTCCTC	CCTTGTGTGTGTGGTGCAG
CGP1993905	HCC1954	AAACTGTTGGATCCAGAGCCA	GGGCGATGAAGTTCGTACTCA
CGP1993905	HCC1954	AGAGCCATCATTTCTGAAGGAG	TACTCATCTTATTCAAAGCTCATAGGT
CGP1992905	HCC1954	AGCGCAGGTGAAGGAGGC	ATTCACTCTGCATGGCGAAGAGA
CGP1992905	HCC1954	GGCATCGCCTGGGACAAA	CGAAGAGACCAACACAGCTATTTT
CGP1994101	HCC1954	CAGCTACCCTCTGCACTTCC	AGGTGAGCACCACCACATCT
CGP1994101	HCC1954	TGGGCACTAGCTGACATGAA	TCAGGTAATCTGCCCGTCTC
CGP1993126	HCC1954	TTCCGCATTCCAGGCACCC	GGGGCAGATGAGGCTGGG
CGP1993126	HCC1954	GTCGGCCTGGAGAGCCAAG	GGTGCTGCTGGGGCTGAAT
CGP1993565	HCC1954	CTGGCAGCCTGAAGAGAGTC	ATCATAACGGATAGCCAAAACGG
CGP1993565	HCC1954	ACAGTCTGAAACCAGTATCCATCA	AACAGGTTGGAAGTGTGGAGT
CGP1993128	HCC1954	AGTGAGCAACAGGACGAGAC	TGATGCCTCATACTGAAGTAGTTTGA
CGP1993128	HCC1954	CGTCTCCAGCCTCGGTAC	ACCCTTTGTTGTCTGCTACATTTG
CGP1977629	HCC2218	CTGGAGTTGGTGAAGACAGT	TGATTTGTCTGAATGTATATCTACTGG
CGP1977629	HCC2218	AAGACAGTCATTGTAGAACCACA	GTGTCCCACCTTTCACTTAAATAA
CGP1977616	HCC2218	TGGCAGCTTTCCTGAGATCC	CGAGACCACAATGTCTGGCTA
CGP1977616	HCC2218	GAGATCCAGGGCTTTCTGCAG	GCCTCCCAAGTAGCGAGAC
CGP1978480	HCC2218	AAACTTGGAGGAGGCAGTGG	AAACTCCACCAATCCACAGCA
CGP1978480	HCC2218	GGCAGTGGAGAGAGCATCC	ACAGCACGATTGTGGCCA
CGP1978253	HCC2218	GACTTCCGGGCACTTCGTAAG	CTGGTCCCAGGCAAGCAC
CGP1978253	HCC2218	TCGTAAGGTTTAAAAAGGATGCTTCG	AGCACCTTCCTCAGATTTCATGT
CGP1978002	HCC2218	TCCAGGTCAGGCAGAACCA	CGCTGATGTCGTAAGCCGG
CGP1978002	HCC2218	AGAACCACGGGCTCCTCG	CGAGCCGGATGTGCCAAG
CGP1978092	HCC2218	TCTTCTTGCTGGCCTCAGAC	AGTGGTTACTACAGTGAGTCTCAA
CGP1978092	HCC2218	CCAGAGCTGGCCATGCTG	GCGTGTCTTTCTTGTTCCTTGTT
CGP1977647	HCC2218	CTCATCCGGGACAACTACGAG	AGTGATAAAGGGGTTTGGGGG
CGP1977647	HCC2218	CCATCCTGTCTGTGCAGAGAC	GATTGTCACCTGGGCTTCACT
CGP1227814	HCC-827	TCACAGTGGCTCATACAGATGG	TCTGCATATCTCCTGAAGACAAACC
CGP1227814	HCC-827	ATGGAAATTATTTAGGAAATTCATGGC	GACAAACCATTCACTTCTTCCC
CGP1227259	HCC-827	GTGGAGGAACTTTTTAAGCTGCT	CCTGGAAGTTCACAGCATTTGT
CGP1227259	HCC-827	TAAGCTGCTGAAGGAAGGACA	CATTTGTCTGTATTGGCCCATGA
CGP1227370	HCC-827	CTGGGGCCCAAGCTCTGG	CCAAACTCGGCCTTCACTGC
CGP1227370	HCC-827	CTCTGGTCACACTGGAGGGAG	TGCTTTGCGCAGACCCAG
CGP1227925	HCC-827	TGTCAGGTTTGAAGTTAAAGTTGTCT	GTGGGCAAATAACAAGAGGCA
CGP1227925	HCC-827	TTAAAATTTGCAAAAATCAACTCTGCA	TGAAGTATGAAGGGGAGTGGG
CGP1227857	HCC-827	CAAACATGGCGGTGGACT	ACTTTTTGTATTTTTAGTAGATGGGGT
CGP1227857	HCC-827	TGGTTCGTTTTCCATGTGTG	CTGGTCTCGAACTCCTGAGC
CGP1227703	HCC-827	GCGCTTCCCATTCGCCAT	CATATGCAGCAGCCTGAGCAT
CGP1227703	HCC-827	GAGTGTGGCGCAGCAGTG	ACCCATCACTTCCAAGTTGC
CGP1228019	HCC-827	GGAGGTCTGTCATGCTGTTC	GGGAGGATTTTATTAAGATACCATAGC
CGP1228019	HCC-827	GTGGCCGCTGTAACCTCTT	CCAGTGAAGAGGCAGAAATTG
CGP1228020	HCC-827	CGGAGGTCTGTCATGCTGTTC	CCTTGATAGTGTCTTTTCTTGTGTCC
CGP1228020	HCC-827	CTGTTCCCGCTCCAGGTG	TGTGTCCTCCTTATTTCATAATTAGCC
CGP1227592	HCC-827	CCACCTGGTTCCCCAAGC	CCTGAAGCTGTGCAGGGG
CGP1227592	HCC-827	CCAAGCAGATGGTCCTGGAG	GGGGGCCAGAAGTTGCAC
CGP1228036	HCC-827	TGGAATTTTGTCCATGTGGGA	GCCACATTTTATTTATTTCTGTTCCC
CGP1228036	HCC-827	TGTGGGAGTTTATACACTGTTTTAGA	TCTGTTCCCCTCTCTATCTCTTG
CGP1227670	HCC-827	ATGATGATATTGGGGATCACCAG	GTCCAGAACACAAACAAACAAGA
CGP1227670	HCC-827	GATCACCAGCCTTTTGCAAATG	AAACAAGAAATAAGGCTAGTGGAAAG
CGP1227709	HCC-827	GTTTGTTTTGGTGGGAGAGG	GACGCAAACCAAGGGTTAAA
CGP1227709	HCC-827	GAGGGATGCCTGGGAAGT	CGTGCTGGGATTACAGGAGT
CGP1227614	HCC-827	GTGGGGACTTCGCGGGAG	AAAGTGGCTGAAGGGGGACTC
CGP1227614	HCC-827	AGGCGAGGAGGAGCTCTG	AGGGCAACCCACCTTAGAGT
CGP1227481	HCC-827	TGCTGATTCTCATGACCGAGC	CTGCACCACCAGACGCTG
CGP1227481	HCC-827	CCGGCAGCTCTGGGATGAG	GACTGCTCTGGGGGCGAG
CGP1727924	HGC-27	CAAGACGAAGAAAACCGAGCC	GGACTCAGCGGTGTTGTCATA
CGP1727924	HGC-27	CGAGTACCTCACGCAAGATGG	CTCCTGGTCCTCATTGCTGTG
CGP1728504	HGC-27	CTCGGGAGCATTGATGGAGTC	AAAACTGGGTTGCAGGAGTGT
CGP1728504	HGC-27	AGATGAATGCAGAGCCCGAG	CCACTGAGCTTGAACACAGGA
CGP1727727	HGC-27	GGAGGAGTTCTGCGTCTCG	CACCTTTCTTGGAATCTGCGTG
CGP1727727	HGC-27	CTGGTTGGTGCTCCTGCG	GTGCTGTGGCCCAGATCTG
CGP1726933	HGC-27	ACGCACTAGGAGGAGGAGTTA	TTTCTTGGAATCTGCGTGCTG
CGP1726933	HGC-27	TCCAGAATGGCTTCGGATTCG	AGCAGCTCAGCCACATACTG
CGP1726722	HGC-27	CGCTACAGCTGTGTAACTGGA	TTAGGGCATTGCTGAAAAGCC
CGP1726722	HGC-27	TCGTGGGATTTTCCTGTTCCT	CTTTATGGGCAGTGGCTAGCT
CGP1726833	HGC-27	AAGGAAGGTACCGGCTCTACT	CAGGAAGAAAGTGAAAACCTAAGCA
CGP1726833	HGC-27	GCAGCAGGGAAAGGCAAAG	AGAGGAAATGGATAAATTCCTGGAAC
CGP1726919	HGC-27	CAGGGAAAGGCAAAGGCAAAG	AATATGGTTTTGCAGTCACGGAC
CGP1726919	HGC-27	TGTCTGCTTGGAAAGATGGCG	AGCTGATGCAAGTGCCTGAG
CGP1726918	HGC-27	GCAGCAGGGAAAGGCAAAG	TTTGCAGTCACGGACCATGTA
CGP1726918	HGC-27	TCTGCTTGGAAAGATGGCGT	CTGATGCAAGTGCCTGAGTG
CGP1727166	HGC-27	AGAATGCACTGCTGACACG	GCGGATGACACTGACGTC
CGP1727166	HGC-27	GCGACCGCGGGAAAATTC	ACGTCAGAGAAGGATTTCAGGAT
CGP1728393	HGC-27	TCTGGAGGCTTTGGTGGAAAA	CTCATCCAGCACCTCACTACT
CGP1728393	HGC-27	CACCTCTCTTAATCAGGCTGCT	ATGGCCAGCTTGATGACTGTC
CGP1726943	HGC-27	GGGACTGCGGATAGAAGAGGA	TCTCAACAGACAGCTGGGGTA
CGP1726943	HGC-27	CTTGAGGGAGGGGTGGAAAC	AGTCCCTAACTGCTGGGGTC
CGP1727004	HGC-27	GGGTAGTTGATCATGATAATTCCCG	CCTTCCCCGCTCCACTTAC
CGP1727004	HGC-27	TAATTCCCGCATGTCATGGGC	CTTACCTTTGGTGCCCGGC
CGP1727347	HGC-27	GGAAGTGACACTCTGCCTTCT	CCATAGAGCAGACAGGCATTCT
CGP1727347	HGC-27	CCTTCTGCAACAAGGCACCT	CCACAACTCTGCTGGCCATAG
CGP1727838	HGC-27	CTCAGGAACGCGCCCTCT	CCAGCTAAAAGGTCATCACTGCT
CGP1727838	HGC-27	CACCAGCTCCGGCACCAA	TCACTGCTCTTGGTCTTTGACAATG
CGP1727944	HGC-27	GCCTCTACATTCTCTCCTGACG	TTTCCTCCTAGGGGTAGTGCT
CGP1727944	HGC-27	GTCCCTTTGGGTTTAGCACGA	TATGGGTAACACCAGGCTTTCC
CGP1727942	HGC-27	TGTGGTATAGGGGAAGCGCT	GGGTAGTGCTCCCCAACAATT
CGP1727942	HGC-27	CTGGAATCCCTACGCGTCC	TCTTTGTGAAGAGCTTTTCCTCCT
CGP1727170	HGC-27	CTGTGGTATAGGGGAAGCGC	TAGCCCCTTCTCTCCATCCTT
CGP1727170	HGC-27	AGCGGGCCTGTTACTAGTTTG	CTACATTAGTTCAGGCCTTCATCATC
CGP1728177	HGC-27	TGATGGTGTAGCGCTTTAGGG	CAGGAGGGATCCGATAAACCC
CGP1728177	HGC-27	GTTCAAGTCGCAGGAAAGGTC	ACTGGAAGGATGACCCAAAGG
CGP1728060	HGC-27	CGAGGAGGAGGGAGCCTAG	GTTACAGACCACAGCAACGTC
CGP1728060	HGC-27	GCCTAGGTTCAAGTCGCAG	AACGTCAAGGGGAAGTCTTC
CGP1728171	HGC-27	CAAAGGCAGCTATCAGGGTTG	TTCTGAAAGATCTGCCCGACC
CGP1728171	HGC-27	AGCCACGTTGTACCCATACTG	AGCCTAGGTTCAAGTCGCAG
CGP1728282	HGC-27	AGATCTTGCTACAGGCCACAC	ACGTCCTTCCGGTCCTAAATC
CGP1728282	HGC-27	GGGAGCCATGGAAGAGAGATG	CAGAAGTTGCGGGGACTAGTG
CGP1727949	HGC-27	GCTGTGTGCAAACTAGACAGTG	TGGTAGCCCCTCTCTTCAGAT
CGP1727949	HGC-27	GGAGCTCCAGTTCCAAAACAGT	CGCTGAGGGCTTCATCCTTTA
CGP1727735	HGC-27	GCGTCGCCAAATACTGTAGTG	TTTTGGTCTCAGCTGGGATCC
CGP1727735	HGC-27	GCGGGAATGCAAATGCCTTAA	CCTAGCTCATGATTCGGCTGG
CGP1727595	HGC-27	CTGAGTCCCCACACTCCG	TGCCATACTTCCCTCTACACTG
CGP1727595	HGC-27	GCTGCTGAGGCCCCTTTG	CCCACAAGAGAAAACATGAGCAC
CGP1726944	HGC-27	GTTGGTAATGATGGCCTGAGC	CAGCAATGGAAGAAGTTGGGG
CGP1726944	HGC-27	CACGGGAAAGGAGAAGACAGA	ACCTCATGCATGTATGGATCTACC
CGP0057293	HT-115	GGGGCAAGCTTCCACGAA	TTTTGAACTCAGGCTTTAACTTCCC
CGP0057293	HT-115	CCGTCTTTGCATTCACAAAT	AGTGTTGAGGAACAGCCACA
CGP0057975	HT-115	GATAAATTCTTATCAGTGGTTTCATGC	TTAGATTCACAAGGCCAACAGA
CGP0057975	HT-115	GTTTCATGCATAAGGTTTAGCATG	CAACAGACAACCCAAAGTCATT
CGP0058197	HT-115	TATTGTTGCATTTTCCCCTTGAAG	AGTAACAGTCATTTATTTCACTCATGA
CGP0058197	HT-115	CCTTGAAGGCATGCTTCTGATG	ACTCATGAATATCCAACTTGAGCAG
CGP0056632	HT-115	TTGGACAAGGTTTATAGCTCGGT	GAATCCTTCCAGGTGATTATCCCT
CGP0056632	HT-115	TATCAAGAGGAGGAGTTGTTGGAC	ATCCCTTTCTCTCTTTTCTCCAGA
CGP0057989	HT-115	CACACTGGGCCCTGCTGT	CAATAAAAACAAACATACCCAGGTGCC
CGP0057989	HT-115	GACGTGGCACCGGGAACT	CAGGTGCCCATGTTTATCTCCAC
CGP0057080	HT-115	GTGGTATCACTCCAAAGGCTT	GTGCTCCTGGAAGAAATACCT
CGP0057080	HT-115	AAGGCTTTCCTCCACTGTTG	CAAGCATTGGATTAAAGAAAACACA
CGP0057533	HT-115	GAAAGAGCTATATGTGCCCTCAGA	GGAATTGGGAGATGCAGCTGA
CGP0057533	HT-115	CTCAGAGAGGAACTGGAAATGTACA	TTCGGCCCAGAAGAGGAAGA
CGP0057382	HT-115	AGGAATTAGACTTGATGATATCTAGGG	GAAGATTCCAGTCCCTGCC
CGP0057382	HT-115	GGGTTCCCTTCAGTTGTGTT	CAGGCCCAAGATAGTTGCTG
CGP0058354	HT-115	GCAACCTAAGAAACCCTGCCT	CGTTTCCAGTGGCATCTCGAA
CGP0058354	HT-115	CAGCCAGCCCTACAGCTTT	GCCATAGGAACAAGGACTGCT
CGP0057642	HT-115	TCCCTTCTTCTTTGGCCTCGA	CCTCGCCCTCCCGGAATT
CGP0057642	HT-115	GCCTCGACTGGGATGGTCT	GAATTCCACCTCGGCCACC
CGP0056919	HT-115	CTCCTCCTGGTCCTTGCTAA	CACTGCACTCCAGTCTGAGC
CGP0056919	HT-115	GGAGGATTGATGTCCCTTCA	GAGGTGAGGTTGCAGTGAGC
CGP0056907	HT-115	TTAAGCGCTCCTTTCACACAC	CAAGAGGCTCCCAAGTTTTGT
CGP0056907	HT-115	GTCTCCGCCTCCTTCCTCA	TTCCTTGCTTTGACTTCTGGGA
CGP0057864	HT-115	CGAACAGCTCAAGTCCAAAAAGA	GTCCCGTCTTTGGCAAGTG
CGP0057864	HT-115	CCAAAAAGATGCACGGATTGGA	CAAGTGGGAGTCTTTTCACCTC
CGP0057061	HT-115	GCTCGAACAGCTCAAGTCC	CTGGTTTATTACAAAGGCTAGAGATGA
CGP0057061	HT-115	CAAGTCCAAAAAGATGCACGGA	AGAGATGAAGAGATGCACAGGG
CGP0058086	HT-115	CTCCAGCCAGGCCATGAAAAT	TAGATCTCCTCAGTGGCCGC
CGP0058086	HT-115	TGAAAATCAGCAGCCTCACT	CCGCCTCTACTGGGTTGA
CGP0057753	HT-115	CGGCTTCTCAGCTCCCGG	GCCGGAGCAAAAGCGGTAG
CGP0057753	HT-115	GTCAGCCCCGTCACCCTG	CCGGAGCTGGGTCTGGAG
CGP0057130	HT-115	GAGAACCTGCAATGGAGAGCA	TGTGATCGAAACCCTCCGAGA
CGP0057130	HT-115	AGCCAGATTGTAAGCAGGCTT	TCCATCTCAAGGTTTTGCCATG
CGP0057144	HT-115	GGAAGATGTTTTCCGCCCTGA	CAATCCTCTGTGCCCCTGC
CGP0057144	HT-115	GCCCTGAAGAAGCTGGTGG	CTCTCCTAGCTTCTCTGATCTGTG
CGP0058373	HT-115	ATGGAGTGGGAAGCAAAAGCT	GATCTGTCACGTGGTAATACTGACC
CGP0058373	HT-115	TTGCTATTGGTGATTTCGTCA	ACCTCTAGGGGCTGGCTTT
CGP0058376	HT-115	AATCAATGATATCCGAATTATTGGAGC	CTTTCCTTTTCCTCCAAAACTTCT
CGP0058376	HT-115	TATTGGAGCCATTACAGTCGTGA	AACTTCTTTCAGCTGAGTAATTCTCT
CGP0058370	HT-115	ACCTTTTGAGGATGGCTTTGC	AAGGTGATCTTCCCCTGGAGT
CGP0058370	HT-115	TGCTGTGGTCACGTATACTGC	CTTTCAGCAGGATGGATGGGG
CGP0058242	HT-115	ATGAGAAGGACTGCGACTGTG	ACGTCCCTCCTCTTCTCTCTT
CGP0058242	HT-115	TACCAAACACACCTACCGCTG	TGGGGTTTGGGGTTTATATGGG
CGP0057531	HT-115	CCGAGGTATGTATGCTGGATTCTT	GTTGGCAAAAGGGGCGGT
CGP0057531	HT-115	GGATTCTTCCGATCTTCATCATCATCC	GGCGACGGCGAGAAAGAG
CGP1766215	MCF7	TTCTCCTCTGAGTTCAACCGC	AGGTTTGTAGGACTTGCGTTCC
CGP1766215	MCF7	CATCCACTCCAATTTCTGCAGTT	GGCTCCAAACTGAGGTGTCAT
CGP1767224	MCF7	CCATCTTCCACCAACTGATGC	CAAAGGGCCTGGGCAAATTC
CGP1767224	MCF7	CCCCCTCTCACTCTTCCTAAGA	TCCTTTACCAGCTGGGGTTC
CGP1766138	MCF7	GGGCTCCTAACCCAGACTTAG	CCCATACCCTTGACCATCAGG
CGP1766138	MCF7	GAGGGTAGTCAGGGAAGGCTT	TAGACTCTATGGCCCCAGAGC
CGP1766731	MCF7	CGCCCGCTGTGCTATGAG	CCACTCTTGGGGTCAAATCTCC
CGP1766731	MCF7	TATGAGCAGTCAGAGCGCC	TCCAGGCTGGAATGCTGG
CGP1766784	MCF7	CCACAGGCTTACAGTGGAACA	AGGATCCATCGCCCCTGAA
CGP1766784	MCF7	CTTTTCTGCAGGATGTTGTGCC	CAGGCTGTGCATTTAGTGTGG
CGP1765986	MCF7	TGATGCTGCTCGTGGACG	TCGTCTCACAGGGACTTCTCT
CGP1765986	MCF7	GATCAGCCGGAGCCCATG	CCAGTGCTTGCTCAGGGC
CGP1766653	MCF7	GAGCCACCTCCCTCCCTG	GGCCTGTATCACGGACCTGTA
CGP1766653	MCF7	CGCCCGGCCCGTTAAAAC	CCTCCAGCTGACATCCAAAAAGG
CGP1766861	MCF7	TGGCCATCAACCCCTTTAAGT	GTATTTTTCCACTGAGCGCCG
CGP1766861	MCF7	GCCTACTACACCATGCTCAGG	TGAGCATATGAGCCCAGCAG
CGP1765739	MCF7	GGGAAAGCTTTTGTGTAGACCG	CAGGCCACGTGGAGGAAG
CGP1765739	MCF7	GTAGACCGTAAAAGATTGTCTTCTT	CTCTCCAGGAGCTTTGGC
CGP1766033	MCF7	TGGGAAGCATGTCACCAACC	ATTAGTAGGACACAGGCCGGG
CGP1766033	MCF7	GGCGCCTTATGTCACATTCT	GGTTGTGGTGAGCCAAGATT
CGP1767146	MCF7	AGGAACTCTCTGAAAAGGTTTCTTCC	CCGCTCGCTGGGGTTATAATT
CGP1767146	MCF7	GGTTTCTTCCTGCTGGGGC	CGGAGGGGTTATTTTGGGGG
CGP1766335	MCF7	CTCCCCAGCTGGACTTATGAG	GTCCTGTTTGAATCATTTGGAGGA
CGP1766335	MCF7	GAGCCACTTGTGTAAAAAGACGT	AGAGAGGAAGAGTATACAGTCCTGT
CGP1765919	MCF7	AGGCACTTAGAAGAACAAGAAACT	AGTAAAATTAGATCTTTACCTGCAGTG
CGP1765919	MCF7	AAAGAAGATAGTAGTATGCTTTTGTCC	CTGCAGTGTCTGAAATTCCGA
CGP1363854	NCI-H660	TGGCAGGAGCAAGCGTCT	TCCATCGTGGTAGGGATAACGAT
CGP1363854	NCI-H660	GGGTGCCGATTTGACAAGATC	ATAACGATTGGACACCGTTGGA
CGP1362563	NCI-H660	TGTCCCTCTGTTGAGTCTCCA	TGGTAACTCTCCGGGTGGTC
CGP1362563	NCI-H660	CCTACCGACAGCTGCAGTATT	TCGAGGAAGGCCCACGTA
CGP1363743	NCI-H660	CTGAAGGTCAGGATCATGGGG	GAGTCTTCAGCCCCTCTTCTC
CGP1363743	NCI-H660	ATACCCCTGGGAAGAAGGAGG	AGCACGGTGGGCATAAATCC
CGP1364076	NCI-H660	GTGACCCCAGGCTTTTTATGG	TTCTGCTGCAATTTGGCTAGC
CGP1364076	NCI-H660	TTTCAGGGGTAAGACGTGACC	AGCAGCGATTTTCAATCCTTCA
CGP1363965	NCI-H660	GCCAAGGCCTTCTGACAATTC	AGACTGTATGCTGTTTGCTTCAC
CGP1363965	NCI-H660	CCTGCCCTTCCCCTTCAAC	TTTGTTTCGCTGGTCTTTGTTGT
CGP1364098	NCI-H660	GACGGCGAGATGGGCAAG	CTGCATATTTTCCTTAGTTGTCACAGG
CGP1364098	NCI-H660	GAACGTGGCGCTCATCAC	GCTAGTCGCAGCAGTATCTG
CGP1363299	NCI-H660	CTCTCCTTGTCAGTCGGCG	CCTTCAGTTCAAATAAATACCGTGTCT
CGP1363299	NCI-H660	CAGGACTCCGGCACTATGA	GCATCATCATCTTCCTTCAGTTC
CGP1362960	NCI-H660	CCTGGCCTAGTCCTCATGC	GCCTTGGTCCATGTTTGCATA
CGP1362960	NCI-H660	AGTAGAATGAGACCTGTGTGCC	ATCCACAAATTTCCTGACTAGACCA
CGP1363970	NCI-H660	AGGTGCTGCTGCTGTAACTG	AGGGTTTTGGGATTGTAGCGT
CGP1363970	NCI-H660	CTGCTGCTGAAAAGCCAACTG	AGGCCAAAAAGACAAGCGAAAC
CGP1364055	NCI-H660	CGTCAAATGCAGGAATGTGCT	CAGAGCTCCCTGAATGAGTCC
CGP1364055	NCI-H660	TAAGCAGTGCTGATGAGCTCC	AAAGTGCCACAAACAGCATGC
CGP1363521	NCI-H660	CCCTACGCCGCCATCCAG	CCTCAGCCACGTCCCACTC
CGP1363521	NCI-H660	ATCCAGTTCAGCGCACACG	CCACTCGTACTTCTCGGCCA
CGP1363632	NCI-H660	CAAGAGCCCAGAGGAGAAAGA	GGTCTCGAAGCCAGACGTAAT
CGP1363632	NCI-H660	TAGCAATGTCCAAGCTCTGCA	GTCTTAGAGTTGTAGCACGATGC
CGP2011279	UACC-893	AAGGCTGTCTCTGATTCTCTGGAATT	GACAGGCTGGTGGGCGAG
CGP2011279	UACC-893	CTCTGGAATTAAAATGGGAGATACCAC	CGGCGGAATGGTGGACTAC
CGP2011268	UACC-893	TCGGGTCCGCTTTCGTCT	CTCTTTGGCTATGAGATGCGTAGT
CGP2011268	UACC-893	TCCGTCCTGCTGCCGTTA	GCGTAGTTTTGTTAACCAGAGACATT
CGP2011412	UACC-893	CAGTCGTCCTGCTCGTCG	ATTGGCTCATGCTAAATTAAAATGTGG
CGP2011412	UACC-893	GAGAGCGACACGGACGGG	AAAATCATGCCATTAATGTGTGGAAGC
CGP2011357	UACC-893	CAGGAGGAGCAGGAGGATTATT	TCTAAGTATAAATCTGGGTGATGGAGG
CGP2011357	UACC-893	GGATTATTAAATAACGCAGCTGGA	CGACTTCGTCTGACTCTAAGTAT
CGP2010923	UACC-893	CAGGTCTCCTCTTGGCTCTG	TACTTGGCAATCTCCTCCCG
CGP2010923	UACC-893	ACCTGTGAGCTTGCGGAAG	TTGAGCTGATTCAGTCTCTGGG
CGP2011523	UACC-893	GCGCAGGGCCTATCTGTG	CTGGATTCTTCCGATCTTCATCATCA
CGP2011523	UACC-893	TCTGTGGTGCAAGGAGTTCC	TCATCATCATCCAAATGCTTAGGG
CGP2011335	UACC-893	GCGAGGGTCCACCACAGAT	GCGTCCGGAACCCACCAT
CGP2011335	UACC-893	AAAAAGCAACAGTACTCATAACTGGA	ACCATGCCCCCTACTTCCT
CGP2011800	UACC-893	AAGATCCTTTCTTTTCACTGGATTTTT	CGGAGTCCAGCGAAGTTTG
CGP2011800	UACC-893	TGGATTTTTAGGAGTCTTCACTTCTT	AGTTTGGCGGAACATGGC
CGP2011603	UACC-893	CGGGAGAGCAGGAGCCTC	CCTTGACGTACCAATCCCCAGA
CGP2011603	UACC-893	GTCCGGAACCAGACGATGAG	CCCCAGAGCATCTCACCAC
CGP2011604	UACC-893	ATCCAGCCTTAGCAAACCAGA	TGCCCCAAAGGTCCTATTTCT
CGP2011604	UACC-893	CAGTGGGATTTGGATGTGGGA	CAAAAAGCAGTCTTGTCTGTAGGA
CGP2011634	UACC-893	GTAAGCAATCCAGATGTCAGTGAT	TTCTGTGCTGTGGGACCTG
CGP2011634	UACC-893	TCAGAAGCCTGAAACATCAAGC	CCTGTGTGAGACTGGTCGG
CGP2011254	UACC-893	AGATGCAGGAATCAGGAGAGC	GGACCTTCTTTTAGCTATGCGC
CGP2011254	UACC-893	CAGAAGCCTGAAACATCAAGCC	CTGTGGGACCTGTGTGAGAC
CGP2011379	UACC-893	GGAGCACACGGAGCACTG	GACCTTCTGTCATATGTTGTTCTTTGT
CGP2011379	UACC-893	GGGTTGGGACAGCGTCTT	TTCTTTGTAGGTAGCCTCCATCT
CGP2011034	UACC-893	GGTTGAAGTTGAGGCTGAGGA	GCTCCAAACATCTATGGCTGG
CGP2011034	UACC-893	GGGGAGTGTTTTTGTTTTGGGT	GGTGTGTAACGTTCCTCTCCT
CGP2011856	UACC-893	TGGCTGGCTATGTATACAAGGC	CCTCATCATTCTAAGTACCCTCAAGG
CGP2011856	UACC-893	CAGCGAGGGCAAGGTGCT	CCCTCAAGGTGACTCCAGCC
CGP2012040	UACC-893	CACAGCTTGGAGGAGGGTC	CCAGAATCAGAAAAAGCCACCC
CGP2012040	UACC-893	GAGGGTCACTATGTCATTGGGC	GCCACCCAAACCAAAGCAGAT
CGP2011224	UACC-893	GGCCTGGAGGAAGAAGACAAA	GCAAGTGCCCAGGTTCTCT
CGP2011224	UACC-893	GCTCTGAGTGTGGCCCTG	CAAAGGTGGGCAAACAAGCAA
CGP2011613	UACC-893	TGATTCGCGAAGAGAGTGATCA	ATTTGGCCATGCGTCTGATTG
CGP2011613	UACC-893	GCCGATCTGTCTTGAAGGAGA	TACAAGGAGGTTGACCCCCA
CGP2011324	UACC-893	GTGAAAAGCCAAGAGGACGAA	CAGCAACTGCAGGTCTTTGAT
CGP2011324	UACC-893	TCTTCTGTGGGAGAACTTAATGCT	TCACATCAGCCATCAACAGGG
CGP2011313	UACC-893	CTTGCATCCCCAAATGAGAGC	CGAAGTCTTTTTCTTTTTCTTCTGTGG
CGP2011313	UACC-893	TGAGAGCAATCCAAACATCGG	TTCTGTGGGAGAACTTAATGCTG
CGP2011919	UACC-893	CCTACTGAGGCTCCTGCAGA	AGACATACTTTCCCTTCCCAGC
CGP2011919	UACC-893	GCAGACTGCAGAGCCTTAATAGA	CAGCACCTGGGATCTCAGC
CGP2011922	UACC-893	ACCGCTTCGATGGAATACTGG	AACCAGCTTGCGTTGTTTCAG
CGP2011922	UACC-893	GGAACATTGGAAAGTGCGAGT	TGCTCTTCACCTGCTTCTGG
CGP2011290	UACC-893	GTTTGCACAAACCCTGGAGC	ATTCGGTTTGTAGCAATACTGTATGG
CGP2011290	UACC-893	CTGGAGCCTCAGGACCAAC	GGATAAAATCCGTTCTGTATAGCAGC
CGP2011246	UACC-893	CTGCCATCTCTGGGGTGATG	CGGAGGTGAGCAGGAAGGA
CGP2011246	UACC-893	TGCAGAGAGCTTCGAGTTCA	GAGGTGAGCAGGAAGGAGAC
CGP2012078	UACC-893	TGATGATTTATGGTCCAACACTAATGC	CAGCCCTGGCAATGCAGA
CGP2012078	UACC-893	TGTTTTACAAACATTTGGTGGATACC	CTCTCCCCCACAGAGAAGTTT
CGP2011346	UACC-893	AATTGCACAAACACAAAAAGGAATAAG	CTCTTCTTCCCGGCCTAAAGA
CGP2011346	UACC-893	AAGTGAGGATTCCCATTTAGAATCTCT	GGATAGGCCCCCAGGTCC
CGP2011145	UACC-893	CTCTCATCTCAGTGCCAGTGG	TGTGTGCAGTTTAATGTGGCG
CGP2011145	UACC-893	AAGACAGAATGGACTGGGCTC	GCGGAGGAGGTTACCTTTCTG
CGP2011806	UACC-893	CAGGGCGGGCGTATTCAAT	CACACCTTTGAACAGCCATTTGA
CGP2011806	UACC-893	ATTCAATGGAAGTGTGTTACCAG	AACACCTTTAATTTTTAACAAAGCCTC
CGP2011302	UACC-893	ATCTCATGCACATCTCACGGG	TGCTCGAGTTTGAAACACCTGT
CGP2011302	UACC-893	GTTCATCCTGGGCTCCATGA	ATGGTATTCTTGGGCGAAGGT
CGP2011235	UACC-893	GATTAGCCTGCCCTCTTTGGA	CGGTTACTGTGGTGGAGGAAG
CGP2011235	UACC-893	GACCGGCTCTTGAGACATCC	TGAGATGTCCTTCCAGCACTG
CGP2011396	UACC-893	AGGCCTCAAAGCTATGATGTCT	CTCCGGGTAAAGTTTCAGCCT
CGP2011396	UACC-893	TGATGTCTCCTTCAACCAGCAGG	CAGCCTCCGCACGTGACT
CGP2011745	UACC-893	AAAAGGATGCTTCGCGTTTTCT	CATGACACTAGGCTTCTCCGA
CGP2011745	UACC-893	TCCTTTTTGGAGACAGATTCGCA	CTCCGACTGGTATGTGGTTGC
CGP2011390	UACC-893	GCTCTCTGCATCACTGTTAGTC	GCAAGATGAGTTAGACCGATTCT
CGP2011390	UACC-893	TGTTAGTCTGACCTGTGACTCC	CCGATTCTTTAGCTTCCTGCAG
CGP2011368	UACC-893	CTTTCTCAGATGGCCGTTCAG	TCTTTACAAGTTGCTCCTGTTGAC
CGP2011368	UACC-893	CGTTCAGGGACTTCAGCAATTTAA	TGTTGACGTTCCAACTCCCG
CGP2011332	UACC-893	GGGTGTCCCGTCGGTCTC	GCAGACTGTGGGCCTCGAA
CGP2011332	UACC-893	AGGGTGTCCCGTCGGTCT	CCCATAACCAGGATGTGGTC
CGP2011967	UACC-893	CTACCAGTGCCACATCTGCTT	CTTCCGGTGGCATTGCAAATA
CGP2011967	UACC-893	TCTGCTTCAAGACCTTTGTACAGA	CAAATAGGCAGCTAGGAAGAAGGA
CGP1273144	VCAP	GTGAAAGCGGGTGTGAGG	GGGCTCATCTTGGAAGTCTG
CGP1273144	VCAP	AGGTGAAAGCGGGTGTGA	AGACAGCCAATCCTGCTGAG
CGP1273255	VCaP	AAAACCTCCAGAACTGCTCCA	AAGTCTACTGGGCTCAACTGC
CGP1273255	VCaP	TTGCATCATCCTCCCACATGG	TGCAAAAAGACCCAGGCTATCA
CGP1274425	VCaP	TTGTCTCTTTTCTCTCTCTCTCGGT	CCCGTTGCAAGATGGCGG
CGP1274425	VCaP	TCATTGTCCTCGTCTTCACTGTGAT	GCCCTCGGCCCCTCTTTG
CGP1273588	VCaP	CGGTTAAATTCCTACTTTGAGCAGT	AGGGCAGAGAAGTCAACCAAG
CGP1273588	VCaP	CTCGGTCTCGCAGTCAGAC	CACCAAGAACTCGAGGTTATCTCT
CGP1274392	VCaP	GGAGCTCTTGGATAAGCACAAG	GTACTGAGTGTCCTGGCCTG
CGP1274392	VCaP	GAAGGGCTACGAAGAAGTGCT	CCAGCCAGCATGGAACCC
CGP1273922	VCaP	AACTGCACTCAACCAGGATGA	TCAGTTTGTTGTCAGATCCTCCA
CGP1273922	VCaP	TTTGCTTTTTGACTCCCTGGC	ATGCCAAGTTCACTTTCTGAAGAA
CGP1274139	VCaP	TCAAGGGAAGTGAAGGAGCAC	TTGTCCCATAGCCAGAGGAAG
CGP1274139	VCaP	CCTTGTGGAGATCGCTGTCAA	GAAGGGAGAGAAGCCAACGAC
CGP1274366	VCaP	TGTCCCATAGCCAGAGGAAGG	GCATGGGTTGGTCTCAGGATT
CGP1274366	VCaP	CCGTGCAAATGAAAAATGGGC	GGAGCATTACCCCTACTGCG
CGP1274492	VCaP	TGTTTTGATGTGGACAATGGCA	TTCATCTTGTGTAATTTGAGCCTTCA
CGP1274492	VCaP	ACGGAGTCCCTTGGATCC	GGTTATTCCAGAAGATAAGAAGATTCA
CGP1274144	VCaP	GACCTGCTTCCCTGGACATTT	TCCTCTTACAGCTCTTCGTGC
CGP1274144	VCaP	TCTCTCCAGTGATCTCTCCGA	CTTAATGTGAGCGCTGACTGG
CGP1274255	VCaP	CCTGTGATTTGCTTTCTCGGAG	ACAATCTAATGAGGGGCTGGG
CGP1274255	VCaP	CCTCTGAGGAAACACTACATTCCA	TATATCACGACCCTGGGCTCT
CGP1274436	VCaP	CTGGGAAGGTCGGGCGTG	GGAAGGCGGTGCTTCCCT
CGP1274436	VCaP	CGTGGAATCCCAGGCAGC	TCCCTGTCCGGAAGTGACG
CGP1273827	VCaP	GGAGTCGGCCGAAGCTTT	TTGACGTCTTGTGAGGATCCTG
CGP1273827	VCaP	GAGCCAGCTGAGGGGAAAAAT	GGATGGGGTAGGCCTGCT
CGP1274459	VCaP	GGCAGCCTTCCTTCTCCTTT	CTTGATGATACTGTCACAGGCTG
CGP1274459	VCaP	TCTCCTTTCCTGAGAGCCCTAA	GCTGTCACAGGCCTCAGTATC
CGP1273811	VCaP	GCACATAGCAAAAGAGGGCAA	AGACCCTGTTTTGAACCATGC
CGP1273811	VCaP	TCCAGCTGCTGTACCAGTTTA	ACGTTCTTTCCAATGAGGTCCT
CGP1274414	VCaP	CTGTTGCTGGACCTAGTGGAG	TGTAGGATCTGGTAGCCTGACA
CGP1274414	VCaP	ACTTCGTTGCTTGCTGAGACT	GTTCCTCGCCAGTCGTGAA
CGP1273286	VCaP	ATGCCACTGTAAGAACGTTTCC	TCTGTCCTGGTGAGGTAAAGC
CGP1273286	VCaP	CAAGGGGGTTGTCCACGAG	GAGTTTCTTGCTGTCCGGGG
CGP1273791	VCaP	CTGAGGGAGCACGTGGGA	TTATAAAGCAGGGTAAGGTAAGGTTCA
CGP1273791	VCaP	GCCTCAGGCTGATTCTCTGT	TTATATTTTCCTACATTAAGGGCTGCC
CGP1274437	VCaP	TAAGAGCTCTGGAGACCGTGA	CTATCCTGGGTGGCATTGGTT
CGP1274437	VCaP	GCGCTAATGGTCAGAATGCTG	GCTCAGCCAATCAGAGTCTGT
CGP1274360	VCaP	AAATCCGTGTGCATCCAATAGG	CCTTTGTGGGTGACAGACTG
CGP1274360	VCaP	GGATTTACCTGCAGACCAGCC	CAGACTGCACGGGAGGACA
CGP1274470	VCaP	CTTCAAGACACTAAAAGTAGTAATGGT	TCTTAGATAAAGAAGCAGTAGGGC
CGP1274470	VCaP	TTTTATAAATAGCCAGAGATTGAGTCG	ATTCACAAGTTTTAAGTTGAAACACC
CGP1273657	VCaP	CTGCTCCTAGGCTCCCGG	GATAGGGTCTCACCATGTTGTCC
CGP1273657	VCaP	CGGAGTAACCTCTGGTCAGC	ATGTTGTCCAGGCTGGTCTC
CGP1273366	VCaP	ATTCCAACAACACAGCCTCCA	GTTTCATTGTTCCCGCTGGG
CGP1273366	VCaP	TCTACTTGGCTGACATGCGC	AACTTTGCTGGCTGCTCCTAG
CGP1274503	VCaP	CTTCAGACTAGAAAAGGGAAAAAGC	ACTAAGGGTATAGTTAAACTGATCCTT
CGP1274503	VCaP	AAGCCCCACTTTTGCTTCG	TAAAGCTTCTTCATATGTACTAAGGGT
CGP1274769	VCaP	GGCCGATGCGAGTGTGTAT	CACAGGGTCGGTGAGCATG
CGP1274769	VCaP	TGTGTATGTGCGGGCGAGAA	AGCATGGTTCTCAGGTGGGAT
CGP1273810	VCaP	AAAAACGCGAGGGGCTCTAT	CAGCGTTTATGGACGACACAG
CGP1273810	VCaP	GGTAGTTCCTCCGACCTCAG	TGGCAAGTACAGGCTGTAACA
CGP1274880	VCaP	GTCGAGCATCATCCTCTCCTG	ATGTTGAAGTGGCGGATGTCC
CGP1274880	VCaP	GGAAATCATGCAGCCATCAGG	CCAGGTGGCTGAAGACATAGA
CGP1274991	VCaP	TCGGATCCGATCACATAGGACA	GGCAGCTTCCGGATGAGC
CGP1274991	VCaP	ATAGGACAGTATGCACCTTAAGATCC	TGAGCAGCTCGGTCGACT
CGP1273033	VCaP	GACCACCACTTCTGGGAAGG	GCAGGTTGCTGTAGATCTCCA
CGP1273033	VCaP	GGAAGGCCCAGAATAGACAGA	TCTCCAACATCACATCCCGG
CGP1275021	VCaP	CCAGTGGTAGCTTGACCTGAG	AGCACCTGGGATACTCTGTCT
CGP1275021	VCaP	GGGGAGGGGTCATTGTCATTC	TGGAGAGTGCATCTGGTTTGC
CGP1275019	VCaP	AGTGTTGCACCAAACTAACACA	CCTGTAGATTTTTCCGGATTTCCC
CGP1275019	VCaP	CACAAATTTAATGGCTTAAAACAACAC	TCCATTGAAAGTCAACTTCCTGT
CGP1272922	VCaP	AGAGCAAGGCAGTTCTTCAGG	CGTCCCCTTGACTATGTCGAA
CGP1272922	VCaP	GGAGGAGTGGCAGTTTTTGGA	TCTGCAATTCACCCAGACCG
CGP1274955	VCaP	ACGTTTCGTCCTCCCTGC	GTTGGCGAAGATGGTCGTG
CGP1274955	VCaP	CCCTGCCTACCACGAGCG	GGATTGCCGGTCACCACCT
CGP1272811	VCaP	ACGTTTCGTCCTCCCTGCC	CAGGAAGTGTGGCGTGGGATT
CGP1272811	VCaP	GTGCCCTGCCTACCACGA	GGGATTGCCGGTCACCAC
CGP1274282	VCaP	TTTTTACACTTTTAGTAGACACAGAGT	AAAACAGAGAGAGAGGAAAGCC
CGP1274282	VCaP	ACACAGAGTTTCATAATGTTGGCC	GAAAGCCAGGAAAGGAGGGG
CGP1273144	VCaP	AGTAGGCGCGAGCTAAGCAG	GTCCATAGTCGCTGGAGGAG
CGP1273144	VCaP	CGAGTAGGCGCGAGCTAAG	TGGGCTCATCTTGGAAGTCT
CGP1275143	VCaP	AGTAGGCGCGAGCTAAGCAG	ACGATAACTCTGCGCTCGTT
CGP1275143	VCaP	TAGGCGCGAGCTAAGCAG	TATTCTTTCACCGCCCACTC
CGP1273630	VCaP	AGTAGGCGCGAGCTAAGCAG	GCGTGTATGATGAGCCTGAA
CGP1273630	VCaP	CGAGTAGGCGCGAGCTAAG	GGAGCGTTTACTTCCCAGAA
CGP1274547	VCaP	GGGCGAGTTGGTAAACAGAT	AGGAAATGCTCCTCCTCCTC
CGP1274547	VCaP	GAGGCGGCTAGAAGGTGAC	TCAGTGCCTTCTTCCTACGG
CGP1275102	VCaP	CCTACAGGAGCAGCTCAACC	TTCGTCATCTTTGGCATTCA
CGP1275102	VCaP	AACAATGCAGTGGTGTCCAG	TGCCATCTTCAAACTGACCA
CGP1272700	VCaP	AGTGGGGACAAGGAGGCTAC	CATGAAAGATGGGAGGATGG
CGP1272700	VCaP	GAGTGCCTGCTGCGTGTC	TCTGGTATTTGAGCACCAACC
CGP1274937	VCaP	TCTGGAGGCAAAACATTTCC	TCATGGCACAGGGAGTAGTCT
CGP1274937	VCaP	GGTCGTCCTTGGTTATCGTG	TCTGGTATTTGAGCACCAACC
CGP1274658	VCaP	AATGCTGGACCTGGAGGTAG	TAGGGAGATCCCCTCGAGTT
CGP1274658	VCaP	CAGCTCGGGTCCCTTCTG	AAGTCAGCAAGTCCAGCTTCA
CGP1274448	VCaP	AATGCTGGACCTGGAGGTAG	CTGTCGAGGACGCACTCAG
CGP1274448	VCaP	CAGCTCGGGTCCCTTCTG	GGACAGCTCACGGAGGAG
CGP1273477	VCaP	AACCAGTTTGGCAGCTCTGT	CTGGGTCACTGCTTCTCCTC
CGP1273477	VCaP	CTATGGGACTATGGCCCTGA	CCCACCAATTGGCTTAAATG
CGP1274033	VCaP	TGGGAAAACTGTTTCAGTTGC	GCAGGAGCAGTTTCAGTTCC
CGP1274033	VCaP	ACGAGTTCTACCTTTTGAGCTG	GTTTCCTTTTGGCACGAGAG
CGP1274481	VCaP	GCAAGGCTTAAAGGCTGACA	CGTCAGGGTTGAGGGAGTTA
CGP1274481	VCaP	TCCGGAGACAAAGAAACACA	ATAAGGCGCTCCAGGCTACT
CGP1273707	VCaP	GCAAGGCTTAAAGGCTGACA	CGGTGAAACCCCTGTCTCTA
CGP1273707	VCaP	TCCGGAGACAAAGAAACACA	CTGGGAGACAGAGCGAGACT
CGP0046874	ZR-75-30	TTTTCTGCAGGATGTTGTGC	AAGCAACCAGTACCGCATCT
CGP0046874	ZR-75-30	TGGCTACAGTGATGGAATGC	CACCAAATTTCCCTCTTGGA
CGP0047161	ZR-75-30	ATCTTGCCTGCTCCACAGTT	CCGGTTCTGAAACCAAATCT
CGP0047161	ZR-75-30	CAGTGGTGAAGCACAAGAGC	TGATCTGTCTTTCCGTGAGG
CGP0046885	ZR-75-30	GGTCTGGAGCATCCCTATCA	CTACGGTCCCTGGTGAGGTA
CGP0046885	ZR-75-30	ATCTTGCCTGCTCCACAGTT	CTACGGTCCCTGGTGAGGTA
CGP0047160	ZR-75-30	GGTCTGGAGCATCCCTATCA	ATGATGTGGCTGGAAGAGGA
CGP0047160	ZR-75-30	TTGTGCCACAGGCTTACAGT	AAGCTATGGGAGTTTCCTCCA
CGP0046680	ZR-75-30	GGTACGCCGCTTCAGTGAG	TTGATCCGTGTAGTCCGATG
CGP0046680	ZR-75-30	GGTACGCCGCTTCAGTGAG	ATAGTGGTGGCGTCGATGA
CGP0046929	ZR-75-30	CAGGAAGGTGCTCTTGGAAC	GATGGTGTGAAATCGCTCCT
CGP0046929	ZR-75-30	CAGGAAGGTGCTCTTGGAAC	ATACCCATTGCGCCTCTGTA
CGP0047592	ZR-75-30	CCCATGTAAAAAGCGGAAAA	ACAACACACCATCGCTTCTG
CGP0047592	ZR-75-30	AGATGCGGTACTGGTTGCTT	GGCTGCTTGCTCTTCTCATT
CGP0046896	ZR-75-30	CATGTCGGGTTATTCGAGTG	GGTGCCGTCATCCTTTCTAA
CGP0046896	ZR-75-30	GTGTCATCGGTGTCCTTCCT	GCCTCTTTGTGTTCAATCAGC
CGP0047717	ZR-75-30	CGCTTTTGGCACAGTCTACA	GCACAACATCCTGCAGAAAA
CGP0047717	ZR-75-30	GAGGAAGGTGAAGGTGCTTG	CTGTAAGCCTGTGGCACAAC
CGP0046940	ZR-75-30	GGTGCAGAGAGCGGACTTC	CAGCCATCCAGGATTTTCAT
CGP0046940	ZR-75-30	AGGACGCGGTGCAGAGAG	AAAGGGCTTTGGCTTCAACT
CGP0046569	ZR-75-30	GAGCTTCCCTGCACAGTTTC	CGTCTTCGTGCTTCTCCTTC
CGP0046569	ZR-75-30	GGAACCTGCTAGTGGATGGA	GCTCCAGCTGTCTCCACTTC
CGP0047495	ZR-75-30	AACCCAGATGGCCGAAAC	TCTCATCCACAAAGAATCACTCA
CGP0047162	ZR-75-30	CTGGAGCTGGGTCCTGACTA	CGGGACAGTTTTGTGATGAA
CGP0047162	ZR-75-30	GGCAATACCTCTGTCCATCAA	CCCACATAGGCTGTTCCTCT
CGP0047606	ZR-75-30	CCTCCAGGAAGGTCACAAAG	TTCGCTGTAGATTGGCACTG
CGP0047606	ZR-75-30	CTTCTCCCGGTTCCTGTTCT	TTTCCCCTCTCGCTTTTACC
CGP0046952	ZR-75-30	TGTCTCCAATGGAAGCAGTG	ATCAACCCAATGCGACTCTC
CGP0046952	ZR-75-30	CTGGAACCTTGGGAAAACG	CGGCCTTTATTTCCTCACAG
CGP0046985	ZR-75-30	AGCACTTGTGGGGTTTCATC	CCATAGGGTCCCTGACACTG
CGP0046985	ZR-75-30	GGGGTTTCATCAAGAAGCAG	TACTGGCTTGCCTCCATAGG
CGP0046985	ZR-75-30	AGCACTTGTGGGGTTTCATC	TCCACAAGAGGGAAACAGTTC
CGP0046985	ZR-75-30	AGCACTTGTGGGGTTTCATC	CATCCACAAGAGGGAAACAG
CGP0046863	ZR-75-30	ACGAATCGAAGGACTTGGTG	GGAAGGGGACCACAGTGAG
CGP0046863	ZR-75-30	TCCCAAGGAAAGAGAACGAA	ACCACAGTGAGGGCGAAG
CGP0046907	ZR-75-30	GGCACAACTCCTTTGCAGAT	TGCTGTGGCACTTCATTTTC
CGP0046907	ZR-75-30	CTGCTGAACTGCGCTACG	ATGGCCTGCTGTGGCACT
CGP0047273	ZR-75-30	CCTCCTCCTCCTCACTCCTC	AGGTTTTGCAGAAGGAATGC
CGP0047273	ZR-75-30	CCCTTGTTGCAGAGCTTGG	CACACATGGGGCAGTATTTG
CGP0046918	ZR-75-30	GACCGTCGCGGGAAGTGTT	TCTACGCAAGGAGGAGGAGA
CGP0046918	ZR-75-30	GACGACCGTCGCGGGAAG	TCTACGCAAGGAGGAGGAGA
CGP0046941	ZR-75-30	CTTGGCCCTTCATAACATGG	TAGTGTGCGTTGCAGTAGGG
CGP0046941	ZR-75-30	CGACCCCACAGATCTGATTA	GCTTGAGGCGAAGGTTTTC
CGP0046791	ZR-75-30	GGCGCTGAGGAGAGTTACAG	GCCTCCTTCTCCTCCATCTT
CGP0046791	ZR-75-30	GGAGGCGCTGAGGAGAGT	CTGGGAGAAGTCCTGTTTCA
CGP0047051	ZR-75-30	CAAGACCATGCACTCTCTCAA	CATCATGGTGAGCGTGAAGA
CGP0047051	ZR-75-30	CACGTTCTGACCCCTTAGGA	CCTTGACAGGGTGGCAGAC
CGP0047604	ZR-75-30	GCACATTTGCCACTTGAGAA	GTTTGAGGCCAGGAGTTTGA
CGP0047604	ZR-75-30	ACCGGTAGCCTCAGATTCCT	GGAGGCTAAGGTGGGATGAT
CGP0047018	ZR-75-30	GCCGGAAGTGTAGCGTTG	CATGAGGATGATGGCATACG
CGP0047018	ZR-75-30	GGCTTCCGGCTATGGGTA	ATGCCCATCATAGGGAACAG
CGP0047029	ZR-75-30	GCCGGAAGTGTAGCGTTG	AGGCAGGAGAATTGCTTGAA
CGP0047029	ZR-75-30	GGCTTCCGGCTATGGGTA	AGGTGCCTCCTGACCTCTTT
CGP0046963	ZR-75-30	GCCCACAAGAGGAGTGAAAG	CTCTGGGCTCTTCACAAAGG
CGP0046963	ZR-75-30	TCCCTCATCTGACTCCTTGC	TTCCGAGTTGGCTGAACTTT
CGP0047384	ZR-75-30	TCTCCACCCCAAGTATCTCG	TGGTCCTGTCACTGCACTTC
CGP0047384	ZR-75-30	ACATGATGGAGGGAGACCAC	CACTTGTGGACTGGGTGATG
CGP0047007	ZR-75-30	AAGAGGTCAGGAGGCACCTT	GCGTTTATGCAGGTTCCAGT
CGP0047007	ZR-75-30	CAATGAATCCACCAGCAGAA	CATGAGGATGATGGCATACG
CGP0046996	ZR-75-30	GGTCTGGAGCATCCCTATCA	CGGAGATGGAGCAAGTCTTC
CGP0046996	ZR-75-30	ATCTTGCCTGCTCCACAGTT	TTAAACCAGGCCAATTCTGC
CGP0047078	ZR-75-30	TCTCCACCCCAAGTATCTCG	GTAGCATGAGGGTTCCCAGA
CGP0047078	ZR-75-30	ATGATGGAGGGAGACCACAC	GGAATGTGCTTCGGATCAAC
CGP0046796	ZR-75-30	AGGAATCTGTTTTTGAAGTACCA	CCCTCTTACGCTTCACTCCA
CGP0046796	ZR-75-30	ACCCACACTGCCTTTTCAGT	CTGGGCGACAGAGTGAGAGT
CGP0047181	ZR-75-30	GCTGTCGCAGGAGTACTTTCA	GTATGTGGGTCAGGGGTTGAT
CGP0047181	ZR-75-30	AAATACAGCCCCTCTGACGTC	GGCGATCCACTTATGTCCTCT
CGP0046849	ZR-75-30	GAATTGGTTGGTGAAGAAAAATAACTG	TTCCATTCAGTAAAAGTAGCCTAGT
CGP0046849	ZR-75-30	CCTGTCTTCAAGTTCTGAATTGGT	TAAGGGGTGCACACATTCCAT
CGP0046817	ZR-75-30	GCTGCCTTGCCATAATGGG	TACTTTGCCAGAATAAAACCTTGCT
CGP0046817	ZR-75-30	AAAACTGTTAATAATTGATCCTAGCCA	TGTTGATACAGTGATATGTTACTTTGC
